# Supplementary material for: Comparing the utility of in vivo transposon mutagenesis approaches in yeast species to infer gene essentiality
Source: Curr Genet. 2020 Jul 17;66(6):1117–34. doi: 10.1007/s00294-020-01096-6 (PMC7599172; doi:10.1007/s00294-020-01096-6)
Supplement: Supplementary file 3 — Supplementary file3 (CSV 939 kb) [file 294_2020_1096_MOESM3_ESM.csv]

Chromosome	Standard Name	Start	End	Length	Hits	Reads	Neighborhood Index	Freedom Index	Max Free Interval	Hits_100_upstream	Hits_200_upstream	Hits_300_upstream	Hits_400_upstream	Hits_500_upstream	Hits_600_upstream	Hits_100_downstream	Hits_200_downstream	Hits_300_downstream	Hits_400_downstream	Hits_500_downstream	Hits_600_downstream	Target Seqs	Target Seqs per kbp	Hits per Target Sequence	Hits per Length	Reads per Length	Probability	Verdict
chr1	C1_00010W_A	4059	4397	339	6	162	1.595	0.307	104	0	9	22	22	22	22	3	3	4	5	7	7	339	1000	1	0.017699115044247787	0.4778761061946903	0.26	0
chr1	C1_00020C_A	4409	4720	312	2	151	0.574	0.949	296	4	6	6	19	23	23	1	2	3	18	18	18	312	1000	1	0.00641025641025641	0.48397435897435903	0.645	0
chr1	C1_00030C_A	8597	8908	312	0	0	0.0	1.0	312	0	0	0	0	0	1	0	0	4	4	5	5	312	1000	1	0.0	0.0	1.0	1
chr1	C1_00040W_A	10718	11485	768	1	46	0.099	0.5429999999999999	417	0	0	0	0	0	1	0	0	3	6	6	6	768	1000	1	0.0013020833333333333	0.059895833333333336	1.0	1
chr1	C1_00050C_A	11648	11995	348	9	486	1.974	0.35600000000000004	124	0	0	0	0	0	0	12	14	14	14	14	14	348	1000	1	0.02586206896551724	1.3965517241379308	0.15	0
chr1	C1_00060W_A	12163	13701	1539	3	14	0.134	0.552	849	5	16	17	17	18	18	7	7	7	7	7	8	1539	1000	1	0.0019493177387914231	0.009096816114359974	1.0	1
chr1	C1_00070W_A	13778	14917	1140	1	4	0.065	0.999	1139	7	8	8	8	9	9	0	0	1	5	9	12	1140	1000	1	0.0008771929824561404	0.003508771929824561	1.0	1
chr1	C1_00080C_A	14910	15761	852	19	2030	1.898	0.412	351	0	0	0	0	0	0	0	3	6	9	12	14	852	1000	1	0.022300469483568074	2.3826291079812205	0.12	0
chr1	C1_00090W_A	15595	16116	522	28	4179	5.364	0.278	145	3	5	6	6	6	6	0	7	10	14	15	15	522	1000	1	0.05363984674329502	8.005747126436782	0.015	0
chr1	C1_00100C_A	16600	17328	729	21	1492	2.655	0.218	159	1	5	11	15	18	18	0	1	1	2	3	3	729	1000	1	0.02880658436213992	2.0466392318244173	0.005	0
chr1	C1_00110W_A	17338	18960	1623	4	213	0.16699999999999998	0.377	612	6	8	10	10	17	17	2	4	6	10	11	11	1623	1000	1	0.002464571780653112	0.13123844731977818	0.955	1
chr1	C1_00120C_A	18948	19628	681	13	822	1.308	0.294	200	0	0	0	1	1	1	7	11	12	12	12	12	681	1000	1	0.01908957415565345	1.2070484581497798	0.01	0
chr1	C1_00130C_A	19615	21714	2100	20	1158	0.595	0.355	746	1	6	6	7	7	7	8	14	17	18	20	22	2100	1000	1	0.009523809523809523	0.5514285714285714	0.08	0
chr1	C1_00140W_A	22270	25326	3057	31	3288	0.579	0.196	600	5	12	15	15	16	16	1	2	2	3	3	3	3057	1000	1	0.010140660778541056	1.0755642787046125	0.035	0
chr1	C1_00150C_A	25381	27249	1869	19	1178	0.503	0.14400000000000002	269	1	1	1	2	2	2	12	23	29	35	37	38	1869	1000	1	0.01016586409844837	0.6302835741037989	0.0	0
chr1	C1_00160C_A	28286	29488	1203	6	127	0.273	0.355	427	3	5	11	16	18	18	3	4	5	6	7	8	1203	1000	1	0.004987531172069825	0.1055694098088113	0.68	0
chr1	C1_00170W_A	29804	31543	1740	23	5685	0.784	0.166	288	2	11	11	11	11	13	6	6	6	6	6	7	1740	1000	1	0.0132183908045977	3.2672413793103448	0.0	0
chr1	C1_00180W_A	31842	32444	603	2	74	0.18	0.912	550	0	0	1	2	3	4	0	0	3	4	8	12	603	1000	1	0.003316749585406302	0.12271973466003315	0.94	1
chr1	C1_00190C_A	32680	33318	639	12	830	1.101	0.271	173	0	0	0	0	2	2	3	5	6	10	10	11	639	1000	1	0.018779342723004692	1.2989045383411582	0.015	0
chr1	C1_00200C_A	34099	34446	348	14	1700	2.499	0.42	146	2	8	11	13	14	14	8	11	11	12	12	17	348	1000	1	0.040229885057471264	4.885057471264369	0.22	0
chr1	C1_00210C_A	34525	35679	1155	12	967	0.62	0.281	325	6	6	10	16	19	19	5	14	19	19	25	27	1155	1000	1	0.010389610389610391	0.8372294372294372	0.01	0
chr1	C1_00220W_A	37851	39485	1635	2	2	0.076	0.659	1078	1	5	9	12	13	13	2	4	5	8	8	8	1635	1000	1	0.0012232415902140672	0.0012232415902140672	1.0	1
chr1	C1_00230C_A	40484	41770	1287	7	318	0.355	0.643	828	1	1	4	5	5	5	3	15	18	18	19	20	1287	1000	1	0.005439005439005439	0.2470862470862471	0.615	0
chr1	C1_00240C_A	42100	42172	73	3	252	2.609	0.493	36	0	8	10	10	10	10	6	6	6	7	7	7	73	1000	1	0.0410958904109589	3.4520547945205484	0.445	0
chr1	C1_00270W_A	42605	43504	900	7	540	0.46	0.424	382	0	0	3	10	11	11	0	0	0	0	0	1	900	1000	1	0.007777777777777778	0.6	0.405	0
chr1	C1_00280C_A	43549	43679	131	0	0	0.0	1.0	131	1	1	1	2	2	5	0	0	1	1	1	1	131	1000	1	0.0	0.0	1.0	1
chr1	C1_00290W_A	43803	45764	1962	15	1547	0.472	0.388	762	0	0	1	1	3	6	6	8	10	14	16	16	1962	1000	1	0.00764525993883792	0.7884811416921509	0.35	0
chr1	C1_00310W_A	46803	48359	1557	18	2191	0.7559999999999999	0.201	313	8	14	16	18	21	21	1	2	2	2	3	20	1557	1000	1	0.011560693641618495	1.4071933204881182	0.015	0
chr1	C1_00320W_A	48513	49298	786	4	722	0.334	0.48	377	1	2	6	7	8	8	3	4	4	12	12	12	786	1000	1	0.005089058524173028	0.9185750636132316	0.705	0
chr1	C1_00330C_A	49295	49843	549	6	217	0.7140000000000001	0.421	231	0	0	1	2	7	8	17	17	17	17	17	17	549	1000	1	0.01092896174863388	0.395264116575592	0.31	0
chr1	C1_00340W_A	49997	50743	747	5	503	0.429	0.359	268	8	18	18	21	22	23	1	1	3	3	6	8	747	1000	1	0.0066934404283801865	0.6733601070950469	0.77	1
chr1	C1_00350C_A	50806	51681	876	5	223	0.361	0.434	380	2	2	3	3	4	4	1	7	14	16	22	22	876	1000	1	0.005707762557077625	0.2545662100456621	0.62	0
chr1	C1_00360W_A	53099	54442	1344	7	830	0.307	0.946	1271	1	5	9	16	21	21	6	7	8	9	10	10	1344	1000	1	0.005208333333333333	0.6175595238095238	0.775	1
chr1	C1_00370W_A	54558	54842	285	6	436	1.242	0.439	125	6	10	10	10	10	10	1	1	2	3	3	4	285	1000	1	0.021052631578947368	1.5298245614035089	0.345	0
chr1	C1_00380C_A	54837	57074	2238	14	542	0.322	0.153	342	2	5	11	11	11	11	2	12	17	27	30	33	2238	1000	1	0.0062555853440571935	0.2421805183199285	0.095	0
chr1	C1_00390W_A	59349	62552	3204	32	2928	0.44	0.123	393	1	1	4	8	8	14	0	5	21	21	22	22	3204	1000	1	0.009987515605493134	0.9138576779026216	0.01	0
chr1	C1_00400W_A	63202	64350	1149	3	55	0.125	0.5660000000000001	650	0	13	24	27	27	29	0	0	1	2	3	4	1149	1000	1	0.0026109660574412533	0.04786771105308965	1.0	1
chr1	C1_00410C_A	64696	66324	1629	18	1272	0.502	0.208	339	0	1	1	1	2	3	3	7	13	19	20	20	1629	1000	1	0.011049723756906077	0.7808471454880295	0.0	0
chr1	C1_00420W_A	67843	68814	972	13	1251	0.5870000000000001	0.41	399	5	12	16	20	25	28	3	10	14	14	15	16	972	1000	1	0.01337448559670782	1.2870370370370372	0.195	0
chr1	C1_00430W_A	69226	70902	1677	18	915	0.48	0.151	254	4	22	25	25	27	33	19	30	33	34	35	36	1677	1000	1	0.01073345259391771	0.5456171735241503	0.005	0
chr1	C1_00440W_A	71068	72581	1514	21	1973	0.593	0.168	255	24	32	36	36	37	38	1	1	1	1	3	3	1514	1000	1	0.013870541611624834	1.3031704095112286	0.02	0
chr1	C1_00450C_A	72741	73283	543	1	15	0.079	0.8079999999999999	439	0	1	1	1	5	10	2	6	8	10	11	13	543	1000	1	0.001841620626151013	0.027624309392265192	1.0	1
chr1	C1_00460W_A	73580	73900	321	6	192	0.882	0.561	180	2	6	6	6	8	9	1	1	5	7	10	18	321	1000	1	0.018691588785046728	0.5981308411214953	0.59	0
chr1	C1_00470C_A	74056	75381	1326	17	2110	0.557	0.175	232	0	2	7	13	13	15	7	21	26	26	28	28	1326	1000	1	0.01282051282051282	1.5912518853695323	0.0	0
chr1	C1_00480C_A	75573	77828	2256	29	2740	0.532	0.311	702	11	17	17	21	22	22	10	11	13	34	35	38	2256	1000	1	0.012854609929078014	1.2145390070921986	0.025	0
chr1	C1_00490C_A	78008	78367	360	6	448	0.782	0.317	114	3	12	12	12	12	15	11	32	32	32	33	36	360	1000	1	0.016666666666666666	1.2444444444444445	0.16	0
chr1	C1_00500C_A	78641	79669	1029	22	1959	1.043	0.19	196	10	32	32	32	32	33	2	2	6	6	6	11	1029	1000	1	0.021379980563654036	1.903790087463557	0.0	0
chr1	C1_00510W_A	80124	81053	930	2	13	0.103	0.522	485	2	7	8	9	9	20	14	20	23	24	25	25	930	1000	1	0.002150537634408602	0.013978494623655914	1.0	1
chr1	C1_00520W_A	81233	81901	669	10	1064	0.81	0.28600000000000003	191	8	20	21	22	22	28	0	2	4	5	5	8	669	1000	1	0.014947683109118088	1.5904334828101645	0.005	0
chr1	C1_00530C_A	82117	84558	2442	22	821	0.469	0.158	387	2	2	2	2	13	14	1	12	25	26	27	30	2442	1000	1	0.009009009009009007	0.3361998361998362	0.03	0
chr1	C1_00540C_A	85080	87248	2169	14	428	0.321	0.321	697	3	12	25	27	28	31	5	15	18	18	22	22	2169	1000	1	0.0064545873674504385	0.19732595666205624	0.255	0
chr1	C1_00550W_A	87900	89810	1911	20	5473	0.607	0.294	561	1	16	16	17	18	18	3	17	17	17	17	17	1911	1000	1	0.010465724751439035	2.8639455782312924	0.01	0
chr1	C1_00560W_A	90099	91271	1173	0	0	0.0	1.0	1173	14	26	30	32	32	32	2	2	3	3	3	3	1173	1000	1	0.0	0.0	1.0	1
chr1	C1_00570C_A	91310	93694	2385	5	97	0.14400000000000002	0.483	1153	2	2	2	2	2	6	0	20	23	23	25	25	2385	1000	1	0.0020964360587002093	0.04067085953878407	1.0	1
chr1	C1_00580W_A	93970	94899	930	16	2331	1.26	0.206	192	12	25	25	25	26	26	7	17	17	17	18	18	930	1000	1	0.017204301075268817	2.5064516129032257	0.005	0
chr1	C1_00590W_A	95214	96494	1281	5	193	0.284	0.358	458	1	8	11	13	14	14	3	11	11	11	11	11	1281	1000	1	0.0039032006245121	0.15066354410616706	0.545	0
chr1	C1_00600W_A	96816	101423	4608	8	17	0.124	0.385	1772	3	13	14	14	15	15	2	17	17	17	17	17	4608	1000	1	0.001736111111111111	0.003689236111111111	0.995	1
chr1	C1_00610W_A	101751	103523	1773	1	3	0.048	0.997	1767	0	15	17	17	17	17	2	17	17	17	17	19	1773	1000	1	0.0005640157924421883	0.001692047377326565	1.0	1
chr1	C1_00620W_A	103868	104809	942	2	5	0.158	0.727	685	1	15	17	17	17	17	3	9	19	20	22	22	942	1000	1	0.002123142250530785	0.0053078556263269645	1.0	1
chr1	C1_00630W_A	105179	106924	1746	27	2460	1.074	0.28	489	10	11	12	12	12	23	0	0	0	0	0	0	1746	1000	1	0.015463917525773196	1.4089347079037802	0.0	0
chr1	C1_00640C_A	107125	111027	3903	2	7	0.027000000000000003	0.6409999999999999	2503	0	0	2	2	3	6	0	1	3	4	5	14	3903	1000	1	0.0005124263387138099	0.0017934921854983344	1.0	1
chr1	C1_00650C_A	111571	112251	681	4	18	0.322	0.621	423	5	5	9	9	10	10	0	6	19	19	19	19	681	1000	1	0.005873715124816446	0.02643171806167401	0.905	1
chr1	C1_00660C_A	112788	113801	1014	3	4	0.153	0.507	514	3	18	21	24	25	29	0	22	23	23	24	29	1014	1000	1	0.002958579881656805	0.003944773175542407	1.0	1
chr1	C1_00670C_A	114127	115878	1752	39	4324	1.3090000000000002	0.14300000000000002	250	7	34	34	34	35	44	3	19	21	26	29	31	1752	1000	1	0.022260273972602742	2.468036529680365	0.0	0
chr1	C1_00680W_A	117319	119442	2124	26	1806	0.609	0.17600000000000002	374	0	4	4	5	8	11	1	14	16	17	17	19	2124	1000	1	0.012241054613935971	0.8502824858757062	0.02	0
chr1	C1_00690W_A	119767	122808	3042	24	914	0.342	0.126	384	17	35	37	38	39	39	12	17	18	18	21	21	3042	1000	1	0.007889546351084813	0.30046022353714663	0.07	0
chr1	C1_00700W_A	123066	123431	366	1	1	0.122	0.623	228	5	17	19	19	20	21	1	3	4	4	4	4	366	1000	1	0.00273224043715847	0.00273224043715847	1.0	1
chr1	C1_00710C_A	123869	125597	1729	2	2	0.046	0.513	887	3	4	7	8	12	14	0	4	8	10	20	21	1729	1000	1	0.001156737998843262	0.001156737998843262	1.0	1
chr1	C1_00720W_A	126521	126612	92	2	33	1.084	0.848	78	7	9	9	23	23	23	10	11	12	12	13	16	92	1000	1	0.021739130434782608	0.35869565217391297	0.695	0
chr1	C1_00730C_A	126791	128620	1830	17	1451	0.4	0.204	374	4	11	20	20	22	22	1	2	16	16	16	16	1830	1000	1	0.009289617486338796	0.7928961748633879	0.0	0
chr1	C1_00740C_A	129260	130681	1422	0	0	0.0	1.0	1422	7	15	17	19	20	21	1	1	6	8	8	9	1422	1000	1	0.0	0.0	1.0	1
chr1	C1_00750C_A	131413	133938	2526	31	2579	0.523	0.119	300	1	8	11	12	12	12	1	12	15	18	23	26	2526	1000	1	0.01227236737925574	1.0209817893903406	0.035	0
chr1	C1_00760W_A	134254	134913	660	14	1577	0.924	0.226	149	10	24	28	28	30	30	2	5	8	10	10	10	660	1000	1	0.021212121212121213	2.389393939393939	0.0	0
chr1	C1_00770C_A	135654	136436	783	3	8	0.154	0.41	321	2	7	8	13	16	30	0	0	2	2	4	11	783	1000	1	0.0038314176245210726	0.010217113665389528	0.995	1
chr1	C1_00780C_A	138574	140931	2358	24	1688	0.354	0.14800000000000002	348	1	8	12	13	15	20	2	4	6	9	14	14	2358	1000	1	0.010178117048346057	0.7158608990670059	0.0	0
chr1	C1_00790W_A	150607	151707	1101	17	1956	0.544	0.23	253	1	14	18	21	25	31	2	3	16	19	24	25	1101	1000	1	0.015440508628519528	1.7765667574931885	0.0	0
chr1	C1_00800C_A	154633	155286	654	2	69	0.108	0.485	317	3	4	6	21	25	29	0	4	4	4	4	4	654	1000	1	0.003058103975535168	0.10550458715596332	1.0	1
chr1	C1_00810W_A	155443	156324	882	3	106	0.116	0.969	855	1	1	1	1	6	24	0	5	5	5	5	9	882	1000	1	0.003401360544217687	0.1201814058956916	0.995	1
chr1	C1_00820W_A	156643	157689	1047	9	255	0.29	0.311	326	8	16	16	16	16	16	1	3	4	7	18	18	1047	1000	1	0.008595988538681949	0.2435530085959885	0.305	0
chr1	C1_00830W_A	158725	160524	1800	21	2038	0.403	0.297	534	3	18	28	29	29	29	2	2	3	5	6	8	1800	1000	1	0.011666666666666669	1.1322222222222222	0.015	0
chr1	C1_00840C_A	160942	162672	1731	19	1061	0.433	0.161	279	1	1	3	3	3	4	5	7	7	14	15	16	1731	1000	1	0.01097631426920855	0.6129404968226458	0.0	0
chr1	C1_00850W_A	167077	167823	747	11	1206	0.595	0.32299999999999995	241	4	14	16	21	22	25	5	7	9	12	15	15	747	1000	1	0.014725568942436413	1.6144578313253013	0.01	0
chr1	C1_00860W_A	168533	169534	1002	8	543	0.36	0.29600000000000004	297	3	12	14	19	19	27	1	5	9	11	11	11	1002	1000	1	0.007984031936127744	0.5419161676646707	0.11	0
chr1	C1_00870W_A	170158	172254	2097	10	416	0.192	0.378	792	1	6	8	9	10	12	3	4	8	16	28	40	2097	1000	1	0.004768717215069146	0.19837863614687648	0.265	0
chr1	C1_00880W_A	174459	176084	1626	43	6598	1.3	0.14300000000000002	233	2	2	2	15	23	31	5	16	16	16	16	17	1626	1000	1	0.02644526445264453	4.057810578105781	0.0	0
chr1	C1_00890W_A	176325	178475	2151	6	72	0.13699999999999998	0.325	698	0	15	24	24	29	33	3	3	3	3	7	7	2151	1000	1	0.0027894002789400282	0.03347280334728033	0.96	1
chr1	C1_00900W_A	178690	179307	618	0	0	0.0	1.0	618	0	1	1	2	3	3	0	6	28	30	31	32	618	1000	1	0.0	0.0	1.0	1
chr1	C1_00910W_A	179823	180829	1007	15	865	0.825	0.209	210	1	21	27	27	27	27	6	8	16	21	21	21	1007	1000	1	0.014895729890764648	0.8589870903674279	0.005	0
chr1	C1_00920W_A	181403	185239	3837	27	1783	0.371	0.172	661	4	19	24	26	27	29	1	2	3	4	6	6	3837	1000	1	0.007036747458952306	0.4646859525671097	0.045	0
chr1	C1_00930C_A	185507	190145	4639	39	2174	0.502	0.255	1182	2	3	5	5	5	6	1	2	18	18	18	18	4639	1000	1	0.008406984263849967	0.4686354817848674	0.015	0
chr1	C1_00940W_A	190698	191156	459	0	0	0.0	1.0	459	1	6	6	9	9	12	0	1	1	1	2	3	459	1000	1	0.0	0.0	1.0	1
chr1	C1_00950C_A	191444	193405	1962	4	17	0.138	0.35	687	2	3	3	3	13	14	1	1	1	16	19	20	1962	1000	1	0.0020387359836901123	0.008664627930682976	0.995	1
chr1	C1_00960C_A	194676	197798	3123	21	1148	0.377	0.209	652	0	1	2	19	20	20	2	5	17	17	31	34	3123	1000	1	0.0067243035542747355	0.3675952609670189	0.055	0
chr1	C1_00970W_A	198221	198746	526	4	636	0.404	0.667	351	4	22	23	23	24	25	11	23	27	33	34	34	526	1000	1	0.0076045627376425855	1.209125475285171	0.735	1
chr1	C1_00980W_A	198951	199220	270	4	264	0.794	0.53	143	12	24	26	26	26	26	3	7	7	8	8	8	270	1000	1	0.014814814814814815	0.9777777777777776	0.675	0
chr1	C1_00990C_A	199316	202249	2934	38	5121	0.644	0.11	322	3	4	6	8	8	10	5	30	30	30	31	38	2934	1000	1	0.012951601908657124	1.7453987730061349	0.0	0
chr1	C1_01000C_A	202532	203623	1092	2	34	0.081	0.687	750	8	28	32	34	34	36	0	5	6	10	13	18	1092	1000	1	0.0018315018315018317	0.031135531135531136	1.0	1
chr1	C1_01010W_A	203945	204415	471	9	1359	0.863	0.29100000000000004	137	10	16	16	17	17	40	0	6	11	23	23	23	471	1000	1	0.01910828025477707	2.8853503184713376	0.02	0
chr1	C1_01020W_A	204985	205057	73	2	62	1.28	0.603	44	2	4	5	5	6	7	17	18	21	21	21	23	73	1000	1	0.0273972602739726	0.8493150684931506	0.635	0
chr1	C1_01030W_A	205265	206284	1020	14	1419	0.637	0.29600000000000004	302	1	18	20	25	28	30	9	18	21	21	21	22	1020	1000	1	0.013725490196078431	1.3911764705882352	0.005	0
chr1	C1_01040W_A	206477	206920	444	5	373	0.508	0.345	153	10	18	18	21	21	23	0	0	0	0	4	5	444	1000	1	0.011261261261261259	0.8400900900900901	0.37	0
chr1	C1_01050C_A	206917	207855	939	0	0	0.0	1.0	939	2	2	3	4	7	11	5	6	15	15	15	15	939	1000	1	0.0	0.0	1.0	1
chr1	C1_01060W_A	208285	208740	456	3	58	0.307	0.669	305	8	16	20	20	20	20	1	1	1	1	1	2	456	1000	1	0.006578947368421052	0.12719298245614036	0.335	0
chr1	C1_01070C_A	209078	210502	1425	2	3	0.067	0.8490000000000001	1210	0	0	1	3	4	4	0	18	25	26	26	27	1425	1000	1	0.0014035087719298245	0.0021052631578947372	1.0	1
chr1	C1_01080W_A	210872	212377	1506	28	69254	0.961	0.218	329	15	43	43	43	43	43	0	0	0	4	13	16	1506	1000	1	0.018592297476759632	45.98539176626825	0.005	0
chr1	C1_01090C_A	212439	212747	309	0	0	0.0	1.0	309	0	1	2	6	11	12	0	5	16	29	31	33	309	1000	1	0.0	0.0	1.0	1
chr1	C1_01100W_A	213635	220399	6765	83	7011	0.5589999999999999	0.058	395	2	4	22	23	23	23	2	2	2	4	4	5	6765	1000	1	0.012269031781226904	1.0363636363636364	0.045	0
chr1	C1_01110C_A	220539	222068	1530	6	27	0.172	0.329	504	1	2	3	4	5	6	7	13	13	17	17	24	1530	1000	1	0.0039215686274509795	0.017647058823529408	0.93	1
chr1	C1_01130W_A	224667	226874	2208	3	3	0.067	0.718	1586	0	2	16	17	24	24	1	2	10	16	17	17	2208	1000	1	0.001358695652173913	0.001358695652173913	1.0	1
chr1	C1_01140C_A	227677	229779	2103	23	1780	0.513	0.28300000000000003	595	1	7	9	10	10	10	4	8	13	22	25	31	2103	1000	1	0.010936757013789824	0.8464098906324299	0.015	0
chr1	C1_01150C_A	232865	234934	2070	24	2000	0.489	0.194	401	2	5	7	7	12	19	15	17	18	18	34	34	2070	1000	1	0.011594202898550723	0.966183574879227	0.0	0
chr1	C1_01160C_A	235077	235889	813	1	115	0.051	0.8029999999999999	653	8	18	19	20	20	21	2	16	19	19	22	22	813	1000	1	0.0012300123001230013	0.14145141451414514	0.995	1
chr1	C1_01170C_A	236084	238300	2217	35	2558	0.614	0.159	352	15	16	16	16	24	24	0	5	17	19	21	23	2217	1000	1	0.01578709968425801	1.153811456923771	0.0	0
chr1	C1_01180C_A	239091	240914	1824	56	7689	1.141	0.145	264	3	6	10	14	15	17	1	3	5	5	6	6	1824	1000	1	0.030701754385964914	4.2154605263157885	0.0	0
chr1	C1_01190C_A	241113	242504	1392	21	2657	0.589	0.142	198	2	3	3	10	16	17	12	31	38	40	41	43	1392	1000	1	0.015086206896551725	1.9087643678160917	0.0	0
chr1	C1_01200W_A	242741	244663	1923	30	3118	0.613	0.183	352	10	31	35	35	36	38	1	3	9	12	12	12	1923	1000	1	0.015600624024961	1.6214248569942795	0.0	0
chr1	C1_01210W_A	245206	246453	1248	16	1950	0.509	0.221	276	12	26	29	30	34	34	1	1	2	2	4	9	1248	1000	1	0.01282051282051282	1.5625	0.0	0
chr1	C1_01220C_A	246661	247413	753	12	1353	0.635	0.341	257	0	1	2	4	5	26	1	8	20	22	32	34	753	1000	1	0.01593625498007968	1.796812749003984	0.035	0
chr1	C1_01240W_A	248816	249865	1050	20	1269	0.703	0.211	222	5	12	22	27	39	40	5	15	18	18	19	19	1050	1000	1	0.01904761904761905	1.2085714285714286	0.0	0
chr1	C1_01250W_A	250103	251977	1875	22	2717	0.448	0.257	482	6	17	21	22	23	29	3	3	3	9	10	10	1875	1000	1	0.011733333333333332	1.4490666666666667	0.01	0
chr1	C1_01260C_A	252036	252488	453	3	12	0.258	0.969	439	2	2	3	3	3	3	1	8	17	21	23	26	453	1000	1	0.006622516556291391	0.026490066225165563	0.99	1
chr1	C1_01270W_A	253158	254441	1284	19	1855	0.613	0.233	299	3	6	17	18	18	20	3	5	5	19	20	21	1284	1000	1	0.014797507788161994	1.4447040498442367	0.0	0
chr1	C1_01280C_A	254618	254965	348	2	12	0.226	0.951	331	0	3	3	5	8	11	2	16	18	19	19	19	348	1000	1	0.005747126436781609	0.03448275862068965	0.975	1
chr1	C1_01290C_A	255170	257443	2274	28	2477	0.513	0.16399999999999998	373	14	16	16	18	23	26	2	4	16	19	19	24	2274	1000	1	0.012313104661389622	1.0892700087950749	0.015	0
chr1	C1_01300W_A	257921	258904	984	22	1820	0.926	0.16699999999999998	164	10	25	27	27	28	28	2	7	22	24	24	24	984	1000	1	0.022357723577235773	1.8495934959349596	0.0	0
chr1	C1_01310W_A	258992	259345	354	39	4664	5.124	0.13	46	2	4	5	5	6	7	3	4	4	4	4	4	354	1000	1	0.11016949152542373	13.175141242937851	0.02	0
chr1	C1_01320W_A	259647	261173	1527	3	19	0.084	0.872	1331	1	2	21	26	29	32	1	2	2	2	2	3	1527	1000	1	0.001964636542239685	0.012442698100851343	1.0	1
chr1	C1_01330C_A	261359	261838	480	2	7	0.191	0.608	292	0	1	3	3	3	3	2	21	22	22	23	29	480	1000	1	0.0041666666666666675	0.014583333333333334	0.99	1
chr1	C1_01340C_A	262217	263083	867	12	1112	0.607	0.29600000000000004	257	1	3	4	4	5	5	13	22	27	27	27	27	867	1000	1	0.01384083044982699	1.2825836216839677	0.0	0
chr1	C1_01350C_A	263479	264672	1194	0	0	0.0	1.0	1194	5	7	20	23	23	36	2	11	17	19	19	20	1194	1000	1	0.0	0.0	1.0	1
chr1	C1_01360C_A	265483	267465	1983	19	1199	0.415	0.19	377	0	2	6	14	14	14	2	6	17	21	23	26	1983	1000	1	0.009581442259203227	0.6046394351991932	0.0	0
chr1	C1_01370C_A	269372	270012	641	1	16	0.07200000000000001	0.696	446	0	0	4	6	7	17	0	1	3	5	5	7	641	1000	1	0.0015600624024961	0.0249609984399376	1.0	1
chr1	C1_01380C_A	270319	271974	1656	16	840	0.411	0.266	441	2	3	3	3	3	11	0	7	21	21	23	24	1656	1000	1	0.00966183574879227	0.5072463768115942	0.015	0
chr1	C1_01390C_A	272374	274197	1824	21	2199	0.4920000000000001	0.177	322	14	25	25	25	27	28	0	4	8	11	21	22	1824	1000	1	0.011513157894736841	1.205592105263158	0.015	0
chr1	C1_01400C_A	275477	276952	1476	21	3951	0.642	0.342	505	4	9	16	18	19	19	1	2	3	9	14	15	1476	1000	1	0.014227642276422762	2.676829268292683	0.13	0
chr1	C1_01420C_A	278222	279262	1041	20	2417	0.919	0.16399999999999998	171	1	2	2	11	12	13	1	9	16	17	19	20	1041	1000	1	0.01921229586935639	2.3218059558117194	0.0	0
chr1	C1_01440C_A	280421	280819	399	8	600	1.034	0.526	210	1	2	9	15	18	21	1	2	4	8	11	13	399	1000	1	0.02005012531328321	1.5037593984962403	0.185	0
chr1	C1_01450W_A	282437	284137	1701	4	191	0.109	0.5539999999999999	942	1	7	14	18	20	21	1	2	9	13	15	15	1701	1000	1	0.0023515579071134627	0.11228689006466784	0.995	1
chr1	C1_01460W_A	284639	287617	2979	46	5337	0.6709999999999999	0.174	519	2	10	11	11	11	12	4	5	5	5	5	5	2979	1000	1	0.01544142329640819	1.7915407854984895	0.0	0
chr1	C1_01470W_A	288033	289328	1296	1	1	0.034	0.669	867	0	8	10	11	16	18	0	2	3	4	4	8	1296	1000	1	0.0007716049382716049	0.0007716049382716049	1.0	1
chr1	C1_01480C_A	289699	290448	750	1	1	0.06	0.573	430	1	4	4	4	4	4	0	1	1	10	14	14	750	1000	1	0.0013333333333333333	0.0013333333333333333	1.0	1
chr1	C1_01490W_A	291847	292449	603	2	475	0.158	0.609	367	3	9	13	19	19	19	1	2	4	7	11	11	603	1000	1	0.003316749585406302	0.7877280265339967	0.98	1
chr1	C1_01500W_A	296046	296504	459	11	1488	1.063	0.209	96	2	8	13	21	24	25	4	8	18	25	29	30	459	1000	1	0.02396514161220044	3.2418300653594767	0.005	0
chr1	C1_01510W_A	299614	301767	2154	46	4172	0.797	0.112	241	2	2	8	8	12	14	3	5	5	6	10	10	2154	1000	1	0.02135561745589601	1.93686165273909	0.0	0
chr1	C1_01520C_A	305308	306012	705	3	300	0.153	0.84	592	0	0	2	9	12	15	3	11	13	13	13	13	705	1000	1	0.00425531914893617	0.425531914893617	0.975	1
chr1	C1_01530C_A	306618	308486	1869	3	81	0.06	0.434	812	6	13	25	27	27	27	0	18	21	33	36	37	1869	1000	1	0.0016051364365971107	0.04333868378812199	1.0	1
chr1	C1_01540W_A	309122	310972	1851	41	4669	1.025	0.157	290	22	42	43	44	44	44	16	35	41	43	43	43	1851	1000	1	0.02215018908698001	2.5224203133441385	0.0	0
chr1	C1_01550W_A	311200	312759	1560	16	1396	0.491	0.524	817	15	34	39	42	42	42	7	14	21	22	24	25	1560	1000	1	0.010256410256410256	0.8948717948717949	0.715	1
chr1	C1_01560W_A	313161	317798	4638	58	5391	0.604	0.115	533	7	28	34	34	34	36	2	6	6	6	7	7	4638	1000	1	0.01250539025442001	1.1623544631306597	0.005	0
chr1	C1_01570C_A	317950	318471	522	4	343	0.371	0.67	350	1	3	7	8	9	9	0	0	4	4	4	4	522	1000	1	0.007662835249042145	0.657088122605364	0.83	1
chr1	C1_01580W_A	318929	319459	531	1	74	0.08800000000000001	0.964	512	1	4	4	4	5	5	0	2	2	2	3	4	531	1000	1	0.0018832391713747645	0.1393596986817326	1.0	1
chr1	C1_01590C_A	319665	323369	3705	4	11	0.044	0.345	1280	2	2	2	2	2	2	0	7	7	7	7	7	3705	1000	1	0.0010796221322537114	0.002968960863697706	1.0	1
chr1	C1_01600W_A	323650	324531	882	2	49	0.113	0.964	850	2	8	8	8	8	8	0	2	2	3	4	11	882	1000	1	0.002267573696145125	0.05555555555555555	0.995	1
chr1	C1_01610C_A	324887	325940	1054	29	2182	1.464	0.153	161	0	1	3	3	3	3	1	8	14	16	18	19	1054	1000	1	0.027514231499051238	2.0702087286527515	0.005	0
chr1	C1_01620C_A	326428	327426	999	16	874	0.8109999999999999	0.181	181	0	7	13	15	16	16	1	10	17	22	26	28	999	1000	1	0.016016016016016016	0.8748748748748749	0.005	0
chr1	C1_01630W_A	331354	332037	684	2	213	0.147	0.5479999999999999	375	1	1	16	20	25	31	0	0	2	4	6	6	684	1000	1	0.0029239766081871343	0.31140350877192985	0.99	1
chr1	C1_01640W_A	332721	334077	1357	15	312	0.5379999999999999	0.14400000000000002	195	3	7	9	9	10	19	2	6	15	15	15	16	1357	1000	1	0.01105379513633014	0.2299189388356669	0.1	0
chr1	C1_01650W_A	334643	336025	1383	10	221	0.29600000000000004	0.197	273	4	5	21	21	21	23	7	11	12	13	13	14	1383	1000	1	0.0072306579898770785	0.15979754157628345	0.24	0
chr1	C1_01660C_A	336119	336200	82	3	450	1.598	0.463	38	7	9	10	10	10	12	1	2	3	4	4	4	82	1000	1	0.03658536585365853	5.487804878048781	0.455	0
chr1	C1_01670C_A	336700	341496	4797	7	8	0.057	0.332	1591	1	2	3	7	8	8	0	10	12	12	17	17	4797	1000	1	0.0014592453616843859	0.0016677089847821555	1.0	1
chr1	C1_01680C_A	341928	342440	513	1	1	0.128	0.735	377	2	2	2	2	2	2	3	13	13	14	14	14	513	1000	1	0.0019493177387914231	0.0019493177387914231	0.995	1
chr1	C1_01690C_A	342930	343901	972	8	608	0.529	0.277	269	0	0	8	8	10	10	1	9	15	22	23	27	972	1000	1	0.00823045267489712	0.6255144032921811	0.09	0
chr1	C1_01700W_A	345562	348762	3201	24	1821	0.397	0.187	600	15	17	17	22	28	28	2	5	7	8	10	13	3201	1000	1	0.007497656982193066	0.5688847235238987	0.065	0
chr1	C1_01710W_A	351098	353101	2004	9	482	0.201	0.479	959	1	2	3	3	8	10	4	7	10	11	16	20	2004	1000	1	0.004491017964071856	0.2405189620758483	0.795	1
chr1	C1_01720C_A	353541	353627	87	1	7	0.521	0.954	83	4	5	6	6	6	6	4	4	12	15	19	22	87	1000	1	0.011494252873563218	0.08045977011494253	0.695	0
chr1	C1_01730W_A	354206	354278	73	2	117	1.22	0.384	28	5	7	12	14	18	19	3	4	7	13	17	19	73	1000	1	0.0273972602739726	1.6027397260273972	0.36	0
chr1	C1_01740W_A	357079	359466	2388	26	1672	0.496	0.14800000000000002	353	4	5	14	16	17	21	1	2	3	5	8	14	2388	1000	1	0.010887772194304856	0.7001675041876047	0.0	0
chr1	C1_01750W_A	361029	362930	1902	34	3382	0.6579999999999999	0.168	319	5	7	13	13	14	15	1	1	4	12	12	12	1902	1000	1	0.017875920084121973	1.7781282860147214	0.02	0
chr1	C1_01760W_A	364172	366307	2136	34	3302	0.584	0.14800000000000002	316	1	4	19	21	23	24	2	5	8	11	11	12	2136	1000	1	0.015917602996254682	1.545880149812734	0.0	0
chr1	C1_01770W_A	366730	367860	1131	18	1854	0.654	0.452	511	3	9	10	13	14	16	2	2	3	4	6	7	1131	1000	1	0.015915119363395226	1.639257294429708	0.34	0
chr1	C1_01780C_A	367933	369807	1875	19	1793	0.411	0.18	337	1	2	3	3	5	6	7	11	27	43	55	57	1875	1000	1	0.010133333333333331	0.9562666666666668	0.0	0
chr1	C1_01790W_A	372225	375440	3216	7	558	0.078	0.441	1418	1	15	20	24	26	39	0	0	16	16	16	16	3216	1000	1	0.0021766169154228856	0.17350746268656714	0.99	1
chr1	C1_01800W_A	375835	376554	720	7	507	0.373	0.8059999999999999	580	18	40	40	41	41	41	0	0	1	1	3	7	720	1000	1	0.009722222222222222	0.7041666666666667	0.81	1
chr1	C1_01810C_A	376645	378174	1530	16	2530	0.408	0.29100000000000004	445	0	0	0	6	6	6	2	18	19	19	19	20	1530	1000	1	0.01045751633986928	1.65359477124183	0.005	0
chr1	C1_01820C_A	378463	379650	1188	2	60	0.062	0.622	739	7	22	25	25	26	27	0	11	15	15	16	30	1188	1000	1	0.0016835016835016836	0.0505050505050505	1.0	1
chr1	C1_01830C_A	380212	380784	573	3	392	0.21	0.611	350	1	3	12	12	12	12	1	4	18	27	27	31	573	1000	1	0.005235602094240838	0.6841186736474695	0.89	1
chr1	C1_01840C_A	381538	382092	555	8	796	0.629	0.5479999999999999	304	4	16	30	34	34	38	1	5	14	17	17	21	555	1000	1	0.014414414414414416	1.4342342342342342	0.465	0
chr1	C1_01850C_A	382760	383590	831	3	166	0.16	0.955	794	1	6	14	15	15	26	4	9	10	11	14	14	831	1000	1	0.0036101083032490976	0.19975932611311675	0.975	1
chr1	C1_01860W_A	383753	384670	918	11	684	0.528	0.337	309	9	9	9	9	10	13	0	0	0	0	0	3	918	1000	1	0.01198257080610022	0.7450980392156863	0.03	0
chr1	C1_01870C_A	384790	386280	1491	20	1800	0.531	0.321	479	0	3	3	5	10	10	11	32	36	41	43	48	1491	1000	1	0.013413816230717641	1.2072434607645874	0.01	0
chr1	C1_01880C_A	386597	388924	2328	34	2870	0.634	0.151	352	11	29	29	29	30	30	4	21	23	23	23	24	2328	1000	1	0.014604810996563576	1.2328178694158076	0.0	0
chr1	C1_01890C_A	389271	390800	1530	19	1359	0.495	0.546	836	0	14	16	17	17	17	3	29	32	33	35	36	1530	1000	1	0.01241830065359477	0.888235294117647	0.62	0
chr1	C1_01900C_A	391247	392764	1518	23	1399	0.645	0.145	220	2	7	21	23	23	23	4	5	8	8	8	9	1518	1000	1	0.015151515151515154	0.9216073781291172	0.005	0
chr1	C1_01910W_A	393296	394360	1065	6	384	0.249	0.621	661	9	9	9	10	11	13	3	8	15	18	24	25	1065	1000	1	0.00563380281690141	0.36056338028169016	0.86	1
chr1	C1_01920W_A	395587	399411	3825	48	4453	0.522	0.236	903	0	10	10	16	18	18	3	7	11	18	23	25	3825	1000	1	0.012549019607843137	1.1641830065359478	0.0	0
chr1	C1_01930W_A	400591	401977	1387	25	2229	0.765	0.273	379	1	7	14	19	25	26	2	2	3	3	3	3	1387	1000	1	0.01802451333813987	1.6070656092285511	0.0	0
chr1	C1_01940C_A	402263	402769	507	1	52	0.08900000000000001	0.921	467	0	1	1	1	1	11	5	17	17	18	25	29	507	1000	1	0.0019723865877712037	0.10256410256410256	1.0	1
chr1	C1_01950C_A	403144	403689	546	2	31	0.158	0.555	303	0	0	0	0	2	2	5	10	10	12	15	16	546	1000	1	0.0036630036630036634	0.056776556776556776	1.0	1
chr1	C1_01970W_A	405749	406027	279	6	1053	1.078	0.448	125	0	2	5	10	13	13	1	2	10	10	11	13	279	1000	1	0.021505376344086027	3.7741935483870965	0.37	0
chr1	C1_01980W_A	406673	408310	1638	15	1807	0.397	0.154	253	2	5	12	14	14	14	2	4	4	8	10	15	1638	1000	1	0.009157509157509158	1.1031746031746033	0.0	0
chr1	C1_01990W_A	411340	412368	1029	17	1195	0.768	0.201	207	4	12	20	23	26	35	1	4	7	12	13	13	1029	1000	1	0.016520894071914483	1.161321671525753	0.0	0
chr1	C1_02000W_A	412817	413818	1002	29	2512	1.365	0.18600000000000005	186	11	11	12	13	14	18	0	0	0	2	2	2	1002	1000	1	0.028942115768463075	2.506986027944112	0.005	0
chr1	C1_02010C_A	414090	416273	2184	20	1144	0.366	0.16899999999999998	370	2	2	3	3	9	12	5	14	15	18	18	36	2184	1000	1	0.009157509157509158	0.5238095238095238	0.0	0
chr1	C1_02020W_A	416452	417075	624	10	870	0.682	0.26	162	10	15	16	19	19	19	0	1	3	10	11	12	624	1000	1	0.016025641025641024	1.3942307692307692	0.02	0
chr1	C1_02030C_A	417078	417521	444	4	82	0.36	0.39	173	2	5	7	16	17	17	12	14	24	26	26	27	444	1000	1	0.009009009009009007	0.18468468468468469	0.35	0
chr1	C1_02040C_A	418019	420493	2475	32	3086	0.483	0.229	568	2	12	13	14	15	16	5	10	17	22	22	23	2475	1000	1	0.01292929292929293	1.246868686868687	0.015	0
chr1	C1_02050C_A	421264	423846	2583	27	3102	0.435	0.14300000000000002	370	1	5	8	13	15	15	3	5	18	19	20	25	2583	1000	1	0.010452961672473868	1.2009291521486642	0.015	0
chr1	C1_02060W_A	425985	426615	631	12	655	0.804	0.301	190	3	3	13	14	14	24	1	3	3	7	8	9	631	1000	1	0.01901743264659271	1.0380348652931854	0.015	0
chr1	C1_02070W_A	427843	428838	996	24	2372	1.108	0.159	158	2	4	15	19	22	25	0	0	13	21	24	26	996	1000	1	0.024096385542168683	2.3815261044176705	0.0	0
chr1	C1_02080W_A	429371	430510	1140	17	1266	0.6759999999999999	0.198	226	6	16	16	21	21	22	0	0	0	1	1	11	1140	1000	1	0.014912280701754384	1.1105263157894736	0.0	0
chr1	C1_02090C_A	430507	431994	1488	10	378	0.282	0.383	570	1	2	4	8	15	15	10	22	25	26	28	29	1488	1000	1	0.006720430107526882	0.2540322580645161	0.435	0
chr1	C1_02100W_A	432225	433841	1617	20	2125	0.555	0.299	484	12	22	28	28	29	29	1	10	21	25	26	26	1617	1000	1	0.012368583797155226	1.3141620284477429	0.005	0
chr1	C1_02110C_A	434412	436049	1638	20	1728	0.552	0.3	491	0	8	9	12	12	13	0	6	6	7	7	11	1638	1000	1	0.01221001221001221	1.0549450549450552	0.035	0
chr1	C1_02120C_A	442448	444235	1788	13	781	0.423	0.358	640	0	3	7	8	16	20	3	4	5	6	7	9	1788	1000	1	0.00727069351230425	0.4368008948545861	0.255	0
chr1	C1_02130C_A	449253	450800	1548	0	0	0.0	1.0	1548	1	1	2	11	13	15	0	0	0	0	0	1	1548	1000	1	0.0	0.0	1.0	1
chr1	C1_02140C_A	451280	451624	345	0	0	0.0	1.0	345	0	0	0	0	0	0	0	0	0	2	2	2	345	1000	1	0.0	0.0	1.0	1
chr1	C1_02150W_A	452164	454191	2028	19	1676	0.42	0.184	374	0	0	0	0	0	0	4	9	9	9	11	20	2028	1000	1	0.009368836291913214	0.8264299802761341	0.01	0
chr1	C1_02160W_A	454396	454902	507	0	0	0.0	1.0	507	3	8	10	11	11	12	0	3	4	10	14	24	507	1000	1	0.0	0.0	1.0	1
chr1	C1_02170C_A	454861	455823	963	27	1980	1.206	0.162	156	0	0	0	2	2	2	3	6	7	18	22	22	963	1000	1	0.02803738317757009	2.05607476635514	0.0	0
chr1	C1_02180W_A	456751	457911	1161	15	1687	0.565	0.266	309	7	10	16	16	22	24	0	6	25	27	31	33	1161	1000	1	0.012919896640826873	1.4530577088716623	0.0	0
chr1	C1_02190W_A	458366	459304	939	18	1091	0.83	0.191	179	19	27	30	31	31	31	1	3	4	7	18	26	939	1000	1	0.019169329073482427	1.1618743343982958	0.0	0
chr1	C1_02200C_A	459294	460130	837	18	1370	0.978	0.177	148	0	1	4	5	23	24	3	19	25	33	34	35	837	1000	1	0.021505376344086027	1.6367980884109916	0.0	0
chr1	C1_02210W_A	461070	462782	1713	22	1965	0.5379999999999999	0.16	274	5	5	8	18	21	21	1	3	6	8	23	26	1713	1000	1	0.01284296555750146	1.1471103327495622	0.0	0
chr1	C1_02220C_A	462849	463859	1011	25	1729	0.989	0.16699999999999998	169	1	4	6	6	8	9	19	21	24	26	39	39	1011	1000	1	0.02472799208704253	1.7101879327398617	0.0	0
chr1	C1_02230W_A	465637	467649	2013	9	797	0.161	0.5589999999999999	1125	0	0	4	16	20	26	1	9	18	22	24	24	2013	1000	1	0.0044709388971684045	0.39592647789369106	0.975	1
chr1	C1_02240W_A	469116	471743	2628	1	1	0.015	0.635	1668	0	1	1	5	5	7	3	7	14	21	23	29	2628	1000	1	0.000380517503805175	0.000380517503805175	1.0	1
chr1	C1_02250W_A	474919	475644	726	2	15	0.13699999999999998	0.5	363	0	1	4	4	5	8	2	3	5	6	7	25	726	1000	1	0.0027548209366391185	0.02066115702479339	1.0	1
chr1	C1_02260C_A	475896	477035	1140	10	758	0.419	0.281	320	2	3	3	5	6	8	0	19	20	22	25	27	1140	1000	1	0.008771929824561403	0.6649122807017543	0.035	0
chr1	C1_02270C_A	477305	478183	879	24	2003	1.332	0.122	107	8	23	25	27	27	28	0	7	7	9	11	11	879	1000	1	0.027303754266211604	2.27872582480091	0.005	0
chr1	C1_02280C_A	478626	481568	2943	21	865	0.314	0.313	922	2	9	11	13	14	14	5	7	11	24	24	25	2943	1000	1	0.007135575942915392	0.2939177709819912	0.145	0
chr1	C1_02290C_A	482379	483590	1212	16	638	0.5870000000000001	0.458	555	5	15	24	26	26	26	4	6	7	7	13	15	1212	1000	1	0.0132013201320132	0.5264026402640264	0.325	0
chr1	C1_02300W_A	483698	484063	366	4	102	0.531	0.415	152	3	13	13	13	13	34	1	1	1	6	8	8	366	1000	1	0.01092896174863388	0.2786885245901639	0.265	0
chr1	C1_02310C_A	484174	484539	366	0	0	0.0	1.0	366	1	1	2	11	12	12	2	8	9	11	11	11	366	1000	1	0.0	0.0	1.0	1
chr1	C1_02320C_A	484846	486477	1632	13	798	0.403	0.306	499	0	6	6	7	10	10	0	20	30	34	34	35	1632	1000	1	0.007965686274509803	0.4889705882352941	0.07	0
chr1	C1_02330C_A	487350	488196	847	5	156	0.275	0.486	412	0	3	6	20	22	24	4	8	10	17	35	35	847	1000	1	0.0059031877213695395	0.18417945690672965	0.705	0
chr1	C1_02340C_A	488645	488749	105	2	14	0.96	0.381	40	4	6	11	11	11	14	5	7	7	8	8	8	105	1000	1	0.01904761904761905	0.13333333333333333	0.385	0
chr1	C1_02350W_A	489332	490138	807	8	294	0.479	0.441	356	13	19	22	25	30	31	1	1	1	3	5	9	807	1000	1	0.009913258983890954	0.3643122676579926	0.475	0
chr1	C1_02360C_A	490252	492177	1926	41	2212	1.064	0.174	335	1	2	2	3	15	17	6	16	18	18	19	21	1926	1000	1	0.021287642782969886	1.1484942886812046	0.005	0
chr1	C1_02370C_A	492588	496217	3630	28	749	0.331	0.118	428	2	3	8	10	10	24	0	0	2	11	18	19	3630	1000	1	0.007713498622589531	0.20633608815427	0.04	0
chr1	C1_02380C_A	498351	498953	603	0	0	0.0	1.0	603	2	3	5	13	19	23	3	12	14	14	18	18	603	1000	1	0.0	0.0	1.0	1
chr1	C1_02390W_A	499217	501709	2493	32	2148	0.778	0.225	562	6	13	13	13	14	23	4	9	9	9	9	17	2493	1000	1	0.012835940633774568	0.8616125150421179	0.005	0
chr1	C1_02400C_A	502050	503384	1335	19	555	0.939	0.201	268	0	4	8	9	9	9	0	0	23	24	25	25	1335	1000	1	0.014232209737827716	0.4157303370786517	0.005	0
chr1	C1_02410C_A	504151	505224	1074	11	449	0.626	0.185	199	2	7	21	21	23	26	2	10	28	31	31	31	1074	1000	1	0.010242085661080074	0.4180633147113594	0.03	0
chr1	C1_02420C_A	505969	511662	5694	4	21	0.032	0.545	3102	5	6	20	20	21	22	0	1	1	2	3	3	5694	1000	1	0.0007024938531787848	0.0036880927291886205	1.0	1
chr1	C1_02430C_A	515594	517525	1932	23	1571	0.7390000000000001	0.215	416	0	5	6	6	9	14	1	1	20	21	24	26	1932	1000	1	0.011904761904761904	0.8131469979296067	0.0	0
chr1	C1_02440C_A	518168	519169	1002	15	934	0.855	0.162	162	0	2	17	18	19	19	5	17	21	22	23	23	1002	1000	1	0.01497005988023952	0.9321357285429142	0.005	0
chr1	C1_02450C_A	520056	520586	531	2	127	0.189	0.644	342	0	3	11	18	18	18	0	0	0	0	0	13	531	1000	1	0.003766478342749529	0.2391713747645951	0.935	1
chr1	C1_02460W_A	521288	521950	663	1	1	0.07	0.698	463	0	0	0	0	1	7	0	11	14	17	19	26	663	1000	1	0.0015082956259426848	0.0015082956259426848	1.0	1
chr1	C1_02470W_A	522615	523085	471	9	1090	0.8690000000000001	0.327	154	2	10	12	12	12	12	0	6	11	21	21	21	471	1000	1	0.01910828025477707	2.314225053078556	0.025	0
chr1	C1_02480W_A	523976	524734	759	1	28	0.059	0.984	747	0	16	22	23	25	43	1	2	3	3	3	3	759	1000	1	0.0013175230566534915	0.03689064558629776	1.0	1
chr1	C1_02490C_A	524841	526862	2022	11	890	0.225	0.33	668	1	2	2	2	16	21	13	21	21	21	33	33	2022	1000	1	0.005440158259149357	0.4401582591493571	0.43	0
chr1	C1_02500W_A	527100	527726	627	3	536	0.199	0.482	302	8	21	24	25	25	25	2	20	20	20	22	29	627	1000	1	0.004784688995215311	0.8548644338118022	0.905	1
chr1	C1_02510W_A	528029	528760	732	1	5	0.06	0.992	726	0	17	18	19	33	34	3	4	8	9	9	13	732	1000	1	0.001366120218579235	0.006830601092896175	1.0	1
chr1	C1_02520W_A	530172	531908	1737	44	4852	1.154	0.24	417	2	2	2	6	9	9	8	9	13	16	17	19	1737	1000	1	0.025331030512377662	2.793321819228555	0.0	0
chr1	C1_02530C_A	532403	534163	1761	16	1045	0.343	0.206	363	2	6	7	11	14	14	1	2	6	11	13	15	1761	1000	1	0.009085746734809769	0.5934128336172629	0.015	0
chr1	C1_02540C_A	536532	536604	73	1	87	0.539	0.918	67	0	3	6	10	11	13	20	22	22	25	28	28	73	1000	1	0.0136986301369863	1.1917808219178083	0.74	1
chr1	C1_02560W_A	536928	537227	300	3	46	0.4	0.463	139	0	1	3	10	14	17	5	13	16	17	20	20	300	1000	1	0.01	0.15333333333333332	0.47	0
chr1	C1_02570C_A	537385	539079	1695	36	4365	0.925	0.168	285	6	7	8	14	20	24	2	5	5	17	18	18	1695	1000	1	0.021238938053097345	2.5752212389380533	0.0	0
chr1	C1_02580W_A	540001	541512	1512	29	2163	0.847	0.114	173	3	12	14	18	19	22	2	4	5	5	6	15	1512	1000	1	0.019179894179894182	1.4305555555555556	0.0	0
chr1	C1_02590C_A	541722	542600	879	7	615	0.338	0.387	340	1	4	8	9	11	14	3	9	12	15	15	17	879	1000	1	0.007963594994311717	0.6996587030716723	0.26	0
chr1	C1_02600W_A	544056	544805	750	12	1171	0.696	0.287	215	3	14	17	20	22	23	9	14	16	18	20	20	750	1000	1	0.016	1.5613333333333332	0.0	0
chr1	C1_02610W_A	545022	549395	4374	32	1884	0.284	0.233	1020	5	13	16	16	24	33	2	2	2	2	3	4	4374	1000	1	0.0073159579332418845	0.4307270233196159	0.055	0
chr1	C1_02620C_A	549494	550573	1080	2	27	0.083	0.475	513	2	4	5	5	5	5	3	15	15	16	16	23	1080	1000	1	0.001851851851851852	0.025	1.0	1
chr1	C1_02630C_A	550937	552376	1440	29	2822	0.975	0.233	336	1	13	13	13	14	16	0	16	25	25	25	26	1440	1000	1	0.02013888888888889	1.959722222222222	0.0	0
chr1	C1_02640C_A	552858	553373	516	0	0	0.0	1.0	516	0	9	22	23	25	25	0	1	5	6	7	7	516	1000	1	0.0	0.0	1.0	1
chr1	C1_02650W_A	553758	554360	603	4	326	0.29600000000000004	0.561	338	8	17	17	17	26	27	1	2	2	2	2	10	603	1000	1	0.006633499170812604	0.5406301824212272	0.685	0
chr1	C1_02660C_A	554577	555404	828	0	0	0.0	1.0	828	1	2	2	2	3	3	0	19	27	31	32	33	828	1000	1	0.0	0.0	1.0	1
chr1	C1_02670C_A	555675	558101	2427	55	4298	1.005	0.105	254	3	21	21	21	21	21	2	2	6	8	9	9	2427	1000	1	0.02266172229089411	1.7709105892047796	0.0	0
chr1	C1_02680C_A	558921	561449	2529	27	1036	0.384	0.182	461	3	5	8	8	12	15	3	5	15	16	16	22	2529	1000	1	0.010676156583629894	0.40964808224594706	0.0	0
chr1	C1_02690C_A	562357	562659	303	4	531	0.484	0.528	160	0	4	7	23	26	26	3	7	13	32	34	37	303	1000	1	0.0132013201320132	1.7524752475247525	0.585	0
chr1	C1_02700C_A	564255	564428	174	2	178	0.408	0.379	66	3	3	11	18	25	28	8	14	26	28	40	40	174	1000	1	0.011494252873563218	1.0229885057471264	0.4	0
chr1	C1_02710W_A	565683	567173	1491	1	3	0.023	0.613	914	2	12	16	22	28	29	3	19	19	20	20	21	1491	1000	1	0.0006706908115358818	0.002012072434607646	1.0	1
chr1	C1_02720W_A	567442	568635	1194	11	1841	0.339	0.366	437	20	27	27	27	27	27	1	1	5	9	11	11	1194	1000	1	0.009212730318257957	1.5418760469011723	0.15	0
chr1	C1_02730W_A	574220	575107	888	11	645	0.47	0.267	237	2	2	3	4	7	9	0	0	3	6	9	9	888	1000	1	0.012387387387387387	0.7263513513513513	0.0	0
chr1	C1_02740C_A	575478	576398	921	14	1077	0.603	0.185	170	4	4	4	5	8	15	13	25	26	26	26	26	921	1000	1	0.015200868621064059	1.1693811074918568	0.005	0
chr1	C1_02750C_A	576658	579045	2388	3	16	0.044	0.557	1329	3	21	24	24	26	27	0	2	5	13	14	14	2388	1000	1	0.001256281407035176	0.006700167504187605	1.0	1
chr1	C1_02760W_A	579750	580802	1053	8	986	0.292	0.339	357	8	19	22	22	22	22	5	32	35	42	42	43	1053	1000	1	0.007597340930674264	0.9363722697056029	0.275	0
chr1	C1_02770W_A	581212	581508	297	10	556	1.439	0.4920000000000001	146	3	15	23	23	23	39	0	15	16	17	17	17	297	1000	1	0.03367003367003367	1.8720538720538717	0.14	0
chr1	C1_02780W_A	581844	582602	759	7	695	0.388	0.325	247	0	15	15	18	19	19	3	24	26	26	26	31	759	1000	1	0.00922266139657444	0.9156785243741764	0.08	0
chr1	C1_02790W_A	582899	583951	1053	2	3	0.077	0.948	998	0	21	21	21	21	24	1	5	9	13	14	23	1053	1000	1	0.001899335232668566	0.0028490028490028487	1.0	1
chr1	C1_02800W_A	584332	584934	603	20	1340	1.557	0.21600000000000005	130	5	8	8	8	8	18	2	7	8	8	14	16	603	1000	1	0.03316749585406302	2.2222222222222223	0.0	0
chr1	C1_02810W_A	585914	588472	2559	28	2166	0.39	0.128	327	4	15	17	18	21	23	8	29	30	34	38	38	2559	1000	1	0.010941774130519735	0.8464243845252052	0.01	0
chr1	C1_02820W_A	588902	593116	4215	56	6763	0.444	0.127	537	0	16	30	31	31	31	0	5	13	20	22	22	4215	1000	1	0.0132858837485172	1.6045077105575327	0.01	0
chr1	C1_02830W_A	593697	595466	1770	21	1258	0.439	0.18	319	2	9	9	14	15	16	1	15	18	28	34	40	1770	1000	1	0.011864406779661016	0.7107344632768362	0.0	0
chr1	C1_02840W_A	598018	599733	1716	23	551	0.511	0.271	465	0	2	11	14	16	22	3	3	4	37	39	41	1716	1000	1	0.013403263403263404	0.3210955710955711	0.09	0
chr1	C1_02850W_A	600683	602722	2040	26	1041	0.483	0.14400000000000002	293	2	4	24	24	25	25	0	0	1	1	2	5	2040	1000	1	0.012745098039215686	0.5102941176470588	0.0	0
chr1	C1_02860C_A	603130	603732	603	0	0	0.0	1.0	603	2	3	3	4	5	7	1	11	14	17	18	18	603	1000	1	0.0	0.0	1.0	1
chr1	C1_02870W_A	604676	605542	867	12	1391	0.521	0.165	143	3	4	7	10	10	11	0	0	0	0	0	7	867	1000	1	0.01384083044982699	1.6043829296424452	0.0	0
chr1	C1_02880C_A	605725	606483	759	2	434	0.1	0.862	654	0	0	3	4	7	11	0	0	16	20	22	23	759	1000	1	0.002635046113306983	0.5718050065876152	1.0	1
chr1	C1_02890C_A	607149	607523	375	12	1380	1.455	0.371	139	5	9	27	27	27	27	2	17	20	22	22	22	375	1000	1	0.032	3.68	0.07	0
chr1	C1_02900C_A	607807	609984	2178	10	654	0.189	0.5660000000000001	1233	10	23	29	33	40	40	1	19	22	25	25	31	2178	1000	1	0.004591368227731864	0.3002754820936639	0.975	1
chr1	C1_02910C_A	610205	611635	1431	26	2168	0.792	0.213	305	9	20	20	20	20	20	4	31	31	35	35	35	1431	1000	1	0.01816911250873515	1.515024458420685	0.01	0
chr1	C1_02920W_A	611934	613046	1113	7	650	0.295	0.235	261	4	31	33	34	35	35	3	3	3	3	3	16	1113	1000	1	0.006289308176100629	0.5840071877807727	0.13	0
chr1	C1_02930C_A	613106	614473	1368	1	1	0.032	0.92	1259	3	3	4	4	5	11	4	18	21	25	28	28	1368	1000	1	0.0007309941520467836	0.0007309941520467836	1.0	1
chr1	C1_02940C_A	614701	615219	519	10	1068	0.9	0.478	248	10	18	19	19	19	19	4	23	33	33	34	34	519	1000	1	0.019267822736030827	2.057803468208093	0.455	0
chr1	C1_02950W_A	615467	615844	378	16	1183	1.928	0.28800000000000003	109	8	23	27	31	31	31	1	1	1	1	2	2	378	1000	1	0.042328042328042326	3.1296296296296298	0.01	0
chr1	C1_02960C_A	615939	617726	1788	2	2	0.044	0.447	800	1	2	11	19	20	21	6	18	20	21	22	23	1788	1000	1	0.0011185682326621924	0.0011185682326621924	1.0	1
chr1	C1_02970W_A	618379	619644	1266	27	3569	0.974	0.241	305	1	12	13	19	19	19	0	7	11	12	12	19	1266	1000	1	0.02132701421800948	2.8191153238546605	0.005	0
chr1	C1_02980W_A	620103	621131	1029	9	469	0.379	0.517	532	0	6	12	13	14	16	7	9	17	18	18	18	1029	1000	1	0.008746355685131196	0.4557823129251701	0.525	0
chr1	C1_02990C_A	622222	623538	1317	8	490	0.294	0.281	370	0	1	4	8	14	14	3	5	9	18	19	22	1317	1000	1	0.006074411541381929	0.3720577069096431	0.05	0
chr1	C1_03000W_A	628046	629806	1761	19	2245	0.5379999999999999	0.223	393	6	7	9	20	21	25	2	8	8	8	9	9	1761	1000	1	0.010789324247586598	1.2748438387279954	0.015	0
chr1	C1_03010W_A	630193	630513	321	0	0	0.0	1.0	321	0	1	2	5	5	7	0	1	2	2	2	2	321	1000	1	0.0	0.0	1.0	1
chr1	C1_03020C_A	631014	631622	609	0	0	0.0	1.0	609	1	2	3	3	9	9	0	0	0	0	0	6	609	1000	1	0.0	0.0	1.0	1
chr1	C1_03030W_A	632083	632838	756	1	1	0.08	0.925	699	0	0	0	0	0	0	1	2	10	13	15	15	756	1000	1	0.0013227513227513227	0.0013227513227513227	1.0	1
chr1	C1_03040W_A	633766	634524	759	14	2605	1.146	0.253	192	1	11	15	19	19	19	4	9	20	21	23	25	759	1000	1	0.01844532279314888	3.432147562582345	0.005	0
chr1	C1_03050W_A	635104	638259	3156	25	2738	0.466	0.123	388	6	17	21	22	23	28	1	1	1	1	1	1	3156	1000	1	0.007921419518377694	0.867553865652725	0.065	0
chr1	C1_03060C_A	638337	638966	630	4	461	0.49	0.6809999999999999	429	0	1	2	3	3	3	1	8	8	8	8	9	630	1000	1	0.006349206349206349	0.7317460317460317	0.745	1
chr1	C1_03070C_A	639143	641560	2418	6	210	0.174	0.386	934	8	8	8	11	14	14	1	2	3	4	4	4	2418	1000	1	0.0024813895781637717	0.08684863523573201	0.98	1
chr1	C1_03080C_A	641962	642642	681	4	53	0.36	0.443	302	2	2	3	3	3	3	0	0	0	0	0	4	681	1000	1	0.005873715124816446	0.07782672540381791	0.915	1
chr1	C1_03090W_A	643226	643996	771	0	0	0.0	1.0	771	0	0	0	1	1	2	1	1	9	11	15	16	771	1000	1	0.0	0.0	1.0	1
chr1	C1_03100W_A	645104	649550	4447	47	5122	0.531	0.095	422	2	14	23	24	25	25	4	5	5	6	6	6	4447	1000	1	0.010568922869350123	1.1517877220598156	0.0	0
chr1	C1_03110W_A	650064	650956	893	2	2	0.103	0.7879999999999999	704	1	1	3	7	8	9	0	0	1	16	21	24	893	1000	1	0.0022396416573348264	0.0022396416573348264	1.0	1
chr1	C1_03120W_A	651902	653134	1233	13	965	0.481	0.246	303	11	25	28	32	32	32	1	3	3	3	3	3	1233	1000	1	0.0105433901054339	0.7826439578264396	0.015	0
chr1	C1_03130C_A	653447	655201	1755	21	1957	0.482	0.147	258	0	3	4	5	7	10	4	5	30	35	35	37	1755	1000	1	0.011965811965811968	1.115099715099715	0.0	0
chr1	C1_03140W_A	655798	656274	477	11	948	0.971	0.327	156	5	19	33	33	36	36	0	1	2	5	22	22	477	1000	1	0.023060796645702302	1.9874213836477987	0.02	0
chr1	C1_03150C_A	656446	657201	756	17	838	0.935	0.149	113	1	1	3	5	7	9	4	28	31	31	33	45	756	1000	1	0.02248677248677249	1.1084656084656084	0.0	0
chr1	C1_03160C_A	657572	658543	972	5	579	0.193	0.6629999999999999	644	5	29	29	30	31	33	7	24	25	26	29	29	972	1000	1	0.0051440329218107	0.595679012345679	0.9	1
chr1	C1_03170C_A	658804	660771	1968	26	1456	0.502	0.124	245	11	25	26	26	26	30	8	11	12	12	15	16	1968	1000	1	0.01321138211382114	0.7398373983739838	0.005	0
chr1	C1_03180W_A	660929	661792	864	4	62	0.17	0.6659999999999999	575	8	10	12	14	14	15	3	6	8	11	12	12	864	1000	1	0.0046296296296296285	0.07175925925925926	0.965	1
chr1	C1_03190C_A	662177	664336	2160	44	1842	0.797	0.174	376	1	2	5	5	6	12	1	8	16	17	22	30	2160	1000	1	0.02037037037037037	0.8527777777777777	0.005	0
chr1	C1_03200C_A	668763	671960	3198	46	3798	0.599	0.18	577	3	5	8	12	16	19	2	9	14	14	14	14	3198	1000	1	0.01438398999374609	1.1876172607879925	0.005	0
chr1	C1_03210C_A	672483	673838	1356	0	0	0.0	1.0	1356	4	6	18	19	22	22	1	5	19	30	31	31	1356	1000	1	0.0	0.0	1.0	1
chr1	C1_03220C_A	675074	675868	795	0	0	0.0	1.0	795	1	3	7	12	20	20	0	0	0	0	5	6	795	1000	1	0.0	0.0	1.0	1
chr1	C1_03230C_A	677396	679090	1695	4	23	0.105	0.741	1256	2	5	13	15	21	21	1	19	20	22	22	24	1695	1000	1	0.002359882005899705	0.013569321533923305	1.0	1
chr1	C1_03240W_A	679785	680210	426	9	2450	1.075	0.364	155	3	17	18	18	18	18	2	4	4	5	11	14	426	1000	1	0.02112676056338028	5.751173708920188	0.115	0
chr1	C1_03250C_A	680242	681462	1221	24	1611	1.043	0.26	317	0	4	7	20	29	29	8	15	17	17	17	20	1221	1000	1	0.019656019656019656	1.3194103194103195	0.0	0
chr1	C1_03260W_A	681644	683680	2037	30	4106	0.711	0.28800000000000003	586	7	16	26	26	28	32	12	24	31	32	33	43	2037	1000	1	0.014727540500736375	2.0157093765341187	0.01	0
chr1	C1_03270W_A	683901	685105	1205	28	3435	1.131	0.267	322	9	24	33	35	35	37	3	15	15	15	15	15	1205	1000	1	0.023236514522821574	2.850622406639004	0.005	0
chr1	C1_03280W_A	685412	686344	933	0	0	0.0	1.0	933	2	15	24	25	27	36	4	15	15	15	15	15	933	1000	1	0.0	0.0	1.0	1
chr1	C1_03290W_A	686628	688511	1884	5	455	0.124	0.848	1597	0	12	12	12	12	21	2	2	3	3	3	3	1884	1000	1	0.0026539278131634822	0.2415074309978769	1.0	1
chr1	C1_03300C_A	688617	690020	1404	2	4	0.068	0.625	877	2	4	6	6	6	6	0	5	5	5	5	5	1404	1000	1	0.0014245014245014244	0.0028490028490028487	1.0	1
chr1	C1_03310W_A	690480	691616	1137	0	0	0.0	1.0	1137	0	0	1	2	2	3	1	3	5	5	6	11	1137	1000	1	0.0	0.0	1.0	1
chr1	C1_03320C_A	691821	693329	1509	17	718	0.593	0.361	544	2	3	3	3	3	3	2	24	35	42	44	44	1509	1000	1	0.011265738899933729	0.4758117958913188	0.04	0
chr1	C1_03330C_A	694143	695732	1590	32	2331	1.235	0.213	338	3	8	10	34	34	34	11	24	26	26	26	26	1590	1000	1	0.020125786163522008	1.4660377358490566	0.005	0
chr1	C1_03340C_A	696019	696900	882	3	419	0.189	0.868	766	9	20	24	24	25	27	0	13	14	14	14	14	882	1000	1	0.003401360544217687	0.4750566893424037	0.975	1
chr1	C1_03350C_A	697530	699398	1869	0	0	0.0	1.0	1869	0	0	1	1	1	5	0	12	14	20	22	22	1869	1000	1	0.0	0.0	1.0	1
chr1	C1_03360W_A	701716	705948	4233	43	4144	0.382	0.185	785	2	3	3	3	4	21	5	28	29	29	29	29	4233	1000	1	0.010158280179541694	0.978974722419088	0.0	0
chr1	C1_03370W_A	706488	708377	1890	2	36	0.044	0.825	1560	0	0	23	26	28	29	0	3	8	12	12	12	1890	1000	1	0.0010582010582010585	0.01904761904761905	1.0	1
chr1	C1_03380W_A	709461	712127	2667	12	602	0.16	0.565	1508	0	23	30	38	38	38	2	7	32	38	43	43	2667	1000	1	0.004499437570303713	0.2257217847769029	0.985	1
chr1	C1_03390W_A	712967	714244	1278	19	2208	0.555	0.258	330	0	7	12	15	16	16	1	11	15	26	35	37	1278	1000	1	0.01486697965571205	1.727699530516432	0.0	0
chr1	C1_03400W_A	715541	717490	1950	29	2212	0.508	0.244	476	2	2	17	27	31	31	6	26	33	33	48	49	1950	1000	1	0.014871794871794871	1.1343589743589744	0.0	0
chr1	C1_03410W_A	717686	718510	825	21	1640	0.885	0.251	207	20	26	34	35	37	37	15	21	25	31	35	38	825	1000	1	0.025454545454545452	1.987878787878788	0.005	0
chr1	C1_03420W_A	719205	719309	105	11	976	3.782	0.2	21	2	3	7	22	22	38	2	19	20	22	24	28	105	1000	1	0.10476190476190476	9.295238095238096	0.03	0
chr1	C1_03430W_A	719613	720668	1056	22	1789	0.7440000000000001	0.16399999999999998	173	3	21	28	31	45	45	0	4	5	6	7	14	1056	1000	1	0.02083333333333333	1.6941287878787878	0.0	0
chr1	C1_03440C_A	721115	722551	1437	28	4314	0.61	0.179	257	1	1	1	2	5	8	13	22	30	33	34	35	1437	1000	1	0.01948503827418233	3.0020876826722342	0.0	0
chr1	C1_03450C_A	723114	726743	3630	49	5775	0.376	0.129	469	6	6	7	11	12	12	5	29	33	34	34	40	3630	1000	1	0.01349862258953168	1.5909090909090908	0.005	0
chr1	C1_03460C_A	727114	730086	2973	58	5159	0.53	0.092	274	3	17	20	23	25	25	3	6	8	21	28	30	2973	1000	1	0.019508913555331315	1.7352842246888665	0.0	0
chr1	C1_03470C_A	731029	732438	1410	46	5509	1.007	0.122	172	8	14	39	44	46	46	3	10	12	12	13	13	1410	1000	1	0.032624113475177303	3.90709219858156	0.0	0
chr1	C1_03480C_A	732768	735644	2877	41	2991	0.455	0.153	441	2	4	4	5	12	15	7	29	35	44	48	58	2877	1000	1	0.014250955856795271	1.0396246089676746	0.025	0
chr1	C1_03490W_A	736791	737672	882	31	3062	1.168	0.17800000000000002	157	4	11	25	25	34	34	8	24	32	32	32	32	882	1000	1	0.035147392290249435	3.4716553287981857	0.01	0
chr1	C1_03500W_A	738229	738852	624	0	0	0.0	1.0	624	0	10	30	31	41	45	1	1	1	4	20	34	624	1000	1	0.0	0.0	1.0	1
chr1	C1_03510C_A	739135	739680	546	15	2699	0.916	0.24	131	5	5	5	5	15	16	5	18	20	31	31	32	546	1000	1	0.027472527472527472	4.943223443223443	0.0	0
chr1	C1_03520W_A	740588	742033	1446	5	635	0.113	0.438	634	0	9	12	24	26	29	5	8	8	8	8	9	1446	1000	1	0.003457814661134163	0.4391424619640387	0.995	1
chr1	C1_03530W_A	742220	743984	1765	2	74	0.041	0.772	1362	6	8	9	11	11	11	3	3	3	8	8	8	1765	1000	1	0.0011331444759206796	0.04192634560906516	1.0	1
chr1	C1_03540C_A	744051	744458	408	1	5	0.094	0.99	404	2	2	2	2	2	2	0	0	2	2	2	2	408	1000	1	0.0024509803921568627	0.012254901960784314	1.0	1
chr1	C1_03550C_A	744891	746333	1443	2	6	0.054000000000000006	0.993	1433	6	10	10	10	10	10	5	20	24	24	24	24	1443	1000	1	0.001386001386001386	0.004158004158004158	1.0	1
chr1	C1_03560C_A	746720	747754	1035	3	72	0.142	0.527	545	4	8	12	12	12	12	0	0	5	9	11	16	1035	1000	1	0.0028985507246376808	0.06956521739130435	1.0	1
chr1	C1_03570C_A	748226	748341	116	6	298	2.89	0.474	55	2	9	9	9	10	14	2	5	7	10	28	28	116	1000	1	0.05172413793103448	2.5689655172413794	0.34	0
chr1	C1_03580W_A	749095	749193	99	8	760	4.392	0.687	68	2	3	4	9	19	19	4	16	16	16	16	17	99	1000	1	0.08080808080808081	7.6767676767676765	0.355	0
chr1	C1_03600W_A	749583	750410	828	0	0	0.0	1.0	828	0	13	18	19	22	30	1	4	5	7	7	7	828	1000	1	0.0	0.0	1.0	1
chr1	C1_03610C_A	750533	751084	552	6	441	0.542	0.359	198	0	1	1	1	7	10	15	25	26	26	28	36	552	1000	1	0.010869565217391304	0.7989130434782609	0.235	0
chr1	C1_03620C_A	751389	752110	722	6	714	0.364	0.62	448	5	14	15	16	16	16	5	6	6	6	6	6	722	1000	1	0.008310249307479225	0.9889196675900276	0.74	1
chr1	C1_03630W_A	752775	756314	3540	2	20	0.021	0.556	1970	0	8	10	10	10	23	1	4	4	10	12	15	3540	1000	1	0.0005649717514124294	0.005649717514124294	1.0	1
chr1	C1_03640C_A	756361	757074	714	14	1821	0.7340000000000001	0.254	181	1	1	1	1	1	1	2	13	15	16	24	27	714	1000	1	0.0196078431372549	2.5504201680672267	0.0	0
chr1	C1_03650C_A	757289	757795	507	5	253	0.3720000000000001	0.6859999999999999	348	7	14	21	21	21	21	3	13	21	21	21	24	507	1000	1	0.009861932938856016	0.4990138067061144	0.815	1
chr1	C1_03660W_A	758284	758523	240	9	756	1.4480000000000002	0.504	121	0	8	20	20	28	29	4	5	5	7	10	26	240	1000	1	0.0375	3.15	0.22	0
chr1	C1_03670C_A	758553	759638	1086	21	1868	0.763	0.275	299	2	6	10	22	22	24	11	23	32	41	41	45	1086	1000	1	0.019337016574585638	1.7200736648250459	0.0	0
chr1	C1_03680W_A	761416	764853	3438	76	9993	0.807	0.107	367	2	4	7	15	17	25	2	6	17	20	24	25	3438	1000	1	0.022105875509016867	2.9066317626527054	0.0	0
chr1	C1_03690W_A	765465	766517	1053	22	1482	0.654	0.139	146	7	8	36	38	38	39	7	7	12	16	18	20	1053	1000	1	0.020892687559354226	1.4074074074074074	0.005	0
chr1	C1_03700C_A	766633	766720	88	0	0	0.0	1.0	88	7	7	10	11	19	35	4	9	9	11	11	11	88	1000	1	0.0	0.0	1.0	1
chr1	C1_03710C_A	767067	770930	3864	45	3041	0.302	0.132	511	4	7	7	8	8	11	2	3	25	33	44	45	3864	1000	1	0.011645962732919254	0.787008281573499	0.005	0
chr1	C1_03720C_A	773999	775771	1773	17	710	0.285	0.294	521	0	5	11	12	15	21	4	6	26	32	33	33	1773	1000	1	0.009588268471517204	0.4004512126339537	0.035	0
chr1	C1_03730C_A	776730	778577	1848	23	2169	0.369	0.14400000000000002	267	1	14	18	36	38	39	5	5	8	12	12	22	1848	1000	1	0.012445887445887446	1.1737012987012987	0.0	0
chr1	C1_03740W_A	781112	783955	2844	33	2211	0.365	0.154	437	4	5	12	13	15	18	2	8	37	42	42	45	2844	1000	1	0.01160337552742616	0.7774261603375527	0.005	0
chr1	C1_03750W_A	784461	785012	552	15	862	0.99	0.181	100	19	49	55	55	56	57	2	3	3	3	3	6	552	1000	1	0.02717391304347826	1.5615942028985508	0.01	0
chr1	C1_03760C_A	785087	786874	1788	22	1333	0.416	0.35100000000000003	627	1	2	9	15	18	18	6	21	24	28	29	29	1788	1000	1	0.012304250559284115	0.7455257270693513	0.145	0
chr1	C1_03770W_A	788296	790142	1847	29	1313	0.5539999999999999	0.18	333	5	13	18	23	26	31	1	6	6	6	6	6	1847	1000	1	0.015701136978884683	0.7108825121819167	0.0	0
chr1	C1_03780C_A	790364	793585	3222	2	23	0.021	0.599	1929	4	6	7	9	10	14	0	4	7	11	13	18	3222	1000	1	0.0006207324643078832	0.007138423339540657	1.0	1
chr1	C1_03790C_A	795543	796823	1281	13	693	0.3720000000000001	0.203	260	3	3	7	13	18	19	7	27	28	28	28	29	1281	1000	1	0.010148321623731459	0.5409836065573771	0.02	0
chr1	C1_03800W_A	797157	798089	933	1	1	0.041	0.998	931	0	13	14	15	15	15	0	1	2	8	10	10	933	1000	1	0.0010718113612004287	0.0010718113612004287	1.0	1
chr1	C1_03810C_A	798181	799359	1179	27	1629	0.989	0.126	149	0	0	0	0	1	1	4	22	24	27	28	36	1179	1000	1	0.022900763358778626	1.3816793893129773	0.005	0
chr1	C1_03820W_A	801727	802836	1110	18	661	0.579	0.251	279	1	11	14	21	23	26	1	2	2	2	2	10	1110	1000	1	0.016216216216216217	0.5954954954954955	0.0	0
chr1	C1_03830C_A	803002	803994	993	0	0	0.0	1.0	993	1	2	4	6	8	15	0	3	9	10	22	23	993	1000	1	0.0	0.0	1.0	1
chr1	C1_03840W_A	804198	804467	270	11	743	1.336	0.215	58	3	4	4	4	4	5	5	7	19	22	22	27	270	1000	1	0.04074074074074074	2.751851851851852	0.01	0
chr1	C1_03860C_A	806466	811433	4968	89	5339	0.53	0.102	508	3	4	6	11	34	42	1	3	6	9	12	17	4968	1000	1	0.017914653784218998	1.0746779388083736	0.005	0
chr1	C1_03870C_A	813869	815560	1692	26	2348	0.447	0.268	453	3	14	16	19	21	22	4	9	15	16	24	28	1692	1000	1	0.015366430260047281	1.3877068557919618	0.0	0
chr1	C1_03880C_A	820902	821264	363	11	614	0.99	0.209	76	2	10	11	16	23	27	2	4	7	8	12	20	363	1000	1	0.030303030303030307	1.6914600550964187	0.005	0
chr1	C1_03890W_A	823543	824613	1071	25	3148	0.753	0.168	180	18	41	47	48	51	54	3	4	6	13	13	13	1071	1000	1	0.02334267040149393	2.939309056956116	0.005	0
chr1	C1_03900W_A	825308	825823	516	0	0	0.0	1.0	516	7	12	14	17	26	26	2	2	2	3	3	3	516	1000	1	0.0	0.0	1.0	1
chr1	C1_03910C_A	825919	827970	2052	17	1038	0.267	0.213	438	2	2	2	7	9	12	0	2	15	18	18	18	2052	1000	1	0.008284600389863547	0.5058479532163743	0.04	0
chr1	C1_03920C_A	828496	830040	1545	33	2266	0.733	0.206	319	6	20	22	24	24	24	6	13	18	19	20	22	1545	1000	1	0.021359223300970873	1.4666666666666666	0.0	0
chr1	C1_03930W_A	830273	831781	1509	29	1566	0.695	0.13699999999999998	206	7	17	26	26	26	26	5	16	18	25	25	26	1509	1000	1	0.01921802518223989	1.0377733598409542	0.0	0
chr1	C1_03940W_A	832111	832620	510	16	1050	1.126	0.241	123	12	22	32	35	36	38	3	3	4	6	15	16	510	1000	1	0.031372549019607836	2.0588235294117645	0.0	0
chr1	C1_03950C_A	833227	833766	540	18	373	1.239	0.281	152	0	0	0	2	2	5	11	27	31	34	34	34	540	1000	1	0.03333333333333333	0.6907407407407408	0.06	0
chr1	C1_03960C_A	834229	836838	2610	29	1855	0.391	0.204	533	0	4	26	30	30	33	0	4	7	21	27	27	2610	1000	1	0.011111111111111113	0.7107279693486591	0.0	0
chr1	C1_03970W_A	837444	837761	318	26	1107	3.08	0.255	81	4	6	8	13	13	13	4	7	19	19	23	26	318	1000	1	0.08176100628930817	3.481132075471698	0.02	0
chr1	C1_03980W_A	838231	838758	528	2	2	0.138	0.752	397	0	21	27	31	34	34	4	4	22	25	28	29	528	1000	1	0.0037878787878787884	0.0037878787878787884	1.0	1
chr1	C1_03990W_A	839278	840204	927	22	1107	0.951	0.163	151	2	12	14	16	16	20	1	2	3	4	4	8	927	1000	1	0.023732470334412083	1.194174757281553	0.0	0
chr1	C1_04000C_A	840359	841801	1443	22	1081	0.654	0.223	322	1	3	7	7	10	14	2	13	16	29	31	34	1443	1000	1	0.015246015246015246	0.7491337491337491	0.005	0
chr1	C1_04010C_A	842768	843802	1035	13	962	0.518	0.243	252	0	5	17	22	23	24	0	5	11	14	16	17	1035	1000	1	0.012560386473429951	0.9294685990338164	0.01	0
chr1	C1_04020C_A	844770	845783	1014	14	1210	0.623	0.313	317	5	6	9	14	15	15	1	9	16	20	20	20	1014	1000	1	0.01380670611439842	1.193293885601578	0.005	0
chr1	C1_04030W_A	846649	848745	2097	3	155	0.06	0.978	2050	10	12	14	15	15	16	3	4	4	4	4	4	2097	1000	1	0.001430615164520744	0.07391511683357177	1.0	1
chr1	C1_04040C_A	848808	850970	2163	3	13	0.063	0.928	2008	2	5	5	5	5	5	0	4	6	6	7	12	2163	1000	1	0.0013869625520110955	0.006010171058714747	1.0	1
chr1	C1_04050C_A	851796	852227	432	11	599	1.19	0.28	121	3	3	3	5	5	5	4	10	11	13	24	33	432	1000	1	0.025462962962962958	1.3865740740740742	0.01	0
chr1	C1_04060W_A	853943	855709	1767	14	618	0.393	0.574	1014	0	12	16	29	32	38	0	4	4	4	4	10	1767	1000	1	0.00792303338992643	0.34974533106960953	0.68	0
chr1	C1_04070C_A	855857	857047	1191	1	64	0.044	0.982	1170	3	6	8	8	8	8	1	12	14	15	15	15	1191	1000	1	0.0008396305625524769	0.05373635600335852	1.0	1
chr1	C1_04080W_A	857251	857895	645	15	659	1.364	0.203	131	11	12	12	12	12	15	3	3	3	3	3	4	645	1000	1	0.02325581395348837	1.0217054263565892	0.0	0
chr1	C1_04090C_A	857906	859393	1488	16	452	0.531	0.894	1331	4	10	12	18	18	18	1	1	1	2	2	12	1488	1000	1	0.010752688172043013	0.30376344086021506	0.645	0
chr1	C1_04100C_A	859621	860469	849	1	47	0.054000000000000006	0.511	434	0	0	4	4	4	4	1	8	12	17	26	31	849	1000	1	0.001177856301531213	0.05535924617196702	1.0	1
chr1	C1_04110W_A	862034	862951	918	7	339	0.345	0.4920000000000001	452	6	18	24	25	40	40	1	1	2	2	9	9	918	1000	1	0.007625272331154684	0.36928104575163395	0.615	0
chr1	C1_04120C_A	863013	864074	1062	27	1633	1.252	0.316	336	1	5	5	6	15	20	0	0	0	0	0	0	1062	1000	1	0.025423728813559324	1.5376647834274952	0.02	0
chr1	C1_04130W_A	864122	866671	2550	3	8	0.048	0.561	1431	0	17	17	18	18	18	7	15	17	20	23	26	2550	1000	1	0.001176470588235294	0.003137254901960784	1.0	1
chr1	C1_04140W_A	867380	868414	1035	20	3373	0.7859999999999999	0.165	171	3	10	12	18	18	18	2	6	12	14	15	15	1035	1000	1	0.01932367149758454	3.2589371980676334	0.005	0
chr1	C1_04150C_A	868503	869087	585	15	946	1.026	0.236	138	2	4	4	4	5	5	17	36	37	40	40	42	585	1000	1	0.02564102564102564	1.6170940170940171	0.0	0
chr1	C1_04160C_A	869423	870325	903	12	876	0.499	0.254	229	1	10	13	20	21	23	3	11	13	13	17	17	903	1000	1	0.0132890365448505	0.9700996677740864	0.01	0
chr1	C1_04170C_A	870671	871066	396	0	0	0.0	1.0	396	2	4	4	5	6	19	0	0	3	4	4	6	396	1000	1	0.0	0.0	1.0	1
chr1	C1_04180W_A	871931	872323	393	0	0	0.0	1.0	393	0	1	14	14	14	20	1	2	2	2	2	11	393	1000	1	0.0	0.0	1.0	1
chr1	C1_04190C_A	872592	873764	1173	3	6	0.09	0.63	739	1	3	3	3	10	10	4	16	19	23	24	29	1173	1000	1	0.0025575447570332483	0.005115089514066497	1.0	1
chr1	C1_04200C_A	874582	875391	810	14	436	0.63	0.39	316	3	6	6	18	18	19	2	8	23	25	25	25	810	1000	1	0.01728395061728395	0.5382716049382716	0.125	0
chr1	C1_04210C_A	876392	877791	1400	1	1	0.024	0.5379999999999999	753	1	13	15	30	36	36	0	9	19	21	22	27	1400	1000	1	0.0007142857142857143	0.0007142857142857143	1.0	1
chr1	C1_04220C_A	878742	879311	570	14	614	0.8590000000000001	0.195	111	2	5	15	19	19	19	6	21	21	21	23	25	570	1000	1	0.02456140350877193	1.0771929824561404	0.005	0
chr1	C1_04230W_A	879636	880616	981	11	1004	0.399	0.387	380	8	26	26	31	36	40	0	0	0	4	20	21	981	1000	1	0.011213047910295615	1.0234454638124364	0.35	0
chr1	C1_04240C_A	880940	881257	318	6	970	0.6920000000000001	0.409	130	2	2	2	5	6	14	0	15	32	52	52	56	318	1000	1	0.018867924528301886	3.050314465408805	0.29	0
chr1	C1_04250C_A	881368	881877	510	48	3637	3.713	0.102	52	0	4	5	5	8	9	30	37	37	40	45	46	510	1000	1	0.09411764705882353	7.131372549019607	0.035	0
chr1	C1_04260W_A	882165	882575	411	4	199	0.361	0.521	214	1	15	21	25	26	26	4	14	19	19	19	20	411	1000	1	0.0097323600973236	0.4841849148418492	0.535	0
chr1	C1_04270C_A	882919	884154	1236	15	599	0.43	0.339	419	1	9	9	9	21	30	5	6	16	16	16	16	1236	1000	1	0.012135922330097087	0.4846278317152104	0.09	0
chr1	C1_04280C_A	884550	885734	1185	2	45	0.058	0.544	645	10	14	19	19	19	23	5	23	23	23	23	23	1185	1000	1	0.0016877637130801688	0.0379746835443038	1.0	1
chr1	C1_04290C_A	886010	889117	3108	47	2095	0.5529999999999999	0.585	1818	3	22	22	22	22	32	1	9	10	14	18	18	3108	1000	1	0.015122265122265124	0.674066924066924	0.7	0
chr1	C1_04300C_A	890373	892310	1938	16	904	0.318	0.335	649	1	3	11	14	22	30	0	2	6	9	9	12	1938	1000	1	0.008255933952528379	0.4664602683178535	0.09	0
chr1	C1_04310C_A	892910	893674	765	21	980	1.3130000000000002	0.203	155	0	2	5	8	8	8	2	4	6	7	9	10	765	1000	1	0.027450980392156862	1.2810457516339868	0.015	0
chr1	C1_04320W_A	895092	895877	786	9	79	0.46	0.284	223	1	11	13	14	18	23	5	9	12	17	20	23	786	1000	1	0.011450381679389313	0.1005089058524173	0.18	0
chr1	C1_04330W_A	897942	899552	1611	7	400	0.159	0.7440000000000001	1198	3	16	17	22	28	30	2	3	9	10	11	12	1611	1000	1	0.004345127250155183	0.2482929857231533	0.99	1
chr1	C1_04340C_A	899992	900945	954	12	451	0.53	0.247	236	2	15	17	18	18	18	4	5	6	9	10	10	954	1000	1	0.012578616352201259	0.4727463312368973	0.055	0
chr1	C1_04350C_A	901560	903929	2370	59	5589	0.994	0.106	252	3	12	14	14	15	17	12	15	25	32	36	36	2370	1000	1	0.024894514767932488	2.358227848101266	0.0	0
chr1	C1_04360C_A	905274	905525	252	1	1	0.151	0.8690000000000001	219	0	1	9	10	18	21	2	7	8	8	8	8	252	1000	1	0.003968253968253968	0.003968253968253968	1.0	1
chr1	C1_04370C_A	905958	906560	603	2	336	0.122	0.527	318	2	3	7	8	16	25	3	33	36	36	36	39	603	1000	1	0.003316749585406302	0.5572139303482587	0.97	1
chr1	C1_04380W_A	907132	908076	945	3	100	0.114	0.95	898	0	9	40	40	40	42	3	4	5	5	5	5	945	1000	1	0.0031746031746031746	0.1058201058201058	1.0	1
chr1	C1_04390C_A	908570	910795	2226	1	65	0.014	0.967	2153	3	3	4	4	4	11	3	20	30	33	33	35	2226	1000	1	0.00044923629829290214	0.029200359389038637	1.0	1
chr1	C1_04400C_A	911109	914328	3220	113	12373	1.204	0.157	504	1	16	16	16	16	16	1	4	4	4	6	6	3220	1000	1	0.035093167701863354	3.842546583850932	0.0	0
chr1	C1_04410C_A	914539	915072	534	2	2	0.131	0.517	276	3	3	9	36	38	40	3	12	12	13	14	19	534	1000	1	0.003745318352059925	0.003745318352059925	0.98	1
chr1	C1_04420C_A	915265	916104	840	8	359	0.344	0.388	326	7	9	9	9	14	14	1	14	17	18	21	22	840	1000	1	0.009523809523809523	0.4273809523809524	0.715	1
chr1	C1_04430C_A	916437	917263	827	14	1582	0.578	0.4370000000000001	361	0	13	14	15	16	16	18	22	25	33	33	38	827	1000	1	0.016928657799274487	1.9129383313180168	0.225	0
chr1	C1_04440W_A	916801	917169	369	3	176	0.293	0.862	318	1	6	9	9	9	18	1	19	30	31	35	37	369	1000	1	0.008130081300813009	0.4769647696476965	0.6	0
chr1	C1_04450C_A	917491	918323	833	30	3816	1.356	0.187	156	2	23	26	26	27	27	2	7	12	12	17	22	833	1000	1	0.03601440576230492	4.581032412965186	0.0	0
chr1	C1_04460C_A	918745	919554	810	23	2912	0.977	0.26	211	2	16	20	21	24	25	1	14	19	23	29	40	810	1000	1	0.028395061728395062	3.595061728395062	0.0	0
chr1	C1_04470C_A	920167	920688	522	21	1145	1.334	0.245	128	3	12	32	38	39	49	1	13	15	21	26	27	522	1000	1	0.040229885057471264	2.1934865900383143	0.005	0
chr1	C1_04480C_A	921715	925908	4194	47	2880	0.313	0.099	416	6	7	10	14	20	21	3	6	25	32	32	33	4194	1000	1	0.011206485455412495	0.6866952789699571	0.0	0
chr1	C1_04490W_A	926875	927996	1122	3	9	0.084	0.562	631	3	14	21	44	47	48	3	10	17	17	18	21	1122	1000	1	0.00267379679144385	0.008021390374331552	1.0	1
chr1	C1_04500W_A	929091	930743	1653	36	4991	0.701	0.174	288	1	2	9	13	17	18	5	10	31	31	32	34	1653	1000	1	0.021778584392014518	3.01935874168179	0.0	0
chr1	C1_04510W_A	931183	932622	1440	31	3400	0.815	0.109	157	9	34	41	43	45	49	1	2	2	2	3	13	1440	1000	1	0.021527777777777774	2.3611111111111107	0.005	0
chr1	C1_04520C_A	932754	933831	1078	4	83	0.141	0.435	469	2	4	9	9	10	12	1	15	27	31	33	39	1078	1000	1	0.0037105751391465678	0.07699443413729128	0.995	1
chr1	C1_04530C_A	934147	935706	1560	45	4129	1.062	0.147	229	6	21	21	21	21	23	16	29	33	33	33	34	1560	1000	1	0.02884615384615385	2.646794871794872	0.0	0
chr1	C1_04540C_A	936078	938918	2841	17	414	0.17600000000000002	0.264	750	4	11	19	26	28	30	14	28	33	36	40	42	2841	1000	1	0.0059838085181274205	0.1457233368532207	0.755	1
chr1	C1_04550W_A	939165	939467	303	5	163	0.568	0.64	194	8	25	26	26	27	27	2	6	30	31	31	31	303	1000	1	0.0165016501650165	0.5379537953795379	0.72	1
chr1	C1_04560W_A	940013	941746	1734	25	2073	0.52	0.179	310	5	32	37	37	51	51	2	3	3	3	3	3	1734	1000	1	0.01441753171856978	1.1955017301038062	0.0	0
chr1	C1_04570C_A	941946	943343	1398	9	21	0.22	0.375	524	1	3	4	4	6	9	0	5	6	6	6	6	1398	1000	1	0.006437768240343348	0.015021459227467813	0.635	0
chr1	C1_04580C_A	943640	944467	828	13	931	0.544	0.319	264	4	9	9	9	12	12	16	22	27	30	40	47	828	1000	1	0.01570048309178744	1.1243961352657006	0.015	0
chr1	C1_04590W_A	946251	946439	189	3	46	0.636	0.5870000000000001	111	2	12	17	22	23	24	3	3	6	9	12	12	189	1000	1	0.015873015873015872	0.24338624338624334	0.62	0
chr1	C1_04600C_A	947537	948574	1038	15	858	0.525	0.306	318	3	8	11	17	20	23	11	28	34	35	36	36	1038	1000	1	0.01445086705202312	0.8265895953757225	0.005	0
chr1	C1_04610W_A	949329	951471	2143	4	71	0.057	0.452	969	0	5	5	28	29	31	4	5	15	43	46	48	2143	1000	1	0.0018665422305179653	0.033131124591693886	1.0	1
chr1	C1_04620W_A	952320	954050	1731	27	1932	0.5	0.189	327	5	15	29	30	30	30	1	1	4	5	7	11	1731	1000	1	0.015597920277296359	1.116117850953206	0.0	0
chr1	C1_04630C_A	954196	957687	3492	58	4034	0.47	0.085	297	0	1	2	2	3	5	7	27	31	32	53	55	3492	1000	1	0.016609392898052692	1.1552119129438716	0.0	0
chr1	C1_04640W_A	958785	960746	1962	34	3123	0.5760000000000001	0.145	285	22	38	38	43	50	53	1	3	9	20	20	22	1962	1000	1	0.017329255861365953	1.591743119266055	0.0	0
chr1	C1_04650W_A	961930	964107	2178	61	6485	0.862	0.097	212	3	3	5	12	14	14	1	25	35	38	42	46	2178	1000	1	0.028007346189164367	2.9775022956841135	0.0	0
chr1	C1_04660W_A	965166	970607	5442	92	9219	0.462	0.051	277	5	10	18	29	34	36	6	24	24	24	26	31	5442	1000	1	0.016905549430356485	1.6940463065049614	0.0	0
chr1	C1_04670W_A	970917	972158	1242	5	122	0.11	0.624	775	7	26	32	32	35	36	4	8	12	15	24	25	1242	1000	1	0.0040257648953301115	0.09822866344605476	0.99	1
chr1	C1_04680W_A	973480	974406	927	14	827	0.433	0.239	222	3	13	18	23	32	33	1	3	9	11	15	19	927	1000	1	0.015102481121898596	0.8921251348435815	0.02	0
chr1	C1_04690C_A	974965	976872	1908	74	7163	1.22	0.076	145	15	30	34	34	35	37	0	4	5	7	8	8	1908	1000	1	0.03878406708595388	3.7541928721174	0.0	0
chr1	C1_04700C_A	977199	979934	2736	43	4614	0.486	0.129	354	3	9	14	17	20	24	3	21	27	29	30	38	2736	1000	1	0.015716374269005847	1.6864035087719298	0.0	0
chr1	C1_04710C_A	980592	981179	588	17	899	0.8109999999999999	0.308	181	3	5	16	22	24	26	11	23	32	40	41	42	588	1000	1	0.028911564625850338	1.5289115646258504	0.0	0
chr1	C1_04720W_A	982170	982391	222	4	389	0.515	0.414	92	1	5	13	22	23	24	1	1	2	2	4	21	222	1000	1	0.018018018018018014	1.7522522522522523	0.395	0
chr1	C1_04730C_A	982545	983831	1287	26	2046	0.521	0.162	208	0	1	2	5	13	15	6	23	31	33	34	34	1287	1000	1	0.020202020202020204	1.5897435897435896	0.0	0
chr1	C1_04740W_A	984729	985775	1047	18	1639	0.462	0.243	254	2	18	24	34	37	39	10	18	29	32	34	34	1047	1000	1	0.017191977077363897	1.5654250238777458	0.01	0
chr1	C1_04750W_A	986263	987447	1185	27	2794	0.633	0.266	315	1	13	24	28	31	32	0	2	3	3	3	3	1185	1000	1	0.022784810126582282	2.357805907172996	0.0	0
chr1	C1_04760C_A	987525	990488	2964	34	3146	0.3	0.163	484	0	0	2	4	9	14	19	46	49	52	54	55	2964	1000	1	0.01147098515519568	1.0614035087719298	0.015	0
chr1	C1_04770C_A	991622	992782	1161	8	281	0.187	0.5	581	4	4	6	9	35	37	11	11	20	29	37	38	1161	1000	1	0.0068906115417743325	0.24203273040482345	0.83	1
chr1	C1_04780C_A	994377	997034	2658	35	3153	0.41	0.128	340	1	5	10	24	49	59	9	38	39	41	45	51	2658	1000	1	0.013167795334838223	1.1862302483069975	0.0	0
chr1	C1_04790W_A	997297	997971	675	8	460	0.416	0.55	371	18	43	49	51	51	51	2	5	13	26	29	29	675	1000	1	0.011851851851851851	0.6814814814814815	0.685	0
chr1	C1_04800C_A	998118	1000229	2112	69	7643	1.045	0.147	310	4	5	10	10	17	21	4	6	10	12	17	21	2112	1000	1	0.032670454545454544	3.618844696969697	0.0	0
chr1	C1_04810W_A	1001617	1003743	2127	27	2873	0.4	0.244	519	10	18	23	33	37	40	4	7	8	10	10	10	2127	1000	1	0.012693935119887164	1.3507287259050305	0.0	0
chr1	C1_04820C_A	1003914	1004285	372	8	136	0.8079999999999999	0.301	112	5	9	9	10	10	10	2	5	5	5	5	5	372	1000	1	0.021505376344086027	0.3655913978494624	0.21	0
chr1	C1_04830W_A	1004469	1007279	2811	3	3	0.034	0.69	1939	2	4	6	13	13	14	1	3	5	6	10	32	2811	1000	1	0.0010672358591248669	0.0010672358591248669	1.0	1
chr1	C1_04840C_A	1007444	1007815	372	8	767	0.742	0.266	99	2	2	2	2	3	3	0	1	4	22	40	44	372	1000	1	0.021505376344086027	2.0618279569892475	0.07	0
chr1	C1_04850C_A	1008208	1008380	173	15	2654	3.032	0.28300000000000003	49	1	4	4	9	9	9	14	29	36	38	41	42	173	1000	1	0.08670520231213873	15.341040462427745	0.045	0
chr1	C1_04860W_A	1008955	1011525	2571	44	2685	0.568	0.13699999999999998	353	8	28	47	56	56	58	5	11	14	15	17	24	2571	1000	1	0.017113963438350838	1.044340723453909	0.0	0
chr1	C1_04870W_A	1012991	1014757	1767	45	4453	0.884	0.112	198	3	4	4	9	10	12	3	8	8	8	9	9	1767	1000	1	0.02546689303904924	2.520090548953028	0.0	0
chr1	C1_04880C_A	1015097	1015459	363	0	0	0.0	1.0	363	2	7	9	12	13	15	1	29	30	33	35	39	363	1000	1	0.0	0.0	1.0	1
chr1	C1_04890W_A	1015786	1016976	1191	19	1425	0.447	0.319	380	3	38	38	38	40	42	5	19	23	30	33	37	1191	1000	1	0.01595298068849706	1.1964735516372795	0.01	0
chr1	C1_04900W_A	1017681	1019972	2292	39	2579	0.45	0.099	228	8	18	22	28	28	30	4	6	8	8	11	32	2292	1000	1	0.017015706806282727	1.12521815008726	0.0	0
chr1	C1_04910C_A	1020126	1021085	960	19	1909	0.604	0.157	151	2	6	7	9	10	13	5	26	34	42	45	51	960	1000	1	0.019791666666666662	1.9885416666666669	0.0	0
chr1	C1_04930C_A	1021667	1022368	702	23	2466	1.043	0.201	141	5	27	37	40	40	42	1	17	20	24	26	26	702	1000	1	0.03276353276353276	3.5128205128205128	0.0	0
chr1	C1_04940C_A	1023215	1023751	537	5	161	0.266	0.304	163	0	4	9	23	26	30	0	0	0	3	8	16	537	1000	1	0.00931098696461825	0.29981378026070765	0.325	0
chr1	C1_04950C_A	1028271	1032458	4188	10	83	0.06	0.206	862	4	6	9	23	23	23	1	1	10	17	21	28	4188	1000	1	0.002387774594078319	0.019818529130850047	0.81	1
chr1	C1_04960C_A	1033844	1035829	1986	40	2620	0.515	0.183	363	11	25	29	51	62	63	8	35	39	50	52	53	1986	1000	1	0.02014098690835851	1.3192346424974823	0.0	0
chr1	C1_04970W_A	1036804	1040895	4092	52	3130	0.332	0.085	347	7	46	54	60	62	62	5	13	17	25	30	31	4092	1000	1	0.01270772238514174	0.7649071358748778	0.005	0
chr1	C1_04980C_A	1041964	1043523	1560	48	5503	0.7859999999999999	0.11	171	7	9	10	18	22	23	12	37	40	54	56	58	1560	1000	1	0.030769230769230767	3.5275641025641025	0.0	0
chr1	C1_04990C_A	1044362	1045495	1134	27	2148	0.581	0.235	267	3	9	29	52	58	59	10	32	42	44	45	48	1134	1000	1	0.023809523809523808	1.8941798941798944	0.0	0
chr1	C1_05000W_A	1048309	1050273	1965	39	3483	0.5660000000000001	0.122	239	4	4	7	8	10	12	2	3	6	8	11	30	1965	1000	1	0.01984732824427481	1.7725190839694656	0.0	0
chr1	C1_05010C_A	1050452	1051426	975	19	908	0.55	0.134	131	2	3	4	8	12	12	7	12	27	32	33	34	975	1000	1	0.019487179487179488	0.9312820512820512	0.0	0
chr1	C1_05020C_A	1051994	1053736	1743	32	3442	0.442	0.09	156	6	25	41	43	46	47	19	39	44	44	44	51	1743	1000	1	0.01835915088927137	1.974756167527252	0.01	0
chr1	C1_05030C_A	1054104	1054799	696	2	14	0.076	0.953	663	6	7	17	19	20	21	9	34	64	72	74	74	696	1000	1	0.002873563218390805	0.020114942528735632	1.0	1
chr1	C1_05050C_A	1055313	1057673	2361	21	1513	0.207	0.428	1011	10	41	58	58	58	74	1	34	34	34	34	36	2361	1000	1	0.008894536213468869	0.640830156713257	0.855	1
chr1	C1_05060W_A	1058030	1059178	1149	5	370	0.111	0.461	530	0	8	8	8	8	8	2	5	7	7	8	9	1149	1000	1	0.004351610095735422	0.32201914708442125	0.97	1
chr1	C1_05070C_A	1059228	1061885	2658	39	2066	0.313	0.125	332	3	5	5	6	6	6	18	42	44	58	66	78	2658	1000	1	0.014672686230248309	0.7772761474793077	0.02	0
chr1	C1_05080W_A	1064009	1065736	1728	48	5591	0.563	0.075	130	1	7	22	37	47	52	3	18	29	35	36	39	1728	1000	1	0.027777777777777776	3.2355324074074074	0.0	0
chr1	C1_05090W_A	1066117	1067232	1116	37	5323	0.657	0.114	127	12	40	51	52	53	55	3	17	17	20	22	23	1116	1000	1	0.033154121863799284	4.7697132616487465	0.0	0
chr1	C1_05100W_A	1067544	1068347	804	15	1913	0.34600000000000003	0.35100000000000003	282	14	32	37	40	41	60	4	7	9	12	14	47	804	1000	1	0.018656716417910446	2.379353233830846	0.1	0
chr1	C1_05110C_A	1068523	1069635	1113	27	2272	0.434	0.16	178	5	9	14	18	36	36	5	12	53	65	68	68	1113	1000	1	0.024258760107816708	2.041329739442947	0.0	0
chr1	C1_05120W_A	1070515	1071795	1281	40	3056	0.518	0.132	169	15	30	44	75	81	84	4	6	8	29	31	34	1281	1000	1	0.0312256049960968	2.3856362217017955	0.0	0
chr1	C1_05130W_A	1072175	1072615	441	46	5765	1.803	0.302	133	2	8	11	14	17	32	1	7	11	11	13	16	441	1000	1	0.10430839002267574	13.072562358276643	0.055	0
chr1	C1_05140W_A	1082624	1083892	1269	30	3692	0.539	0.168	213	6	11	15	23	29	36	1	1	10	23	32	37	1269	1000	1	0.023640661938534282	2.9093774625689517	0.0	0
chr1	C1_05150C_A	1084950	1085183	234	12	479	1.218	0.29100000000000004	68	9	20	27	35	37	40	8	8	10	15	15	16	234	1000	1	0.05128205128205128	2.047008547008547	0.035	0
chr1	C1_05160C_A	1092614	1093810	1197	19	1372	0.452	0.416	498	2	9	10	16	20	21	4	6	19	22	27	27	1197	1000	1	0.015873015873015872	1.1461988304093569	0.155	0
chr1	C1_05170C_A	1094679	1095959	1281	25	3787	0.568	0.224	287	5	10	14	26	31	31	6	13	14	20	21	22	1281	1000	1	0.0195160031225605	2.9562841530054644	0.0	0
chr1	C1_05180C_A	1097142	1097528	387	2	13	0.157	0.509	197	2	3	5	8	17	20	1	22	23	24	25	26	387	1000	1	0.00516795865633075	0.033591731266149866	0.995	1
chr1	C1_05190C_A	1098256	1098588	333	4	110	0.355	0.378	126	0	1	3	10	10	11	4	23	25	25	28	36	333	1000	1	0.012012012012012012	0.3303303303303303	0.38	0
chr1	C1_05200C_A	1099257	1100150	894	24	2020	0.7879999999999999	0.28	250	1	1	2	6	6	27	10	21	31	34	44	44	894	1000	1	0.026845637583892617	2.259507829977629	0.0	0
chr1	C1_05210C_A	1101241	1102398	1158	31	1179	0.784	0.233	270	10	18	27	33	42	45	8	26	35	36	36	41	1158	1000	1	0.02677029360967185	1.0181347150259068	0.005	0
chr1	C1_05220C_A	1102611	1103048	438	20	3667	1.414	0.24	105	12	27	36	39	40	50	3	4	4	4	7	7	438	1000	1	0.045662100456620995	8.372146118721462	0.01	0
chr1	C1_05230W_A	1103297	1103884	588	1	4	0.05	0.956	562	0	4	14	14	23	23	5	8	8	8	8	22	588	1000	1	0.0017006802721088435	0.006802721088435374	1.0	1
chr1	C1_05240C_A	1104007	1105341	1335	3	189	0.066	0.959	1280	4	6	6	6	13	25	0	20	23	24	24	25	1335	1000	1	0.0022471910112359553	0.14157303370786514	1.0	1
chr1	C1_05250W_A	1104248	1104862	615	0	0	0.0	1.0	615	0	3	7	7	8	14	0	0	0	19	19	19	615	1000	1	0.0	0.0	1.0	1
chr1	C1_05260C_A	1105631	1107547	1917	43	3728	0.643	0.132	254	17	36	36	36	36	39	10	17	26	32	32	45	1917	1000	1	0.022430881585811163	1.9447052686489303	0.0	0
chr1	C1_05270C_A	1108146	1108865	720	7	216	0.273	0.847	610	4	11	20	22	23	26	0	25	33	34	35	38	720	1000	1	0.009722222222222222	0.3	0.765	1
chr1	C1_05280W_A	1109135	1110883	1749	45	4003	0.693	0.093	163	21	35	35	35	40	51	11	19	19	19	19	19	1749	1000	1	0.025728987993138937	2.2887364208118925	0.0	0
chr1	C1_05290W_A	1111172	1113130	1959	2	16	0.025	0.477	935	0	10	11	12	13	14	3	4	6	9	10	12	1959	1000	1	0.0010209290454313426	0.00816743236345074	1.0	1
chr1	C1_05300C_A	1113320	1115428	2109	42	4627	0.537	0.093	196	1	3	4	4	4	4	21	38	44	60	62	65	2109	1000	1	0.019914651493598858	2.1939307728781414	0.0	0
chr1	C1_05310W_A	1116052	1116144	93	15	873	4.256	0.183	17	6	8	9	12	13	13	24	27	28	31	32	38	93	1000	1	0.16129032258064516	9.387096774193546	0.015	0
chr1	C1_05320C_A	1116245	1117987	1743	51	3460	0.76	0.125	218	24	41	43	59	62	66	6	31	37	37	37	42	1743	1000	1	0.02925989672977625	1.9850831899024668	0.005	0
chr1	C1_05330C_A	1118242	1119618	1377	41	4764	0.723	0.123	169	9	34	44	45	46	46	20	45	53	55	55	55	1377	1000	1	0.02977487291212781	3.4596949891067537	0.0	0
chr1	C1_05340C_A	1119919	1122246	2328	68	8200	0.75	0.14400000000000002	335	0	23	26	30	30	35	3	9	39	44	55	55	2328	1000	1	0.02920962199312715	3.52233676975945	0.0	0
chr1	C1_05350W_A	1123169	1123828	660	29	2351	1.017	0.282	186	26	35	36	47	51	53	1	8	13	13	14	14	660	1000	1	0.04393939393939394	3.562121212121212	0.035	0
chr1	C1_05360C_A	1123871	1125682	1812	20	1329	0.249	0.32299999999999995	585	1	1	8	11	12	16	0	25	32	34	38	38	1812	1000	1	0.011037527593818984	0.7334437086092715	0.15	0
chr1	C1_05370C_A	1125926	1128109	2184	67	9895	0.679	0.073	159	30	38	38	38	39	39	17	59	67	70	74	74	2184	1000	1	0.03067765567765568	4.530677655677657	0.005	0
chr1	C1_05380C_A	1128387	1133384	4998	163	16351	0.735	0.048	240	24	58	67	70	73	79	4	8	10	11	11	11	4998	1000	1	0.032613045218087236	3.2715086034413767	0.0	0
chr1	C1_05390C_A	1133457	1135511	2055	10	1112	0.119	0.731	1502	15	37	41	47	51	52	6	35	38	43	45	48	2055	1000	1	0.004866180048661801	0.5411192214111922	0.99	1
chr1	C1_05400C_A	1135748	1136341	594	16	2039	0.688	0.187	111	15	33	33	33	33	33	13	36	40	42	42	46	594	1000	1	0.02693602693602693	3.4326599326599325	0.005	0
chr1	C1_05410C_A	1136528	1137082	555	16	820	0.7879999999999999	0.128	71	26	36	41	44	44	44	20	29	29	29	29	29	555	1000	1	0.028828828828828833	1.4774774774774777	0.005	0
chr1	C1_05420W_A	1137313	1137870	558	1	40	0.049	0.552	308	0	28	29	34	36	36	16	44	50	52	53	53	558	1000	1	0.0017921146953405016	0.07168458781362007	1.0	1
chr1	C1_05430W_A	1138277	1140532	2256	50	6993	0.617	0.162	366	6	6	25	26	38	42	11	15	15	15	16	22	2256	1000	1	0.022163120567375887	3.0997340425531914	0.005	0
chr1	C1_05440C_A	1141075	1142832	1758	42	3431	0.613	0.151	265	2	4	7	11	14	19	6	34	43	52	52	52	1758	1000	1	0.023890784982935155	1.9516496018202505	0.0	0
chr1	C1_05450W_A	1142087	1142581	495	11	1260	0.595	0.535	265	1	2	4	8	10	15	2	9	18	21	33	33	495	1000	1	0.022222222222222227	2.5454545454545454	0.415	0
chr1	C1_05460W_A	1143981	1148279	4299	5	160	0.024	0.36	1548	0	2	14	33	42	45	21	33	43	57	57	57	4299	1000	1	0.0011630611770179114	0.03721795766457316	0.985	1
chr1	C1_05470W_A	1149114	1150163	1050	1	23	0.021	0.932	979	5	16	20	37	37	37	3	9	12	19	20	22	1050	1000	1	0.0009523809523809524	0.021904761904761903	1.0	1
chr1	C1_05480C_A	1150297	1151418	1122	57	6493	1.195	0.133	149	3	4	4	4	4	5	6	18	21	24	27	27	1122	1000	1	0.050802139037433164	5.786987522281639	0.0	0
chr1	C1_05490C_A	1151708	1152454	747	14	1445	0.431	0.324	242	1	13	19	21	26	27	17	56	58	58	58	59	747	1000	1	0.018741633199464525	1.9344042838018745	0.005	0
chr1	C1_05500W_A	1152769	1155042	2274	9	238	0.078	0.304	692	14	51	51	53	55	56	2	6	7	8	33	35	2274	1000	1	0.00395778364116095	0.1046613896218118	0.935	1
chr1	C1_05510C_A	1155542	1155790	249	3	279	0.265	0.494	123	3	4	8	8	8	9	4	20	23	26	31	36	249	1000	1	0.012048192771084338	1.120481927710843	0.73	1
chr1	C1_05520W_A	1158880	1160955	2076	90	8242	0.835	0.115	238	6	30	47	57	84	89	1	5	9	11	13	13	2076	1000	1	0.04335260115606936	3.970134874759152	0.005	0
chr1	C1_05530C_A	1161281	1162890	1610	21	544	0.244	0.195	314	2	4	12	12	13	13	6	30	43	45	46	46	1610	1000	1	0.013043478260869565	0.33788819875776394	0.065	0
chr1	C1_05540C_A	1163603	1164622	1020	20	1505	0.378	0.166	169	1	9	24	31	32	34	4	29	46	53	68	74	1020	1000	1	0.0196078431372549	1.4754901960784317	0.0	0
chr1	C1_05550C_A	1166517	1166614	98	4	135	0.816	0.408	40	1	8	14	27	31	50	1	17	17	17	17	22	98	1000	1	0.040816326530612235	1.3775510204081634	0.385	0
chr1	C1_05560W_A	1166877	1167580	704	2	39	0.054000000000000006	0.928	653	20	27	30	38	52	56	0	7	9	15	22	28	704	1000	1	0.002840909090909091	0.05539772727272727	1.0	1
chr1	C1_05570W_A	1167998	1168103	106	13	677	2.675	0.349	37	3	3	3	3	3	4	5	10	12	17	25	26	106	1000	1	0.12264150943396225	6.386792452830187	0.085	0
chr1	C1_05580W_A	1168190	1168292	103	6	498	1.276	0.495	51	4	18	18	19	19	20	8	11	18	38	41	47	103	1000	1	0.05825242718446603	4.834951456310678	0.355	0
chr1	C1_05590W_A	1168844	1168916	73	3	246	0.97	0.438	32	6	10	13	20	23	23	23	25	25	27	29	32	73	1000	1	0.0410958904109589	3.3698630136986303	0.425	0
chr1	C1_05600W_A	1169206	1173921	4716	169	17246	0.8759999999999999	0.051	239	9	11	15	18	23	23	18	29	29	29	29	29	4716	1000	1	0.035835453774385066	3.656912637828668	0.0	0
chr1	C1_05610W_A	1174224	1175690	1467	3	136	0.049	0.453	664	27	41	44	51	52	53	4	4	9	14	24	30	1467	1000	1	0.002044989775051125	0.092706203135651	0.995	1
chr1	C1_05620C_A	1175776	1177029	1254	36	3787	0.8490000000000001	0.171	214	4	4	4	5	5	9	2	7	32	32	33	35	1254	1000	1	0.02870813397129187	3.0199362041467306	0.0	0
chr1	C1_05630C_A	1177543	1180872	3330	56	4007	0.4320000000000001	0.126	418	1	26	31	32	33	36	16	46	46	46	46	57	3330	1000	1	0.016816816816816814	1.2033033033033034	0.005	0
chr1	C1_05640C_A	1181156	1182355	1200	5	141	0.113	0.426	511	28	59	71	73	74	74	2	34	43	49	50	53	1200	1000	1	0.0041666666666666675	0.1175	0.955	1
chr1	C1_05650W_A	1182507	1183265	759	42	4796	1.561	0.162	123	30	30	31	31	31	48	1	2	4	7	7	7	759	1000	1	0.05533596837944664	6.318840579710145	0.01	0
chr1	C1_05660C_A	1183318	1187598	4281	12	454	0.064	0.501	2145	5	6	11	24	24	25	0	19	25	29	30	33	4281	1000	1	0.002803083391730904	0.10604998832048587	1.0	1
chr1	C1_05670W_A	1188181	1189434	1254	36	3770	0.7390000000000001	0.132	166	14	49	67	67	67	67	4	5	5	31	37	49	1254	1000	1	0.02870813397129187	3.0063795853269535	0.0	0
chr1	C1_05680C_A	1189532	1189963	432	1	18	0.057	0.956	413	4	8	10	10	16	35	2	34	48	50	65	76	432	1000	1	0.0023148148148148147	0.04166666666666666	1.0	1
chr1	C1_05690C_A	1190242	1190988	747	45	4739	1.5590000000000002	0.116	87	15	46	46	47	48	49	22	51	58	63	67	67	747	1000	1	0.060240963855421686	6.3440428380187415	0.0	0
chr1	C1_05700W_A	1191581	1192072	492	13	383	0.7170000000000001	0.234	115	6	17	45	47	55	63	2	3	5	10	16	19	492	1000	1	0.02642276422764228	0.7784552845528455	0.025	0
chr1	C1_05710C_A	1192511	1194184	1674	54	5237	0.805	0.118	197	2	3	4	4	19	26	6	9	16	23	25	26	1674	1000	1	0.03225806451612903	3.1284348864994027	0.0	0
chr1	C1_05720W_A	1195171	1196708	1538	3	51	0.043	0.65	1000	0	0	9	15	16	19	4	7	20	23	26	54	1538	1000	1	0.0019505851755526656	0.03315994798439532	1.0	1
chr1	C1_05730W_A	1195918	1195999	82	0	0	0.0	1.0	82	0	0	0	2	7	20	0	0	0	0	12	13	82	1000	1	0.0	0.0	1.0	1
chr1	C1_05740C_A	1196996	1198138	1143	55	5356	1.011	0.1	114	4	6	6	6	6	6	18	44	56	59	64	67	1143	1000	1	0.04811898512685914	4.685914260717411	0.0	0
chr1	C1_05750C_A	1198353	1203407	5055	146	19054	0.602	0.065	329	21	42	47	49	54	55	5	55	58	59	66	79	5055	1000	1	0.02888229475766568	3.7693372898120674	0.0	0
chr1	C1_05760C_A	1204128	1204523	396	18	2397	1.062	0.308	122	2	6	11	21	25	26	4	5	19	23	26	30	396	1000	1	0.045454545454545456	6.053030303030303	0.015	0
chr1	C1_05770C_A	1206048	1207700	1653	43	4332	0.551	0.105	174	3	6	8	9	20	25	1	37	52	54	54	54	1653	1000	1	0.02601330913490623	2.6206896551724137	0.0	0
chr1	C1_05780W_A	1208498	1210402	1905	3	18	0.031	0.843	1606	0	2	5	41	46	46	13	42	44	46	48	49	1905	1000	1	0.0015748031496062992	0.009448818897637795	1.0	1
chr1	C1_05790W_A	1210686	1210895	210	3	199	0.295	0.462	97	12	45	46	46	46	46	1	5	8	25	25	25	210	1000	1	0.014285714285714284	0.9476190476190476	0.62	0
chr1	C1_05800C_A	1211015	1211707	693	37	2943	1.093	0.16	111	4	5	14	15	15	15	17	20	21	30	32	39	693	1000	1	0.053391053391053385	4.246753246753247	0.01	0
chr1	C1_05810W_A	1211852	1212328	477	7	281	0.293	0.294	140	18	20	28	34	37	39	7	7	11	14	29	33	477	1000	1	0.014675052410901468	0.5890985324947591	0.185	0
chr1	C1_05820C_A	1212362	1213378	1017	28	3069	0.525	0.284	289	5	6	8	14	19	22	27	33	34	41	48	58	1017	1000	1	0.02753195673549656	3.0176991150442483	0.005	0
chr1	C1_05830W_A	1213935	1214855	921	49	4729	1.097	0.101	93	2	6	10	13	13	20	6	26	38	38	41	46	921	1000	1	0.053203040173724216	5.134636264929425	0.0	0
chr1	C1_05840W_A	1215414	1216451	1038	20	3225	0.377	0.195	202	4	7	18	26	34	40	2	32	34	37	42	59	1038	1000	1	0.019267822736030827	3.1069364161849715	0.0	0
chr1	C1_05850W_A	1216759	1217970	1212	37	3846	0.604	0.101	122	23	58	63	64	65	78	17	36	44	49	49	66	1212	1000	1	0.03052805280528053	3.1732673267326734	0.005	0
chr1	C1_05860W_A	1218269	1219270	1002	36	2694	0.775	0.238	238	14	33	34	36	38	58	0	10	20	23	24	28	1002	1000	1	0.03592814371257485	2.688622754491018	0.005	0
chr1	C1_05870W_A	1219787	1220767	981	21	2029	0.411	0.14	137	6	13	23	26	27	37	3	4	10	15	17	20	981	1000	1	0.021406727828746176	2.0682976554536188	0.0	0
chr1	C1_05880W_A	1221543	1222529	987	17	990	0.324	0.203	200	5	11	28	29	32	35	4	11	21	30	32	35	987	1000	1	0.017223910840932118	1.0030395136778116	0.01	0
chr1	C1_05890W_A	1223689	1224744	1056	23	3071	0.387	0.151	159	13	15	38	39	41	41	5	8	9	17	22	30	1056	1000	1	0.021780303030303032	2.9081439393939394	0.015	0
chr1	C1_05900W_A	1226686	1229604	2919	62	5312	0.361	0.068	199	7	13	20	21	28	29	7	11	24	43	57	61	2919	1000	1	0.021240150736553613	1.8198013018156904	0.0	0
chr1	C1_05910W_A	1231376	1232920	1545	34	2901	0.374	0.08900000000000001	137	5	12	32	38	45	50	3	11	17	32	39	50	1545	1000	1	0.022006472491909384	1.8776699029126211	0.0	0
chr1	C1_05920W_A	1236305	1238380	2076	66	4422	0.509	0.147	306	3	13	37	52	64	71	3	6	10	17	19	20	2076	1000	1	0.031791907514450865	2.1300578034682083	0.0	0
chr1	C1_05930C_A	1238529	1241924	3396	149	10033	0.595	0.059	201	2	3	6	7	13	15	3	19	42	49	67	94	3396	1000	1	0.04387514723203769	2.9543580683156656	0.0	0
chr1	C1_05940W_A	1244647	1247667	3021	126	7023	0.509	0.062	186	18	28	48	62	82	100	4	8	12	16	18	22	3021	1000	1	0.041708043694141016	2.324726911618669	0.005	0
chr1	C1_05950C_A	1248213	1249460	1248	63	3502	0.6579999999999999	0.086	107	8	11	15	21	25	29	21	29	38	45	77	94	1248	1000	1	0.05048076923076923	2.806089743589744	0.005	0
chr1	C1_05960W_A	1251550	1252941	1392	85	9700	0.721	0.105	146	3	12	17	47	76	79	5	7	18	70	86	101	1392	1000	1	0.0610632183908046	6.968390804597701	0.0	0
chr1	C1_05970W_A	1254843	1256615	1773	68	8517	0.466	0.177	314	5	20	35	61	73	85	8	8	73	80	83	86	1773	1000	1	0.03835307388606881	4.803722504230119	0.005	0
chr1	C1_05980W_A	1257107	1259197	2091	89	6077	0.512	0.092	193	5	80	81	89	92	97	4	5	8	8	15	31	2091	1000	1	0.04256336681013869	2.906264945002391	0.0	0
chr1	C1_05990C_A	1259288	1260358	1071	38	2918	0.436	0.149	160	5	6	11	11	16	21	6	49	59	74	95	98	1071	1000	1	0.035480859010270774	2.724556489262372	0.0	0
chr1	C1_06000W_A	1261683	1263329	1647	93	9389	0.8140000000000001	0.055	91	12	15	21	27	51	60	13	49	82	88	88	91	1647	1000	1	0.05646630236794172	5.70066788099575	0.0	0
chr1	C1_06010W_A	1263838	1264770	933	20	727	0.335	0.182	170	11	46	79	100	107	111	5	5	13	15	18	20	933	1000	1	0.02143622722400857	0.7792068595927116	0.01	0
chr1	C1_06020W_A	1265500	1267533	2034	65	5428	0.5329999999999999	0.086	175	5	35	40	45	49	55	0	3	6	8	20	21	2034	1000	1	0.0319567354965585	2.668633235004916	0.0	0
chr1	C1_06030C_A	1267647	1268351	705	20	563	0.507	0.17	120	0	1	2	2	7	9	9	47	63	63	67	68	705	1000	1	0.02836879432624113	0.798581560283688	0.015	0
chr1	C1_06040W_A	1268617	1271166	2550	65	3988	0.436	0.085	216	16	50	54	55	55	57	2	10	16	30	31	50	2550	1000	1	0.02549019607843137	1.563921568627451	0.0	0
chr1	C1_06050C_A	1271299	1271640	342	14	1277	0.82	0.389	133	3	4	11	16	17	18	20	39	46	48	70	70	342	1000	1	0.04093567251461988	3.7339181286549703	0.15	0
chr1	C1_06060C_A	1272151	1272585	435	9	290	0.434	0.384	167	1	8	26	32	33	39	12	30	30	30	30	30	435	1000	1	0.020689655172413796	0.6666666666666666	0.26	0
chr1	C1_06070W_A	1272827	1273369	543	0	0	0.0	1.0	543	8	24	27	32	56	62	2	3	3	3	3	8	543	1000	1	0.0	0.0	1.0	1
chr1	C1_06080C_A	1273457	1274497	1041	1	28	0.02	0.986	1026	2	2	2	3	3	4	0	13	25	27	30	38	1041	1000	1	0.0009606147934678194	0.026897214217098942	1.0	1
chr1	C1_06090C_A	1274861	1277509	2649	79	5473	0.63	0.099	261	7	21	21	21	21	21	9	15	35	45	51	51	2649	1000	1	0.029822574556436388	2.0660626651566627	0.0	0
chr1	C1_06100C_A	1278575	1280680	2106	10	765	0.102	0.633	1334	2	17	34	41	51	52	0	23	38	38	38	39	2106	1000	1	0.004748338081671415	0.3632478632478632	0.965	1
chr1	C1_06110C_A	1281140	1282936	1797	3	4	0.033	0.418	752	15	34	47	47	47	47	3	22	36	41	42	46	1797	1000	1	0.001669449081803005	0.0022259321090706734	0.99	1
chr1	C1_06120C_A	1283082	1283711	630	30	1274	1.068	0.159	100	17	17	17	17	17	17	14	38	42	42	43	47	630	1000	1	0.047619047619047616	2.0222222222222217	0.005	0
chr1	C1_06130C_A	1284280	1285402	1123	22	1317	0.402	0.145	163	4	8	18	22	27	27	2	5	13	20	31	36	1123	1000	1	0.01959038290293856	1.1727515583259127	0.005	0
chr1	C1_06140C_A	1286026	1286367	342	22	780	1.376	0.196	67	4	8	24	27	29	33	12	19	23	34	46	55	342	1000	1	0.06432748538011697	2.280701754385965	0.025	0
chr1	C1_06150W_A	1288905	1289630	726	36	2027	1.074	0.16	116	4	12	21	21	28	37	3	5	6	7	15	25	726	1000	1	0.04958677685950413	2.7920110192837466	0.005	0
chr1	C1_06160W_A	1289661	1291016	1356	47	4562	0.7040000000000001	0.106	144	3	10	13	17	21	28	11	20	32	35	50	59	1356	1000	1	0.03466076696165192	3.3643067846607675	0.0	0
chr1	C1_06180W_A	1292811	1293806	996	14	627	0.274	0.815	812	0	11	14	18	21	28	4	12	41	48	52	52	996	1000	1	0.014056224899598391	0.6295180722891566	0.785	1
chr1	C1_06190C_A	1293014	1293619	606	0	0	0.0	1.0	606	10	13	23	29	35	42	0	2	10	11	16	18	606	1000	1	0.0	0.0	1.0	1
chr1	C1_06200W_A	1294855	1296609	1755	45	3944	0.537	0.092	162	6	7	9	33	37	37	5	15	26	27	31	33	1755	1000	1	0.02564102564102564	2.2472934472934467	0.0	0
chr1	C1_06210W_A	1297212	1298261	1050	24	1191	0.5529999999999999	0.19	200	12	55	66	68	69	71	1	1	8	25	27	38	1050	1000	1	0.022857142857142857	1.1342857142857143	0.0	0
chr1	C1_06220C_A	1298404	1299762	1359	62	2674	1.1740000000000002	0.07400000000000001	100	0	1	3	3	10	23	11	14	21	32	36	36	1359	1000	1	0.04562178072111847	1.9676232523914643	0.0	0
chr1	C1_06230C_A	1300699	1302570	1872	7	513	0.07400000000000001	0.334	625	3	6	17	18	19	20	0	0	4	15	28	35	1872	1000	1	0.00373931623931624	0.2740384615384616	0.87	1
chr1	C1_06250W_A	1306250	1308475	2226	8	63	0.066	0.463	1030	0	0	8	11	18	18	1	7	10	17	23	23	2226	1000	1	0.003593890386343217	0.02830188679245283	0.97	1
chr1	C1_06260W_A	1309503	1310432	930	55	6634	1.233	0.118	110	8	17	27	30	30	31	44	92	105	119	127	128	930	1000	1	0.05913978494623656	7.133333333333334	0.015	0
chr1	C1_06270W_A	1310816	1313557	2742	126	9701	0.79	0.078	214	14	47	90	94	99	109	1	6	15	19	26	30	2742	1000	1	0.04595185995623632	3.537928519328957	0.0	0
chr1	C1_06280C_A	1314438	1316969	2532	128	12010	0.79	0.065	164	20	35	44	48	54	60	2	9	18	20	25	35	2532	1000	1	0.05055292259083728	4.7432859399684055	0.0	0
chr1	C1_06290C_A	1324455	1324766	312	24	1839	1.028	0.179	56	6	11	12	17	20	32	3	9	21	25	29	40	312	1000	1	0.07692307692307693	5.894230769230768	0.005	0
chr1	C1_06300W_A	1334325	1334415	91	6	338	0.825	0.6920000000000001	63	2	8	13	22	23	23	3	6	9	29	40	43	91	1000	1	0.06593406593406594	3.7142857142857135	0.61	0
chr1	C1_06310W_A	1334422	1334490	69	2	147	0.35600000000000004	0.913	63	7	8	23	35	40	49	4	14	22	38	38	40	69	1000	1	0.028985507246376805	2.130434782608696	0.72	1
chr1	C1_06320W_A	1337607	1340003	2397	70	6216	0.373	0.08199999999999999	197	12	18	23	44	53	56	2	3	10	47	55	62	2397	1000	1	0.029203170629954114	2.593241551939925	0.01	0
chr1	C1_06330W_A	1340304	1340657	354	44	1145	1.706	0.16699999999999998	59	9	10	10	12	12	12	25	32	42	45	47	66	354	1000	1	0.12429378531073447	3.2344632768361583	0.01	0
chr1	C1_06340W_A	1344841	1348191	3351	107	6252	0.443	0.092	309	5	10	26	33	45	60	3	16	25	39	50	60	3351	1000	1	0.031930766935243216	1.8657117278424349	0.0	0
chr1	C1_06350W_A	1350783	1353404	2622	71	4580	0.365	0.06	157	7	10	10	24	35	45	3	16	40	44	50	50	2622	1000	1	0.02707856598016781	1.7467581998474446	0.0	0
chr1	C1_06360W_A	1353982	1355679	1698	34	2208	0.277	0.14400000000000002	245	15	51	52	58	62	65	6	10	17	22	22	23	1698	1000	1	0.020023557126030624	1.3003533568904593	0.075	0
chr1	C1_06370C_A	1356733	1357260	528	12	814	0.339	0.222	117	1	5	17	21	25	26	4	9	26	33	50	56	528	1000	1	0.022727272727272728	1.5416666666666667	0.015	0
chr1	C1_06380C_A	1359377	1359700	324	18	1120	0.851	0.324	105	0	3	10	40	53	69	39	79	93	93	98	100	324	1000	1	0.05555555555555555	3.45679012345679	0.035	0
chr1	C1_06390W_A	1359948	1360724	777	26	920	0.481	0.31	241	20	68	76	78	96	102	4	7	11	11	12	14	777	1000	1	0.03346203346203346	1.184041184041184	0.03	0
chr1	C1_06400C_A	1361000	1363132	2133	75	6232	0.48	0.119	254	6	8	8	8	10	13	1	35	49	72	106	112	2133	1000	1	0.03516174402250352	2.921706516643225	0.0	0
chr1	C1_06410W_A	1364407	1366992	2586	72	4662	0.408	0.14300000000000002	371	14	23	64	83	133	136	1	3	6	9	12	15	2586	1000	1	0.027842227378190254	1.802784222737819	0.01	0
chr1	C1_06420C_A	1367104	1369278	2175	67	5404	0.46	0.075	164	1	2	4	7	7	10	5	19	33	63	73	86	2175	1000	1	0.030804597701149426	2.484597701149425	0.0	0
chr1	C1_06430C_A	1370780	1372147	1368	82	6758	1.012	0.096	132	9	28	41	52	62	75	13	21	46	47	47	47	1368	1000	1	0.05994152046783625	4.940058479532165	0.0	0
chr1	C1_06440C_A	1372798	1375413	2616	21	513	0.118	0.281	734	11	18	55	60	66	77	6	21	21	21	21	31	2616	1000	1	0.008027522935779817	0.19610091743119265	0.68	0
chr1	C1_06450C_A	1375843	1376671	829	0	0	0.0	1.0	829	0	11	19	21	22	22	0	0	0	0	1	2	829	1000	1	0.0	0.0	1.0	1
chr1	C1_06460C_A	1377036	1377428	393	1	1	0.048	0.601	236	5	11	11	11	11	19	0	2	2	2	8	10	393	1000	1	0.002544529262086514	0.002544529262086514	1.0	1
chr1	C1_06470W_A	1377812	1378198	387	3	10	0.146	0.5920000000000001	229	0	5	5	6	6	6	1	1	7	8	21	26	387	1000	1	0.007751937984496123	0.025839793281653745	0.96	1
chr1	C1_06480C_A	1378615	1379223	609	25	1597	0.7859999999999999	0.195	119	6	10	10	11	12	12	28	40	49	56	85	87	609	1000	1	0.041050903119868636	2.6223316912972083	0.0	0
chr1	C1_06490C_A	1380091	1380163	73	7	426	1.867	0.493	36	16	35	40	57	59	65	18	46	55	57	62	64	73	1000	1	0.0958904109589041	5.835616438356165	0.42	0
chr1	C1_06500W_A	1380391	1381107	717	24	2299	0.657	0.119	85	24	45	61	66	92	93	4	8	13	15	22	49	717	1000	1	0.03347280334728033	3.206415620641562	0.015	0
chr1	C1_06510C_A	1381134	1382531	1398	83	10436	1.314	0.07400000000000001	103	3	4	6	16	20	31	12	43	47	50	57	62	1398	1000	1	0.059370529327610874	7.464949928469242	0.0	0
chr1	C1_06520C_A	1382826	1389647	6822	206	17241	0.573	0.03	202	19	50	64	67	69	72	8	14	62	76	79	80	6822	1000	1	0.030196423336265026	2.52726473175022	0.0	0
chr1	C1_06530C_A	1390212	1394330	4119	121	12467	0.5670000000000001	0.04	165	11	37	43	49	51	52	3	12	27	41	41	41	4119	1000	1	0.029376062151007524	3.0267055110463703	0.0	0
chr1	C1_06540C_A	1395028	1396152	1125	4	74	0.07	0.61	686	14	43	60	64	64	70	0	7	9	37	48	67	1125	1000	1	0.003555555555555556	0.06577777777777777	1.0	1
chr1	C1_06550W_A	1398176	1404556	6381	187	19819	0.445	0.033	208	5	6	19	24	29	37	5	39	48	51	57	72	6381	1000	1	0.02930575144961605	3.10593950791412	0.005	0
chr1	C1_06560W_A	1404816	1406129	1314	60	6622	0.7659999999999999	0.091	120	36	57	71	74	75	83	16	51	75	84	92	92	1314	1000	1	0.045662100456620995	5.039573820395739	0.0	0
chr1	C1_06570W_A	1407257	1408294	1038	66	7211	1.039	0.128	133	7	13	33	42	59	61	11	17	29	29	29	31	1038	1000	1	0.06358381502890173	6.947013487475915	0.0	0
chr1	C1_06580W_A	1408972	1409409	438	1	65	0.038	0.715	313	0	0	17	26	33	36	0	3	10	10	12	14	438	1000	1	0.00228310502283105	0.14840182648401826	0.99	1
chr1	C1_06590C_A	1409768	1410970	1203	17	1196	0.24	0.215	259	4	6	6	6	6	10	27	46	51	61	63	63	1203	1000	1	0.014131338320864504	0.9941812136325852	0.12	0
chr1	C1_06600W_A	1411658	1412701	1044	50	7928	0.767	0.173	181	17	55	61	84	86	86	8	12	16	21	35	43	1044	1000	1	0.04789272030651341	7.593869731800767	0.0	0
chr1	C1_06610C_A	1413016	1415442	2427	124	12161	0.735	0.073	177	6	10	15	16	22	47	22	25	49	51	51	56	2427	1000	1	0.05109188298310672	5.0107128141738775	0.0	0
chr1	C1_06620C_A	1417195	1417896	702	16	1529	0.354	0.214	150	6	12	27	38	59	63	5	9	21	23	23	23	702	1000	1	0.022792022792022797	2.178062678062678	0.0	0
chr1	C1_06630W_A	1418523	1421138	2616	4	90	0.024	0.83	2171	5	43	54	59	61	70	7	7	10	19	22	40	2616	1000	1	0.001529051987767584	0.034403669724770644	1.0	1
chr1	C1_06640C_A	1421365	1421508	144	11	395	1.283	0.34	49	3	10	11	12	12	12	14	47	47	50	59	60	144	1000	1	0.0763888888888889	2.743055555555556	0.085	0
chr1	C1_06650W_A	1421838	1422404	567	28	1445	0.9	0.138	78	9	49	52	59	60	60	15	25	49	51	55	61	567	1000	1	0.04938271604938271	2.5485008818342147	0.01	0
chr1	C1_06660W_A	1422905	1424605	1701	66	7706	0.752	0.158	268	14	38	48	53	53	62	3	10	51	56	67	71	1701	1000	1	0.03880070546737213	4.530276308054086	0.0	0
chr1	C1_06670W_A	1425323	1427644	2322	93	8727	0.816	0.065	150	8	18	60	62	66	68	16	47	49	49	52	52	2322	1000	1	0.040051679586563305	3.758397932816537	0.0	0
chr1	C1_06680W_A	1427895	1430957	3063	21	1828	0.116	0.262	802	20	49	55	59	62	66	19	23	56	57	57	57	3063	1000	1	0.0068560235063663075	0.5968005223636957	0.625	0
chr1	C1_06690W_A	1431951	1432876	926	1	1	0.018000000000000002	0.512	474	0	0	1	37	46	46	0	0	1	2	3	5	926	1000	1	0.0010799136069114474	0.0010799136069114474	1.0	1
chr1	C1_06700W_A	1433430	1435013	1584	36	2782	0.443	0.172	273	0	0	1	1	2	2	3	18	18	18	18	18	1584	1000	1	0.022727272727272728	1.7563131313131313	0.005	0
chr1	C1_06710W_A	1435371	1436402	1032	4	78	0.081	0.563	581	0	26	43	45	46	46	4	4	5	7	11	18	1032	1000	1	0.0038759689922480615	0.0755813953488372	1.0	1
chr1	C1_06720C_A	1436436	1437638	1203	39	3891	0.639	0.184	221	5	7	7	7	7	9	22	42	48	78	85	102	1203	1000	1	0.032418952618453865	3.2344139650872816	0.0	0
chr1	C1_06730W_A	1440080	1440790	711	22	1712	0.588	0.159	113	13	18	35	43	50	63	0	0	2	4	5	9	711	1000	1	0.030942334739803092	2.4078762306610413	0.0	0
chr1	C1_06740C_A	1441424	1442053	630	19	1406	0.598	0.27	170	5	8	10	12	17	27	14	64	83	88	88	89	630	1000	1	0.030158730158730163	2.231746031746032	0.0	0
chr1	C1_06750W_A	1442282	1442668	387	42	4186	2.065	0.171	66	41	68	73	76	80	84	7	14	14	14	14	14	387	1000	1	0.10852713178294572	10.81653746770026	0.005	0
chr1	C1_06760C_A	1442821	1444427	1607	7	115	0.075	0.47	756	10	17	31	70	76	79	10	10	10	10	10	37	1607	1000	1	0.004355942750466709	0.0715619166148102	1.0	1
chr1	C1_06770W_A	1444436	1445959	1524	16	1299	0.171	0.795	1212	8	8	8	8	8	11	34	54	59	78	88	91	1524	1000	1	0.010498687664041995	0.8523622047244095	0.98	1
chr1	C1_06780W_A	1447122	1449623	2502	56	4932	0.32	0.118	295	3	11	50	64	95	95	1	6	6	6	12	13	2502	1000	1	0.02238209432454037	1.9712230215827335	0.0	0
chr1	C1_06790C_A	1449873	1450304	432	0	0	0.0	1.0	432	6	7	12	14	16	17	1	26	27	30	33	40	432	1000	1	0.0	0.0	1.0	1
chr1	C1_06800W_A	1450584	1451759	1176	33	1547	0.515	0.121	142	30	52	52	52	57	59	2	22	38	48	54	54	1176	1000	1	0.02806122448979592	1.3154761904761905	0.065	0
chr1	C1_06810W_A	1453350	1454807	1458	26	2815	0.299	0.126	183	0	6	24	30	46	48	1	5	28	33	34	36	1458	1000	1	0.01783264746227709	1.930727023319616	0.025	0
chr1	C1_06820W_A	1455538	1456530	993	39	3611	0.603	0.197	196	1	15	34	36	39	40	1	20	25	29	40	49	993	1000	1	0.039274924471299086	3.636455186304129	0.0	0
chr1	C1_06830W_A	1456981	1457044	64	5	396	1.331	0.563	36	2	14	23	27	27	39	1	6	7	30	39	70	64	1000	1	0.078125	6.1875	0.5	0
chr1	C1_06840C_A	1457212	1457505	294	7	965	0.403	0.69	203	2	3	11	13	16	18	5	28	32	45	76	85	294	1000	1	0.023809523809523808	3.282312925170068	0.63	0
chr1	C1_06850W_A	1459268	1461322	2055	13	1054	0.092	0.35700000000000004	734	3	7	9	37	55	83	3	8	22	39	44	49	2055	1000	1	0.006326034063260341	0.5128953771289537	0.89	1
chr1	C1_06860W_A	1462710	1464203	1494	89	8173	0.959	0.08	120	13	15	19	50	67	67	6	9	17	38	43	52	1494	1000	1	0.05957161981258367	5.470548862115127	0.0	0
chr1	C1_06870C_A	1464434	1464637	204	15	807	1.161	0.275	56	6	9	20	24	28	33	5	29	40	51	59	64	204	1000	1	0.07352941176470587	3.9558823529411766	0.005	0
chr1	C1_06880C_A	1465177	1468227	3051	174	17590	0.91	0.045	137	23	31	57	61	70	73	24	42	42	43	43	45	3051	1000	1	0.057030481809242875	5.765322844968862	0.0	0
chr1	C1_06890C_A	1468465	1469275	811	1	1	0.021	0.514	417	12	37	51	52	54	65	1	1	10	13	45	50	811	1000	1	0.0012330456226880395	0.0012330456226880395	1.0	1
chr1	C1_06900C_A	1469637	1470274	638	21	1360	0.586	0.197	126	10	23	23	23	23	35	33	56	70	72	76	76	638	1000	1	0.0329153605015674	2.1316614420062696	0.0	0
chr1	C1_06910C_A	1470485	1473181	2697	89	7775	0.561	0.095	256	23	58	68	70	70	70	23	68	78	78	81	91	2697	1000	1	0.032999629217649235	2.8828327771598072	0.0	0
chr1	C1_06920C_A	1473495	1474850	1356	62	6092	0.7559999999999999	0.103	140	5	59	63	64	67	67	6	22	66	66	67	67	1356	1000	1	0.045722713864306784	4.492625368731564	0.0	0
chr1	C1_06930W_A	1475649	1479446	3798	28	2572	0.117	0.196	746	0	0	51	67	70	72	3	13	20	23	27	30	3798	1000	1	0.00737230121116377	0.6771985255397578	0.37	0
chr1	C1_06940C_A	1479745	1482981	3237	108	14231	0.5770000000000001	0.079	255	8	18	23	23	28	29	9	38	51	59	98	98	3237	1000	1	0.033364226135310475	4.396354649366698	0.0	0
chr1	C1_06950C_A	1483972	1484082	111	39	4160	6.903	0.324	36	28	48	56	69	84	84	6	8	14	14	14	15	111	1000	1	0.35135135135135137	37.47747747747747	0.105	0
chr1	C1_06960W_A	1484762	1485664	903	5	407	0.103	0.504	455	0	24	29	48	61	87	5	10	10	10	10	10	903	1000	1	0.005537098560354375	0.4507198228128461	0.97	1
chr1	C1_06970C_A	1485816	1487471	1656	13	353	0.152	0.398	659	6	9	9	10	10	17	4	25	36	44	45	50	1656	1000	1	0.00785024154589372	0.21316425120772947	0.885	1
chr1	C1_06980C_A	1487707	1489140	1434	98	11335	1.307	0.08	115	26	37	37	37	38	39	11	17	43	53	78	79	1434	1000	1	0.06834030683403068	7.904463040446304	0.0	0
chr1	C1_06990C_A	1489602	1489717	116	27	3351	4.123	0.25	29	8	41	41	45	47	51	15	17	21	21	21	21	116	1000	1	0.2327586206896552	28.88793103448276	0.01	0
chr1	C1_07000W_A	1490452	1492731	2280	9	536	0.06	0.8690000000000001	1981	0	2	8	18	42	43	18	49	53	62	64	69	2280	1000	1	0.003947368421052632	0.2350877192982456	0.975	1
chr1	C1_07010W_A	1493064	1494020	957	50	3691	0.7979999999999999	0.14800000000000002	142	15	34	42	42	42	42	5	8	17	20	21	23	957	1000	1	0.0522466039707419	3.856844305120167	0.0	0
chr1	C1_07020C_A	1494130	1497066	2937	92	12451	0.511	0.052000000000000005	154	7	9	11	13	17	17	7	47	54	61	64	66	2937	1000	1	0.031324480762683016	4.239359891045284	0.0	0
chr1	C1_07030C_A	1497905	1498981	1077	38	3800	0.517	0.126	136	7	13	36	79	88	91	6	10	19	27	36	48	1077	1000	1	0.035283194057567316	3.5283194057567315	0.0	0
chr1	C1_07040C_A	1502167	1503120	954	55	6262	0.8109999999999999	0.13	124	8	11	11	26	30	45	2	6	16	19	30	33	954	1000	1	0.057651991614255764	6.563941299790358	0.005	0
chr1	C1_07050C_A	1504795	1506954	2160	56	5005	0.345	0.078	168	4	10	16	22	30	33	10	17	26	33	43	50	2160	1000	1	0.025925925925925925	2.3171296296296298	0.005	0
chr1	C1_07060C_A	1507743	1508261	519	25	1572	0.6629999999999999	0.25	130	8	14	35	44	52	58	14	47	53	72	76	78	519	1000	1	0.048169556840077066	3.0289017341040463	0.01	0
chr1	C1_07070C_A	1509898	1511547	1650	14	835	0.125	0.4970000000000001	820	2	2	7	9	34	61	2	5	6	40	47	49	1650	1000	1	0.008484848484848486	0.5060606060606061	0.865	1
chr1	C1_07080W_A	1513268	1513834	567	22	2425	0.589	0.25	142	13	14	44	58	87	91	3	7	10	10	13	18	567	1000	1	0.03880070546737213	4.27689594356261	0.01	0
chr1	C1_07090C_A	1514079	1516313	2235	56	5108	0.365	0.118	263	3	6	7	13	40	46	9	16	78	83	89	116	2235	1000	1	0.025055928411633108	2.2854586129753915	0.005	0
chr1	C1_07100C_A	1516783	1517724	942	41	2449	0.628	0.13	122	28	85	88	89	92	93	21	50	57	57	57	57	942	1000	1	0.0435244161358811	2.5997876857749467	0.03	0
chr1	C1_07110W_A	1518188	1521970	3783	20	1317	0.071	0.365	1381	0	17	52	56	60	118	3	11	21	26	34	50	3783	1000	1	0.005286809410520751	0.3481363996827914	0.985	1
chr1	C1_07120W_A	1526934	1528757	1824	96	14191	0.951	0.092	168	11	22	36	44	54	66	4	8	8	12	15	15	1824	1000	1	0.05263157894736842	7.78015350877193	0.0	0
chr1	C1_07130C_A	1528942	1530747	1806	77	8332	0.657	0.079	142	3	6	7	11	13	19	3	23	25	34	34	34	1806	1000	1	0.04263565891472868	4.613510520487265	0.0	0
chr1	C1_07140C_A	1531432	1534566	3135	4	6	0.017	0.377	1181	9	15	18	25	30	34	2	44	65	74	89	101	3135	1000	1	0.0012759170653907493	0.0019138755980861247	1.0	1
chr1	C1_07150W_A	1534761	1535003	243	26	4457	1.671	0.379	92	40	42	42	42	42	42	6	17	27	46	50	55	243	1000	1	0.10699588477366256	18.34156378600823	0.41	0
chr1	C1_07160C_A	1535148	1535354	207	22	2415	1.641	0.16899999999999998	35	8	10	15	15	15	15	10	15	34	41	54	55	207	1000	1	0.10628019323671498	11.666666666666664	0.01	0
chr1	C1_07170C_A	1536685	1538385	1701	74	10139	0.675	0.064	109	6	13	20	25	39	49	9	10	12	22	24	42	1701	1000	1	0.04350382128159906	5.9606114050558485	0.0	0
chr1	C1_07180W_A	1540676	1541422	747	34	4502	0.679	0.134	100	15	45	69	79	90	90	6	14	20	33	35	35	747	1000	1	0.04551539491298527	6.026773761713521	0.0	0
chr1	C1_07190W_A	1542214	1544679	2466	30	2192	0.172	0.238	588	1	15	35	45	48	50	11	12	22	35	41	47	2466	1000	1	0.012165450121654502	0.8888888888888888	0.775	1
chr1	C1_07200W_A	1545381	1546280	900	45	4289	0.715	0.11	99	12	29	39	50	55	55	5	9	13	17	19	26	900	1000	1	0.05	4.765555555555554	0.0	0
chr1	C1_07210C_A	1546391	1548133	1743	67	5373	0.575	0.103	179	7	13	26	30	41	41	36	49	59	82	97	105	1743	1000	1	0.03843947217441193	3.082616179001721	0.01	0
chr1	C1_07220W_A	1549757	1551385	1629	49	3833	0.498	0.093	151	6	18	32	42	54	82	9	25	26	29	31	41	1629	1000	1	0.030079803560466543	2.352977286678944	0.0	0
chr1	C1_07230W_A	1551710	1552636	927	23	8508	0.434	0.183	170	6	27	32	38	42	43	7	17	18	49	49	56	927	1000	1	0.02481121898597627	9.177993527508091	0.0	0
chr1	C1_07240W_A	1553508	1554062	555	1	1	0.032	0.998	554	0	7	9	24	24	25	9	15	19	23	24	35	555	1000	1	0.0018018018018018016	0.0018018018018018016	1.0	1
chr1	C1_07250C_A	1554222	1555904	1683	50	6865	0.534	0.103	174	7	15	15	15	18	25	21	54	68	69	69	69	1683	1000	1	0.029708853238265	4.079025549613785	0.0	0
chr1	C1_07260C_A	1556089	1557885	1797	31	3257	0.313	0.711	1278	34	51	55	61	63	67	12	59	61	64	66	66	1797	1000	1	0.01725097384529772	1.812465219810796	0.965	1
chr1	C1_07270W_A	1558121	1560640	2520	56	5567	0.35100000000000003	0.133	336	21	60	60	60	60	62	2	6	9	12	16	28	2520	1000	1	0.022222222222222227	2.2091269841269843	0.01	0
chr1	C1_07280C_A	1560696	1560905	210	7	1171	0.597	0.419	88	6	16	21	22	24	25	11	15	25	35	48	58	210	1000	1	0.03333333333333333	5.576190476190477	0.35	0
chr1	C1_07290W_A	1560957	1561400	444	54	4111	2.178	0.268	119	12	15	26	31	36	38	7	16	34	42	52	77	444	1000	1	0.12162162162162166	9.25900900900901	0.01	0
chr1	C1_07310C_A	1569972	1570092	121	21	1620	2.361	0.174	21	7	18	30	39	48	53	4	6	13	36	52	58	121	1000	1	0.17355371900826447	13.388429752066116	0.01	0
chr1	C1_07320W_A	1570830	1570893	64	1	49	0.203	0.969	62	18	44	60	63	83	92	18	26	34	37	50	58	64	1000	1	0.015625	0.765625	0.85	1
chr1	C1_07330W_A	1578886	1580409	1524	136	15835	1.3219999999999998	0.057	87	5	19	35	35	43	45	8	25	47	73	80	84	1524	1000	1	0.08923884514435695	10.390419947506562	0.0	0
chr1	C1_07340W_A	1581153	1584276	3124	116	12313	0.513	0.044	138	10	44	45	58	64	76	3	9	10	35	51	52	3124	1000	1	0.03713188220230474	3.941421254801536	0.0	0
chr1	C1_07350C_A	1584338	1584853	516	24	1648	0.667	0.248	128	3	11	16	21	23	26	18	57	66	78	78	79	516	1000	1	0.04651162790697674	3.1937984496124034	0.01	0
chr1	C1_07360W_A	1585929	1589840	3912	11	412	0.035	0.249	975	0	9	40	52	65	73	7	11	23	28	33	35	3912	1000	1	0.002811860940695297	0.10531697341513292	0.98	1
chr1	C1_07370C_A	1590522	1592492	1971	76	7488	0.59	0.058	114	5	11	22	29	29	29	16	25	34	35	50	58	1971	1000	1	0.038559107052257735	3.7990867579908674	0.005	0
chr1	C1_07380C_A	1595184	1598036	2853	77	8034	0.395	0.073	207	16	18	26	39	68	75	4	5	6	15	52	85	2853	1000	1	0.02698913424465475	2.8159831756046265	0.02	0
chr1	C1_07390W_A	1600375	1602015	1641	62	5855	0.473	0.098	160	13	44	51	64	69	77	2	2	3	5	5	8	1641	1000	1	0.03778184034125533	3.5679463741620965	0.0	0
chr1	C1_07400C_A	1602167	1603606	1440	23	1718	0.2	0.269	388	1	4	4	9	10	14	3	7	12	38	38	69	1440	1000	1	0.015972222222222218	1.1930555555555555	0.28	0
chr1	C1_07410C_A	1604432	1604926	495	0	0	0.0	1.0	495	5	22	46	55	56	56	0	49	53	54	54	58	495	1000	1	0.0	0.0	1.0	1
chr1	C1_07420C_A	1605356	1606747	1392	37	2762	0.396	0.165	230	5	12	21	21	27	48	16	34	52	63	71	83	1392	1000	1	0.02658045977011494	1.9841954022988504	0.0	0
chr1	C1_07430W_A	1609045	1610016	972	48	5352	0.693	0.073	71	7	16	39	44	45	49	11	16	29	66	81	85	972	1000	1	0.04938271604938271	5.5061728395061715	0.0	0
chr1	C1_07440W_A	1611003	1614224	3222	95	9626	0.456	0.052000000000000005	167	40	48	83	99	102	110	4	28	34	36	36	50	3222	1000	1	0.029484792054624457	2.987585350713842	0.005	0
chr1	C1_07450W_A	1615492	1615589	98	5	151	0.805	0.3670000000000001	36	0	0	4	6	31	33	15	27	27	27	27	29	98	1000	1	0.051020408163265314	1.5408163265306123	0.36	0
chr1	C1_07460C_A	1615681	1616832	1152	19	1631	0.255	0.848	977	15	19	19	19	20	25	8	39	44	47	48	50	1152	1000	1	0.016493055555555556	1.4157986111111112	0.97	1
chr1	C1_07470C_A	1617098	1619065	1968	79	7973	0.6859999999999999	0.09	178	21	42	42	42	42	48	15	64	82	89	92	101	1968	1000	1	0.04014227642276423	4.051321138211383	0.0	0
chr1	C1_07480C_A	1619304	1621175	1872	144	18392	1.247	0.056	105	38	72	85	89	94	96	9	26	26	26	26	26	1872	1000	1	0.07692307692307693	9.824786324786324	0.0	0
chr1	C1_07490C_A	1621424	1623418	1995	3	162	0.023	0.616	1228	25	32	34	40	48	54	8	38	49	53	55	84	1995	1000	1	0.001503759398496241	0.081203007518797	1.0	1
chr1	C1_07500C_A	1623838	1624812	975	34	2814	0.55	0.134	131	12	13	24	24	24	24	15	45	51	61	63	68	975	1000	1	0.03487179487179487	2.8861538461538463	0.0	0
chr1	C1_07510W_A	1625174	1626007	834	48	3879	0.889	0.128	107	27	48	57	64	64	84	4	8	13	19	19	20	834	1000	1	0.05755395683453238	4.6510791366906465	0.005	0
chr1	C1_07520C_A	1626202	1629063	2862	71	5091	0.34700000000000003	0.165	473	4	8	10	15	26	30	3	30	50	66	96	104	2862	1000	1	0.02480782669461915	1.7788259958071282	0.005	0
chr1	C1_07530W_A	1630610	1630705	96	3	48	0.479	0.521	50	7	30	57	79	105	109	0	0	0	0	30	36	96	1000	1	0.03125	0.5	0.615	0
chr1	C1_07540C_A	1631817	1634681	2865	104	12251	0.5429999999999999	0.071	204	22	59	60	61	61	87	6	52	59	65	68	71	2865	1000	1	0.03630017452006981	4.2760907504363015	0.0	0
chr1	C1_07550W_A	1635159	1636253	1095	39	4106	0.52	0.142	156	25	29	60	62	65	66	2	6	12	15	15	19	1095	1000	1	0.03561643835616438	3.749771689497717	0.0	0
chr1	C1_07560W_A	1636861	1637820	960	7	754	0.099	0.745	715	49	80	99	102	107	116	6	8	16	22	35	45	960	1000	1	0.007291666666666667	0.7854166666666667	0.975	1
chr1	C1_07570C_A	1637846	1639054	1209	69	6549	0.774	0.08	97	4	8	8	8	58	58	33	35	37	47	48	48	1209	1000	1	0.05707196029776675	5.416873449131514	0.0	0
chr1	C1_07580C_A	1639501	1640733	1233	56	5145	0.615	0.129	159	5	17	34	46	51	52	4	10	38	48	69	72	1233	1000	1	0.0454176804541768	4.172749391727494	0.0	0
chr1	C1_07590C_A	1641986	1645111	3126	98	6921	0.484	0.044	136	3	21	36	41	46	50	15	67	85	85	86	87	3126	1000	1	0.031349968010236734	2.214011516314779	0.005	0
chr1	C1_07600W_A	1645623	1646147	525	2	73	0.062	0.648	340	0	18	73	74	78	80	0	1	4	8	9	13	525	1000	1	0.0038095238095238095	0.13904761904761906	0.99	1
chr1	C1_07610C_A	1646303	1647247	945	63	2258	1.074	0.127	120	0	1	2	2	53	55	41	55	65	68	75	83	945	1000	1	0.06666666666666668	2.389417989417989	0.035	0
chr1	C1_07620C_A	1647560	1648828	1269	79	6361	1.052	0.093	118	3	17	20	36	41	42	14	21	28	55	55	60	1269	1000	1	0.06225374310480693	5.012608353033885	0.0	0
chr1	C1_07630W_A	1649647	1650174	528	4	70	0.12	0.816	431	7	31	34	41	48	56	4	6	8	15	18	19	528	1000	1	0.007575757575757577	0.13257575757575754	0.935	1
chr1	C1_07640C_A	1651145	1653661	2517	70	3633	0.5	0.066	167	1	10	17	21	24	32	14	23	38	41	45	52	2517	1000	1	0.027810885975367503	1.4433849821215734	0.0	0
chr1	C1_07650W_A	1658863	1659375	513	34	3667	1.466	0.187	96	4	13	14	18	25	31	20	38	49	64	64	64	513	1000	1	0.06627680311890838	7.148148148148147	0.0	0
chr1	C1_07660W_A	1660186	1662414	2229	2	7	0.021	0.932	2078	1	16	36	52	57	58	0	1	1	1	1	1	2229	1000	1	0.0008972633467922836	0.0031404217137729925	1.0	1
chr1	C1_07670W_A	1666415	1667008	594	49	2575	2.0780000000000003	0.165	98	7	11	31	33	33	33	5	11	20	23	33	35	594	1000	1	0.08249158249158249	4.335016835016835	0.0	0
chr1	C1_07680W_A	1668121	1669215	1095	41	3899	0.988	0.13699999999999998	150	13	21	48	53	56	80	2	8	9	9	9	9	1095	1000	1	0.03744292237442922	3.560730593607306	0.0	0
chr1	C1_07690C_A	1669743	1672880	3138	1	1	0.008	0.915	2872	0	1	6	9	12	16	0	0	16	48	52	53	3138	1000	1	0.00031867431485022306	0.00031867431485022306	1.0	1
chr1	C1_07700C_A	1674155	1675270	1116	9	214	0.193	0.609	680	3	7	15	42	42	43	1	27	39	47	56	66	1116	1000	1	0.008064516129032258	0.1917562724014337	0.88	1
chr1	C1_07710C_A	1677049	1678674	1626	6	215	0.08800000000000001	0.599	974	2	9	14	24	27	82	1	1	15	32	32	64	1626	1000	1	0.003690036900369004	0.13222632226322265	0.99	1
chr1	C1_07770W_A	1691292	1692819	1528	6	266	0.165	0.541	827	0	0	0	5	5	6	0	2	2	2	3	3	1528	1000	1	0.003926701570680628	0.17408376963350786	0.955	1
chr1	C1_07780W_A	1696626	1699202	2577	30	1251	0.417	0.142	367	0	0	7	17	30	30	0	2	3	9	25	26	2577	1000	1	0.011641443538998836	0.4854481955762514	0.01	0
chr1	C1_07790C_A	1699242	1700171	930	32	2030	1.321	0.112	104	1	2	3	4	6	8	12	17	18	18	18	18	930	1000	1	0.034408602150537634	2.182795698924731	0.01	0
chr1	C1_07800W_A	1700387	1702474	2088	3	158	0.047	0.8170000000000001	1706	1	16	29	33	35	36	2	3	3	3	3	4	2088	1000	1	0.0014367816091954025	0.07567049808429119	0.995	1
chr1	C1_07810C_A	1702555	1704825	2271	7	78	0.08	0.48	1091	3	3	3	3	3	3	0	46	53	53	62	64	2271	1000	1	0.003082342580361075	0.034346103038309116	1.0	1
chr1	C1_07820W_A	1705110	1706270	1161	50	4308	1.25	0.16899999999999998	196	42	80	81	82	83	83	2	2	3	3	40	40	1161	1000	1	0.04306632213608958	3.710594315245478	0.0	0
chr1	C1_07830C_A	1706353	1707135	783	2	2	0.08199999999999999	0.414	324	2	4	9	13	16	16	1	16	18	20	21	21	783	1000	1	0.002554278416347382	0.002554278416347382	1.0	1
chr1	C1_07840W_A	1707470	1708372	903	26	1717	0.794	0.161	145	11	48	48	49	49	57	5	5	5	5	5	28	903	1000	1	0.028792912513842743	1.901439645625692	0.0	0
chr1	C1_07850C_A	1708433	1709872	1440	1	116	0.019	0.9	1296	7	8	8	11	43	43	23	51	59	61	69	76	1440	1000	1	0.0006944444444444446	0.08055555555555556	1.0	1
chr1	C1_07860W_A	1710121	1711374	1254	58	3617	1.393	0.098	123	8	43	43	43	43	44	7	13	15	18	19	23	1254	1000	1	0.04625199362041468	2.884370015948963	0.0	0
chr1	C1_07870C_A	1711666	1713528	1863	42	3040	0.57	0.11	205	6	12	24	27	30	31	1	13	28	42	42	42	1863	1000	1	0.02254428341384863	1.6317767042404725	0.0	0
chr1	C1_07880C_A	1714644	1716962	2319	5	91	0.049	0.58	1344	0	18	44	54	55	59	1	11	14	32	49	49	2319	1000	1	0.0021561017680034496	0.03924105217766279	1.0	1
chr1	C1_07890C_A	1718492	1720900	2409	6	219	0.056	0.2	482	0	11	17	25	35	36	0	5	6	9	12	24	2409	1000	1	0.0024906600249066	0.09090909090909093	0.805	1
chr1	C1_07900W_A	1722824	1723399	576	31	2019	1.453	0.194	112	4	11	19	24	31	32	2	4	5	5	5	5	576	1000	1	0.05381944444444445	3.505208333333333	0.03	0
chr1	C1_07910C_A	1723764	1724978	1215	0	0	0.0	1.0	1215	3	5	7	12	18	23	0	3	4	16	20	21	1215	1000	1	0.0	0.0	1.0	1
chr1	C1_07920W_A	1725659	1725850	192	5	99	0.764	0.5	96	16	23	24	24	24	24	1	5	6	9	10	11	192	1000	1	0.026041666666666668	0.515625	0.495	0
chr1	C1_07930C_A	1726172	1727575	1404	25	1117	0.478	0.14300000000000002	201	2	6	9	19	22	22	2	17	32	34	36	43	1404	1000	1	0.01780626780626781	0.7955840455840456	0.0	0
chr1	C1_07940W_A	1729104	1729195	92	7	400	1.941	0.25	23	5	14	17	20	27	32	1	18	22	23	23	25	92	1000	1	0.07608695652173914	4.3478260869565215	0.15	0
chr1	C1_07950C_A	1729610	1730410	801	6	510	0.175	0.752	602	3	26	27	37	44	51	0	35	40	40	43	43	801	1000	1	0.00749063670411985	0.6367041198501873	0.91	1
chr1	C1_07960W_A	1730691	1731389	699	26	1907	0.816	0.196	137	10	44	44	44	49	57	3	5	5	6	7	7	699	1000	1	0.037195994277539335	2.7281831187410592	0.0	0
chr1	C1_07970C_A	1731592	1735263	3672	7	150	0.035	0.28	1027	2	5	9	12	46	46	1	13	40	60	62	65	3672	1000	1	0.001906318082788671	0.04084967320261438	0.985	1
chr1	C1_07980C_A	1737039	1737770	732	38	2444	0.964	0.228	167	2	4	5	9	30	54	8	12	27	34	40	52	732	1000	1	0.05191256830601093	3.3387978142076498	0.015	0
chr1	C1_07990C_A	1741763	1743058	1296	35	2542	0.5529999999999999	0.21600000000000005	280	5	7	14	24	24	28	0	6	9	15	21	23	1296	1000	1	0.027006172839506168	1.96141975308642	0.0	0
chr1	C1_08000W_A	1747219	1749510	2292	27	1545	0.197	0.151	347	1	1	3	21	35	38	7	8	11	12	12	36	2292	1000	1	0.011780104712041885	0.6740837696335078	0.085	0
chr1	C1_08010W_A	1750206	1750925	720	6	138	0.163	0.65	468	1	30	32	39	40	40	5	28	28	28	28	28	720	1000	1	0.008333333333333333	0.19166666666666668	0.915	1
chr1	C1_08020W_A	1751228	1753102	1875	20	1733	0.21	0.307	575	3	23	28	28	28	29	11	19	33	36	47	51	1875	1000	1	0.010666666666666666	0.9242666666666668	0.31	0
chr1	C1_08030W_A	1753563	1753943	381	13	548	0.7	0.28300000000000003	108	3	27	40	47	48	48	7	8	12	19	21	22	381	1000	1	0.03412073490813648	1.438320209973753	0.0	0
chr1	C1_08040W_A	1754691	1754915	225	12	891	1.167	0.298	67	4	7	18	22	29	38	3	4	12	13	13	18	225	1000	1	0.05333333333333334	3.96	0.02	0
chr1	C1_08050W_A	1755407	1755907	501	3	128	0.141	0.445	223	4	15	17	21	33	36	0	1	8	9	17	29	501	1000	1	0.00598802395209581	0.2554890219560878	0.85	1
chr1	C1_08060W_A	1756486	1756893	408	19	1779	1.229	0.189	77	6	21	26	26	26	29	8	23	39	46	51	55	408	1000	1	0.046568627450980386	4.360294117647058	0.01	0
chr1	C1_08070W_A	1757979	1762451	4473	115	16232	0.6509999999999999	0.041	183	4	21	35	39	44	51	3	14	27	27	45	45	4473	1000	1	0.02570981444220881	3.628884417616812	0.0	0
chr1	C1_08080C_A	1762963	1763349	387	3	159	0.182	0.522	202	5	21	35	41	43	45	15	33	41	41	41	41	387	1000	1	0.007751937984496123	0.4108527131782946	0.685	0
chr1	C1_08090C_A	1763704	1766757	3054	5	250	0.038	0.522	1594	5	19	26	28	48	53	1	29	48	51	54	61	3054	1000	1	0.0016371971185330713	0.08185985592665357	0.995	1
chr1	C1_08100W_A	1767333	1768439	1107	41	4686	1.037	0.116	128	17	58	72	72	72	72	7	41	41	41	41	41	1107	1000	1	0.037037037037037035	4.233062330623306	0.0	0
chr1	C1_08110W_A	1768990	1772265	3276	17	2837	0.145	0.568	1862	0	0	18	27	28	32	14	21	47	49	52	53	3276	1000	1	0.005189255189255189	0.8659951159951159	0.975	1
chr1	C1_08120W_A	1772645	1774756	2112	35	2810	0.405	0.177	374	26	68	83	86	86	86	3	7	10	12	18	18	2112	1000	1	0.016571969696969696	1.3304924242424243	0.005	0
chr1	C1_08130C_A	1774766	1777369	2604	90	7193	0.895	0.062	162	6	8	11	13	13	13	48	61	61	61	61	61	2604	1000	1	0.034562211981566816	2.7622887864823347	0.005	0
chr1	C1_08140W_A	1777560	1778540	981	3	100	0.079	0.7340000000000001	720	19	62	70	73	75	78	2	2	2	2	3	4	981	1000	1	0.003058103975535168	0.1019367991845056	1.0	1
chr1	C1_08150C_A	1778537	1779175	639	15	642	0.642	0.643	411	2	2	2	2	30	31	0	0	1	1	2	7	639	1000	1	0.023474178403755867	1.0046948356807512	0.525	0
chr1	C1_08160W_A	1779285	1780343	1059	4	207	0.086	0.484	513	0	8	8	9	10	10	2	2	7	8	13	20	1059	1000	1	0.0037771482530689327	0.1954674220963173	0.985	1
chr1	C1_08170C_A	1780648	1782873	2226	84	9676	0.8370000000000001	0.071	159	3	3	4	4	5	16	8	20	48	55	66	74	2226	1000	1	0.03773584905660377	4.34681042228212	0.0	0
chr1	C1_08180C_A	1785337	1789293	3957	99	10886	0.512	0.041	162	0	1	10	15	18	23	0	25	41	60	66	78	3957	1000	1	0.025018953752843062	2.7510740459944403	0.0	0
chr1	C1_08190C_A	1790347	1793517	3171	128	11155	0.7809999999999999	0.063	201	8	16	34	48	56	57	4	23	26	31	32	33	3171	1000	1	0.040365815200252286	3.517817723115736	0.0	0
chr1	C1_08200W_A	1794134	1795096	963	34	3794	0.7559999999999999	0.163	157	12	44	58	63	65	66	4	4	10	12	20	23	963	1000	1	0.035306334371754934	3.939771547248183	0.0	0
chr1	C1_08210C_A	1795204	1800024	4821	136	13056	0.499	0.051	247	4	5	9	9	16	28	30	51	59	73	84	84	4821	1000	1	0.028209914955403443	2.70815183571873	0.0	0
chr1	C1_08220W_A	1801629	1803992	2364	5	50	0.042	0.488	1154	0	0	19	24	36	67	0	6	8	9	11	13	2364	1000	1	0.002115059221658207	0.021150592216582064	0.995	1
chr1	C1_08230C_A	1804089	1806353	2265	80	9850	0.716	0.097	220	0	3	3	3	3	3	5	39	41	48	59	69	2265	1000	1	0.03532008830022075	4.34878587196468	0.0	0
chr1	C1_08240C_A	1806847	1807839	993	92	8280	2.075	0.053	53	8	12	46	49	55	58	8	14	26	29	30	33	993	1000	1	0.09264853977844914	8.338368580060424	0.005	0
chr1	C1_08260C_A	1808933	1809601	669	19	1949	0.597	0.302	202	1	17	31	36	43	54	22	52	63	66	68	69	669	1000	1	0.02840059790732436	2.913303437967115	0.005	0
chr1	C1_08270C_A	1810097	1813534	3438	27	1460	0.14800000000000002	0.139	479	3	14	46	53	54	57	0	14	49	55	73	79	3438	1000	1	0.007853403141361256	0.4246655031995346	0.37	0
chr1	C1_08290C_A	1816300	1819245	2946	9	72	0.061	0.392	1155	5	23	29	31	34	57	0	24	28	45	47	50	2946	1000	1	0.003054989816700611	0.024439918533604887	0.995	1
chr1	C1_08300W_A	1820165	1822153	1989	29	2340	0.363	0.204	406	15	25	26	27	27	29	8	13	21	38	43	51	1989	1000	1	0.014580191050779288	1.1764705882352942	0.025	0
chr1	C1_08310W_A	1823757	1825340	1584	29	2603	0.428	0.192	304	8	14	20	33	36	45	4	6	12	14	24	24	1584	1000	1	0.018308080808080808	1.6433080808080809	0.0	0
chr1	C1_08320W_A	1826586	1828619	2034	3	272	0.039	0.354	721	0	3	16	23	32	33	7	9	15	18	20	22	2034	1000	1	0.0014749262536873154	0.13372664700098327	0.97	1
chr1	C1_08330C_A	1829194	1830240	1047	26	2706	0.649	0.147	154	4	9	16	16	17	17	2	3	28	33	48	49	1047	1000	1	0.024832855778414518	2.5845272206303727	0.0	0
chr1	C1_08340C_A	1831872	1832345	474	7	656	0.397	0.405	192	2	3	11	32	45	48	3	14	16	19	26	30	474	1000	1	0.014767932489451475	1.3839662447257384	0.255	0
chr1	C1_08350C_A	1832850	1833041	192	7	336	1.054	0.49	94	2	4	15	15	16	27	5	10	17	22	24	24	192	1000	1	0.036458333333333336	1.75	0.275	0
chr1	C1_08360C_A	1834255	1835715	1461	3	203	0.06	0.5589999999999999	817	0	2	8	12	15	17	0	0	4	11	15	17	1461	1000	1	0.002053388090349076	0.13894592744695414	1.0	1
chr1	C1_08370W_A	1839237	1841123	1887	16	1237	0.226	0.14400000000000002	271	2	5	6	12	13	19	1	10	14	18	21	22	1887	1000	1	0.008479067302596715	0.6555378908320085	0.075	0
chr1	C1_08380W_A	1842502	1843878	1377	2	43	0.043	0.909	1252	3	14	18	20	25	25	0	7	10	15	17	19	1377	1000	1	0.0014524328249818446	0.031227305737109662	1.0	1
chr1	C1_08390C_A	1844112	1845788	1677	52	6563	1.017	0.083	140	5	7	7	7	7	8	16	33	37	38	38	41	1677	1000	1	0.031007751937984492	3.913536076326774	0.0	0
chr1	C1_08400C_A	1846393	1849392	3000	47	5321	0.4270000000000001	0.109	328	1	9	37	42	45	46	4	7	19	33	38	40	3000	1000	1	0.015666666666666666	1.7736666666666667	0.005	0
chr1	C1_08410C_A	1850368	1851303	936	38	6612	1.099	0.156	146	3	11	22	32	32	36	1	20	32	35	35	35	936	1000	1	0.0405982905982906	7.064102564102564	0.0	0
chr1	C1_08420W_A	1851770	1854430	2661	14	636	0.128	0.189	503	3	17	35	37	39	48	5	19	23	23	27	28	2661	1000	1	0.005261180007515971	0.2390078917700113	0.54	0
chr1	C1_08430W_A	1854820	1855782	963	23	2590	0.62	0.2	193	4	25	28	28	29	29	1	2	2	34	34	34	963	1000	1	0.023883696780893044	2.6895119418483904	0.0	0
chr1	C1_08440C_A	1855865	1856236	372	1	17	0.067	0.78	290	2	3	5	6	9	10	0	18	19	19	19	55	372	1000	1	0.0026881720430107533	0.0456989247311828	1.0	1
chr1	C1_08450C_A	1856784	1857359	576	0	0	0.0	1.0	576	5	10	43	43	45	46	0	0	22	38	38	41	576	1000	1	0.0	0.0	1.0	1
chr1	C1_08460C_A	1858136	1860274	2139	44	3947	0.557	0.13	278	14	23	59	59	59	60	2	6	9	15	17	17	2139	1000	1	0.020570359981299673	1.8452547919588596	0.0	0
chr1	C1_08470W_A	1861221	1861655	435	7	230	0.462	0.287	125	12	24	39	46	47	48	3	3	6	10	10	10	435	1000	1	0.016091954022988506	0.5287356321839081	0.17	0
chr1	C1_08480C_A	1861721	1862316	596	11	405	0.5660000000000001	0.304	181	3	4	5	17	27	28	17	27	28	28	30	36	596	1000	1	0.018456375838926176	0.6795302013422819	0.04	0
chr1	C1_08490W_A	1862511	1863896	1386	28	1423	0.608	0.141	195	11	27	33	34	36	47	8	13	13	13	13	13	1386	1000	1	0.020202020202020204	1.0266955266955269	0.0	0
chr1	C1_08500C_A	1864127	1865449	1323	1	393	0.021	0.99	1310	4	13	15	22	23	25	0	9	26	29	31	34	1323	1000	1	0.0007558578987150416	0.2970521541950113	1.0	1
chr1	C1_08510W_A	1866411	1867046	636	12	544	0.521	0.381	242	5	8	12	31	31	31	1	1	1	19	25	25	636	1000	1	0.018867924528301886	0.8553459119496856	0.145	0
chr1	C1_08520C_A	1867125	1867568	444	0	0	0.0	1.0	444	3	5	5	6	9	14	4	27	31	34	34	34	444	1000	1	0.0	0.0	1.0	1
chr1	C1_08530W_A	1867837	1868310	474	17	1302	1.052	0.319	151	9	27	27	27	27	31	3	3	3	3	3	3	474	1000	1	0.03586497890295358	2.7468354430379747	0.005	0
chr1	C1_08540C_A	1868417	1870555	2139	0	0	0.0	1.0	2139	3	7	7	23	23	23	2	13	25	26	26	26	2139	1000	1	0.0	0.0	1.0	1
chr1	C1_08550C_A	1871363	1872100	738	2	118	0.08199999999999999	0.5539999999999999	409	3	3	14	25	25	25	0	23	27	38	38	38	738	1000	1	0.002710027100271003	0.15989159891598914	1.0	1
chr1	C1_08560W_A	1872858	1874522	1665	1	1	0.018000000000000002	0.862	1436	0	18	26	32	32	35	1	7	9	10	13	15	1665	1000	1	0.0006006006006006006	0.0006006006006006006	1.0	1
chr1	C1_08570C_A	1874780	1875544	765	13	344	0.52	0.235	180	4	7	7	7	7	7	3	3	29	32	38	53	765	1000	1	0.01699346405228758	0.4496732026143791	0.035	0
chr1	C1_08580C_A	1877922	1879172	1251	17	2139	0.434	0.17600000000000002	220	0	1	5	15	27	30	4	6	14	23	25	25	1251	1000	1	0.013589128697042364	1.709832134292566	0.005	0
chr1	C1_08590C_A	1880547	1882037	1491	6	279	0.111	0.936	1396	4	13	14	22	32	33	0	0	21	23	23	23	1491	1000	1	0.004024144869215292	0.18712273641851107	0.965	1
chr1	C1_08600C_A	1882757	1884955	2199	7	182	0.098	0.407	896	4	10	28	28	28	28	7	20	31	32	35	41	2199	1000	1	0.003183265120509323	0.08276489313324238	0.99	1
chr1	C1_08610C_A	1885503	1886144	642	11	648	0.4920000000000001	0.198	127	4	11	19	19	19	19	1	8	15	17	22	27	642	1000	1	0.01713395638629283	1.0093457943925233	0.01	0
chr1	C1_08620W_A	1886878	1887366	489	17	2922	1.086	0.225	110	1	12	16	23	24	33	11	12	12	12	12	12	489	1000	1	0.034764826175869123	5.975460122699388	0.0	0
chr1	C1_08630W_A	1887736	1889073	1338	2	123	0.049	0.969	1296	5	18	24	28	38	39	4	25	29	32	33	33	1338	1000	1	0.0014947683109118087	0.09192825112107623	1.0	1
chr1	C1_08640W_A	1889477	1890301	825	27	3292	1.175	0.16	132	4	13	19	19	19	19	1	3	3	3	3	3	825	1000	1	0.03272727272727273	3.9903030303030302	0.005	0
chr1	C1_08650C_A	1890487	1891423	937	0	0	0.0	1.0	937	2	3	4	8	12	12	11	37	37	37	37	37	937	1000	1	0.0	0.0	1.0	1
chr1	C1_08660C_A	1891687	1892457	771	1	1	0.043	0.996	768	10	34	34	34	34	35	1	18	19	19	19	20	771	1000	1	0.0012970168612191958	0.0012970168612191958	1.0	1
chr1	C1_08670W_A	1892915	1895104	2190	4	169	0.059	0.487	1066	1	9	18	18	18	18	5	10	12	18	22	25	2190	1000	1	0.00182648401826484	0.0771689497716895	1.0	1
chr1	C1_08680C_A	1895260	1895835	576	18	2695	1.068	0.241	139	3	6	6	6	6	6	6	28	31	33	46	47	576	1000	1	0.03125	4.6788194444444455	0.0	0
chr1	C1_08690W_A	1896172	1896639	468	5	51	0.374	0.314	147	7	43	46	49	53	53	6	21	21	23	24	24	468	1000	1	0.010683760683760684	0.10897435897435898	0.24	0
chr1	C1_08700W_A	1897121	1901266	4146	52	2341	0.387	0.085	354	5	5	15	17	40	43	20	52	58	59	83	83	4146	1000	1	0.012542209358417752	0.5646406174626145	0.005	0
chr1	C1_08710W_A	1901480	1902264	785	17	1993	0.6609999999999999	0.214	168	28	51	58	59	59	61	23	24	28	40	42	44	785	1000	1	0.021656050955414008	2.538853503184713	0.065	0
chr1	C1_08730W_A	1902971	1904146	1176	43	4715	1.143	0.076	89	12	12	16	40	41	73	6	7	7	7	7	7	1176	1000	1	0.036564625850340135	4.009353741496598	0.0	0
chr1	C1_08740C_A	1904314	1907100	2787	3	3	0.025	0.687	1914	3	7	11	13	15	15	0	2	2	7	10	15	2787	1000	1	0.001076426264800861	0.001076426264800861	1.0	1
chr1	C1_08750W_A	1907474	1908382	909	30	1979	0.888	0.235	214	4	20	20	21	21	21	2	7	34	35	36	54	909	1000	1	0.03300330033003299	2.1771177117711766	0.0	0
chr1	C1_08760W_A	1908828	1909877	1050	29	2677	0.741	0.16899999999999998	177	21	33	35	42	45	48	18	26	36	38	40	44	1050	1000	1	0.02761904761904762	2.549523809523809	0.005	0
chr1	C1_08770W_A	1910142	1911194	1053	32	5818	0.8009999999999999	0.211	222	4	12	14	16	16	19	2	11	14	41	49	50	1053	1000	1	0.030389363722697058	5.5251661918328585	0.005	0
chr1	C1_08780W_A	1912020	1913675	1656	66	9107	1.052	0.08900000000000001	148	4	29	33	42	43	45	7	11	23	35	43	48	1656	1000	1	0.03985507246376811	5.499396135265701	0.0	0
chr1	C1_08790W_A	1914832	1916589	1758	53	6076	0.7809999999999999	0.097	171	2	9	24	41	45	51	6	12	15	19	21	21	1758	1000	1	0.03014789533560865	3.4562002275312858	0.0	0
chr1	C1_08800W_A	1916963	1918639	1677	43	3347	0.622	0.099	166	9	38	48	49	50	53	5	7	7	7	7	7	1677	1000	1	0.02564102564102564	1.9958258795468096	0.0	0
chr1	C1_08810C_A	1918866	1920872	2007	2	6	0.023	0.691	1386	2	7	9	11	13	15	8	31	32	32	34	43	2007	1000	1	0.000996512207274539	0.002989536621823617	1.0	1
chr1	C1_08820C_A	1921091	1921723	633	7	446	0.268	0.578	366	24	35	35	35	35	35	23	36	42	49	54	57	633	1000	1	0.011058451816745656	0.7045813586097947	0.83	1
chr1	C1_08830C_A	1921987	1922570	584	29	3277	1.346	0.253	148	6	26	29	29	37	37	11	16	16	17	20	22	584	1000	1	0.04965753424657534	5.611301369863014	0.025	0
chr1	C1_08840W_A	1922753	1923817	1065	30	2917	0.7120000000000001	0.131	139	7	16	24	26	31	32	2	4	4	7	10	10	1065	1000	1	0.028169014084507043	2.738967136150235	0.0	0
chr1	C1_08850C_A	1923990	1926056	2067	42	4023	0.522	0.182	376	2	5	8	9	9	16	16	28	35	40	40	41	2067	1000	1	0.020319303338171262	1.946298984034833	0.0	0
chr1	C1_08860C_A	1926303	1928510	2208	53	3690	0.705	0.083	183	4	25	31	32	32	35	7	8	20	23	23	23	2208	1000	1	0.0240036231884058	1.671195652173913	0.0	0
chr1	C1_08870C_A	1928994	1930622	1629	17	2718	0.309	0.773	1259	2	16	16	19	19	21	15	27	32	34	34	35	1629	1000	1	0.01043585021485574	1.6685082872928176	0.93	1
chr1	C1_08880W_A	1931304	1932899	1596	2	2	0.036000000000000004	0.5660000000000001	904	1	26	33	38	38	38	5	7	16	30	33	33	1596	1000	1	0.0012531328320802006	0.0012531328320802006	1.0	1
chr1	C1_08890C_A	1932950	1933345	396	22	978	1.795	0.28800000000000003	114	1	1	1	1	1	1	20	38	46	52	52	55	396	1000	1	0.05555555555555555	2.4696969696969697	0.035	0
chr1	C1_08900W_A	1933791	1935467	1677	49	4208	0.8240000000000001	0.168	281	9	20	39	43	43	44	4	11	13	17	18	19	1677	1000	1	0.029218843172331543	2.509242695289207	0.0	0
chr1	C1_08910C_A	1936147	1938249	2103	22	438	0.25	0.21600000000000005	455	4	6	7	9	11	12	11	22	22	22	23	33	2103	1000	1	0.010461245839277223	0.20827389443651925	0.115	0
chr1	C1_08920W_A	1938480	1939367	888	4	181	0.112	0.389	345	7	21	28	29	29	31	2	4	7	8	10	10	888	1000	1	0.0045045045045045045	0.20382882882882886	0.88	1
chr1	C1_08930C_A	1939545	1939769	225	9	408	1.083	0.342	77	2	4	5	5	5	5	10	34	39	41	45	45	225	1000	1	0.04	1.8133333333333328	0.125	0
chr1	C1_08940C_A	1940406	1942679	2274	45	2285	0.517	0.105	239	3	5	7	8	9	9	4	4	12	24	34	40	2274	1000	1	0.01978891820580475	1.0048372911169745	0.0	0
chr1	C1_08950W_A	1948142	1951585	3444	50	4789	0.353	0.083	287	3	5	11	18	29	32	4	9	30	30	30	32	3444	1000	1	0.014518002322880372	1.3905342624854817	0.0	0
chr1	C1_08960W_A	1952350	1952526	177	0	0	0.0	1.0	177	0	0	8	15	18	19	0	1	1	2	3	3	177	1000	1	0.0	0.0	1.0	1
chr1	C1_08970W_A	1952884	1952999	116	0	0	0.0	1.0	116	0	1	1	1	11	13	2	4	7	8	8	8	116	1000	1	0.0	0.0	1.0	1
chr1	C1_08980C_A	1953260	1954783	1524	6	134	0.096	0.528	805	3	5	5	5	5	13	0	1	11	11	22	23	1524	1000	1	0.003937007874015748	0.08792650918635171	0.99	1
chr1	C1_08990C_A	1956445	1959255	2811	27	1026	0.269	0.193	542	3	7	29	38	45	45	3	8	11	17	20	21	2811	1000	1	0.0096051227321238	0.3649946638207044	0.02	0
chr1	C1_09000W_A	1960295	1961950	1656	38	3018	0.723	0.12	198	17	26	34	48	56	56	5	9	41	41	41	41	1656	1000	1	0.022946859903381644	1.822463768115942	0.005	0
chr1	C1_09010W_A	1962465	1964288	1824	4	73	0.057	0.7759999999999999	1415	1	29	33	36	36	36	2	3	14	16	19	21	1824	1000	1	0.0021929824561403508	0.0400219298245614	1.0	1
chr1	C1_09020W_A	1964983	1965726	744	6	238	0.211	0.528	393	2	3	16	18	18	18	0	3	11	11	12	24	744	1000	1	0.008064516129032258	0.3198924731182796	0.295	0
chr1	C1_09030C_A	1966282	1966779	498	2	63	0.126	0.685	341	0	3	7	7	7	33	1	4	7	17	17	17	498	1000	1	0.004016064257028112	0.12650602409638553	0.97	1
chr1	C1_09040C_A	1967483	1968947	1465	9	108	0.184	0.664	973	11	27	29	31	31	35	10	11	13	18	18	21	1465	1000	1	0.0061433447098976105	0.07372013651877134	0.865	1
chr1	C1_09050W_A	1969726	1971693	1968	46	2849	0.606	0.084	166	3	16	21	27	28	28	5	6	10	15	19	23	1968	1000	1	0.0233739837398374	1.4476626016260163	0.0	0
chr1	C1_09060C_A	1972141	1972821	681	19	730	0.7879999999999999	0.181	123	4	8	10	15	18	20	8	15	26	40	43	43	681	1000	1	0.02790014684287812	1.0719530102790014	0.005	0
chr1	C1_09070W_A	1973678	1977250	3573	55	2250	0.37	0.105	376	22	45	52	63	64	68	2	8	12	12	17	18	3573	1000	1	0.015393226980128743	0.6297229219143576	0.015	0
chr1	C1_09080C_A	1978117	1978776	660	22	2961	0.8640000000000001	0.205	135	3	5	6	8	11	12	0	3	6	19	23	44	660	1000	1	0.03333333333333333	4.486363636363637	0.0	0
chr1	C1_09090C_A	1980940	1984239	3300	43	2196	0.28600000000000003	0.15	494	6	11	28	35	45	54	6	15	28	45	48	48	3300	1000	1	0.013030303030303031	0.6654545454545454	0.025	0
chr1	C1_09100W_A	1985645	1986385	741	29	3368	0.914	0.212	157	2	23	25	39	50	54	2	3	4	7	8	9	741	1000	1	0.03913630229419703	4.5452091767881235	0.0	0
chr1	C1_09110W_A	1986752	1988347	1596	31	1484	0.4320000000000001	0.203	324	1	1	4	9	18	24	3	9	13	23	28	35	1596	1000	1	0.01942355889724311	0.9298245614035088	0.01	0
chr1	C1_09120W_A	1991466	1993010	1545	17	1065	0.269	0.206	318	4	12	13	32	38	43	1	1	5	7	12	12	1545	1000	1	0.011003236245954692	0.6893203883495146	0.03	0
chr1	C1_09130W_A	1996613	1998733	2121	40	2914	0.479	0.113	239	4	15	18	26	32	36	0	4	6	6	6	10	2121	1000	1	0.01885902876001886	1.373880245167374	0.0	0
chr1	C1_09140C_A	1999453	2000619	1167	12	646	0.253	0.243	284	0	2	3	3	5	7	0	5	9	28	29	31	1167	1000	1	0.010282776349614395	0.5535561268209083	0.06	0
chr1	C1_09150W_A	2004765	2005862	1098	17	1723	0.407	0.278	305	3	9	12	14	19	21	5	10	14	18	25	26	1098	1000	1	0.015482695810564662	1.5692167577413478	0.0	0
chr1	C1_09160W_A	2007208	2008347	1140	17	1083	0.459	0.168	191	4	5	12	12	19	22	2	8	15	22	31	38	1140	1000	1	0.014912280701754384	0.95	0.0	0
chr1	C1_09170W_A	2010260	2012542	2283	13	1633	0.147	0.312	712	0	9	16	22	22	28	0	4	10	15	20	21	2283	1000	1	0.005694261936049058	0.7152869031975471	0.92	1
chr1	C1_09180W_A	2014803	2017433	2631	65	6334	0.72	0.084	221	1	11	27	34	35	35	0	3	3	4	5	9	2631	1000	1	0.024705435195743062	2.4074496389205624	0.0	0
chr1	C1_09190C_A	2017549	2019336	1788	37	3881	0.586	0.129	231	0	4	6	7	8	11	8	21	27	30	33	34	1788	1000	1	0.02069351230425056	2.1705816554809845	0.0	0
chr1	C1_09200W_A	2020180	2022249	2070	41	5314	0.584	0.127	263	11	20	35	51	56	59	4	5	8	10	11	13	2070	1000	1	0.019806763285024155	2.5671497584541063	0.0	0
chr1	C1_09210C_A	2022447	2024309	1863	38	3628	0.578	0.103	191	1	6	7	8	10	11	7	11	12	16	22	23	1863	1000	1	0.020397208803005905	1.9473966720343527	0.0	0
chr1	C1_09220W_A	2025818	2027191	1374	22	2421	0.467	0.307	422	16	41	50	54	63	76	3	4	5	5	6	7	1374	1000	1	0.01601164483260553	1.762008733624454	0.015	0
chr1	C1_09230C_A	2027229	2028242	1014	17	2661	0.487	0.189	192	4	8	8	10	12	41	10	39	45	46	47	47	1014	1000	1	0.016765285996055226	2.6242603550295858	0.0	0
chr1	C1_09240C_A	2028519	2029943	1425	34	3480	0.6509999999999999	0.147	210	14	41	45	45	47	47	2	7	7	12	14	14	1425	1000	1	0.023859649122807015	2.442105263157895	0.0	0
chr1	C1_09250W_A	2030997	2034590	3594	69	7683	0.565	0.102	366	6	25	27	31	31	33	3	3	3	3	8	32	3594	1000	1	0.01919866444073456	2.137729549248748	0.0	0
chr1	C1_09260C_A	2034691	2035818	1128	9	808	0.221	0.327	369	3	5	7	15	18	20	16	35	51	56	59	63	1128	1000	1	0.007978723404255319	0.7163120567375887	0.17	0
chr1	C1_09270W_A	2036746	2038410	1665	33	2681	0.616	0.128	213	3	5	12	26	30	30	12	13	31	34	35	35	1665	1000	1	0.01981981981981982	1.6102102102102105	0.0	0
chr1	C1_09280W_A	2038862	2041054	2193	40	2809	0.512	0.17	373	6	37	45	45	46	48	1	3	7	8	11	11	2193	1000	1	0.01823985408116735	1.2808937528499773	0.0	0
chr1	C1_09290C_A	2041212	2043785	2574	56	4540	0.617	0.16	412	2	3	5	6	6	9	1	5	7	15	21	22	2574	1000	1	0.02175602175602176	1.7637917637917635	0.0	0
chr1	C1_09300C_A	2044586	2045479	894	30	3530	0.911	0.207	185	3	11	21	25	33	33	6	30	38	40	42	42	894	1000	1	0.03355704697986577	3.9485458612975393	0.005	0
chr1	C1_09310C_A	2045895	2048825	2931	45	2271	0.402	0.107	315	10	16	25	25	32	35	7	8	46	59	64	65	2931	1000	1	0.015353121801432956	0.77482088024565	0.0	0
chr1	C1_09320C_A	2050005	2051678	1674	52	6495	0.865	0.079	133	4	10	22	26	27	29	2	10	11	21	25	29	1674	1000	1	0.03106332138590203	3.8799283154121857	0.0	0
chr1	C1_09330W_A	2054912	2055511	600	7	714	0.313	0.33	198	4	23	26	30	33	35	4	9	11	17	18	23	600	1000	1	0.011666666666666669	1.19	0.13	0
chr1	C1_09340C_A	2055982	2059482	3501	57	6062	0.428	0.097	341	1	4	10	11	13	14	2	19	21	23	24	26	3501	1000	1	0.016281062553556127	1.731505284204513	0.005	0
chr1	C1_09350W_A	2060785	2061315	531	14	736	0.759	0.213	113	15	40	49	51	59	59	2	8	10	13	14	15	531	1000	1	0.026365348399246702	1.3860640301318268	0.005	0
chr1	C1_09360C_A	2061654	2064530	2877	36	2430	0.32299999999999995	0.109	315	8	12	13	14	37	41	1	3	17	25	44	44	2877	1000	1	0.01251303441084463	0.8446298227320125	0.01	0
chr1	C1_09370W_A	2065803	2067635	1833	21	1296	0.29600000000000004	0.252	461	2	10	13	22	27	27	25	45	56	56	59	61	1833	1000	1	0.011456628477905071	0.707037643207856	0.005	0
chr1	C1_09380W_A	2067844	2070201	2358	46	3644	0.507	0.129	305	17	44	47	52	53	55	8	38	48	50	50	53	2358	1000	1	0.019508057675996608	1.5453774385072094	0.005	0
chr1	C1_09390W_A	2070405	2071802	1398	46	4870	0.88	0.204	285	29	38	38	39	41	42	3	4	6	12	14	25	1398	1000	1	0.03290414878397712	3.4835479256080117	0.01	0
chr1	C1_09400C_A	2072063	2073337	1275	40	5007	0.889	0.133	169	0	2	5	8	9	19	16	29	37	41	43	48	1275	1000	1	0.031372549019607836	3.927058823529412	0.0	0
chr1	C1_09410W_A	2074852	2075229	378	7	564	0.53	0.328	124	7	11	14	17	24	26	1	1	2	4	4	9	378	1000	1	0.018518518518518517	1.4920634920634919	0.155	0
chr1	C1_09420W_A	2075333	2076733	1401	28	2722	0.638	0.116	163	1	1	1	5	6	13	4	6	22	37	40	41	1401	1000	1	0.01998572448251249	1.9428979300499645	0.0	0
chr1	C1_09430W_A	2077583	2080183	2601	65	8214	0.792	0.085	220	2	12	45	47	51	52	1	6	15	15	15	15	2601	1000	1	0.024990388312187625	3.1580161476355246	0.0	0
chr1	C1_09440W_A	2080806	2081780	975	1	1	0.038	0.831	810	6	25	30	33	34	37	1	7	8	11	17	18	975	1000	1	0.0010256410256410256	0.0010256410256410256	1.0	1
chr1	C1_09450C_A	2082040	2086968	4929	37	3229	0.25	0.434	2138	4	8	8	8	9	10	0	18	18	18	18	18	4929	1000	1	0.007506593629539459	0.6551024548589978	0.805	1
chr1	C1_09460W_A	2087338	2088633	1296	2	2	0.071	0.52	674	1	53	53	53	53	55	0	3	3	7	8	8	1296	1000	1	0.0015432098765432098	0.0015432098765432098	1.0	1
chr1	C1_09470C_A	2088739	2089725	987	21	2103	1.061	0.181	179	1	1	1	1	1	53	11	18	20	21	21	22	987	1000	1	0.02127659574468085	2.1306990881458967	0.005	0
chr1	C1_09480W_A	2089906	2090313	408	3	20	0.345	0.463	189	8	17	21	25	25	25	1	2	2	4	4	4	408	1000	1	0.007352941176470587	0.04901960784313725	0.74	1
chr1	C1_09490C_A	2090366	2091958	1593	4	30	0.11	0.411	655	1	2	4	6	9	10	0	3	11	17	30	30	1593	1000	1	0.00251098556183302	0.018832391713747645	1.0	1
chr1	C1_09500W_A	2092602	2092937	336	11	1252	1.675	0.396	133	0	3	15	15	15	15	12	14	14	14	14	14	336	1000	1	0.03273809523809524	3.726190476190476	0.13	0
chr1	C1_09510W_A	2093170	2094570	1401	1	6	0.036000000000000004	0.685	960	0	13	16	16	19	19	0	1	1	3	4	15	1401	1000	1	0.0007137758743754461	0.004282655246252678	1.0	1
chr1	C1_09520C_A	2094630	2095979	1350	21	1949	0.6759999999999999	0.203	274	0	0	0	0	0	3	6	17	26	26	26	28	1350	1000	1	0.015555555555555557	1.4437037037037035	0.0	0
chr1	C1_09530W_A	2096586	2097506	921	0	0	0.0	1.0	921	1	6	14	17	17	17	2	4	5	10	14	18	921	1000	1	0.0	0.0	1.0	1
chr1	C1_09540W_A	2102573	2104153	1581	10	974	0.208	0.328	518	0	3	3	7	8	14	1	4	5	12	22	23	1581	1000	1	0.006325110689437065	0.6160657811511702	0.525	0
chr1	C1_09550W_A	2104221	2104577	357	7	420	0.6609999999999999	0.345	123	0	0	0	0	0	0	7	13	17	26	28	36	357	1000	1	0.0196078431372549	1.1764705882352942	0.275	0
chr1	C1_09560C_A	2105679	2105747	69	1	1	0.476	0.725	50	2	11	18	23	30	30	6	20	28	41	60	60	69	1000	1	0.014492753623188406	0.014492753623188406	0.715	1
chr1	C1_09570W_A	2106955	2108577	1623	16	828	0.29	0.276	448	18	37	44	48	62	62	6	19	24	28	30	35	1623	1000	1	0.009858287122612448	0.5101663585951941	0.055	0
chr1	C1_09580C_A	2108735	2110141	1407	26	2804	0.522	0.213	299	16	17	17	17	17	17	2	3	9	10	13	16	1407	1000	1	0.018479033404406542	1.992892679459844	0.005	0
chr1	C1_09590C_A	2111646	2113043	1398	26	2523	0.544	0.225	315	3	5	19	27	43	46	0	3	14	16	18	18	1398	1000	1	0.018597997138769667	1.8047210300429184	0.0	0
chr1	C1_09600C_A	2114091	2115482	1392	20	1629	0.392	0.182	254	3	5	5	16	17	20	3	3	3	5	8	12	1392	1000	1	0.014367816091954025	1.1702586206896552	0.0	0
chr1	C1_09610W_A	2117863	2118681	819	10	800	0.391	0.22	180	5	6	9	20	26	30	0	1	3	17	27	36	819	1000	1	0.01221001221001221	0.9768009768009768	0.015	0
chr1	C1_09620C_A	2118745	2119209	465	6	439	0.418	0.28800000000000003	134	1	1	1	2	9	18	21	24	30	34	37	37	465	1000	1	0.012903225806451613	0.9440860215053763	0.16	0
chr1	C1_09630W_A	2120305	2121618	1314	2	53	0.046	0.932	1225	3	23	26	29	51	51	2	14	26	26	26	26	1314	1000	1	0.0015220700152207	0.04033485540334855	1.0	1
chr1	C1_09640W_A	2122166	2123452	1287	3	4	0.073	0.728	937	0	10	28	28	28	28	2	11	14	22	23	23	1287	1000	1	0.002331002331002331	0.003108003108003108	1.0	1
chr1	C1_09650W_A	2124235	2125830	1596	24	2172	0.505	0.185	295	3	9	11	18	18	18	5	10	19	21	23	23	1596	1000	1	0.015037593984962403	1.3609022556390975	0.0	0
chr1	C1_09660W_A	2126282	2128567	2286	20	516	0.285	0.27	617	8	23	32	35	35	38	0	0	0	2	6	7	2286	1000	1	0.008748906386701663	0.2257217847769029	0.105	0
chr1	C1_09670C_A	2128602	2128934	333	0	0	0.0	1.0	333	0	1	3	3	5	5	0	12	21	30	30	32	333	1000	1	0.0	0.0	1.0	1
chr1	C1_09680W_A	2129681	2131222	1542	20	1307	0.501	0.259	399	4	17	27	29	29	30	6	10	11	13	15	15	1542	1000	1	0.01297016861219196	0.8476005188067445	0.0	0
chr1	C1_09690W_A	2132251	2133906	1656	13	1228	0.315	0.386	639	2	8	14	15	18	18	1	12	17	18	18	18	1656	1000	1	0.00785024154589372	0.7415458937198067	0.4	0
chr1	C1_09700W_A	2134158	2134862	705	20	1315	1.25	0.221	156	5	12	12	12	12	13	0	0	0	0	0	2	705	1000	1	0.02836879432624113	1.8652482269503543	0.0	0
chr1	C1_09710C_A	2134881	2136464	1584	4	35	0.097	0.831	1316	4	7	10	13	13	13	0	2	3	7	9	10	1584	1000	1	0.002525252525252525	0.0220959595959596	1.0	1
chr1	C1_09720W_A	2136910	2138244	1335	20	2423	0.546	0.386	515	3	18	19	19	19	19	11	11	11	12	12	13	1335	1000	1	0.0149812734082397	1.81498127340824	0.18	0
chr1	C1_09730W_A	2138426	2139259	834	5	399	0.21	0.281	234	0	16	17	17	17	20	0	1	20	21	21	23	834	1000	1	0.0059952038369304565	0.4784172661870504	0.39	0
chr1	C1_09740C_A	2139280	2139498	219	1	11	0.155	0.621	136	1	2	3	4	14	14	14	28	32	33	34	34	219	1000	1	0.0045662100456621	0.0502283105022831	1.0	1
chr1	C1_09750W_A	2139718	2140614	897	8	239	0.314	0.434	389	10	27	28	29	30	30	2	7	9	9	10	20	897	1000	1	0.008918617614269788	0.26644370122630995	0.56	0
chr1	C1_09760C_A	2140691	2141770	1080	13	754	0.4320000000000001	0.42	454	2	3	3	4	20	21	7	29	47	49	52	52	1080	1000	1	0.012037037037037035	0.6981481481481482	0.25	0
chr1	C1_09770W_A	2142201	2142542	342	17	1256	2.012	0.231	79	13	21	36	36	40	42	1	5	6	7	9	9	342	1000	1	0.049707602339181284	3.672514619883041	0.01	0
chr1	C1_09780C_A	2142636	2144831	2196	30	2153	0.551	0.14300000000000002	313	1	5	12	14	15	18	5	7	14	21	21	22	2196	1000	1	0.01366120218579235	0.9804189435336976	0.0	0
chr1	C1_09790C_A	2145394	2146539	1146	17	861	0.539	0.183	210	11	15	32	37	37	39	4	22	27	29	53	62	1146	1000	1	0.014834205933682376	0.7513089005235603	0.005	0
chr1	C1_09800C_A	2146924	2147445	522	10	853	0.723	0.33	172	5	8	8	9	9	21	1	24	25	33	33	34	522	1000	1	0.019157088122605363	1.6340996168582376	0.01	0
chr1	C1_09810W_A	2148118	2149359	1242	27	4654	0.765	0.333	414	17	20	21	22	23	23	13	35	36	36	36	36	1242	1000	1	0.021739130434782608	3.7471819645732682	0.05	0
chr1	C1_09820C_A	2148315	2148767	453	5	219	0.386	0.375	170	4	5	7	21	21	24	0	0	3	19	19	21	453	1000	1	0.011037527593818984	0.4834437086092716	0.315	0
chr1	C1_09830W_A	2149689	2153891	4203	29	1922	0.23	0.215	905	0	14	14	19	20	25	1	9	10	10	11	22	4203	1000	1	0.006899833452295979	0.4572924101832025	0.16	0
chr1	C1_09840C_A	2153952	2154935	984	10	441	0.35200000000000004	0.7340000000000001	722	2	3	3	4	5	5	2	6	15	20	21	22	984	1000	1	0.01016260162601626	0.4481707317073171	0.645	0
chr1	C1_09850C_A	2155954	2157804	1851	17	764	0.315	0.158	292	2	16	20	29	30	30	1	6	23	27	28	28	1851	1000	1	0.009184224743381956	0.4127498649378714	0.025	0
chr1	C1_09860C_A	2158652	2159836	1185	2	5	0.056	0.86	1019	4	6	10	20	22	23	11	21	23	23	26	26	1185	1000	1	0.0016877637130801688	0.004219409282700422	1.0	1
chr1	C1_09870W_A	2161357	2163096	1740	3	299	0.061	0.555	966	0	1	2	3	4	4	2	5	8	16	18	28	1740	1000	1	0.0017241379310344827	0.17183908045977012	1.0	1
chr1	C1_09880C_A	2163426	2163878	453	15	1192	1.176	0.236	107	7	9	12	12	12	12	19	24	25	31	34	38	453	1000	1	0.03311258278145696	2.631346578366446	0.0	0
chr1	C1_09890C_A	2164157	2164251	95	0	0	0.0	1.0	95	3	16	18	21	23	23	1	4	9	11	19	22	95	1000	1	0.0	0.0	1.0	1
chr1	C1_09900W_A	2166008	2167423	1416	26	3002	0.674	0.171	242	5	5	8	11	13	18	3	6	8	9	11	27	1416	1000	1	0.01836158192090396	2.120056497175141	0.0	0
chr1	C1_09910C_A	2167566	2168384	819	11	1380	0.462	0.409	335	2	4	6	8	9	13	2	5	5	14	18	19	819	1000	1	0.013431013431013432	1.684981684981685	0.145	0
chr1	C1_09920W_A	2169696	2172581	2886	28	1592	0.322	0.252	727	17	26	28	33	40	41	2	7	8	12	19	20	2886	1000	1	0.0097020097020097	0.5516285516285516	0.02	0
chr1	C1_09930W_A	2172939	2173751	813	22	844	0.935	0.225	183	2	3	4	4	5	5	3	4	5	9	41	41	813	1000	1	0.027060270602706032	1.038130381303813	0.0	0
chr1	C1_09940W_A	2173813	2174097	285	5	266	0.611	0.382	109	3	7	9	14	18	18	1	3	7	31	33	34	285	1000	1	0.017543859649122806	0.9333333333333332	0.335	0
chr1	C1_09950C_A	2174079	2174675	597	21	1246	1.3030000000000002	0.24	143	1	3	6	6	6	11	13	45	45	45	48	48	597	1000	1	0.035175879396984924	2.087102177554439	0.02	0
chr1	C1_09960W_A	2174942	2175366	425	3	60	0.256	0.494	210	8	43	54	56	57	60	0	4	6	6	6	6	425	1000	1	0.007058823529411766	0.1411764705882353	0.71	1
chr1	C1_09970C_A	2175531	2178041	2511	17	1004	0.215	0.207	520	0	0	1	11	13	15	3	7	27	27	28	29	2511	1000	1	0.0067702110712863405	0.39984070091596974	0.09	0
chr1	C1_09980C_A	2178865	2179779	915	9	373	0.326	0.26	238	3	5	8	17	17	18	3	20	23	28	46	46	915	1000	1	0.009836065573770493	0.4076502732240437	0.17	0
chr1	C1_09990W_A	2180946	2182802	1857	7	164	0.14	0.68	1262	13	28	32	38	49	50	6	8	11	13	17	18	1857	1000	1	0.003769520732364028	0.08831448572967153	0.99	1
chr1	C1_10000C_A	2183212	2185005	1794	30	2733	0.578	0.17	305	2	7	13	13	13	13	9	9	19	19	28	29	1794	1000	1	0.016722408026755852	1.5234113712374582	0.0	0
chr1	C1_10010C_A	2189027	2192563	3537	12	609	0.109	0.221	783	5	6	13	14	19	19	2	13	16	20	22	25	3537	1000	1	0.003392705682782018	0.17217981340118746	0.895	1
chr1	C1_10020W_A	2195272	2196825	1554	37	3185	0.7809999999999999	0.215	334	3	4	9	15	16	23	5	11	13	14	14	15	1554	1000	1	0.023809523809523808	2.0495495495495497	0.0	0
chr1	C1_10030W_A	2196988	2198682	1695	49	4876	0.99	0.14800000000000002	251	7	8	8	8	11	15	3	15	18	26	27	28	1695	1000	1	0.028908554572271383	2.87669616519174	0.0	0
chr1	C1_10040W_A	2199783	2201525	1743	6	385	0.118	0.313	545	1	3	6	16	19	19	8	11	12	14	14	34	1743	1000	1	0.0034423407917383822	0.22088353413654616	0.97	1
chr1	C1_10050W_A	2202127	2202978	852	14	597	0.506	0.192	164	3	3	7	9	9	9	10	27	32	33	35	44	852	1000	1	0.01643192488262911	0.7007042253521126	0.01	0
chr1	C1_10060C_A	2203460	2203972	513	16	1115	0.969	0.205	105	6	8	24	28	28	29	0	8	19	27	32	34	513	1000	1	0.03118908382066277	2.1734892787524367	0.0	0
chr1	C1_10070C_A	2205458	2207278	1821	22	824	0.4	0.166	302	3	3	13	20	22	23	5	6	12	28	33	33	1821	1000	1	0.012081274025260843	0.4524986271279517	0.0	0
chr1	C1_10080W_A	2208542	2209030	489	5	189	0.335	0.7440000000000001	364	16	20	23	35	39	40	1	4	6	10	11	11	489	1000	1	0.010224948875255624	0.38650306748466257	0.75	1
chr1	C1_10090C_A	2209373	2211919	2547	38	3934	0.472	0.095	241	0	5	6	6	11	23	1	23	23	23	32	33	2547	1000	1	0.0149195131527287	1.5445622300745976	0.0	0
chr1	C1_10100C_A	2212261	2212744	484	0	0	0.0	1.0	484	0	14	15	18	19	20	9	40	43	43	46	49	484	1000	1	0.0	0.0	1.0	1
chr1	C1_10110W_A	2213970	2216138	2169	45	4148	0.695	0.118	256	6	8	21	23	45	45	0	1	1	1	1	5	2169	1000	1	0.020746887966804982	1.9124020285846013	0.0	0
chr1	C1_10120C_A	2216358	2217212	855	0	0	0.0	1.0	855	0	1	1	4	5	7	1	23	25	28	28	30	855	1000	1	0.0	0.0	1.0	1
chr1	C1_10130W_A	2217638	2217738	101	4	386	1.456	0.386	39	2	14	19	19	19	21	4	4	8	9	11	11	101	1000	1	0.0396039603960396	3.8217821782178216	0.35	0
chr1	C1_10140C_A	2217841	2220072	2232	34	1827	0.534	0.13	291	3	8	19	19	19	20	2	8	15	21	31	35	2232	1000	1	0.015232974910394263	0.8185483870967742	0.0	0
chr1	C1_10150W_A	2230403	2232760	2358	59	5468	1.043	0.086	202	1	2	5	11	14	15	3	4	6	8	16	16	2358	1000	1	0.02502120441051739	2.31891433418151	0.0	0
chr1	C1_10160W_A	2236246	2237169	924	2	23	0.08	0.758	700	0	6	11	20	22	23	1	2	2	5	8	15	924	1000	1	0.0021645021645021645	0.02489177489177489	1.0	1
chr1	C1_10170W_A	2239042	2239758	717	19	1068	0.952	0.13	93	9	15	18	19	24	26	2	2	4	6	8	8	717	1000	1	0.02649930264993026	1.4895397489539748	0.0	0
chr1	C1_10180C_A	2240080	2242266	2187	22	1557	0.383	0.272	594	2	2	4	5	12	15	4	8	13	22	28	33	2187	1000	1	0.010059442158207593	0.7119341563786008	0.01	0
chr1	C1_10190W_A	2245299	2246132	834	15	1100	0.65	0.218	182	4	16	25	28	35	41	0	1	1	2	4	4	834	1000	1	0.017985611510791366	1.3189448441247005	0.0	0
chr1	C1_10200C_A	2246376	2248130	1755	19	1313	0.376	0.213	373	1	1	1	3	3	4	4	5	9	15	18	18	1755	1000	1	0.010826210826210826	0.7481481481481481	0.01	0
chr1	C1_10210C_A	2249405	2252335	2931	13	230	0.155	0.255	747	5	8	21	32	37	39	1	4	12	18	25	27	2931	1000	1	0.004435346298191744	0.07847151142954623	0.925	1
chr1	C1_10220C_A	2255500	2256717	1218	8	334	0.247	0.389	474	0	1	5	6	14	16	2	2	6	10	18	19	1218	1000	1	0.006568144499178982	0.2742200328407225	0.52	0
chr1	C1_10230C_A	2259255	2263580	4326	58	6782	0.4370000000000001	0.112	483	3	7	8	8	11	12	2	16	18	19	22	23	4326	1000	1	0.013407304669440592	1.5677300046232086	0.01	0
chr1	C1_10240C_A	2263977	2264711	735	16	760	0.7609999999999999	0.233	171	2	20	22	26	26	30	10	22	25	26	26	27	735	1000	1	0.0217687074829932	1.0340136054421771	0.0	0
chr1	C1_10250C_A	2264987	2265808	822	8	587	0.343	0.36	296	3	22	25	27	28	31	20	33	36	36	36	38	822	1000	1	0.0097323600973236	0.7141119221411192	0.2	0
chr1	C1_10260C_A	2266205	2266927	723	4	118	0.189	0.505	365	3	5	25	26	26	29	7	32	37	39	40	53	723	1000	1	0.0055325034578146606	0.1632088520055325	0.945	1
chr1	C1_10270C_A	2267309	2268271	963	22	1717	0.823	0.224	216	5	8	8	8	9	9	4	9	9	9	13	15	963	1000	1	0.02284527518172378	1.7829698857736238	0.0	0
chr1	C1_10280C_A	2268532	2269221	690	11	671	0.605	0.241	166	12	20	30	30	32	41	5	16	22	34	42	42	690	1000	1	0.015942028985507246	0.972463768115942	0.0	0
chr1	C1_10290W_A	2271400	2274240	2841	19	1548	0.211	0.23	653	2	5	6	6	22	27	1	2	4	5	7	10	2841	1000	1	0.006687785990848293	0.5448785638859557	0.195	0
chr1	C1_10300W_A	2276260	2278746	2487	38	3114	0.547	0.37	920	2	3	7	7	10	12	3	4	12	20	22	22	2487	1000	1	0.01527945315641335	1.2521109770808203	0.32	0
chr1	C1_10310W_A	2279973	2281007	1035	16	1262	0.613	0.17800000000000002	184	9	11	22	44	45	45	2	9	10	16	20	20	1035	1000	1	0.01545893719806763	1.2193236714975846	0.0	0
chr1	C1_10320W_A	2282222	2283286	1065	2	2	0.07	0.541	576	7	11	26	34	43	46	1	1	1	1	2	4	1065	1000	1	0.0018779342723004692	0.0018779342723004692	1.0	1
chr1	C1_10330C_A	2283308	2284648	1341	3	21	0.083	0.71	952	0	0	0	0	1	5	11	17	18	35	41	41	1341	1000	1	0.0022371364653243847	0.015659955257270694	1.0	1
chr1	C1_10340W_A	2285484	2287037	1554	33	2838	0.75	0.111	172	0	20	21	23	23	23	2	2	5	6	7	9	1554	1000	1	0.021235521235521238	1.8262548262548264	0.0	0
chr1	C1_10350C_A	2287135	2289441	2307	40	4471	0.6409999999999999	0.128	296	2	4	6	7	10	14	1	3	11	16	16	22	2307	1000	1	0.017338534893801473	1.93801473775466	0.0	0
chr1	C1_10360C_A	2292855	2294669	1815	13	1588	0.263	0.228	414	1	1	6	8	11	19	3	5	9	12	15	18	1815	1000	1	0.007162534435261708	0.874931129476584	0.185	0
chr1	C1_10370W_A	2295437	2295772	336	18	1754	2.147	0.199	67	6	6	11	15	15	15	6	11	14	20	21	21	336	1000	1	0.05357142857142857	5.220238095238095	0.01	0
chr1	C1_10380C_A	2296797	2298995	2199	2	704	0.029	0.7559999999999999	1663	3	5	9	12	18	23	0	0	4	8	8	8	2199	1000	1	0.0009095043201455207	0.3201455206912233	0.955	1
chr1	C1_10390C_A	2299892	2300570	679	1	9	0.05	0.972	660	0	11	24	25	25	25	0	0	6	7	8	10	679	1000	1	0.0014727540500736375	0.01325478645066274	1.0	1
chr1	C1_10400C_A	2301144	2301896	753	6	542	0.266	0.309	233	2	8	8	8	8	12	1	3	7	18	24	34	753	1000	1	0.00796812749003984	0.7197875166002656	0.22	0
chr1	C1_10410W_A	2304069	2305031	963	14	737	0.486	0.564	543	6	13	18	28	31	42	1	1	2	2	4	6	963	1000	1	0.014537902388369682	0.7653167185877466	0.655	0
chr1	C1_10420C_A	2305152	2307086	1935	32	2238	0.531	0.224	434	1	4	4	4	6	9	8	25	29	30	35	38	1935	1000	1	0.016537467700258397	1.1565891472868215	0.005	0
chr1	C1_10430W_A	2308995	2310503	1509	33	5126	0.688	0.14	211	2	10	13	18	26	30	2	6	24	24	25	25	1509	1000	1	0.02186878727634195	3.3969516235917827	0.0	0
chr1	C1_10440W_A	2311138	2313651	2514	36	3487	0.431	0.122	306	4	23	26	29	33	37	4	9	14	17	24	26	2514	1000	1	0.014319809069212413	1.3870326173428797	0.015	0
chr1	C1_10450W_A	2315103	2316224	1122	18	2581	0.502	0.182	204	7	8	21	23	31	36	5	20	28	29	31	35	1122	1000	1	0.016042780748663103	2.300356506238859	0.0	0
chr1	C1_10460W_A	2316584	2317816	1233	26	1640	0.616	0.189	233	4	18	21	24	25	32	0	8	8	8	9	31	1233	1000	1	0.0210867802108678	1.330089213300892	0.005	0
chr1	C1_10470W_A	2318202	2319212	1011	4	1012	0.123	0.619	626	7	27	29	31	32	38	3	26	28	29	31	31	1011	1000	1	0.003956478733926805	1.0009891196834817	0.975	1
chr1	C1_10480W_A	2319689	2321215	1527	15	1245	0.281	0.217	332	2	4	23	23	23	34	3	23	26	27	29	30	1527	1000	1	0.009823182711198428	0.8153241650294696	0.07	0
chr1	C1_10490W_A	2321499	2323370	1872	31	4521	0.504	0.099	186	18	33	34	36	36	39	1	9	24	24	24	26	1872	1000	1	0.01655982905982906	2.415064102564102	0.015	0
chr1	C1_10500W_A	2323932	2324456	525	11	1592	0.6609999999999999	0.358	188	2	14	17	20	20	20	2	3	11	14	16	23	525	1000	1	0.02095238095238095	3.0323809523809517	0.005	0
chr1	C1_10510W_A	2325501	2326049	549	13	1091	0.7829999999999999	0.404	222	3	12	19	24	26	28	2	2	4	4	13	16	549	1000	1	0.023679417122040074	1.9872495446265936	0.115	0
chr1	C1_10520W_A	2327281	2329134	1854	30	2735	0.525	0.108	200	9	15	27	31	32	33	3	4	5	11	16	18	1854	1000	1	0.016181229773462782	1.4751887810140238	0.0	0
chr1	C1_10530W_A	2330114	2330713	600	15	1396	0.782	0.21	126	2	27	32	36	39	40	3	3	4	7	9	13	600	1000	1	0.025	2.3266666666666667	0.0	0
chr1	C1_10540C_A	2330849	2332411	1563	24	2458	0.4370000000000001	0.204	319	1	5	8	14	21	22	18	28	36	37	37	37	1563	1000	1	0.015355086372360844	1.5726167626359564	0.0	0
chr1	C1_10550C_A	2332801	2335641	2841	17	1751	0.149	0.496	1408	8	8	25	28	30	33	5	11	22	29	37	42	2841	1000	1	0.0059838085181274205	0.6163322773671243	0.97	1
chr1	C1_10560C_A	2337547	2339439	1893	31	3139	0.4370000000000001	0.157	297	1	6	11	13	16	26	9	25	37	37	51	52	1893	1000	1	0.016376122556788168	1.658214474379292	0.0	0
chr1	C1_10570C_A	2340437	2342245	1809	91	8331	1.5530000000000002	0.07	126	8	9	9	21	28	28	6	13	23	36	39	43	1809	1000	1	0.05030403537866224	4.605306799336651	0.005	0
chr1	C1_10580C_A	2344169	2344501	333	4	38	0.355	0.444	148	1	2	6	10	21	32	9	9	28	29	31	34	333	1000	1	0.012012012012012012	0.11411411411411412	0.4	0
chr1	C1_10590W_A	2346741	2346828	88	3	62	1.114	0.7609999999999999	67	3	5	13	15	21	22	5	6	10	15	18	23	88	1000	1	0.03409090909090909	0.7045454545454546	0.66	0
chr1	C1_10600C_A	2348535	2348957	423	9	293	0.732	0.229	97	0	5	6	9	14	15	2	8	12	17	17	17	423	1000	1	0.02127659574468085	0.6926713947990544	0.11	0
chr1	C1_10610W_A	2349806	2351599	1794	25	1728	0.482	0.265	475	12	22	25	30	32	33	2	3	8	21	21	21	1794	1000	1	0.013935340022296544	0.9632107023411371	0.005	0
chr1	C1_10620W_A	2352465	2353904	1440	2	22	0.052000000000000005	0.848	1221	0	3	13	14	15	16	2	4	4	4	4	4	1440	1000	1	0.0013888888888888892	0.015277777777777776	1.0	1
chr1	C1_10630C_A	2354068	2356800	2733	6	162	0.099	0.54	1477	3	4	6	6	6	6	1	7	7	8	8	8	2733	1000	1	0.0021953896816684962	0.05927552140504939	1.0	1
chr1	C1_10640C_A	2357212	2359116	1905	15	587	0.505	0.229	437	0	0	1	1	1	2	7	10	13	15	17	19	1905	1000	1	0.007874015748031496	0.3081364829396325	0.11	0
chr1	C1_10650W_A	2360939	2362294	1356	25	2178	1.418	0.184	250	6	15	18	18	19	25	10	10	10	10	10	16	1356	1000	1	0.018436578171091445	1.606194690265487	0.005	0
chr1	C1_10660W_A	2362524	2363240	717	0	0	0.0	1.0	717	0	6	10	11	12	13	1	6	7	11	11	11	717	1000	1	0.0	0.0	1.0	1
chr1	C1_10670C_A	2364210	2369207	4998	7	59	0.066	0.272	1359	3	8	14	15	15	15	0	16	18	18	20	22	4998	1000	1	0.0014005602240896359	0.011804721888755502	0.99	1
chr1	C1_10680C_A	2369620	2373397	3778	44	5054	0.521	0.124	467	2	20	20	20	20	20	1	23	25	26	26	27	3778	1000	1	0.011646373742721016	1.3377448385389097	0.005	0
chr1	C1_10690W_A	2373907	2374881	975	3	173	0.142	0.679	662	8	12	33	36	38	39	1	6	9	14	37	37	975	1000	1	0.003076923076923077	0.17743589743589744	1.0	1
chr1	C1_10700C_A	2374926	2375831	906	22	1930	1.047	0.187	169	1	1	1	1	9	17	19	33	40	41	43	45	906	1000	1	0.02428256070640176	2.130242825607064	0.0	0
chr1	C1_10710C_A	2376074	2377636	1563	37	4123	0.945	0.109	171	6	30	32	36	42	42	0	4	6	8	12	13	1563	1000	1	0.023672424824056303	2.6378758797184902	0.0	0
chr1	C1_10720C_A	2378686	2380479	1794	14	1168	0.237	0.218	391	1	5	8	9	9	10	2	10	10	21	29	29	1794	1000	1	0.007803790412486066	0.6510590858416946	0.095	0
chr1	C1_10730W_A	2381413	2383287	1875	34	6896	0.619	0.161	302	5	22	29	37	38	39	0	0	1	2	5	16	1875	1000	1	0.01813333333333333	3.6778666666666666	0.01	0
chr1	C1_10740C_A	2383419	2384576	1158	20	2918	0.5820000000000001	0.209	242	0	1	1	1	2	10	4	16	18	35	38	38	1158	1000	1	0.017271157167530225	2.51986183074266	0.0	0
chr1	C1_10750C_A	2386240	2386703	464	8	631	0.575	0.42	195	3	7	12	15	31	42	0	5	12	14	14	32	464	1000	1	0.017241379310344827	1.3599137931034482	0.23	0
chr1	C1_10760W_A	2386721	2388169	1449	31	1714	0.731	0.133	192	6	7	7	12	14	25	7	28	31	33	34	48	1449	1000	1	0.02139406487232574	1.1828847481021394	0.0	0
chr1	C1_10770W_A	2388397	2389050	654	12	992	0.643	0.182	119	18	34	38	38	40	45	0	2	2	14	17	18	654	1000	1	0.01834862385321101	1.5168195718654434	0.015	0
chr1	C1_10780C_A	2389133	2389591	459	6	663	0.462	0.423	194	0	1	4	6	8	11	4	22	27	46	47	47	459	1000	1	0.013071895424836602	1.4444444444444444	0.345	0
chr1	C1_10790W_A	2390629	2393109	2481	3	338	0.037000000000000005	0.905	2246	0	10	28	32	33	33	0	5	7	8	8	8	2481	1000	1	0.0012091898428053206	0.1362353889560661	0.995	1
chr1	C1_10800C_A	2393472	2395103	1632	30	5090	0.6609999999999999	0.224	365	3	4	4	4	4	4	2	13	13	18	18	20	1632	1000	1	0.018382352941176468	3.118872549019608	0.0	0
chr1	C1_10810W_A	2396156	2396764	609	13	6860	0.942	0.213	130	2	11	16	23	28	28	1	3	3	4	6	15	609	1000	1	0.02134646962233169	11.264367816091953	0.0	0
chr1	C1_10820C_A	2396747	2398237	1491	19	1951	0.56	0.162	241	1	2	5	8	14	17	4	9	9	9	9	10	1491	1000	1	0.012743125419181758	1.3085177733065056	0.0	0
chr1	C1_10830W_A	2398464	2399432	969	2	37	0.1	0.916	888	0	9	12	14	15	17	1	2	3	4	4	6	969	1000	1	0.0020639834881320948	0.03818369453044376	1.0	1
chr1	C1_10840C_A	2399586	2401076	1491	8	331	0.235	0.29600000000000004	441	1	2	2	2	2	3	3	13	17	20	23	23	1491	1000	1	0.005365526492287056	0.22199865861837687	0.25	0
chr1	C1_10850W_A	2403460	2404254	795	21	1496	1.4680000000000002	0.242	192	3	6	7	9	9	14	1	1	1	1	1	9	795	1000	1	0.026415094339622643	1.881761006289308	0.0	0
chr1	C1_10860C_A	2404309	2405646	1338	1	314	0.038	0.86	1151	1	1	2	4	5	7	1	8	9	9	9	9	1338	1000	1	0.0007473841554559044	0.234678624813154	0.995	1
chr1	C1_10870W_A	2406453	2407245	793	0	0	0.0	1.0	793	1	1	1	9	9	9	0	4	18	18	18	18	793	1000	1	0.0	0.0	1.0	1
chr1	C1_10880W_A	2407718	2409013	1296	1	261	0.046	0.892	1156	1	15	18	18	18	18	1	2	3	4	15	22	1296	1000	1	0.0007716049382716049	0.2013888888888889	1.0	1
chr1	C1_10890C_A	2409010	2409846	837	18	1498	1.284	0.203	170	0	1	1	1	1	3	5	21	21	26	27	27	837	1000	1	0.021505376344086027	1.7897252090800475	0.0	0
chr1	C1_10900C_A	2410214	2410321	108	0	0	0.0	1.0	108	0	11	13	14	15	15	5	8	12	13	13	13	108	1000	1	0.0	0.0	1.0	1
chr1	C1_10910C_A	2410846	2412303	1458	3	51	0.113	0.562	820	9	16	21	21	25	26	1	6	6	6	6	6	1458	1000	1	0.00205761316872428	0.034979423868312765	1.0	1
chr1	C1_10920W_A	2412526	2414079	1554	1	1	0.036000000000000004	0.768	1194	4	6	6	6	7	8	0	0	0	0	1	8	1554	1000	1	0.0006435006435006435	0.0006435006435006435	1.0	1
chr1	C1_10930C_A	2414144	2415460	1317	13	1252	0.607	0.256	337	0	0	0	0	0	0	8	17	18	18	20	21	1317	1000	1	0.009870918754745632	0.9506454062262718	0.005	0
chr1	C1_10940C_A	2415772	2416490	719	3	51	0.204	0.537	386	2	11	11	12	12	12	5	26	26	26	26	26	719	1000	1	0.004172461752433936	0.07093184979137691	0.935	1
chr1	C1_10950C_A	2416729	2418210	1482	3	82	0.092	0.4970000000000001	736	20	30	31	31	35	36	2	5	5	5	12	13	1482	1000	1	0.0020242914979757085	0.0553306342780027	1.0	1
chr1	C1_10960W_A	2418401	2419166	766	1	26	0.052000000000000005	0.898	688	4	5	5	5	6	6	5	9	29	29	29	29	766	1000	1	0.0013054830287206266	0.033942558746736295	1.0	1
chr1	C1_10970W_A	2419611	2421629	2019	3	163	0.057	0.937	1891	6	26	33	33	33	33	2	4	7	9	29	30	2019	1000	1	0.0014858841010401188	0.08073303615651313	1.0	1
chr1	C1_10980W_A	2423223	2423756	534	11	295	0.826	0.266	142	1	4	8	20	30	32	0	2	3	4	4	10	534	1000	1	0.020599250936329583	0.552434456928839	0.085	0
chr1	C1_10990C_A	2424019	2425581	1563	22	1420	0.53	0.25	391	0	2	4	6	11	12	11	20	40	41	41	42	1563	1000	1	0.014075495841330775	0.90850927703135	0.0	0
chr1	C1_11000C_A	2426349	2426756	408	0	0	0.0	1.0	408	0	1	10	20	26	26	5	10	12	13	16	18	408	1000	1	0.0	0.0	1.0	1
chr1	C1_11010C_A	2427065	2428255	1191	28	3123	0.956	0.19	226	3	8	8	8	14	16	2	27	27	45	46	48	1191	1000	1	0.023509655751469356	2.6221662468513856	0.0	0
chr1	C1_11020W_A	2429970	2432009	2040	23	3311	0.431	0.125	256	0	2	3	4	23	52	1	15	15	16	16	26	2040	1000	1	0.011274509803921568	1.6230392156862743	0.005	0
chr1	C1_11030W_A	2432310	2433429	1120	6	586	0.201	0.315	353	5	19	22	22	25	26	2	11	20	24	30	33	1120	1000	1	0.005357142857142857	0.5232142857142857	0.505	0
chr1	C1_11040W_A	2433984	2434175	192	4	30	0.883	0.438	84	0	0	4	4	4	5	1	3	3	4	4	5	192	1000	1	0.02083333333333333	0.15625	0.47	0
chr1	C1_11050W_A	2434511	2435489	979	17	1211	0.6920000000000001	0.282	276	9	12	15	15	16	16	8	8	8	8	8	8	979	1000	1	0.017364657814096015	1.236976506639428	0.0	0
chr1	C1_11060C_A	2435729	2436897	1169	1	4	0.033	0.984	1150	0	4	11	12	14	14	0	0	1	3	15	15	1169	1000	1	0.000855431993156544	0.003421727972626176	1.0	1
chr1	C1_11070W_A	2438057	2440174	2118	17	744	0.302	0.173	367	4	19	23	25	25	25	1	6	12	13	19	25	2118	1000	1	0.008026440037771483	0.35127478753541075	0.02	0
chr1	C1_11080W_A	2441889	2442974	1086	13	1762	0.491	0.402	437	2	8	8	14	14	19	0	1	4	4	4	4	1086	1000	1	0.011970534069981584	1.6224677716390423	0.18	0
chr1	C1_11090C_A	2443283	2444914	1632	6	490	0.14300000000000002	0.877	1432	1	2	3	3	3	9	3	23	31	35	37	39	1632	1000	1	0.0036764705882352936	0.3002450980392157	1.0	1
chr1	C1_11100W_A	2445467	2446003	537	9	397	0.685	0.529	284	3	21	34	34	34	34	1	2	5	12	13	16	537	1000	1	0.01675977653631285	0.7392923649906891	0.345	0
chr1	C1_11110C_A	2446099	2446473	375	4	111	0.428	0.34700000000000003	130	1	2	3	6	29	29	2	14	18	18	20	44	375	1000	1	0.010666666666666666	0.29600000000000004	0.33	0
chr1	C1_11120C_A	2446811	2447839	1029	17	2486	0.638	0.329	339	2	9	11	12	12	20	5	26	28	32	32	44	1029	1000	1	0.016520894071914483	2.4159378036929056	0.0	0
chr1	C1_11130W_A	2448571	2449272	702	2	410	0.109	0.779	547	4	6	14	23	25	27	11	26	27	30	30	37	702	1000	1	0.0028490028490028487	0.5840455840455839	0.99	1
chr1	C1_11140W_A	2449578	2451047	1470	28	3044	0.7509999999999999	0.156	229	4	18	19	19	21	45	1	11	11	11	13	16	1470	1000	1	0.01904761904761905	2.070748299319728	0.0	0
chr1	C1_11150W_A	2451373	2452068	696	7	236	0.403	0.461	321	4	17	18	19	19	24	3	5	8	21	21	21	696	1000	1	0.010057471264367816	0.3390804597701149	0.42	0
chr1	C1_11160C_A	2452098	2452403	306	5	451	0.682	0.327	100	1	1	2	5	6	7	4	8	24	24	24	24	306	1000	1	0.016339869281045753	1.473856209150327	0.17	0
chr1	C1_11170W_A	2452925	2454238	1314	6	389	0.184	0.602	791	0	18	21	24	24	24	0	4	17	24	26	33	1314	1000	1	0.0045662100456621	0.2960426179604262	0.955	1
chr1	C1_11180C_A	2454370	2454459	90	4	501	1.789	0.389	35	0	4	4	5	5	11	2	18	19	21	23	26	90	1000	1	0.04444444444444445	5.566666666666666	0.33	0
chr1	C1_11190W_A	2454869	2455636	768	21	1324	1.089	0.194	149	1	13	16	20	21	21	4	11	14	16	21	22	768	1000	1	0.02734375	1.7239583333333333	0.005	0
chr1	C1_11200W_A	2456985	2464640	7656	108	10266	0.472	0.049	373	1	2	9	10	17	20	1	2	6	7	7	9	7656	1000	1	0.014106583072100312	1.3409090909090908	0.0	0
chr1	C1_11210C_A	2464977	2466881	1905	25	2603	0.4920000000000001	0.307	584	6	7	8	12	12	13	12	23	36	42	48	48	1905	1000	1	0.013123359580052492	1.3664041994750655	0.01	0
chr1	C1_11220C_A	2468077	2469486	1410	2	3	0.055	0.64	903	4	11	25	29	40	42	0	18	27	28	28	28	1410	1000	1	0.0014184397163120568	0.002127659574468085	1.0	1
chr1	C1_11230W_A	2469709	2470272	564	11	757	0.804	0.45	254	19	20	21	21	21	21	0	0	0	0	6	11	564	1000	1	0.01950354609929078	1.3421985815602837	0.305	0
chr1	C1_11240C_A	2470408	2471229	822	0	0	0.0	1.0	822	0	0	0	3	4	4	2	11	26	29	30	32	822	1000	1	0.0	0.0	1.0	1
chr1	C1_11250W_A	2472572	2473468	897	22	2537	0.989	0.185	166	1	9	9	13	22	22	0	1	1	7	9	10	897	1000	1	0.02452619843924192	2.8283166109253064	0.005	0
chr1	C1_11260C_A	2473804	2473941	138	1	44	0.271	0.507	70	2	4	5	10	10	11	2	9	11	15	17	21	138	1000	1	0.007246376811594203	0.3188405797101449	0.765	1
chr1	C1_11270W_A	2475446	2476084	639	19	1923	1.07	0.222	142	1	7	11	21	24	25	3	7	11	14	16	20	639	1000	1	0.0297339593114241	3.0093896713615025	0.0	0
chr1	C1_11280W_A	2476659	2477750	1092	18	1387	0.557	0.279	305	6	9	23	26	28	33	14	16	17	22	22	23	1092	1000	1	0.016483516483516484	1.27014652014652	0.0	0
chr1	C1_11290W_A	2477968	2479077	1110	18	1111	0.626	0.23	255	1	16	20	20	21	24	2	2	2	2	3	5	1110	1000	1	0.016216216216216217	1.000900900900901	0.0	0
chr1	C1_11300C_A	2479082	2480827	1746	7	38	0.15	0.454	792	1	2	3	6	8	10	4	11	13	14	15	15	1746	1000	1	0.004009163802978236	0.021764032073310426	1.0	1
chr1	C1_11310C_A	2481346	2483355	2010	26	2494	0.505	0.141	284	1	2	4	4	4	4	7	14	34	40	43	43	2010	1000	1	0.012935323383084577	1.2407960199004977	0.0	0
chr1	C1_11320C_A	2485116	2485428	313	8	499	1.172	0.319	100	2	3	6	12	18	24	3	5	13	18	22	24	313	1000	1	0.025559105431309903	1.5942492012779552	0.095	0
chr1	C1_11330C_A	2486989	2487297	309	2	168	0.312	0.6759999999999999	209	2	2	5	5	11	14	4	14	16	17	19	19	309	1000	1	0.0064724919093851144	0.5436893203883495	0.575	0
chr1	C1_11340W_A	2487814	2489685	1872	29	1864	0.782	0.183	342	4	5	13	15	15	15	1	2	2	2	2	2	1872	1000	1	0.01549145299145299	0.9957264957264956	0.0	0
chr1	C1_11350C_A	2489747	2491225	1479	13	965	0.466	0.353	522	1	2	2	3	4	8	1	6	11	11	11	12	1479	1000	1	0.00878972278566599	0.6524678837052063	0.1	0
chr1	C1_11360W_A	2491976	2492601	626	0	0	0.0	1.0	626	1	1	6	9	9	9	0	0	0	0	0	1	626	1000	1	0.0	0.0	1.0	1
chr1	C1_11370C_A	2492859	2495039	2181	19	892	0.43	0.234	510	2	2	2	2	2	4	4	19	35	35	36	52	2181	1000	1	0.00871160018340211	0.4089867033470885	0.02	0
chr1	C1_11380W_A	2495591	2496394	804	2	2	0.132	0.65	523	1	8	11	12	13	14	0	6	9	11	14	14	804	1000	1	0.0024875621890547268	0.0024875621890547268	1.0	1
chr1	C1_11390W_A	2496926	2497660	735	16	766	1.277	0.21600000000000005	159	7	8	21	21	21	35	3	6	6	6	6	6	735	1000	1	0.0217687074829932	1.0421768707482992	0.0	0
chr1	C1_11400C_A	2497783	2501832	4050	4	17	0.057	0.579	2346	5	7	10	10	13	13	0	0	2	7	10	11	4050	1000	1	0.0009876543209876543	0.004197530864197531	1.0	1
chr1	C1_11410C_A	2503463	2503804	342	1	22	0.14800000000000002	0.985	337	2	2	3	4	9	9	0	7	7	8	11	16	342	1000	1	0.0029239766081871343	0.06432748538011697	1.0	1
chr1	C1_11420W_A	2504035	2505111	1077	12	353	0.56	0.344	371	0	7	7	8	14	19	2	9	19	21	24	29	1077	1000	1	0.011142061281337049	0.3277623026926648	0.675	0
chr1	C1_11430W_A	2506060	2508006	1947	29	2295	0.732	0.109	213	4	16	19	21	25	26	4	6	6	7	7	7	1947	1000	1	0.014894709809964046	1.1787365177195686	0.0	0
chr1	C1_11440C_A	2508110	2511814	3705	14	624	0.16	0.279	1034	4	4	8	9	11	12	5	23	32	40	48	57	3705	1000	1	0.003778677462887989	0.16842105263157894	0.935	1
chr1	C1_11450C_A	2513459	2514616	1158	1	11	0.035	0.7829999999999999	907	7	15	20	22	29	41	0	1	8	8	8	8	1158	1000	1	0.0008635578583765112	0.009499136442141624	1.0	1
chr1	C1_11470C_A	2517426	2518211	786	5	645	0.259	0.62	487	0	2	8	11	13	16	12	16	21	22	24	27	786	1000	1	0.0063613231552162855	0.8206106870229007	0.815	1
chr1	C1_11480W_A	2522233	2523870	1638	13	505	0.27	0.17800000000000002	292	0	1	7	10	12	16	2	5	7	18	19	20	1638	1000	1	0.007936507936507936	0.3083028083028083	0.16	0
chr1	C1_11490C_A	2524641	2526899	2259	35	3072	0.612	0.091	206	0	13	17	19	21	22	5	6	7	13	14	15	2259	1000	1	0.015493581230633024	1.3598937583001327	0.0	0
chr1	C1_11500C_A	2528376	2529182	807	2	2	0.103	0.76	613	1	1	3	8	12	13	0	13	15	19	24	28	807	1000	1	0.0024783147459727386	0.0024783147459727386	1.0	1
chr1	C1_11510C_A	2529466	2530416	951	23	2238	1.052	0.25	238	2	14	14	14	15	20	9	16	20	26	28	30	951	1000	1	0.024185068349106203	2.3533123028391167	0.0	0
chr1	C1_11520C_A	2531200	2531787	588	9	368	0.605	0.282	166	1	7	12	19	21	21	3	10	19	21	23	23	588	1000	1	0.015306122448979591	0.6258503401360545	0.095	0
chr1	C1_11530C_A	2532303	2533463	1161	19	1730	0.639	0.225	261	4	11	16	17	18	23	2	10	14	16	16	17	1161	1000	1	0.01636520241171404	1.4900947459086995	0.0	0
chr1	C1_11540C_A	2534053	2538045	3993	42	2920	0.379	0.17600000000000002	701	1	3	20	22	22	25	1	11	11	11	14	17	3993	1000	1	0.010518407212622087	0.7312797395442023	0.0	0
chr1	C1_11550W_A	2538443	2539003	561	3	57	0.227	0.524	294	1	9	10	13	15	15	4	4	5	8	8	14	561	1000	1	0.0053475935828877	0.10160427807486633	0.89	1
chr1	C1_11560C_A	2539189	2540280	1092	19	1182	0.6809999999999999	0.193	211	0	4	5	5	8	13	10	16	17	18	19	29	1092	1000	1	0.0173992673992674	1.0824175824175823	0.0	0
chr1	C1_11570W_A	2540442	2541055	614	15	1572	1.007	0.251	154	5	16	16	19	20	21	19	45	47	50	52	52	614	1000	1	0.024429967426710098	2.5602605863192185	0.0	0
chr1	C1_11580W_A	2541281	2541658	378	9	775	1.026	0.214	81	20	44	45	46	49	49	3	13	19	20	22	22	378	1000	1	0.023809523809523808	2.0502645502645502	0.01	0
chr1	C1_11590W_A	2542175	2547307	5133	59	5007	0.43	0.081	414	2	7	17	19	42	44	3	20	21	25	27	28	5133	1000	1	0.011494252873563218	0.9754529514903564	0.0	0
chr1	C1_11600W_A	2547617	2548264	648	13	913	0.775	0.281	182	2	19	26	26	27	27	2	4	4	4	5	5	648	1000	1	0.020061728395061727	1.4089506172839503	0.005	0
chr1	C1_11610C_A	2548322	2549842	1521	19	1864	0.479	0.235	358	2	3	7	9	17	20	5	17	18	19	20	21	1521	1000	1	0.012491781722550955	1.2255095332018409	0.0	0
chr1	C1_11620W_A	2550020	2550913	894	35	2523	1.439	0.189	169	15	16	16	17	17	17	1	3	5	6	10	19	894	1000	1	0.039149888143176735	2.8221476510067114	0.0	0
chr1	C1_11630C_A	2550972	2552126	1155	25	2408	0.797	0.149	172	1	1	2	4	14	15	5	5	12	13	13	14	1155	1000	1	0.021645021645021644	2.084848484848485	0.01	0
chr1	C1_11640C_A	2552572	2553426	855	7	739	0.338	0.28800000000000003	246	5	14	17	18	18	21	16	22	24	37	37	38	855	1000	1	0.008187134502923977	0.8643274853801169	0.145	0
chr1	C1_11650W_A	2554159	2554632	474	4	85	0.309	0.679	322	8	19	19	32	32	33	3	9	10	13	16	16	474	1000	1	0.008438818565400843	0.17932489451476796	0.435	0
chr1	C1_11660W_A	2555723	2557429	1707	18	1481	0.34600000000000003	0.239	408	4	9	10	10	13	13	0	2	5	8	10	14	1707	1000	1	0.01054481546572935	0.8676039835969537	0.02	0
chr1	C1_11670W_A	2558239	2559036	798	21	2091	0.866	0.142	113	5	8	12	14	15	17	1	2	3	6	14	16	798	1000	1	0.02631578947368421	2.6203007518796992	0.0	0
chr1	C1_11680C_A	2559106	2559327	222	2	2	0.289	0.41	91	1	5	7	10	12	14	0	6	10	10	15	23	222	1000	1	0.009009009009009007	0.009009009009009007	0.675	0
chr1	C1_11690W_A	2560903	2562321	1419	26	1532	0.652	0.202	286	10	25	28	31	40	40	0	2	4	6	8	22	1419	1000	1	0.018322762508809026	1.0796335447498238	0.0	0
chr1	C1_11700C_A	2562559	2563638	1080	17	1299	0.556	0.195	211	2	2	4	4	9	11	5	14	23	24	25	27	1080	1000	1	0.01574074074074074	1.2027777777777775	0.0	0
chr1	C1_11710C_A	2564631	2565422	792	18	1261	0.7879999999999999	0.271	215	13	14	17	26	27	27	0	1	7	16	16	24	792	1000	1	0.022727272727272728	1.5921717171717171	0.0	0
chr1	C1_11720W_A	2568085	2568453	369	7	688	0.667	0.257	95	6	12	28	37	39	41	1	2	4	5	5	7	369	1000	1	0.018970189701897015	1.8644986449864496	0.12	0
chr1	C1_11730W_A	2568686	2572051	3366	30	3522	0.29100000000000004	0.157	529	2	3	6	11	22	36	3	6	28	29	30	31	3366	1000	1	0.008912655971479501	1.0463458110516934	0.04	0
chr1	C1_11740W_A	2572482	2573666	1185	15	1388	0.435	0.233	276	17	29	30	32	32	32	1	5	19	32	33	33	1185	1000	1	0.012658227848101266	1.1713080168776369	0.005	0
chr1	C1_11750W_A	2574666	2576585	1920	21	1714	0.385	0.163	312	2	4	17	31	33	34	0	0	0	1	8	8	1920	1000	1	0.0109375	0.8927083333333333	0.0	0
chr1	C1_11760C_A	2576806	2577432	627	6	138	0.361	0.376	236	0	0	0	1	3	3	3	16	16	16	17	20	627	1000	1	0.009569377990430622	0.22009569377990432	0.245	0
chr1	C1_11770C_A	2578004	2580928	2925	37	3573	0.514	0.15	438	0	4	11	12	13	13	2	10	19	19	23	31	2925	1000	1	0.01264957264957265	1.2215384615384617	0.01	0
chr1	C1_11780W_A	2583710	2583821	112	4	279	1.358	0.83	93	1	2	3	3	5	10	6	17	17	17	17	44	112	1000	1	0.03571428571428571	2.4910714285714284	0.65	0
chr1	C1_11790W_A	2584053	2584727	675	1	1	0.057	0.7509999999999999	507	4	16	21	27	33	38	3	3	6	32	34	36	675	1000	1	0.0014814814814814814	0.0014814814814814814	1.0	1
chr1	C1_11800C_A	2584789	2585226	438	4	102	0.368	0.491	215	3	3	3	3	7	9	5	31	31	31	33	33	438	1000	1	0.0091324200913242	0.2328767123287671	0.475	0
chr1	C1_11810W_A	2585501	2587936	2436	21	1195	0.353	0.255	621	6	31	33	33	33	48	2	15	18	29	30	39	2436	1000	1	0.008620689655172414	0.4905582922824302	0.02	0
chr1	C1_11820W_A	2588555	2588663	109	12	1086	4.882	0.229	25	0	1	2	7	7	7	1	4	5	5	8	12	109	1000	1	0.11009174311926606	9.963302752293576	0.035	0
chr1	C1_11830W_A	2589041	2589134	94	3	667	1.355	0.436	41	1	4	6	7	9	9	4	4	14	15	18	18	94	1000	1	0.031914893617021274	7.095744680851063	0.355	0
chr1	C1_11850W_A	2593187	2594629	1443	22	1611	0.657	0.16699999999999998	241	2	10	14	16	18	20	1	10	18	20	21	21	1443	1000	1	0.015246015246015246	1.1164241164241164	0.0	0
chr1	C1_11860W_A	2595221	2598883	3663	23	1901	0.245	0.128	469	1	1	12	14	14	15	6	12	16	16	19	20	3663	1000	1	0.006279006279006279	0.518973518973519	0.085	0
chr1	C1_11870W_A	2600115	2601776	1662	25	1337	0.603	0.253	420	0	4	11	16	23	24	0	2	2	2	9	15	1662	1000	1	0.015042117930204572	0.8044524669073405	0.0	0
chr1	C1_11880W_A	2602121	2602543	423	0	0	0.0	1.0	423	0	2	6	6	7	10	1	7	35	39	39	40	423	1000	1	0.0	0.0	1.0	1
chr1	C1_11890W_A	2603042	2604070	1029	17	1350	0.741	0.459	472	8	36	42	42	43	43	1	1	6	6	10	21	1029	1000	1	0.016520894071914483	1.3119533527696794	0.47	0
chr1	C1_11900C_A	2604245	2605468	1224	16	813	0.597	0.16699999999999998	204	0	1	4	4	8	14	9	20	20	20	20	21	1224	1000	1	0.013071895424836602	0.6642156862745098	0.005	0
chr1	C1_11910W_A	2605723	2606970	1248	4	133	0.127	0.943	1177	0	15	18	18	18	18	1	26	27	28	29	32	1248	1000	1	0.003205128205128205	0.10657051282051283	1.0	1
chr1	C1_11920W_A	2607298	2608521	1224	12	1275	0.379	0.229	280	10	43	47	47	47	47	3	6	7	12	16	18	1224	1000	1	0.00980392156862745	1.0416666666666667	0.005	0
chr1	C1_11930W_A	2610679	2613744	3066	29	2049	0.315	0.159	486	1	18	22	24	36	41	2	4	4	4	5	7	3066	1000	1	0.009458577951728636	0.6682974559686888	0.02	0
chr1	C1_11940C_A	2613981	2615726	1746	17	976	0.319	0.136	238	3	4	6	9	9	9	5	5	13	13	33	34	1746	1000	1	0.009736540664375716	0.5589919816723941	0.02	0
chr1	C1_11950W_A	2616918	2617940	1023	19	1763	0.595	0.485	496	1	23	30	33	33	35	0	2	4	9	12	15	1023	1000	1	0.018572825024437932	1.7233626588465298	0.48	0
chr1	C1_11960C_A	2618147	2618401	255	2	133	0.268	0.545	139	2	2	3	3	6	21	7	7	25	29	32	35	255	1000	1	0.007843137254901959	0.5215686274509804	0.75	1
chr1	C1_11970C_A	2619019	2620410	1392	38	3012	0.861	0.11	153	3	5	25	25	26	26	6	17	17	17	21	28	1392	1000	1	0.027298850574712645	2.163793103448276	0.0	0
chr1	C1_11980W_A	2620858	2621370	513	1	1	0.064	0.743	381	0	3	3	6	7	7	2	5	6	13	21	28	513	1000	1	0.0019493177387914231	0.0019493177387914231	1.0	1
chr1	C1_11990W_A	2623918	2624403	486	22	2013	1.482	0.222	108	13	14	15	19	28	33	3	4	5	8	9	14	486	1000	1	0.045267489711934165	4.141975308641976	0.005	0
chr1	C1_12000C_A	2624649	2626028	1380	36	2415	0.833	0.2	276	3	3	6	14	16	19	3	15	21	24	26	26	1380	1000	1	0.026086956521739132	1.75	0.0	0
chr1	C1_12010C_A	2626511	2629225	2715	48	5517	0.602	0.103	281	1	7	19	19	20	25	5	11	17	21	29	32	2715	1000	1	0.017679558011049725	2.0320441988950275	0.0	0
chr1	C1_12020W_A	2631951	2632376	426	11	1221	1.015	0.277	118	1	7	9	13	16	20	8	10	13	13	13	13	426	1000	1	0.025821596244131457	2.8661971830985915	0.005	0
chr1	C1_12030W_A	2632863	2634254	1392	7	111	0.197	0.639	890	2	4	6	7	14	18	0	1	2	4	4	4	1392	1000	1	0.005028735632183908	0.07974137931034482	0.885	1
chr1	C1_12040W_A	2634434	2634865	432	4	597	0.395	0.528	228	0	2	4	5	5	5	3	16	17	17	17	17	432	1000	1	0.009259259259259259	1.3819444444444444	0.625	0
chr1	C1_12050W_A	2635306	2638164	2859	4	257	0.051	0.8390000000000001	2398	1	2	9	9	12	12	1	6	6	7	7	7	2859	1000	1	0.0013990905911157748	0.08989157047918853	1.0	1
chr1	C1_12060C_A	2638267	2638986	720	13	1650	0.6890000000000001	0.376	271	1	3	4	4	4	4	3	3	3	3	3	3	720	1000	1	0.018055555555555557	2.2916666666666665	0.065	0
chr1	C1_12070C_A	2639138	2641018	1881	15	1178	0.308	0.249	468	3	3	4	4	5	5	11	21	22	42	44	45	1881	1000	1	0.007974481658692184	0.6262626262626263	0.0	0
chr1	C1_12080W_A	2641810	2643402	1593	23	3514	0.708	0.215	343	0	23	30	41	42	44	2	5	19	21	21	24	1593	1000	1	0.014438166980539862	2.2059008160703075	0.005	0
chr1	C1_12090C_A	2643534	2644889	1356	37	3204	1.296	0.139	189	3	5	5	5	6	6	1	20	24	27	27	27	1356	1000	1	0.027286135693215342	2.3628318584070795	0.0	0
chr1	C1_12100C_A	2645318	2647321	2004	26	1952	0.5589999999999999	0.182	364	3	7	12	19	19	31	7	29	30	32	34	34	2004	1000	1	0.012974051896207584	0.9740518962075848	0.0	0
chr1	C1_12110C_A	2647733	2648113	381	6	75	0.614	0.451	172	1	12	21	23	23	24	12	36	39	39	40	41	381	1000	1	0.015748031496062992	0.1968503937007874	0.25	0
chr1	C1_12120W_A	2648544	2650742	2199	18	1692	0.295	0.19	418	5	6	20	20	40	41	0	1	2	3	4	4	2199	1000	1	0.008185538881309686	0.7694406548431105	0.03	0
chr1	C1_12130C_A	2650824	2653223	2400	20	950	0.28800000000000003	0.304	730	0	1	1	1	2	2	4	11	11	15	15	17	2400	1000	1	0.008333333333333333	0.3958333333333333	0.055	0
chr1	C1_12140W_A	2653555	2654043	489	12	2448	1.006	0.268	131	19	29	29	29	29	31	1	2	5	11	12	14	489	1000	1	0.024539877300613498	5.006134969325153	0.015	0
chr1	C1_12150C_A	2654122	2654799	678	12	664	0.711	0.29100000000000004	197	1	2	6	32	33	33	7	18	26	27	30	31	678	1000	1	0.017699115044247787	0.9793510324483776	0.01	0
chr1	C1_12160W_A	2655467	2655976	510	12	787	1.012	0.249	127	0	8	9	13	15	15	0	0	0	0	6	9	510	1000	1	0.023529411764705882	1.5431372549019609	0.02	0
chr1	C1_12170C_A	2656050	2657330	1281	23	2906	0.7859999999999999	0.155	199	0	1	5	6	11	12	9	22	26	26	26	36	1281	1000	1	0.01795472287275566	2.2685402029664323	0.0	0
chr1	C1_12180C_A	2657594	2658760	1167	16	1342	0.623	0.285	333	2	15	19	20	20	20	12	22	25	26	26	26	1167	1000	1	0.013710368466152529	1.1499571550985432	0.01	0
chr1	C1_12190W_A	2659187	2661355	2169	38	4060	0.88	0.163	354	1	7	18	18	20	22	8	29	29	29	29	29	2169	1000	1	0.01751959428307976	1.871830336560627	0.0	0
chr1	C1_12200W_A	2661669	2664584	2916	3	145	0.042	0.501	1462	2	22	23	26	26	27	3	27	30	30	33	34	2916	1000	1	0.00102880658436214	0.04972565157750343	1.0	1
chr1	C1_12210W_A	2664810	2666372	1563	15	1657	0.451	0.2	313	22	29	30	30	30	30	1	2	2	2	2	2	1563	1000	1	0.009596928982725529	1.0601407549584132	0.005	0
chr1	C1_12220W_A	2666903	2668348	1446	1	34	0.031	0.956	1382	0	0	4	5	6	7	10	15	23	29	29	29	1446	1000	1	0.0006915629322268327	0.02351313969571231	1.0	1
chr1	C1_12230W_A	2669523	2672528	3006	18	874	0.309	0.281	846	0	0	5	14	21	21	3	6	8	9	9	10	3006	1000	1	0.00598802395209581	0.2907518296739854	0.095	0
chr1	C1_12240C_A	2672727	2674139	1413	21	1306	0.711	0.221	312	3	6	6	9	10	10	7	24	35	36	38	38	1413	1000	1	0.0148619957537155	0.9242745930644021	0.0	0
chr1	C1_12250C_A	2674414	2676231	1818	30	2464	0.742	0.172	312	8	26	28	29	29	32	3	7	12	19	26	26	1818	1000	1	0.0165016501650165	1.3553355335533552	0.0	0
chr1	C1_12260W_A	2677427	2678068	642	3	9	0.188	0.534	343	16	22	29	34	38	39	4	5	5	5	6	6	642	1000	1	0.004672897196261682	0.014018691588785048	0.965	1
chr1	C1_12270W_A	2678223	2679232	1010	6	519	0.235	0.562	568	1	6	6	7	7	11	1	1	1	1	7	10	1010	1000	1	0.005940594059405941	0.5138613861386139	0.76	1
chr1	C1_12280C_A	2679385	2680083	699	1	1	0.064	0.863	603	0	2	3	3	3	3	4	16	18	22	23	24	699	1000	1	0.001430615164520744	0.001430615164520744	1.0	1
chr1	C1_12290C_A	2680478	2682487	2010	22	2458	0.499	0.26	522	2	4	7	7	7	8	1	12	21	31	34	34	2010	1000	1	0.010945273631840795	1.2228855721393035	0.0	0
chr1	C1_12300W_A	2683626	2683973	348	9	1189	1.209	0.489	170	4	6	10	28	35	35	0	2	3	5	7	11	348	1000	1	0.02586206896551724	3.4166666666666665	0.305	0
chr1	C1_12310C_A	2685652	2686530	879	3	3	0.152	0.5710000000000001	502	5	9	11	13	15	17	0	29	29	30	39	43	879	1000	1	0.0034129692832764505	0.0034129692832764505	1.0	1
chr1	C1_12320C_A	2687249	2687452	204	4	205	1.008	0.534	109	1	1	1	11	11	11	4	12	13	15	15	16	204	1000	1	0.0196078431372549	1.0049019607843137	0.52	0
chr1	C1_12330W_A	2687808	2689043	1236	24	2222	1.07	0.271	335	2	15	17	18	26	26	0	0	0	0	0	10	1236	1000	1	0.019417475728155338	1.7977346278317152	0.0	0
chr1	C1_12340C_A	2689209	2690219	1011	0	0	0.0	1.0	1011	0	0	1	2	3	16	0	7	17	17	17	17	1011	1000	1	0.0	0.0	1.0	1
chr1	C1_12350W_A	2690712	2693726	3015	3	168	0.046	0.705	2126	3	12	19	19	19	19	2	3	3	3	10	15	3015	1000	1	0.0009950248756218905	0.055721393034825865	1.0	1
chr1	C1_12360C_A	2693848	2694471	624	0	0	0.0	1.0	624	1	3	3	3	3	3	0	7	12	20	22	23	624	1000	1	0.0	0.0	1.0	1
chr1	C1_12370W_A	2695803	2696300	498	7	987	0.7829999999999999	0.317	158	6	9	12	16	24	24	2	3	3	3	3	11	498	1000	1	0.014056224899598391	1.9819277108433733	0.09	0
chr1	C1_12380C_A	2696433	2697707	1275	1	1	0.04	0.833	1062	1	4	4	9	12	18	0	8	13	14	14	14	1275	1000	1	0.000784313725490196	0.000784313725490196	1.0	1
chr1	C1_12390C_A	2698188	2699014	827	1	1	0.069	0.7809999999999999	646	2	7	15	16	16	16	0	0	4	5	6	6	827	1000	1	0.0012091898428053206	0.0012091898428053206	1.0	1
chr1	C1_12400C_A	2699565	2699942	378	6	433	0.907	0.34700000000000003	131	1	7	7	7	7	10	0	1	1	1	1	1	378	1000	1	0.015873015873015872	1.1455026455026456	0.26	0
chr1	C1_12410C_A	2700195	2703026	2832	21	1327	0.426	0.16899999999999998	480	0	1	2	3	3	3	4	6	15	24	27	27	2832	1000	1	0.007415254237288136	0.4685734463276836	0.02	0
chr1	C1_12420C_A	2703220	2703618	399	29	1873	4.473	0.258	103	3	6	8	8	8	8	8	16	22	47	47	47	399	1000	1	0.07268170426065163	4.694235588972432	0.02	0
chr1	C1_12430W_A	2704534	2707485	2952	29	1918	0.537	0.31	914	7	7	26	30	37	41	9	13	15	18	18	20	2952	1000	1	0.009823848238482384	0.6497289972899729	0.06	0
chr1	C1_12440W_A	2707766	2708623	858	17	1655	1.119	0.171	147	9	13	15	17	17	17	5	6	7	8	9	9	858	1000	1	0.01981351981351981	1.9289044289044288	0.0	0
chr1	C1_12450C_A	2708975	2716906	7932	50	2101	0.229	0.099	783	1	3	9	10	14	16	0	1	5	9	16	21	7932	1000	1	0.006303580433686335	0.2648764498234997	0.09	0
chr1	C1_12460C_A	2718577	2718870	294	12	820	1.843	0.248	73	0	5	11	18	26	27	5	8	17	21	29	29	294	1000	1	0.040816326530612235	2.7891156462585034	0.015	0
chr1	C1_12470W_A	2719965	2720702	738	24	2479	1.4880000000000002	0.16899999999999998	125	11	17	26	33	38	43	5	5	5	5	14	17	738	1000	1	0.032520325203252036	3.359078590785908	0.0	0
chr1	C1_12480W_A	2720860	2721362	503	0	0	0.0	1.0	503	0	12	16	21	25	30	2	8	23	43	47	49	503	1000	1	0.0	0.0	1.0	1
chr1	C1_12490W_A	2723178	2727197	4020	63	6550	0.737	0.064	257	0	0	0	2	6	9	5	5	14	15	19	30	4020	1000	1	0.015671641791044775	1.6293532338308458	0.0	0
chr1	C1_12500C_A	2727470	2727566	97	8	482	3.775	0.33	32	6	7	9	12	15	16	3	3	3	8	8	9	97	1000	1	0.08247422680412371	4.969072164948454	0.165	0
chr1	C1_12510W_A	2729345	2733526	4182	15	141	0.163	0.217	906	0	2	20	30	32	33	2	4	12	12	12	12	4182	1000	1	0.0035868005738880922	0.03371592539454806	0.825	1
chr1	C1_12520W_A	2734096	2736375	2280	6	53	0.14800000000000002	0.583	1330	3	9	13	14	14	14	0	0	0	5	6	13	2280	1000	1	0.002631578947368421	0.02324561403508772	1.0	1
chr1	C1_12530C_A	2736499	2737875	1377	16	492	0.6679999999999999	0.295	406	0	2	2	2	2	2	7	20	21	23	23	24	1377	1000	1	0.011619462599854757	0.3572984749455338	0.025	0
chr1	C1_12540W_A	2738222	2738758	537	10	312	1.182	0.14300000000000002	77	5	17	17	20	20	20	0	0	0	1	1	1	537	1000	1	0.0186219739292365	0.5810055865921788	0.065	0
chr1	C1_12550C_A	2738857	2741595	2739	3	19	0.057	0.417	1143	0	2	3	5	7	8	0	4	4	5	7	14	2739	1000	1	0.001095290251916758	0.006936838262139467	1.0	1
chr1	C1_12560C_A	2741867	2742981	1115	23	3420	1.055	0.136	152	8	11	11	12	12	12	4	11	11	11	13	25	1115	1000	1	0.02062780269058296	3.067264573991032	0.01	0
chr1	C1_12570C_A	2743121	2744461	1341	14	945	0.513	0.257	345	8	10	11	14	23	23	2	24	25	30	32	34	1341	1000	1	0.010439970171513796	0.7046979865771812	0.005	0
chr1	C1_12580W_A	2744834	2746261	1428	22	1467	0.7959999999999999	0.27	386	3	21	21	21	21	21	1	8	20	20	23	24	1428	1000	1	0.015406162464985997	1.0273109243697478	0.0	0
chr1	C1_12590W_A	2746753	2747097	345	5	271	0.721	0.443	153	1	13	20	20	21	21	0	0	5	6	6	6	345	1000	1	0.014492753623188406	0.7855072463768116	0.35	0
chr1	C1_12600C_A	2747573	2749495	1923	25	1409	0.536	0.845	1624	1	6	6	6	13	15	6	6	6	6	13	20	1923	1000	1	0.013000520020800831	0.7327093083723349	0.74	1
chr1	C1_12610W_A	2749614	2750276	663	0	0	0.0	1.0	663	2	18	18	18	18	18	0	0	1	4	11	13	663	1000	1	0.0	0.0	1.0	1
chr1	C1_12620W_A	2752402	2756802	4401	28	2204	0.28300000000000003	0.182	799	2	10	11	16	21	26	0	1	2	4	9	11	4401	1000	1	0.006362190411270166	0.5007952738014088	0.155	0
chr1	C1_12630C_A	2756957	2757631	675	6	259	0.431	0.241	163	0	0	1	2	4	4	14	26	33	34	39	46	675	1000	1	0.008888888888888889	0.3837037037037037	0.24	0
chr1	C1_12640W_A	2758065	2758466	402	5	119	0.5539999999999999	0.301	121	6	8	23	23	24	25	3	6	8	16	30	31	402	1000	1	0.01243781094527363	0.2960199004975124	0.25	0
chr1	C1_12650C_A	2758614	2759110	497	17	1086	1.52	0.221	110	2	3	4	11	12	12	8	14	22	24	24	24	497	1000	1	0.03420523138832998	2.1851106639839037	0.0	0
chr1	C1_12660W_A	2759575	2761665	2091	19	1063	0.375	0.531	1111	14	26	29	35	38	43	2	2	2	2	2	2	2091	1000	1	0.009086561453849831	0.5083692013390723	0.855	1
chr1	C1_12670C_A	2761699	2764434	2736	1	1	0.012	0.818	2238	3	4	7	7	7	7	4	5	5	5	6	6	2736	1000	1	0.0003654970760233918	0.0003654970760233918	1.0	1
chr1	C1_12680W_A	2764631	2766184	1554	1	1	0.023	0.561	872	3	5	5	5	5	5	0	1	1	1	18	23	1554	1000	1	0.0006435006435006435	0.0006435006435006435	1.0	1
chr1	C1_12690C_A	2766270	2766920	651	2	61	0.107	0.488	318	0	0	0	0	0	0	7	23	42	44	48	54	651	1000	1	0.0030721966205837174	0.0937019969278034	1.0	1
chr1	C1_12700W_A	2767655	2769733	2079	80	9993	1.5	0.16	332	3	5	15	31	32	32	10	14	20	22	22	24	2079	1000	1	0.03848003848003848	4.806637806637807	0.005	0
chr1	C1_12710C_A	2770318	2771721	1404	27	1627	0.8740000000000001	0.163	229	1	1	3	9	9	11	0	17	18	21	28	33	1404	1000	1	0.019230769230769232	1.1588319088319088	0.005	0
chr1	C1_12720C_A	2772373	2772915	543	18	2379	1.4409999999999998	0.188	102	1	7	10	14	15	16	0	5	10	12	14	28	543	1000	1	0.03314917127071823	4.38121546961326	0.01	0
chr1	C1_12730W_A	2774634	2775641	1008	10	455	0.412	0.345	348	2	7	7	11	14	19	6	7	16	23	29	30	1008	1000	1	0.00992063492063492	0.4513888888888889	0.22	0
chr1	C1_12740W_A	2776562	2779384	2823	30	701	0.379	0.11	311	2	2	7	9	12	12	1	1	1	1	1	2	2823	1000	1	0.010626992561105207	0.2483173928444917	0.01	0
chr1	C1_12750C_A	2779463	2781025	1563	3	35	0.081	0.894	1398	0	1	1	1	2	4	6	6	6	6	6	6	1563	1000	1	0.001919385796545105	0.022392834293026232	1.0	1
chr1	C1_12760W_A	2781193	2782158	966	0	0	0.0	1.0	966	2	7	8	8	8	8	19	20	20	20	20	20	966	1000	1	0.0	0.0	1.0	1
chr1	C1_12770W_A	2782398	2785190	2793	3	240	0.053	0.873	2438	0	17	17	17	17	18	2	10	11	11	11	12	2793	1000	1	0.0010741138560687433	0.08592910848549946	1.0	1
chr1	C1_12780W_A	2785529	2786701	1173	12	289	0.687	0.27	317	2	11	12	14	14	14	1	1	1	1	4	8	1173	1000	1	0.010230179028132991	0.2463768115942029	0.19	0
chr1	C1_12790C_A	2787011	2788024	1014	13	491	0.8109999999999999	0.214	217	3	4	4	5	6	8	0	4	15	19	21	21	1014	1000	1	0.01282051282051282	0.4842209072978304	0.025	0
chr1	C1_12800W_A	2789387	2789872	486	7	359	0.787	0.527	256	3	7	9	9	17	17	6	9	9	9	9	9	486	1000	1	0.01440329218106996	0.7386831275720165	0.375	0
chr1	C1_12810W_A	2790164	2791078	915	4	29	0.211	0.42	384	0	3	3	3	8	11	3	3	3	3	4	7	915	1000	1	0.004371584699453553	0.03169398907103825	0.96	1
chr1	C1_12820C_A	2791182	2792130	949	0	0	0.0	1.0	949	3	4	4	5	5	8	1	1	8	8	9	9	949	1000	1	0.0	0.0	1.0	1
chr1	C1_12830C_A	2792654	2796280	3627	35	922	0.391	0.168	609	2	10	10	10	10	13	3	8	13	21	24	27	3627	1000	1	0.00964984835952578	0.254204576785222	0.025	0
chr1	C1_12840W_A	2797709	2798062	354	9	235	0.984	0.421	149	6	11	13	14	18	19	2	6	15	20	27	29	354	1000	1	0.025423728813559324	0.6638418079096046	0.335	0
chr1	C1_12850W_A	2799737	2799970	234	1	38	0.185	0.705	165	5	6	20	28	33	38	1	2	10	13	21	22	234	1000	1	0.004273504273504274	0.1623931623931624	0.95	1
chr1	C1_12860C_A	2800779	2802220	1442	22	1816	0.598	0.2	289	4	6	11	12	14	17	0	1	3	3	22	24	1442	1000	1	0.015256588072122053	1.259361997226075	0.0	0
chr1	C1_12870C_A	2802305	2802952	648	5	171	0.287	0.66	428	0	0	4	4	4	7	0	0	7	9	10	11	648	1000	1	0.007716049382716048	0.2638888888888889	0.585	0
chr1	C1_12880C_A	2803586	2805145	1560	41	4188	0.972	0.125	195	5	5	25	25	29	34	11	12	15	17	19	20	1560	1000	1	0.026282051282051282	2.6846153846153844	0.0	0
chr1	C1_12890W_A	2805473	2806783	1311	20	1101	0.515	0.266	349	18	25	41	41	42	42	1	2	2	17	17	18	1311	1000	1	0.015255530129672006	0.8398169336384439	0.02	0
chr1	C1_12900W_A	2807779	2809950	2172	22	1320	0.37	0.193	420	0	0	15	15	18	20	1	3	3	7	16	21	2172	1000	1	0.010128913443830571	0.6077348066298343	0.0	0
chr1	C1_12910W_A	2811809	2811973	165	8	206	2.113	0.418	69	3	3	9	14	14	16	2	4	6	8	10	16	165	1000	1	0.048484848484848485	1.2484848484848483	0.27	0
chr1	C1_12920C_A	2812364	2813373	1010	16	1554	0.701	0.263	266	2	14	17	18	20	22	15	21	30	30	34	35	1010	1000	1	0.015841584158415842	1.5386138613861386	0.0	0
chr1	C1_12930C_A	2813599	2815155	1557	36	3852	1.07	0.1	155	5	20	24	24	26	27	4	8	12	14	15	15	1557	1000	1	0.023121387283236997	2.4739884393063583	0.0	0
chr1	C1_12940C_A	2815280	2815492	213	7	221	1.487	0.484	103	3	6	7	9	12	21	16	26	28	29	30	31	213	1000	1	0.03286384976525822	1.0375586854460097	0.345	0
chr1	C1_12950W_A	2815725	2819678	3954	27	676	0.266	0.101	401	4	26	32	32	34	36	6	20	24	26	26	27	3954	1000	1	0.006828528072837633	0.17096611026808295	0.205	0
chr1	C1_12960C_A	2819824	2825022	5199	60	3087	0.43	0.13	675	10	13	13	13	14	14	18	20	34	36	41	48	5199	1000	1	0.011540680900173109	0.5937680323139065	0.005	0
chr1	C1_12970C_A	2827148	2829403	2256	10	1036	0.206	0.3	677	3	6	12	12	13	18	0	1	20	26	40	40	2256	1000	1	0.0044326241134751785	0.4592198581560284	0.765	1
chr1	C1_12980W_A	2830700	2830795	96	2	93	1.05	0.51	49	1	7	8	14	19	19	1	1	1	3	5	5	96	1000	1	0.02083333333333333	0.96875	0.45	0
chr1	C1_12990W_A	2830952	2831055	104	1	128	0.482	0.779	81	1	2	3	8	18	18	0	0	4	20	21	21	104	1000	1	0.009615384615384616	1.2307692307692308	0.715	1
chr1	C1_13000W_A	2831214	2831305	92	0	0	0.0	1.0	92	0	1	2	5	6	11	2	4	24	25	25	25	92	1000	1	0.0	0.0	1.0	1
chr1	C1_13010W_A	2831895	2835419	3525	12	256	0.152	0.29	1022	2	10	17	17	18	18	3	3	3	3	4	4	3525	1000	1	0.003404255319148936	0.0726241134751773	0.97	1
chr1	C1_13020C_A	2835573	2836151	579	2	123	0.17800000000000002	0.893	517	2	3	4	5	6	6	1	23	24	24	24	24	579	1000	1	0.0034542314335060447	0.21243523316062174	0.975	1
chr1	C1_13030C_A	2836350	2838695	2346	3	57	0.067	0.564	1323	23	24	24	24	24	24	0	8	11	21	22	22	2346	1000	1	0.001278772378516624	0.02429667519181585	1.0	1
chr1	C1_13040C_A	2839166	2839269	104	2	159	1.138	0.5579999999999999	58	1	3	7	7	7	7	5	15	15	17	17	17	104	1000	1	0.019230769230769232	1.5288461538461535	0.545	0
chr1	C1_13050W_A	2839748	2840497	750	3	3	0.223	0.489	367	1	1	14	16	16	16	1	1	2	3	3	3	750	1000	1	0.004	0.004	0.97	1
chr1	C1_13060C_A	2840957	2843242	2286	3	3	0.08199999999999999	0.546	1248	2	2	2	2	3	13	0	13	23	25	28	28	2286	1000	1	0.0013123359580052493	0.0013123359580052493	1.0	1
chr1	C1_13070C_A	2843540	2844841	1302	31	3808	1.707	0.151	196	1	14	14	14	14	14	0	0	3	5	6	7	1302	1000	1	0.023809523809523808	2.9247311827956985	0.01	0
chr1	C1_13080W_A	2848507	2849721	1215	25	2323	1.395	0.305	370	0	3	8	15	16	20	2	6	10	14	15	15	1215	1000	1	0.0205761316872428	1.9119341563786008	0.0	0
chr1	C1_13090W_A	2853410	2853805	396	5	124	0.7090000000000001	0.465	184	1	2	4	5	5	7	4	6	9	11	11	11	396	1000	1	0.012626262626262626	0.31313131313131315	0.305	0
chr1	C1_13100W_A	2854902	2855117	216	4	605	1.109	0.565	122	0	5	7	7	11	12	2	2	3	12	14	14	216	1000	1	0.018518518518518517	2.800925925925926	0.54	0
chr1	C1_13110C_A	2856152	2859793	3642	15	915	0.2	0.229	835	2	4	14	17	19	22	0	3	6	9	17	17	3642	1000	1	0.004118616144975288	0.25123558484349257	0.43	0
chr1	C1_13120C_A	2861151	2866055	4905	37	2352	0.345	0.126	619	7	8	10	15	16	16	6	28	28	31	33	37	4905	1000	1	0.007543323139653416	0.4795107033639144	0.03	0
chr1	C1_13130C_A	2866542	2868221	1680	36	3924	1.149	0.14	235	8	8	25	26	26	26	2	6	15	17	18	19	1680	1000	1	0.021428571428571432	2.3357142857142863	0.0	0
chr1	C1_13140C_A	2868818	2869627	810	9	706	0.52	0.386	313	0	2	10	10	11	13	0	1	2	2	4	7	810	1000	1	0.011111111111111113	0.8716049382716049	0.03	0
chr1	C1_13150W_A	2871131	2871499	369	6	742	0.805	0.255	94	2	3	10	11	12	15	2	3	5	11	12	12	369	1000	1	0.016260162601626018	2.010840108401084	0.135	0
chr1	C1_13160W_A	2874071	2875447	1377	18	1933	0.563	0.153	211	0	10	11	15	16	20	1	3	5	6	6	6	1377	1000	1	0.013071895424836602	1.403776325344953	0.0	0
chr1	C1_13170C_A	2875520	2879164	3645	46	3265381	0.457	0.105	383	0	2	3	4	6	10	0	8	8	9	12	12	3645	1000	1	0.01262002743484225	895.8521262002744	0.045	0
chr1	C1_13180W_A	2879441	2880202	762	14	645	0.741	0.22	168	17	20	22	22	22	23	4	20	21	23	26	28	762	1000	1	0.01837270341207349	0.8464566929133859	0.005	0
chr1	C1_13190W_A	2880525	2881034	510	7	725	0.546	0.327	167	9	25	27	27	30	30	1	5	5	6	6	20	510	1000	1	0.013725490196078431	1.4215686274509804	0.125	0
chr1	C1_13200C_A	2881257	2882471	1215	19	638	0.634	0.16	194	5	6	8	11	15	15	13	18	27	30	31	31	1215	1000	1	0.015637860082304528	0.5251028806584362	0.0	0
chr1	C1_13210C_A	2882858	2883161	304	22	1332	3.14	0.493	150	10	13	25	29	31	31	0	2	3	5	5	5	304	1000	1	0.07236842105263158	4.381578947368421	0.58	0
chr1	C1_13220C_A	2883615	2886056	2442	28	1719	0.473	0.14800000000000002	362	1	2	4	12	28	28	5	19	21	30	30	34	2442	1000	1	0.011466011466011464	0.7039312039312039	0.0	0
chr1	C1_13240W_A	2887954	2889222	1269	12	291	0.386	0.308	391	1	4	8	24	25	27	2	9	12	13	15	16	1269	1000	1	0.009456264775413713	0.2293144208037825	0.25	0
chr1	C1_13250W_A	2891491	2892429	939	5	525	0.226	0.49	460	6	7	9	9	12	13	1	1	3	15	15	21	939	1000	1	0.005324813631522897	0.5591054313099042	0.87	1
chr1	C1_13260W_A	2893242	2893804	563	12	1593	1.035	0.3	169	1	12	15	15	15	15	6	13	14	15	15	16	563	1000	1	0.021314387211367674	2.8294849023090585	0.015	0
chr1	C1_13270W_A	2894167	2895063	897	11	355	0.591	0.362	325	3	11	14	15	21	21	4	5	6	6	8	12	897	1000	1	0.012263099219620958	0.3957636566332218	0.215	0
chr1	C1_13280C_A	2895365	2895955	591	1	581	0.08	0.985	582	0	1	3	4	6	9	0	2	10	12	14	14	591	1000	1	0.001692047377326565	0.9830795262267344	0.98	1
chr1	C1_13290W_A	2896606	2898192	1587	42	1567	1.327	0.14800000000000002	235	0	5	10	10	10	15	1	1	1	1	1	1	1587	1000	1	0.026465028355387527	0.9873976055450536	0.005	0
chr1	C1_13300C_A	2898258	2901239	2982	3	67	0.044	0.563	1680	1	6	8	10	11	22	0	1	9	13	17	18	2982	1000	1	0.001006036217303823	0.022468142186452045	1.0	1
chr1	C1_13310W_A	2902523	2904391	1869	21	792	0.551	0.319	597	0	6	19	23	30	31	1	5	7	7	7	8	1869	1000	1	0.011235955056179777	0.4237560192616373	0.02	0
chr1	C1_13320C_A	2904794	2906515	1722	6	231	0.189	0.34	585	2	4	6	6	6	6	0	17	27	32	32	33	1722	1000	1	0.003484320557491289	0.13414634146341464	0.835	1
chr1	C1_13330C_A	2907207	2908241	1035	15	1591	0.821	0.22	228	5	6	15	15	15	16	3	5	9	11	15	15	1035	1000	1	0.014492753623188406	1.5371980676328505	0.0	0
chr1	C1_13350W_A	2911530	2913284	1755	16	960	0.418	0.193	338	1	6	15	18	20	21	1	2	4	4	4	7	1755	1000	1	0.009116809116809116	0.5470085470085471	0.005	0
chr1	C1_13360C_A	2913583	2914710	1128	6	237	0.245	0.433	488	0	2	4	4	4	4	0	3	4	4	4	10	1128	1000	1	0.0053191489361702135	0.21010638297872344	0.705	0
chr1	C1_13370W_A	2914941	2916115	1175	3	42	0.11	0.5329999999999999	626	1	3	3	3	3	5	1	7	7	7	7	18	1175	1000	1	0.002553191489361702	0.03574468085106383	1.0	1
chr1	C1_13380W_A	2916409	2917254	846	1	1	0.05	0.7170000000000001	607	0	6	6	6	6	9	0	3	14	16	16	16	846	1000	1	0.0011820330969267141	0.0011820330969267141	1.0	1
chr1	C1_13390W_A	2917513	2919603	2091	47	2272	1.205	0.238	497	4	5	5	5	5	5	4	7	8	12	12	13	2091	1000	1	0.02247728359636537	1.0865614538498327	0.01	0
chr1	C1_13400C_A	2919985	2922180	2196	28	2193	0.623	0.198	435	3	3	6	9	9	10	1	8	14	15	25	26	2196	1000	1	0.012750455373406194	0.9986338797814208	0.0	0
chr1	C1_13410W_A	2925344	2925812	469	6	154	0.594	0.382	179	7	10	17	20	20	26	4	7	7	9	11	11	469	1000	1	0.01279317697228145	0.3283582089552239	0.36	0
chr1	C1_13420C_A	2925999	2930585	4587	23	721	0.197	0.177	810	3	7	10	11	19	27	1	3	17	27	29	30	4587	1000	1	0.0050141704817963815	0.15718334423370395	0.33	0
chr1	C1_13430C_A	2931984	2933711	1728	11	1048	0.23	0.223	386	1	2	4	8	22	23	2	4	17	25	28	28	1728	1000	1	0.0063657407407407395	0.6064814814814815	0.18	0
chr1	C1_13440C_A	2935419	2937365	1947	23	2329	0.52	0.199	387	0	1	1	5	10	12	0	0	5	6	9	12	1947	1000	1	0.011813045711350795	1.1961992809450437	0.0	0
chr1	C1_13450W_A	2944587	2947346	2760	32	2872	0.428	0.225	622	2	4	6	7	10	15	0	2	5	7	11	11	2760	1000	1	0.011594202898550723	1.0405797101449274	0.01	0
chr1	C1_13460W_A	2951046	2951402	357	12	286	1.229	0.431	154	9	15	31	39	41	44	2	4	5	10	11	12	357	1000	1	0.03361344537815126	0.8011204481792717	0.325	0
chr1	C1_13470W_A	2952022	2954022	2001	21	1148	0.368	0.189	379	3	6	18	23	32	36	0	2	5	15	17	19	2001	1000	1	0.010494752623688156	0.5737131434282858	0.0	0
chr1	C1_13480W_A	2955558	2957528	1971	25	2099	0.484	0.183	361	0	5	9	14	16	17	3	7	10	10	12	14	1971	1000	1	0.012683916793505834	1.06494165398275	0.0	0
chr1	C1_13490C_A	2957814	2959928	2115	41	1652	0.774	0.171	361	1	5	10	13	14	15	7	15	17	20	20	20	2115	1000	1	0.01938534278959811	0.7810874704491726	0.005	0
chr1	C1_13500C_A	2960256	2960366	111	0	0	0.0	1.0	111	5	9	10	13	15	16	0	0	13	17	21	25	111	1000	1	0.0	0.0	1.0	1
chr1	C1_13510C_A	2960894	2962522	1629	25	1006	0.66	0.285	465	6	13	13	17	19	20	18	22	23	27	28	40	1629	1000	1	0.015346838551258441	0.6175567833026396	0.0	0
chr1	C1_13520C_A	2963189	2964004	816	6	444	0.302	0.337	275	4	9	10	21	22	22	11	19	22	23	25	26	816	1000	1	0.007352941176470587	0.5441176470588235	0.245	0
chr1	C1_13540W_A	2966485	2968239	1755	8	485	0.18	0.56	983	3	21	26	28	28	28	3	4	4	4	4	18	1755	1000	1	0.004558404558404558	0.27635327635327633	0.92	1
chr1	C1_13550C_A	2968355	2969704	1350	1	34	0.03	0.976	1318	1	6	7	7	7	8	7	22	25	25	25	26	1350	1000	1	0.0007407407407407407	0.025185185185185185	1.0	1
chr1	C1_13560W_A	2969916	2971433	1518	11	646	0.292	0.244	371	10	21	21	21	21	22	3	5	13	17	28	33	1518	1000	1	0.007246376811594203	0.42555994729907776	0.115	0
chr1	C1_13570W_A	2976150	2978966	2817	15	480	0.236	0.215	605	1	1	3	10	27	33	0	1	2	3	4	6	2817	1000	1	0.005324813631522897	0.1703940362087327	0.315	0
chr1	C1_13580W_A	2981409	2983799	2391	3	23	0.045	0.7809999999999999	1867	0	0	11	13	13	14	2	4	13	18	25	25	2391	1000	1	0.0012547051442910915	0.009619406106231704	1.0	1
chr1	C1_13590W_A	2984915	2986141	1227	25	1924	0.991	0.227	279	4	17	21	24	28	28	0	5	10	11	13	14	1227	1000	1	0.020374898125509373	1.5680521597392012	0.0	0
chr1	C1_13600W_A	2986247	2987143	897	24	6425	1.277	0.366	328	1	3	3	5	9	15	3	4	4	5	7	7	897	1000	1	0.026755852842809364	7.162764771460424	0.305	0
chr1	C1_13610C_A	2987589	2989826	2238	34	2920	0.633	0.134	300	0	0	2	2	9	10	1	8	16	20	22	28	2238	1000	1	0.015192135835567468	1.3047363717605005	0.0	0
chr1	C1_13620W_A	2993143	2996184	3042	29	2692	0.344	0.099	302	3	9	15	19	21	22	2	8	23	31	31	34	3042	1000	1	0.00953320184089415	0.8849441157133465	0.01	0
chr1	C1_13630W_A	2997002	2998684	1683	19	2102	0.464	0.206	347	2	12	13	21	22	22	4	5	8	17	19	20	1683	1000	1	0.0112893642305407	1.2489601901366607	0.005	0
chr1	C1_13640W_A	2999684	3001459	1776	28	1929	0.585	0.115	204	5	23	32	35	35	36	2	3	5	6	8	36	1776	1000	1	0.01576576576576576	1.086148648648649	0.0	0
chr1	C1_13650C_A	3001541	3002887	1347	18	1127	0.57	0.206	278	2	4	5	6	8	8	10	32	35	35	35	36	1347	1000	1	0.0133630289532294	0.8366740905716407	0.0	0
chr1	C1_13660W_A	3003281	3005827	2547	18	616	0.306	0.262	667	6	12	20	24	25	27	8	12	12	13	13	13	2547	1000	1	0.00706713780918728	0.24185316058107575	0.11	0
chr1	C1_13670W_A	3006268	3008214	1947	17	1971	0.354	0.304	591	0	7	16	17	17	17	1	2	2	2	6	6	1947	1000	1	0.008731381612737545	1.012326656394453	0.08	0
chr1	C1_13680C_A	3008286	3008819	534	3	23	0.256	0.7659999999999999	409	1	1	2	7	8	8	1	21	30	31	34	45	534	1000	1	0.005617977528089888	0.04307116104868914	0.96	1
chr1	C1_13690C_A	3009398	3009805	408	3	159	0.354	0.35	143	4	9	22	24	25	27	3	3	15	20	23	23	408	1000	1	0.007352941176470587	0.3897058823529412	0.46	0
chr1	C1_13700W_A	3011259	3013047	1789	4	37	0.115	0.4320000000000001	772	0	0	7	7	13	14	0	0	1	2	2	5	1789	1000	1	0.0022358859698155395	0.02068194522079374	1.0	1
chr1	C1_13710C_A	3013321	3013620	300	3	122	0.575	0.5329999999999999	160	7	7	8	9	9	9	0	12	12	12	15	18	300	1000	1	0.01	0.4066666666666667	0.565	0
chr1	C1_13720W_A	3013880	3015796	1917	28	1166	0.711	0.15	288	5	13	14	14	14	14	1	3	3	3	3	5	1917	1000	1	0.014606155451225875	0.6082420448617631	0.0	0
chr1	C1_13730C_A	3015898	3016878	981	3	90	0.146	0.632	620	1	4	5	8	10	14	0	8	19	23	23	23	981	1000	1	0.003058103975535168	0.09174311926605504	1.0	1
chr1	C1_13740W_A	3017711	3019987	2277	23	1839	0.546	0.199	452	5	6	7	16	16	16	3	4	6	10	10	11	2277	1000	1	0.010101010101010102	0.8076416337285902	0.0	0
chr1	C1_13750C_A	3020078	3020674	597	8	274	0.8220000000000001	0.345	206	2	4	5	6	7	7	12	12	12	12	12	12	597	1000	1	0.01340033500837521	0.458961474036851	0.245	0
chr1	C1_13760W_A	3020866	3022500	1635	4	82	0.133	0.42	686	0	13	15	15	18	18	0	0	4	4	11	13	1635	1000	1	0.0024464831804281344	0.050152905198776764	1.0	1
chr1	C1_13770C_A	3022624	3023331	708	10	427	0.7909999999999999	0.371	263	0	1	1	1	2	2	11	25	31	31	40	45	708	1000	1	0.014124293785310734	0.6031073446327684	0.035	0
chr1	C1_13780W_A	3025935	3030620	4686	4	123	0.034	0.507	2378	0	1	4	13	18	27	2	4	4	20	23	23	4686	1000	1	0.0008536064874093043	0.02624839948783611	1.0	1
chr1	C1_13790C_A	3030836	3031201	366	16	879	1.987	0.34700000000000003	127	2	3	4	4	4	4	13	29	38	38	38	38	366	1000	1	0.04371584699453552	2.401639344262295	0.08	0
chr1	C1_13800C_A	3031379	3033394	2016	35	3427	0.7859999999999999	0.223	450	19	30	39	40	40	40	4	6	7	14	16	19	2016	1000	1	0.017361111111111112	1.6999007936507935	0.005	0
chr1	C1_13810W_A	3035056	3037140	2085	42	5098	0.978	0.14	292	4	7	9	15	19	23	0	0	1	2	3	13	2085	1000	1	0.020143884892086333	2.445083932853717	0.0	0
chr1	C1_13820C_A	3037435	3038457	1023	22	5100	1.062	0.14	143	2	2	7	10	12	12	0	3	6	7	8	10	1023	1000	1	0.021505376344086027	4.98533724340176	0.0	0
chr1	C1_13830C_A	3038900	3040153	1254	17	1024	0.5670000000000001	0.165	207	3	21	23	25	26	28	4	10	16	30	30	31	1254	1000	1	0.013556618819776716	0.8165869218500797	0.01	0
chr1	C1_13840W_A	3041388	3043343	1956	16	2336	0.316	0.315	616	4	5	11	23	24	27	0	1	5	7	8	10	1956	1000	1	0.0081799591002045	1.1942740286298568	0.16	0
chr1	C1_13850C_A	3043435	3044964	1530	28	3911	0.75	0.118	181	0	0	1	1	1	3	1	4	14	17	17	17	1530	1000	1	0.018300653594771243	2.5562091503267967	0.0	0
chr1	C1_13860C_A	3045790	3047977	2188	3	3	0.055	0.496	1086	0	2	6	8	11	12	0	1	8	18	22	23	2188	1000	1	0.0013711151736745884	0.0013711151736745884	1.0	1
chr1	C1_13870W_A	3051419	3053002	1584	19	2649	0.5770000000000001	0.17	269	1	5	13	15	17	21	7	7	8	9	10	11	1584	1000	1	0.011994949494949494	1.6723484848484849	0.0	0
chr1	C1_13880C_A	3053314	3056847	3534	32	1961	0.366	0.106	373	2	2	2	4	4	5	0	3	19	26	27	34	3534	1000	1	0.009054895302773062	0.5548953027730616	0.0	0
chr1	C1_13890C_A	3060917	3060989	73	3	382	1.791	0.7120000000000001	52	0	1	1	4	6	7	4	6	6	6	6	6	73	1000	1	0.0410958904109589	5.232876712328767	0.635	0
chr1	C1_13900C_A	3061337	3063046	1710	1	1	0.023	0.889	1520	1	1	4	4	8	10	0	0	10	19	21	22	1710	1000	1	0.0005847953216374268	0.0005847953216374268	1.0	1
chr1	C1_13910C_A	3063729	3065366	1638	22	2275	0.575	0.173	284	7	24	28	28	28	28	1	11	16	20	21	29	1638	1000	1	0.013431013431013432	1.3888888888888888	0.0	0
chr1	C1_13920W_A	3065854	3066933	1080	25	1733	0.911	0.192	207	12	15	24	24	24	25	3	11	23	28	29	30	1080	1000	1	0.023148148148148147	1.6046296296296296	0.005	0
chr1	C1_13930W_A	3067395	3069419	2025	22	4168	0.439	0.128	260	6	19	21	21	22	30	0	0	3	11	13	17	2025	1000	1	0.010864197530864195	2.0582716049382714	0.02	0
chr1	C1_13940W_A	3074020	3075138	1119	2	83	0.068	0.755	845	4	4	7	11	20	26	0	0	1	1	12	12	1119	1000	1	0.0017873100983020554	0.0741733690795353	1.0	1
chr1	C1_13950C_A	3075627	3076121	495	11	860	0.878	0.32299999999999995	160	0	2	2	2	2	2	5	25	30	31	31	33	495	1000	1	0.022222222222222227	1.7373737373737377	0.01	0
chr1	C1_13960W_A	3076534	3078465	1932	19	1448	0.337	0.16399999999999998	317	2	19	29	33	34	34	3	3	4	5	7	9	1932	1000	1	0.009834368530020704	0.7494824016563147	0.0	0
chr1	C1_13970C_A	3078503	3080161	1659	20	870	0.405	0.202	335	1	1	1	1	3	3	0	11	30	37	37	37	1659	1000	1	0.012055455093429776	0.5244122965641953	0.005	0
chr1	C1_13980C_A	3080843	3082867	2025	22	2336	0.354	0.239	483	15	26	44	44	47	47	0	1	3	23	25	26	2025	1000	1	0.010864197530864195	1.1535802469135803	0.04	0
chr1	C1_13990W_A	3083624	3084232	609	11	562	0.645	0.228	139	13	33	35	36	36	36	3	5	7	7	11	12	609	1000	1	0.0180623973727422	0.922824302134647	0.005	0
chr1	C1_14000C_A	3084235	3086670	2436	40	3945	0.583	0.135	328	0	5	7	16	16	16	19	40	45	50	51	55	2436	1000	1	0.016420361247947456	1.6194581280788178	0.0	0
chr1	C1_14010W_A	3087546	3088738	1193	21	2807	0.611	0.258	308	12	26	29	35	39	40	6	20	28	29	47	47	1193	1000	1	0.01760268231349539	2.3528918692372165	0.0	0
chr1	C1_14020W_A	3089131	3089538	408	11	1306	0.893	0.299	122	8	9	14	16	18	20	3	13	17	20	21	42	408	1000	1	0.02696078431372549	3.2009803921568634	0.01	0
chr1	C1_14030W_A	3089848	3090855	1008	22	2096	0.7490000000000001	0.156	157	16	28	34	34	42	44	7	13	16	22	24	26	1008	1000	1	0.021825396825396824	2.0793650793650795	0.0	0
chr1	C1_14040W_A	3091015	3093318	2304	63	3728	1.202	0.106	245	0	9	13	14	19	22	0	3	3	5	6	6	2304	1000	1	0.02734375	1.6180555555555556	0.0	0
chr1	C1_14050C_A	3093320	3096691	3372	50	5134	0.574	0.128	430	2	3	4	4	5	5	8	28	35	35	35	37	3372	1000	1	0.01482799525504152	1.5225385527876631	0.0	0
chr1	C1_14060W_A	3097094	3098602	1509	16	1660	0.482	0.246	371	6	19	27	32	33	33	2	2	3	4	4	4	1509	1000	1	0.010603048376408216	1.1000662690523526	0.005	0
chr1	C1_14080W_A	3099207	3104663	5457	9	312	0.063	0.6970000000000001	3801	3	20	29	31	32	33	13	18	18	20	20	21	5457	1000	1	0.0016492578339747114	0.05717427157779	1.0	1
chr1	C1_14090W_A	3104890	3105271	382	0	0	0.0	1.0	382	1	13	13	14	14	14	3	15	18	23	24	24	382	1000	1	0.0	0.0	1.0	1
chr1	C1_14100W_A	3105687	3106352	666	11	1177	0.858	0.21	140	1	15	19	19	28	28	0	0	0	0	0	7	666	1000	1	0.016516516516516516	1.7672672672672671	0.005	0
chr1	C1_14110C_A	3106574	3107665	1092	2	26	0.096	0.68	743	0	0	1	6	24	24	0	3	4	5	5	8	1092	1000	1	0.0018315018315018317	0.023809523809523808	1.0	1
chr1	C1_14120C_A	3108041	3108856	816	11	818	0.843	0.325	265	0	8	8	8	8	8	3	5	8	13	17	20	816	1000	1	0.013480392156862746	1.0024509803921569	0.01	0
chr1	C1_14130W_A	3113601	3114746	1146	13	1031	0.514	0.229	263	2	5	10	16	18	27	2	4	7	9	9	9	1146	1000	1	0.011343804537521814	0.8996509598603839	0.005	0
chr1	C1_14140C_A	3115346	3118555	3210	19	1362	0.232	0.289	929	1	2	4	5	5	6	0	2	16	19	20	20	3210	1000	1	0.005919003115264798	0.4242990654205607	0.14	0
chr1	C1_14150C_A	3119756	3120121	366	1	31	0.124	0.833	305	2	3	4	13	15	15	0	0	0	7	8	9	366	1000	1	0.00273224043715847	0.08469945355191258	1.0	1
chr1	C1_14160W_A	3120934	3122688	1755	21	1195	0.5	0.16899999999999998	296	6	11	11	14	14	14	0	13	17	18	18	20	1755	1000	1	0.011965811965811968	0.6809116809116809	0.0	0
chr1	C1_14170W_A	3123050	3124726	1677	17	1760	0.448	0.364	611	7	27	29	29	30	30	4	5	11	11	12	12	1677	1000	1	0.010137149672033392	1.0494931425163982	0.075	0
chr1	C1_14180W_A	3125262	3126833	1572	23	4024	0.653	0.222	349	8	12	15	17	18	18	2	6	8	16	16	17	1572	1000	1	0.014631043256997456	2.5597964376590334	0.0	0
chr1	C1_14190C_A	3126893	3127267	375	7	839	0.8240000000000001	0.333	125	2	3	7	7	7	7	3	18	21	23	24	24	375	1000	1	0.018666666666666668	2.2373333333333334	0.12	0
chr1	C1_14200W_A	3127604	3128596	993	10	1158	0.45	0.192	191	16	27	28	31	35	37	0	2	2	3	3	5	993	1000	1	0.010070493454179257	1.1661631419939578	0.02	0
chr1	C1_14210C_A	3128660	3131260	2601	16	1079	0.275	0.147	383	0	0	1	1	5	5	0	13	16	29	32	34	2601	1000	1	0.006151480199923107	0.4148404459823145	0.12	0
chr1	C1_14220C_A	3132914	3134062	1149	7	207	0.32	0.35100000000000003	403	2	5	11	13	27	34	3	6	15	17	19	22	1149	1000	1	0.0060922541340295904	0.1801566579634465	0.345	0
chr1	C1_14230C_A	3135405	3138674	3270	9	1042	0.14300000000000002	0.494	1614	4	13	18	19	24	24	0	1	1	1	1	1	3270	1000	1	0.0027522935779816515	0.3186544342507645	0.995	1
chr1	C1_14240W_A	3139007	3140692	1686	3	229	0.103	0.6409999999999999	1081	0	1	1	1	1	1	0	2	7	8	8	8	1686	1000	1	0.0017793594306049821	0.13582443653618032	1.0	1
chr1	C1_14250C_A	3140868	3143546	2679	29	2504	0.626	0.13	348	2	2	3	3	3	3	1	10	16	16	16	23	2679	1000	1	0.010824934677118328	0.9346771183277344	0.005	0
chr1	C1_14260C_A	3144084	3144923	840	0	0	0.0	1.0	840	4	6	24	24	24	24	0	9	15	16	16	18	840	1000	1	0.0	0.0	1.0	1
chr1	C1_14270W_A	3145303	3146106	804	8	359	0.7290000000000001	0.32299999999999995	260	8	11	11	11	11	31	0	0	2	2	2	9	804	1000	1	0.009950248756218905	0.4465174129353234	0.295	0
chr1	C1_14280C_A	3146581	3147441	861	3	51	0.221	0.7909999999999999	681	1	2	2	2	2	8	9	19	21	21	21	21	861	1000	1	0.003484320557491289	0.05923344947735192	0.935	1
chr1	C1_14290C_A	3147891	3150121	2231	18	1181	0.488	0.419	935	2	4	13	13	13	14	2	7	13	17	21	21	2231	1000	1	0.008068130883012102	0.529359031824294	0.395	0
chr1	C1_14300C_A	3150921	3154691	3771	33	4091	0.417	0.17	641	9	13	15	20	28	28	8	18	25	28	28	30	3771	1000	1	0.008750994431185363	1.084858127817555	0.03	0
chr1	C1_14310W_A	3155030	3156043	1014	17	1122	0.84	0.269	273	9	22	27	27	28	30	1	1	3	6	7	9	1014	1000	1	0.016765285996055226	1.106508875739645	0.0	0
chr1	C1_14320C_A	3156047	3156742	696	15	2167	1.143	0.295	205	2	9	10	12	20	22	9	15	16	18	19	22	696	1000	1	0.02155172413793104	3.1135057471264367	0.0	0
chr1	C1_14330W_A	3157023	3158294	1272	24	3644	0.996	0.142	181	14	20	23	25	29	29	1	2	4	4	6	6	1272	1000	1	0.018867924528301886	2.8647798742138364	0.015	0
chr1	C1_14340C_A	3158465	3160450	1986	17	1267	0.429	0.199	395	1	2	3	4	5	13	2	7	8	9	11	14	1986	1000	1	0.008559919436052367	0.6379657603222558	0.005	0
chr1	C1_14350W_A	3162078	3162521	444	0	0	0.0	1.0	444	2	7	9	11	14	19	2	3	3	3	4	7	444	1000	1	0.0	0.0	1.0	1
chr1	C1_14360C_A	3162712	3164187	1476	24	2861	0.815	0.177	261	1	3	3	4	9	14	3	10	16	19	20	20	1476	1000	1	0.016260162601626018	1.9383468834688349	0.0	0
chr1	C1_14370W_A	3164722	3165045	324	18	1766	2.71	0.21	68	3	9	15	18	18	18	1	4	5	5	5	5	324	1000	1	0.05555555555555555	5.450617283950617	0.01	0
chr1	C1_14380C_A	3165464	3167263	1800	6	655	0.16399999999999998	0.426	766	1	5	5	9	11	16	1	1	2	3	4	4	1800	1000	1	0.0033333333333333327	0.3638888888888889	0.96	1
chr1	C1_14390W_A	3167371	3167592	222	0	0	0.0	1.0	222	1	1	1	1	1	1	1	1	3	10	10	11	222	1000	1	0.0	0.0	1.0	1
chr1	C1_14400C_A	3167604	3169514	1911	45	4633	1.183	0.183	349	0	0	0	0	0	0	1	4	5	7	11	19	1911	1000	1	0.02354788069073784	2.424385138670853	0.0	0
chr1	C1_14410W_A	3169513	3169746	234	4	60	0.81	0.632	148	12	14	15	15	16	18	2	3	3	4	5	8	234	1000	1	0.017094017094017096	0.2564102564102564	0.765	1
chr1	C1_14420W_A	3169830	3170801	972	13	1148	0.547	0.206	200	2	5	12	13	13	19	2	3	3	7	7	8	972	1000	1	0.01337448559670782	1.1810699588477367	0.0	0
chr1	C1_14430C_A	3170798	3171577	780	33	4146	1.713	0.14	109	1	2	4	5	7	11	14	14	15	15	15	19	780	1000	1	0.04230769230769231	5.315384615384615	0.005	0
chr1	C1_14440C_A	3171639	3172988	1350	10	1188	0.272	0.441	595	14	17	20	23	25	25	2	5	9	9	11	11	1350	1000	1	0.007407407407407408	0.88	0.94	1
chr1	C1_14450C_A	3173044	3174396	1353	31	2930	0.743	0.245	332	0	0	0	1	2	5	7	7	7	7	16	16	1353	1000	1	0.022912047302291204	2.165558019216556	0.0	0
chr1	C1_14460W_A	3174488	3175426	939	6	1355	0.207	0.986	926	9	11	11	14	14	14	4	6	7	8	9	10	939	1000	1	0.006389776357827476	1.4430244941427053	0.97	1
chr1	C1_14470W_A	3175481	3176209	729	8	974	0.378	0.407	297	9	9	9	9	19	19	1	5	6	6	6	7	729	1000	1	0.010973936899862823	1.336076817558299	0.465	0
chr1	C1_14480W_A	3176297	3176611	315	5	311	0.541	0.343	108	1	4	4	6	6	6	0	0	0	0	0	30	315	1000	1	0.015873015873015872	0.9873015873015872	0.235	0
chr1	C1_14490C_A	3176578	3177333	756	1	13	0.044	0.5820000000000001	440	1	3	3	3	4	4	8	9	9	9	9	14	756	1000	1	0.0013227513227513227	0.0171957671957672	1.0	1
chr1	C1_14500C_A	3177391	3178053	663	11	905	0.5539999999999999	0.317	210	2	2	3	3	5	6	20	44	44	52	53	57	663	1000	1	0.016591251885369532	1.3650075414781295	0.02	0
chr1	C1_14520W_A	3179521	3180582	1062	43	4081	1.38	0.108	115	2	6	7	12	16	16	9	38	39	45	59	59	1062	1000	1	0.04048964218455744	3.842749529190207	0.0	0
chr1	C1_14530W_A	3181102	3181422	321	14	2443	1.416	0.237	76	0	1	27	33	35	39	13	28	31	34	37	39	321	1000	1	0.04361370716510903	7.610591900311526	0.035	0
chr1	C1_14550C_A	3182585	3182917	333	13	2226	1.244	0.27	90	5	10	11	16	30	30	2	31	43	58	58	58	333	1000	1	0.03903903903903904	6.684684684684684	0.01	0
chr1	C1_14560C_A	3183132	3184109	978	86	9887	3.082	0.241	236	31	32	35	38	41	59	0	1	1	1	2	2	978	1000	1	0.08793456032719836	10.109406952965237	0.08	0
chr1	C1_14570C_A	3184381	3185097	717	6	493	0.239	0.361	259	0	1	1	8	13	16	1	1	3	4	4	4	717	1000	1	0.008368200836820083	0.6875871687587168	0.43	0
chr1	C1_14580C_A	3185175	3185702	528	3	474	0.157	0.595	314	2	3	4	4	4	14	1	1	4	4	5	6	528	1000	1	0.005681818181818182	0.8977272727272727	0.925	1
chr1	C1_14590C_A	3186463	3186663	201	1	1	0.133	0.647	130	2	3	3	3	3	4	1	1	8	8	8	8	201	1000	1	0.0049751243781094535	0.0049751243781094535	0.995	1
chr1	C1_14630C_A	3187660	3188340	681	0	0	0.0	1.0	681	1	1	1	9	10	11	0	0	0	0	0	0	681	1000	1	0.0	0.0	1.0	1
chr2	C2_00010W_A	4248	4778	531	5	324	0.877	0.589	313	0	0	1	1	1	2	1	1	1	2	2	2	531	1000	1	0.009416195856873822	0.6101694915254238	0.745	1
chr2	C2_00030W_A	5665	7335	1671	1	1	0.053	0.688	1149	5	6	6	6	10	10	1	2	7	7	7	7	1671	1000	1	0.0005984440454817473	0.0005984440454817473	1.0	1
chr2	C2_00040C_A	7396	7467	72	1	55	1.328	0.8190000000000001	59	1	1	1	1	1	1	3	6	6	8	9	11	72	1000	1	0.013888888888888888	0.7638888888888888	0.655	0
chr2	C2_00050C_A	7510	8043	534	15	1478	2.589	0.277	148	1	2	2	3	3	3	2	3	3	4	5	5	534	1000	1	0.02808988764044944	2.7677902621722845	0.0	0
chr2	C2_00060C_A	8144	9289	1146	12	322	0.86	0.234	268	2	2	2	4	4	4	9	17	17	17	17	17	1146	1000	1	0.010471204188481676	0.2809773123909249	0.19	0
chr2	C2_00070C_A	9360	11063	1704	10	915	0.4920000000000001	0.956	1629	8	8	9	10	11	11	9	11	11	12	12	19	1704	1000	1	0.005868544600938967	0.5369718309859155	0.92	1
chr2	C2_00080C_A	11100	12443	1344	25	2692	1.61	0.342	460	8	8	8	8	8	8	1	11	11	11	11	11	1344	1000	1	0.018601190476190483	2.0029761904761907	0.04	0
chr2	C2_00090W_A	12627	13253	627	0	0	0.0	1.0	627	11	11	11	11	13	22	3	4	7	7	8	11	627	1000	1	0.0	0.0	1.0	1
chr2	C2_00100C_A	13261	14415	1155	9	952	0.579	0.408	471	0	0	0	7	7	8	11	15	19	19	20	20	1155	1000	1	0.007792207792207792	0.8242424242424242	0.405	0
chr2	C2_00110W_A	14823	15446	624	0	0	0.0	1.0	624	4	11	23	23	23	26	1	1	2	3	3	4	624	1000	1	0.0	0.0	1.0	1
chr2	C2_00120C_A	15457	17610	2154	26	3779	0.7859999999999999	0.131	282	0	0	0	3	7	7	1	10	17	19	24	25	2154	1000	1	0.012070566388115135	1.7544103992571962	0.005	0
chr2	C2_00130W_A	18818	19147	330	5	225	0.959	0.345	114	4	7	10	14	22	23	2	3	3	4	5	5	330	1000	1	0.015151515151515154	0.6818181818181818	0.29	0
chr2	C2_00140W_A	19683	21197	1515	8	273	0.345	0.379	574	1	1	2	3	8	9	0	8	10	10	10	10	1515	1000	1	0.0052805280528052815	0.1801980198019802	0.185	0
chr2	C2_00150W_A	21533	22759	1227	1	83	0.05	0.894	1097	9	14	15	15	15	15	0	1	1	3	4	7	1227	1000	1	0.0008149959250203749	0.06764466177669112	1.0	1
chr2	C2_00160C_A	22785	23423	639	3	167	0.287	0.57	364	0	0	0	0	0	1	9	10	11	14	16	16	639	1000	1	0.004694835680751174	0.2613458528951487	0.755	1
chr2	C2_00170C_A	23503	24807	1305	25	3312	1.2009999999999998	0.107	140	7	8	8	9	9	9	17	18	18	18	19	19	1305	1000	1	0.019157088122605363	2.5379310344827593	0.0	0
chr2	C2_00180C_A	24905	25816	912	14	1901	0.89	0.198	181	17	17	18	21	24	25	2	10	12	12	12	12	912	1000	1	0.015350877192982457	2.084429824561404	0.01	0
chr2	C2_00190C_A	26026	27414	1389	13	751	0.519	0.204	284	7	10	10	12	12	14	8	8	8	8	19	19	1389	1000	1	0.009359251259899207	0.5406767458603312	0.035	0
chr2	C2_00200W_A	27574	28386	813	0	0	0.0	1.0	813	2	8	10	11	13	18	11	14	18	18	18	18	813	1000	1	0.0	0.0	1.0	1
chr2	C2_00210W_A	28553	28789	237	5	120	1.169	0.5489999999999999	130	9	13	13	13	19	19	2	3	3	3	3	6	237	1000	1	0.02109704641350211	0.5063291139240507	0.6	0
chr2	C2_00220C_A	28893	30038	1146	2	2	0.095	0.401	460	2	4	7	7	7	8	2	4	4	5	6	11	1146	1000	1	0.0017452006980802793	0.0017452006980802793	1.0	1
chr2	C2_00230W_A	30161	31549	1389	13	1112	0.524	0.252	350	3	3	3	3	3	4	4	6	6	10	10	15	1389	1000	1	0.009359251259899207	0.8005759539236861	0.02	0
chr2	C2_00240C_A	31623	32573	951	15	2092	0.867	0.203	193	3	5	5	5	6	7	0	11	15	22	25	26	951	1000	1	0.01577287066246057	2.199789695057834	0.0	0
chr2	C2_00250W_A	33340	33609	270	3	76	0.574	0.456	123	0	9	14	20	21	22	2	3	4	4	9	14	270	1000	1	0.011111111111111113	0.2814814814814815	0.385	0
chr2	C2_00260C_A	33671	34845	1175	15	1445	0.615	0.28	329	3	3	3	10	10	13	13	17	19	21	23	23	1175	1000	1	0.01276595744680851	1.2297872340425533	0.01	0
chr2	C2_00270C_A	34967	35674	708	13	648	0.959	0.256	181	16	17	18	18	20	21	13	16	16	17	17	17	708	1000	1	0.01836158192090396	0.9152542372881356	0.01	0
chr2	C2_00280C_A	35745	36395	651	11	1022	0.899	0.57	371	10	11	14	17	22	24	8	10	10	10	10	10	651	1000	1	0.016897081413210446	1.5698924731182795	0.77	1
chr2	C2_00290W_A	36538	37167	630	2	20	0.16899999999999998	0.479	302	10	11	11	13	14	17	0	2	2	2	9	11	630	1000	1	0.0031746031746031746	0.031746031746031744	0.995	1
chr2	C2_00300C_A	37264	38145	882	2	6	0.117	0.939	828	0	0	1	1	1	14	8	9	21	21	25	26	882	1000	1	0.002267573696145125	0.006802721088435374	1.0	1
chr2	C2_00310W_A	37590	38036	447	0	0	0.0	1.0	447	0	0	0	1	3	3	0	8	22	24	25	25	447	1000	1	0.0	0.0	1.0	1
chr2	C2_00320W_A	38515	39114	600	7	837	0.634	0.32299999999999995	194	25	31	39	39	39	40	3	6	7	8	8	8	600	1000	1	0.011666666666666669	1.395	0.18	0
chr2	C2_00330C_A	39143	41932	2790	36	2310	0.613	0.17600000000000002	492	1	2	2	14	14	14	12	18	18	20	21	23	2790	1000	1	0.012903225806451613	0.8279569892473119	0.0	0
chr2	C2_00340C_A	42098	43573	1476	16	2273	0.4970000000000001	0.138	204	13	20	21	22	23	23	4	14	19	32	33	35	1476	1000	1	0.010840108401084009	1.5399728997289972	0.01	0
chr2	C2_00350W_A	44274	47528	3255	25	2918	0.35600000000000004	0.14800000000000002	481	12	19	24	29	31	32	3	5	5	6	9	9	3255	1000	1	0.007680491551459293	0.8964669738863287	0.075	0
chr2	C2_00360C_A	47572	49671	2100	27	3197	0.5870000000000001	0.179	376	2	3	5	5	8	8	6	28	38	39	40	43	2100	1000	1	0.012857142857142857	1.5223809523809524	0.005	0
chr2	C2_00370W_A	50247	53261	3015	35	3395	0.53	0.134	404	7	21	34	35	37	38	2	5	5	5	5	5	3015	1000	1	0.011608623548922056	1.1260364842454396	0.005	0
chr2	C2_00380C_A	53348	55222	1875	5	119	0.116	0.5710000000000001	1071	2	2	2	3	3	4	1	10	12	12	13	29	1875	1000	1	0.0026666666666666666	0.06346666666666667	1.0	1
chr2	C2_00390C_A	55482	56696	1215	14	929	0.562	0.359	436	14	16	16	16	16	16	10	26	27	27	32	37	1215	1000	1	0.01152263374485597	0.7646090534979424	0.095	0
chr2	C2_00400C_A	57065	57796	732	6	177	0.4	0.604	442	1	6	9	13	13	13	3	14	17	20	32	32	732	1000	1	0.008196721311475409	0.24180327868852455	0.485	0
chr2	C2_00410C_A	59132	62923	3792	9	185	0.091	0.485	1839	5	9	23	27	30	30	0	42	43	45	45	48	3792	1000	1	0.0023734177215189874	0.04878691983122363	1.0	1
chr2	C2_00420W_A	63244	64164	921	11	1104	0.5710000000000001	0.23	212	7	55	55	55	56	56	1	2	5	11	11	11	921	1000	1	0.011943539630836048	1.1986970684039089	0.01	0
chr2	C2_00430C_A	64196	64981	786	13	277	0.764	0.397	312	2	3	4	7	41	41	15	22	25	27	28	28	786	1000	1	0.01653944020356234	0.3524173027989822	0.135	0
chr2	C2_00440W_A	65221	66279	1059	18	1022	0.687	0.197	209	1	16	21	21	24	26	0	0	0	0	1	3	1059	1000	1	0.0169971671388102	0.9650613786591123	0.015	0
chr2	C2_00450C_A	66331	68124	1794	8	179	0.16899999999999998	0.289	518	3	4	5	7	10	13	2	3	17	18	20	20	1794	1000	1	0.004459308807134894	0.09977703455964324	0.84	1
chr2	C2_00460W_A	69092	70399	1308	25	1960	0.8690000000000001	0.197	258	0	11	12	25	27	27	15	33	35	35	35	35	1308	1000	1	0.0191131498470948	1.4984709480122325	0.0	0
chr2	C2_00470W_A	70659	74444	3786	32	2006	0.299	0.12	454	18	43	54	55	55	56	3	4	9	21	33	33	3786	1000	1	0.008452192287374538	0.5298468040147913	0.06	0
chr2	C2_00480C_A	74565	74909	345	14	1037	1.489	0.275	95	3	6	7	9	9	9	3	11	16	17	19	20	345	1000	1	0.04057971014492753	3.0057971014492755	0.005	0
chr2	C2_00490W_A	75586	77595	2010	20	1765	0.365	0.162	325	5	17	24	29	31	31	1	8	11	13	19	23	2010	1000	1	0.009950248756218905	0.8781094527363185	0.0	0
chr2	C2_00500W_A	78116	80620	2505	63	5152	0.898	0.081	204	8	12	21	23	25	25	6	21	23	25	26	26	2505	1000	1	0.025149700598802397	2.0566866267465067	0.0	0
chr2	C2_00510W_A	80938	81942	1005	12	1889	0.481	0.26	261	2	16	18	20	20	21	1	5	8	16	16	16	1005	1000	1	0.011940298507462687	1.8796019900497511	0.01	0
chr2	C2_00520W_A	82824	84179	1356	21	1911	0.615	0.189	256	9	15	33	33	34	36	3	5	6	7	7	7	1356	1000	1	0.015486725663716812	1.40929203539823	0.005	0
chr2	C2_00530W_A	84514	84822	309	33	4571	4.092	0.233	72	3	10	12	14	15	18	5	7	7	9	9	9	309	1000	1	0.10679611650485436	14.792880258899677	0.01	0
chr2	C2_00540W_A	84801	86633	1833	18	2196	0.358	0.255	467	5	30	38	40	40	40	3	6	9	15	18	18	1833	1000	1	0.009819967266775776	1.1980360065466449	0.015	0
chr2	C2_00550W_A	87920	89629	1710	35	3803	0.8340000000000001	0.199	340	0	3	6	13	14	14	5	6	7	9	9	9	1710	1000	1	0.02046783625730994	2.2239766081871344	0.0	0
chr2	C2_00560W_A	89853	90329	477	5	716	0.426	0.29100000000000004	139	1	5	21	22	24	25	14	21	21	21	21	21	477	1000	1	0.010482180293501049	1.50104821802935	0.175	0
chr2	C2_00570W_A	90640	92419	1780	8	731	0.173	0.693	1233	0	6	8	9	9	10	0	0	2	4	5	5	1780	1000	1	0.0044943820224719105	0.4106741573033708	0.95	1
chr2	C2_00580C_A	92547	94091	1545	25	2197	0.711	0.115	177	0	3	3	3	3	3	2	9	14	17	18	18	1545	1000	1	0.016181229773462782	1.4220064724919097	0.005	0
chr2	C2_00590W_A	95115	96695	1581	7	399	0.205	0.402	636	8	11	14	16	21	22	0	1	1	2	3	7	1581	1000	1	0.004427577482605946	0.2523719165085389	0.665	0
chr2	C2_00600C_A	96803	97516	714	4	157	0.263	0.8290000000000001	592	1	1	1	1	2	3	10	16	16	16	22	25	714	1000	1	0.0056022408963585435	0.21988795518207285	0.815	1
chr2	C2_00610C_A	97951	98402	452	8	983	0.892	0.655	296	0	0	11	11	11	11	1	11	15	18	22	24	452	1000	1	0.017699115044247787	2.1747787610619467	0.575	0
chr2	C2_00620C_A	98606	99577	972	18	1564	0.94	0.17	165	9	11	15	19	25	25	16	23	24	27	31	33	972	1000	1	0.018518518518518517	1.6090534979423867	0.0	0
chr2	C2_00630C_A	99682	100710	1029	29	3830	1.46	0.131	135	19	19	20	20	21	21	3	11	11	14	17	17	1029	1000	1	0.028182701652089408	3.7220602526724975	0.005	0
chr2	C2_00640W_A	101391	104714	3324	52	2507296	0.6729999999999999	0.159	527	3	9	9	10	11	15	3	10	12	12	12	12	3324	1000	1	0.015643802647412757	754.3008423586041	0.0	0
chr2	C2_00650W_A	105000	108470	3471	33	2669	0.409	0.14800000000000002	512	17	24	24	32	32	33	0	0	4	4	5	7	3471	1000	1	0.00950734658599827	0.7689426678190723	0.005	0
chr2	C2_00660C_A	108666	109364	699	11	2316	0.735	0.35200000000000004	246	0	0	4	4	4	4	0	1	3	6	8	9	699	1000	1	0.015736766809728183	3.313304721030043	0.035	0
chr2	C2_00670C_A	110755	111075	321	9	1049	1.48	0.349	112	3	10	11	13	15	15	2	7	9	9	9	10	321	1000	1	0.02803738317757009	3.2679127725856696	0.03	0
chr2	C2_00680C_A	111314	112000	687	6	951	0.484	0.33	227	6	6	7	17	19	20	0	0	1	2	3	16	687	1000	1	0.008733624454148471	1.3842794759825328	0.265	0
chr2	C2_00690W_A	115251	116162	912	13	986	0.88	0.332	303	1	7	12	22	24	24	1	8	17	18	18	19	912	1000	1	0.014254385964912282	1.081140350877193	0.015	0
chr2	C2_00700W_A	117031	119571	2541	5	287	0.096	0.382	971	0	1	4	5	5	7	3	7	7	8	8	8	2541	1000	1	0.0019677292404565133	0.11294765840220385	0.95	1
chr2	C2_00710W_A	119808	121157	1350	2	249	0.07400000000000001	0.5589999999999999	755	3	7	10	10	10	10	0	1	2	2	3	3	1350	1000	1	0.0014814814814814814	0.18444444444444444	0.98	1
chr2	C2_00720C_A	121277	122833	1557	10	320	0.32	0.299	465	0	0	0	0	1	5	2	5	10	16	17	17	1557	1000	1	0.006422607578676943	0.20552344251766216	0.145	0
chr2	C2_00730C_A	123700	126801	3102	26	1362	0.415	0.181	560	1	5	8	16	16	17	4	15	18	18	18	20	3102	1000	1	0.008381689232753063	0.4390715667311412	0.015	0
chr2	C2_00740C_A	127116	128738	1623	15	1236	0.56	0.457	742	10	19	20	20	21	21	5	16	23	25	30	31	1623	1000	1	0.009242144177449169	0.7615526802218114	0.535	0
chr2	C2_00750W_A	130083	130937	855	9	570	0.632	0.21600000000000005	185	0	1	4	10	17	18	0	0	2	4	8	11	855	1000	1	0.010526315789473684	0.6666666666666666	0.025	0
chr2	C2_00760C_A	131108	131473	366	6	297	0.976	0.4370000000000001	160	0	0	2	6	6	6	1	6	9	13	15	29	366	1000	1	0.016393442622950817	0.8114754098360656	0.345	0
chr2	C2_00770W_A	132166	132792	627	14	1580	1.272	0.287	180	5	12	17	18	18	19	0	2	2	4	5	5	627	1000	1	0.022328548644338118	2.5199362041467306	0.005	0
chr2	C2_00780W_A	133183	134364	1182	15	1106	0.767	0.25	296	0	14	14	16	19	25	0	0	0	1	2	8	1182	1000	1	0.012690355329949237	0.9357021996615904	0.0	0
chr2	C2_00790C_A	134595	135632	1038	18	1968	1.091	0.181	188	1	1	1	2	4	18	3	10	14	17	18	19	1038	1000	1	0.017341040462427744	1.8959537572254332	0.0	0
chr2	C2_00800C_A	136177	137634	1458	18	1368	0.767	0.193	282	2	8	18	19	22	25	3	4	4	6	7	8	1458	1000	1	0.012345679012345678	0.9382716049382716	0.0	0
chr2	C2_00810C_A	137837	138739	903	10	512	0.64	0.271	245	1	4	4	5	5	7	1	2	2	2	3	3	903	1000	1	0.01107419712070875	0.5669988925802879	0.02	0
chr2	C2_00820W_A	138889	140388	1500	4	4	0.146	0.397	596	1	3	3	4	4	4	2	2	3	5	5	5	1500	1000	1	0.0026666666666666666	0.0026666666666666666	1.0	1
chr2	C2_00830C_A	140471	142381	1911	5	145	0.146	0.504	964	2	2	2	3	3	3	3	11	11	11	11	11	1911	1000	1	0.002616431187859759	0.07587650444793302	1.0	1
chr2	C2_00840W_A	142772	144541	1770	3	3	0.102	0.5529999999999999	979	1	15	17	18	18	18	7	15	16	16	16	16	1770	1000	1	0.001694915254237288	0.001694915254237288	1.0	1
chr2	C2_00850W_A	144760	146100	1341	1	1	0.044	0.907	1216	5	16	16	16	17	17	0	2	4	4	5	7	1341	1000	1	0.0007457121551081282	0.0007457121551081282	1.0	1
chr2	C2_00860C_A	146138	147394	1257	6	520	0.317	0.348	438	0	0	0	0	0	7	1	10	12	12	18	19	1257	1000	1	0.00477326968973747	0.4136833731105807	0.4	0
chr2	C2_00870W_A	148523	148981	459	9	218	1.229	0.253	116	5	10	19	26	28	29	6	7	7	12	14	16	459	1000	1	0.0196078431372549	0.4749455337690632	0.16	0
chr2	C2_00880W_A	149617	150696	1080	17	1164	0.999	0.292	315	2	7	10	13	14	14	3	3	3	6	11	14	1080	1000	1	0.01574074074074074	1.0777777777777775	0.0	0
chr2	C2_00890W_A	150838	151794	957	10	1220	0.556	0.413	395	0	3	5	5	6	9	15	16	16	19	27	28	957	1000	1	0.01044932079414838	1.2748171368861023	0.145	0
chr2	C2_00900W_A	152002	152691	690	15	1549	1.098	0.23	159	1	15	15	18	20	21	0	8	9	10	10	11	690	1000	1	0.021739130434782608	2.2449275362318843	0.0	0
chr2	C2_00910W_A	152901	153590	690	7	842	0.526	0.23	159	8	8	8	11	25	28	0	0	3	4	4	6	690	1000	1	0.010144927536231885	1.2202898550724637	0.145	0
chr2	C2_00920W_A	153786	154454	669	5	745	0.37	0.472	316	0	0	2	3	3	6	1	1	1	2	5	8	669	1000	1	0.007473841554559044	1.1136023916292974	0.595	0
chr2	C2_00930C_A	154508	155250	743	5	239	0.331	0.529	393	1	2	2	4	6	6	3	9	21	21	22	22	743	1000	1	0.0067294751009421274	0.3216689098250337	0.49	0
chr2	C2_00940W_A	155804	156277	474	11	519	1.181	0.344	163	1	17	20	22	24	25	0	1	2	2	2	3	474	1000	1	0.02320675105485232	1.0949367088607596	0.095	0
chr2	C2_00950C_A	156333	157421	1089	3	38	0.13	0.772	841	2	4	7	16	18	20	3	14	15	17	20	22	1089	1000	1	0.0027548209366391185	0.03489439853076217	1.0	1
chr2	C2_00960C_A	157848	158405	558	14	1697	1.251	0.303	169	0	1	8	8	8	9	2	11	14	15	15	16	558	1000	1	0.025089605734767026	3.041218637992832	0.01	0
chr2	C2_00970C_A	158667	160769	2103	20	1741	0.473	0.22	462	4	14	17	18	18	18	2	16	22	24	30	35	2103	1000	1	0.00951022349025202	0.8278649548264384	0.005	0
chr2	C2_00980W_A	161335	161679	345	5	285	0.765	0.388	134	4	4	30	31	31	32	2	8	10	15	16	20	345	1000	1	0.014492753623188406	0.8260869565217391	0.275	0
chr2	C2_00990W_A	163138	163450	313	6	459	1.053	0.278	87	1	1	3	6	7	8	0	0	1	6	8	8	313	1000	1	0.019169329073482427	1.4664536741214058	0.165	0
chr2	C2_01000W_A	164439	166079	1641	8	229	0.242	0.333	546	2	4	9	9	11	11	1	5	6	9	12	13	1641	1000	1	0.0048750761730652035	0.13954905545399146	0.58	0
chr2	C2_01010W_A	167263	168915	1653	14	1302	0.4270000000000001	0.453	748	4	7	10	12	15	15	1	2	4	10	19	19	1653	1000	1	0.008469449485783423	0.7876588021778584	0.565	0
chr2	C2_01020W_A	170189	171841	1653	16	2636	0.5	0.192	318	3	7	16	20	23	24	1	2	14	14	14	16	1653	1000	1	0.009679370840895344	1.5946763460375075	0.005	0
chr2	C2_01030W_A	172317	172958	642	0	0	0.0	1.0	642	3	18	20	20	22	23	3	7	8	13	14	19	642	1000	1	0.0	0.0	1.0	1
chr2	C2_01040W_A	173128	173500	373	6	312	0.8740000000000001	0.354	132	6	7	7	7	9	11	6	8	8	9	9	9	373	1000	1	0.0160857908847185	0.8364611260053619	0.26	0
chr2	C2_01050W_A	173661	173918	258	0	0	0.0	1.0	258	5	8	9	12	12	23	1	3	5	5	5	5	258	1000	1	0.0	0.0	1.0	1
chr2	C2_01060C_A	173925	174374	450	8	906	0.974	0.24	108	0	0	7	8	8	8	12	12	12	12	12	24	450	1000	1	0.017777777777777778	2.013333333333333	0.08	0
chr2	C2_01070W_A	174572	175753	1182	4	42	0.185	0.439	519	1	13	16	16	19	24	3	19	20	22	23	25	1182	1000	1	0.00338409475465313	0.03553299492385787	0.97	1
chr2	C2_01080C_A	175896	176014	119	8	284	3.714	0.521	62	11	11	11	11	11	13	1	1	1	2	8	8	119	1000	1	0.06722689075630252	2.3865546218487395	0.41	0
chr2	C2_01090C_A	176492	176908	417	4	82	0.45	0.535	223	3	4	4	15	15	15	2	8	14	14	17	17	417	1000	1	0.009592326139088728	0.19664268585131892	0.435	0
chr2	C2_01110C_A	178287	179666	1380	3	84	0.095	0.649	896	7	11	12	13	20	23	1	11	18	26	27	27	1380	1000	1	0.002173913043478261	0.060869565217391314	1.0	1
chr2	C2_01120W_A	180775	182838	2064	12	262	0.262	0.355	732	0	1	5	10	12	13	1	6	39	40	40	40	2064	1000	1	0.005813953488372093	0.12693798449612406	0.835	1
chr2	C2_01130W_A	183377	185773	2397	22	2232	0.398	0.142	340	5	34	39	40	40	40	1	5	9	16	21	22	2397	1000	1	0.00917813934084272	0.9311639549436797	0.005	0
chr2	C2_01140C_A	185863	186258	396	10	1367	1.15	0.326	129	1	1	1	1	1	1	8	12	26	27	28	32	396	1000	1	0.02525252525252525	3.4520202020202015	0.01	0
chr2	C2_01150W_A	186639	188039	1401	25	1440	0.883	0.241	337	19	45	52	53	53	55	2	20	23	25	25	25	1401	1000	1	0.017844396859386154	1.0278372591006424	0.015	0
chr2	C2_01160W_A	188329	189579	1251	15	1229	0.5720000000000001	0.165	207	11	29	33	33	34	42	0	4	4	5	5	6	1251	1000	1	0.011990407673860913	0.9824140687450041	0.0	0
chr2	C2_01170C_A	189661	192597	2937	21	1038	0.309	0.212	624	0	2	5	6	9	13	15	20	32	37	41	41	2937	1000	1	0.007150153217568948	0.3534218590398366	0.03	0
chr2	C2_01180W_A	193352	193537	186	2	4	0.5379999999999999	0.672	125	0	9	16	31	32	34	3	4	6	6	8	9	186	1000	1	0.010752688172043013	0.021505376344086027	0.685	0
chr2	C2_01190C_A	193702	194592	891	8	310	0.435	0.42	374	4	6	6	8	24	25	6	7	12	12	13	13	891	1000	1	0.008978675645342313	0.3479236812570146	0.45	0
chr2	C2_01200C_A	195354	198389	3036	5	344	0.073	0.62	1881	2	2	9	12	14	17	1	1	3	11	12	15	3036	1000	1	0.0016469038208168645	0.11330698287220024	0.99	1
chr2	C2_01210C_A	201446	203062	1617	22	1571	0.782	0.247	400	0	1	4	7	11	13	0	4	5	8	8	10	1617	1000	1	0.013605442176870748	0.9715522572665428	0.0	0
chr2	C2_01220W_A	204898	207780	2883	6	176	0.106	0.399	1150	1	3	4	11	16	20	4	20	23	25	27	27	2883	1000	1	0.002081165452653486	0.06104751994450225	1.0	1
chr2	C2_01230W_A	208012	208767	756	12	272	0.8	0.299	226	10	20	20	20	20	20	2	2	7	8	9	10	756	1000	1	0.015873015873015872	0.35978835978835977	0.155	0
chr2	C2_01240C_A	208760	211288	2529	23	965	0.436	0.16399999999999998	415	0	0	3	6	7	7	10	16	17	17	24	24	2529	1000	1	0.009094503756425464	0.3815737445630684	0.015	0
chr2	C2_01250W_A	211504	212085	582	8	410	0.737	0.431	251	8	17	18	18	19	21	1	3	6	6	6	6	582	1000	1	0.013745704467353952	0.7044673539518901	0.395	0
chr2	C2_01260W_A	212467	214584	2118	4	49	0.08	0.7390000000000001	1565	3	12	13	16	25	25	1	9	26	34	35	36	2118	1000	1	0.0018885741265344664	0.023135033050047216	0.995	1
chr2	C2_01270W_A	215536	216597	1062	13	1484	0.579	0.275	292	1	7	17	25	25	25	0	0	11	15	21	23	1062	1000	1	0.012241054613935971	1.3973634651600753	0.025	0
chr2	C2_01290C_A	216899	217014	116	12	1767	4.9030000000000005	0.328	38	3	3	5	5	5	11	2	2	3	8	12	12	116	1000	1	0.10344827586206896	15.232758620689655	0.05	0
chr2	C2_01300C_A	219289	221418	2130	7	594	0.131	0.465	990	4	7	17	17	19	20	2	3	9	11	21	29	2130	1000	1	0.003286384976525821	0.2788732394366197	0.99	1
chr2	C2_01310W_A	223575	225620	2046	19	580	0.376	0.185	379	1	7	17	27	32	33	1	9	10	10	10	10	2046	1000	1	0.009286412512218964	0.28347996089931576	0.055	0
chr2	C2_01320W_A	225984	227225	1242	3	11	0.09	0.362	449	4	19	20	24	24	25	4	5	6	6	6	8	1242	1000	1	0.0024154589371980675	0.008856682769726247	1.0	1
chr2	C2_01330C_A	227542	229101	1560	14	982	0.364	0.396	617	2	5	5	5	5	6	6	10	21	25	34	35	1560	1000	1	0.008974358974358974	0.6294871794871795	0.435	0
chr2	C2_01340W_A	230474	232207	1734	8	153	0.16699999999999998	0.721	1251	3	14	20	26	36	38	1	2	2	4	4	4	1734	1000	1	0.00461361014994233	0.08823529411764706	0.89	1
chr2	C2_01350C_A	232520	234412	1893	12	790	0.221	0.191	362	2	3	4	4	4	5	2	6	16	19	22	22	1893	1000	1	0.006339144215530904	0.4173269941891178	0.16	0
chr2	C2_01360C_A	235005	236363	1359	20	1200	0.579	0.444	604	1	2	17	19	21	21	5	26	40	60	60	61	1359	1000	1	0.014716703458425313	0.8830022075055187	0.365	0
chr2	C2_01370C_A	237215	239071	1857	3	35	0.06	0.614	1140	3	12	12	39	40	40	2	17	18	18	20	28	1857	1000	1	0.0016155088852988692	0.01884760366182014	1.0	1
chr2	C2_01380W_A	241111	243219	2109	27	2236	0.4920000000000001	0.255	538	2	6	12	15	17	21	4	6	8	15	15	15	2109	1000	1	0.012802275960170695	1.0602181128496917	0.0	0
chr2	C2_01390W_A	243991	245559	1569	9	705	0.199	0.416	653	0	19	30	32	32	32	1	2	5	5	5	5	1569	1000	1	0.0057361376673040155	0.44933078393881454	0.72	1
chr2	C2_01400C_A	245788	248499	2712	32	1580	0.402	0.125	339	1	2	4	5	5	5	3	11	12	12	12	12	2712	1000	1	0.011799410029498523	0.5825958702064897	0.0	0
chr2	C2_01410C_A	248998	250476	1479	3	253	0.07	0.938	1387	1	2	10	11	12	13	0	0	0	16	24	41	1479	1000	1	0.0020283975659229213	0.17106152805949967	1.0	1
chr2	C2_01420C_A	254547	256163	1617	2	79	0.052000000000000005	0.435	703	2	2	4	12	16	25	0	2	16	18	19	24	1617	1000	1	0.0012368583797155227	0.04885590599876314	1.0	1
chr2	C2_01430W_A	256700	257266	567	3	177	0.233	0.605	343	9	32	42	42	42	42	1	1	1	5	8	10	567	1000	1	0.005291005291005291	0.3121693121693121	0.835	1
chr2	C2_01440C_A	257408	257812	405	5	267	0.5539999999999999	0.667	270	1	1	1	1	11	11	3	9	14	16	22	25	405	1000	1	0.012345679012345678	0.6592592592592592	0.755	1
chr2	C2_01450C_A	258044	258733	690	18	1938	1.199	0.209	144	6	10	15	15	15	24	0	7	8	10	13	19	690	1000	1	0.026086956521739132	2.8086956521739133	0.0	0
chr2	C2_01460C_A	259015	260121	1107	26	4411	1.151	0.192	213	14	21	24	26	32	32	6	12	12	13	18	18	1107	1000	1	0.023486901535682024	3.9846431797651314	0.005	0
chr2	C2_01470W_A	260750	265747	4998	50	2972	0.423	0.154	772	10	41	44	44	45	45	7	7	7	7	7	7	4998	1000	1	0.010004001600640256	0.5946378551420568	0.0	0
chr2	C2_01480W_A	265919	268789	2871	10	224	0.175	0.287	824	0	20	22	23	24	24	0	1	1	1	1	1	2871	1000	1	0.003483106931382793	0.07802159526297457	0.97	1
chr2	C2_01490C_A	268951	270369	1419	2	2	0.073	0.507	720	0	0	1	2	3	3	0	0	1	2	2	2	1419	1000	1	0.0014094432699083862	0.0014094432699083862	1.0	1
chr2	C2_01500W_A	270227	270661	435	5	345	0.6759999999999999	0.8690000000000001	378	0	0	0	0	0	1	2	2	3	4	10	11	435	1000	1	0.011494252873563218	0.7931034482758621	0.785	1
chr2	C2_01510C_A	270663	271475	813	4	47	0.325	0.448	364	5	5	5	5	5	5	8	26	33	33	33	33	813	1000	1	0.004920049200492005	0.057810578105781066	0.98	1
chr2	C2_01520W_A	271716	272798	1083	16	1696	0.988	0.399	432	16	30	30	31	37	37	0	0	0	0	0	0	1083	1000	1	0.014773776546629732	1.5660203139427515	0.26	0
chr2	C2_01530C_A	272823	274967	2145	2	2	0.047	0.632	1355	3	4	4	5	5	6	1	10	19	20	21	21	2145	1000	1	0.0009324009324009324	0.0009324009324009324	1.0	1
chr2	C2_01540W_A	275532	276701	1170	23	2476	1.098	0.221	259	5	17	19	20	20	20	4	22	23	23	24	24	1170	1000	1	0.019658119658119658	2.1162393162393163	0.0	0
chr2	C2_01550W_A	277093	279438	2346	18	1124	0.34700000000000003	0.409	960	3	18	22	22	25	27	11	11	25	26	26	26	2346	1000	1	0.007672634271099744	0.4791133844842285	0.52	0
chr2	C2_01560W_A	280217	282055	1839	18	1008	0.413	0.362	665	2	4	12	12	13	14	0	12	15	15	16	18	1839	1000	1	0.009787928221859706	0.5481239804241436	0.125	0
chr2	C2_01570W_A	282280	282825	546	10	452	0.778	0.321	175	10	14	14	16	16	16	0	16	17	17	24	25	546	1000	1	0.01831501831501832	0.8278388278388278	0.02	0
chr2	C2_01580W_A	283127	283840	714	11	714	0.65	0.29	207	1	18	21	23	24	24	7	24	27	28	29	29	714	1000	1	0.015406162464985997	1.0	0.005	0
chr2	C2_01590W_A	284195	284599	405	2	556	0.203	0.37	150	7	34	34	37	38	39	4	5	5	5	5	5	405	1000	1	0.0049382716049382715	1.3728395061728396	0.695	0
chr2	C2_01600C_A	285006	286565	1560	2	200	0.05	0.8240000000000001	1285	0	2	6	7	19	19	0	4	8	25	26	26	1560	1000	1	0.001282051282051282	0.1282051282051282	0.995	1
chr2	C2_01610C_A	287835	288194	360	0	0	0.0	1.0	360	0	1	5	30	33	33	0	0	0	10	19	19	360	1000	1	0.0	0.0	1.0	1
chr2	C2_01620W_A	289871	290344	474	5	113	0.477	0.414	196	1	1	1	6	16	16	2	2	4	9	11	15	474	1000	1	0.010548523206751054	0.23839662447257384	0.065	0
chr2	C2_01630W_A	291098	292192	1095	24	2239	1.017	0.165	181	0	7	8	9	9	9	13	28	29	29	30	32	1095	1000	1	0.021917808219178082	2.0447488584474884	0.0	0
chr2	C2_01640W_A	292446	296219	3774	28	3426	0.303	0.191	720	9	26	34	34	36	39	1	12	14	14	15	20	3774	1000	1	0.007419183889772125	0.9077901430842608	0.09	0
chr2	C2_01650W_A	296539	298170	1632	25	1795	0.745	0.333	543	2	15	18	19	20	20	1	3	4	27	31	31	1632	1000	1	0.01531862745098039	1.099877450980392	0.02	0
chr2	C2_01660C_A	298173	298751	579	9	531	0.8640000000000001	0.183	106	3	3	5	9	9	13	19	40	43	43	43	43	579	1000	1	0.015544041450777204	0.917098445595855	0.03	0
chr2	C2_01670C_A	299220	301475	2256	6	306	0.134	0.655	1478	2	5	30	33	34	38	4	12	15	16	19	21	2256	1000	1	0.0026595744680851068	0.1356382978723404	0.995	1
chr2	C2_01680C_A	301846	304188	2343	29	2609	0.6579999999999999	0.14	329	3	4	4	4	5	5	2	2	13	23	26	26	2343	1000	1	0.012377294067434912	1.1135296628254374	0.0	0
chr2	C2_01690W_A	305456	305986	531	3	45	0.302	0.612	325	4	17	19	28	29	31	1	1	1	1	1	2	531	1000	1	0.005649717514124294	0.0847457627118644	0.88	1
chr2	C2_01700C_A	306372	308888	2517	20	2023	0.37	0.188	473	0	0	0	0	13	24	5	12	14	21	21	23	2517	1000	1	0.007945967421533572	0.8037346046881207	0.04	0
chr2	C2_01710W_A	309725	310045	321	0	0	0.0	1.0	321	0	4	5	13	15	16	0	0	0	8	8	8	321	1000	1	0.0	0.0	1.0	1
chr2	C2_01720C_A	310184	310579	396	4	304	0.547	0.361	143	0	0	0	7	9	10	5	12	12	12	12	12	396	1000	1	0.010101010101010102	0.7676767676767676	0.325	0
chr2	C2_01730W_A	310853	311611	759	0	0	0.0	1.0	759	0	7	9	9	9	12	2	2	2	5	9	14	759	1000	1	0.0	0.0	1.0	1
chr2	C2_01740C_A	311792	312133	342	0	0	0.0	1.0	342	2	2	2	2	7	7	1	3	8	10	12	13	342	1000	1	0.0	0.0	1.0	1
chr2	C2_01750C_A	314646	315143	498	3	53	0.295	0.476	237	1	3	5	7	11	17	2	3	3	5	5	7	498	1000	1	0.006024096385542169	0.10642570281124497	0.68	0
chr2	C2_01760C_A	322580	323239	660	3	65	0.202	0.644	425	0	2	3	4	4	4	7	22	22	24	26	27	660	1000	1	0.004545454545454545	0.09848484848484848	0.88	1
chr2	C2_01770C_A	323374	323492	119	9	899	3.51	0.328	39	17	17	17	18	20	21	1	3	4	5	15	19	119	1000	1	0.07563025210084033	7.5546218487394965	0.045	0
chr2	C2_01780W_A	327675	331904	4230	50	4790	0.5820000000000001	0.084	354	0	0	2	4	7	10	0	1	3	7	13	19	4230	1000	1	0.011820330969267141	1.132387706855792	0.0	0
chr2	C2_01800W_A	332986	333273	288	23	2555	4.282	0.17	49	5	5	8	9	9	10	5	9	12	15	15	15	288	1000	1	0.0798611111111111	8.871527777777779	0.015	0
chr2	C2_01820C_A	334153	335997	1845	2	67	0.054000000000000006	0.759	1400	11	17	17	24	34	39	0	0	0	0	0	1	1845	1000	1	0.001084010840108401	0.036314363143631435	1.0	1
chr2	C2_01830W_A	336552	338495	1944	3	27	0.07200000000000001	0.508	988	0	0	0	0	0	0	1	4	5	5	7	9	1944	1000	1	0.0015432098765432098	0.013888888888888888	1.0	1
chr2	C2_01840C_A	338553	340511	1959	28	1846	0.608	0.19	372	0	1	2	2	3	3	24	34	35	36	36	36	1959	1000	1	0.014293006636038797	0.9423175089331292	0.0	0
chr2	C2_01850W_A	341194	342629	1436	18	1723	0.5329999999999999	0.274	394	1	9	10	28	28	28	8	10	11	14	29	29	1436	1000	1	0.012534818941504178	1.1998607242339834	0.0	0
chr2	C2_01860C_A	342785	343582	798	9	443	0.485	0.278	222	4	11	14	14	14	17	10	17	25	26	26	27	798	1000	1	0.011278195488721804	0.5551378446115288	0.07	0
chr2	C2_01870C_A	343945	345300	1356	11	552	0.38	0.162	219	11	12	16	19	19	20	0	0	1	1	2	5	1356	1000	1	0.008112094395280236	0.4070796460176992	0.07	0
chr2	C2_01880C_A	345450	346557	1108	12	476	0.481	0.313	347	0	1	2	3	5	16	13	16	19	25	28	32	1108	1000	1	0.010830324909747292	0.4296028880866426	0.07	0
chr2	C2_01890W_A	350675	354109	3435	39	2552	0.391	0.113	388	1	1	1	6	18	20	0	0	2	2	2	6	3435	1000	1	0.011353711790393014	0.7429403202328967	0.0	0
chr2	C2_01900C_A	354235	355758	1524	15	507	0.35600000000000004	0.159	242	0	0	1	4	5	5	0	15	15	16	17	17	1524	1000	1	0.00984251968503937	0.33267716535433073	0.115	0
chr2	C2_01910W_A	356072	356839	768	10	1030	0.473	0.219	168	9	30	33	33	35	37	2	4	7	8	9	9	768	1000	1	0.013020833333333334	1.3411458333333333	0.02	0
chr2	C2_01920C_A	357352	359910	2559	23	1293	0.28600000000000003	0.155	396	0	3	6	8	9	9	1	11	13	31	31	31	2559	1000	1	0.008987885892926923	0.5052754982415005	0.015	0
chr2	C2_01930C_A	360838	361875	1038	11	394	0.4270000000000001	0.395	410	7	11	22	33	36	36	1	6	15	15	25	33	1038	1000	1	0.010597302504816957	0.37957610789980734	0.36	0
chr2	C2_01940C_A	364136	364561	426	11	546	0.978	0.392	167	3	7	8	15	18	24	1	2	4	5	8	8	426	1000	1	0.025821596244131457	1.2816901408450705	0.075	0
chr2	C2_01950C_A	365021	366994	1974	19	1780	0.334	0.196	386	0	9	10	12	17	26	6	15	22	25	32	38	1974	1000	1	0.009625126646403243	0.9017223910840932	0.005	0
chr2	C2_01960C_A	367186	367519	334	17	657	1.831	0.281	94	10	15	21	22	22	22	4	8	10	15	17	18	334	1000	1	0.05089820359281437	1.9670658682634732	0.01	0
chr2	C2_01970C_A	369820	372591	2772	18	1227	0.235	0.157	436	2	4	10	10	10	11	1	1	3	5	8	13	2772	1000	1	0.006493506493506494	0.4426406926406927	0.105	0
chr2	C2_01980C_A	374511	376388	1878	18	1692	0.461	0.162	305	4	4	8	12	15	20	9	10	12	23	29	31	1878	1000	1	0.009584664536741214	0.9009584664536742	0.0	0
chr2	C2_01990C_A	377896	385770	7875	17	1020	0.068	0.434	3420	4	5	9	15	26	27	5	17	18	38	44	44	7875	1000	1	0.0021587301587301586	0.1295238095238095	0.985	1
chr2	C2_02000W_A	386830	387852	1023	7	766	0.303	0.5720000000000001	585	9	10	24	32	34	34	1	7	10	11	12	20	1023	1000	1	0.006842619745845552	0.7487781036168133	0.695	0
chr2	C2_02010C_A	388066	389232	1167	32	2056	1.494	0.311	363	6	7	8	8	8	19	2	8	10	11	12	13	1167	1000	1	0.027420736932305057	1.7617823479005998	0.015	0
chr2	C2_02020W_A	389582	391966	2385	40	2881	0.8320000000000001	0.093	222	9	22	23	24	25	33	0	3	31	37	38	39	2385	1000	1	0.016771488469601678	1.2079664570230608	0.0	0
chr2	C2_02030W_A	392597	393825	1229	22	2201	0.8079999999999999	0.177	218	1	7	27	32	33	34	5	18	18	20	22	22	1229	1000	1	0.01790073230268511	1.7908868999186331	0.0	0
chr2	C2_02040W_A	394268	397570	3303	42	2657	0.468	0.107	352	2	11	12	14	14	14	0	4	4	4	7	9	3303	1000	1	0.012715712988192551	0.8044202240387527	0.0	0
chr2	C2_02050C_A	398041	401169	3129	29	1993	0.35200000000000004	0.115	359	0	0	2	2	4	5	6	7	13	14	15	16	3129	1000	1	0.009268136784915308	0.6369447107702141	0.0	0
chr2	C2_02060C_A	402391	404049	1659	16	2063	0.483	0.21600000000000005	358	2	3	3	6	9	10	0	0	3	10	10	13	1659	1000	1	0.00964436407474382	1.2435201928872814	0.005	0
chr2	C2_02070W_A	405503	406978	1476	36	3734	1.469	0.21600000000000005	319	7	14	15	18	23	24	0	2	7	13	31	31	1476	1000	1	0.024390243902439025	2.529810298102981	0.0	0
chr2	C2_02080W_A	407445	407548	104	0	0	0.0	1.0	104	2	8	8	12	15	15	6	7	8	8	10	10	104	1000	1	0.0	0.0	1.0	1
chr2	C2_02090W_A	408135	409331	1197	9	543	0.419	0.237	284	9	22	32	33	33	42	4	7	18	18	20	20	1197	1000	1	0.0075187969924812035	0.4536340852130326	0.14	0
chr2	C2_02100W_A	410199	415271	5073	11	246	0.101	0.25	1270	3	3	6	7	7	9	1	1	2	4	12	13	5073	1000	1	0.0021683422038241674	0.048492016558249564	0.965	1
chr2	C2_02110C_A	415440	415994	555	12	1080	1.3769999999999998	0.21600000000000005	120	0	1	1	1	2	2	5	16	23	23	23	24	555	1000	1	0.021621621621621626	1.945945945945946	0.005	0
chr2	C2_02120W_A	416496	417551	1056	3	3	0.157	0.396	418	1	7	18	22	22	22	2	3	5	9	10	11	1056	1000	1	0.002840909090909091	0.002840909090909091	1.0	1
chr2	C2_02130C_A	417791	418816	1026	18	998	1.114	0.147	151	2	3	3	3	4	7	0	1	2	3	3	3	1026	1000	1	0.017543859649122806	0.97270955165692	0.005	0
chr2	C2_02140C_A	418909	419430	522	8	502	1.029	0.333	174	0	2	3	6	9	9	2	9	9	9	9	9	522	1000	1	0.01532567049808429	0.9616858237547892	0.065	0
chr2	C2_02150C_A	419670	422045	2376	0	0	0.0	1.0	2376	8	12	16	18	19	20	0	6	6	10	10	10	2376	1000	1	0.0	0.0	1.0	1
chr2	C2_02160W_A	422849	423919	1071	1	1	0.048	0.838	897	0	4	6	12	12	12	1	7	8	19	20	20	1071	1000	1	0.0009337068160597573	0.0009337068160597573	1.0	1
chr2	C2_02170W_A	424993	426369	1377	26	905	0.937	0.213	293	1	6	11	16	17	17	8	17	19	23	26	30	1377	1000	1	0.01888162672476398	0.6572258533042846	0.0	0
chr2	C2_02180W_A	427326	429101	1776	31	1630	0.823	0.157	278	2	3	6	11	16	16	3	3	4	6	6	14	1776	1000	1	0.017454954954954954	0.9177927927927928	0.005	0
chr2	C2_02190C_A	429572	430366	795	8	350	0.4370000000000001	0.41	326	3	4	6	9	11	12	0	1	10	10	12	16	795	1000	1	0.010062893081761006	0.440251572327044	0.285	0
chr2	C2_02200W_A	433118	434554	1437	8	62	0.21	0.405	582	1	6	10	13	19	20	0	1	1	1	1	9	1437	1000	1	0.0055671537926235215	0.04314544189283229	0.29	0
chr2	C2_02210C_A	434764	436032	1269	8	318	0.249	0.396	503	1	1	1	1	1	2	2	22	26	34	39	39	1269	1000	1	0.006304176516942475	0.2505910165484633	0.475	0
chr2	C2_02220C_A	437551	438750	1200	9	834	0.301	0.272	326	0	1	4	11	11	13	2	4	17	20	22	26	1200	1000	1	0.0075	0.695	0.045	0
chr2	C2_02230C_A	443447	446347	2901	30	3221	0.389	0.129	375	2	8	9	9	12	15	5	6	9	14	21	25	2901	1000	1	0.010341261633919338	1.1103067907618065	0.02	0
chr2	C2_02240C_A	448737	450545	1809	15	663	0.306	0.35	634	0	7	7	10	11	16	1	18	19	26	27	28	1809	1000	1	0.008291873963515755	0.3665008291873964	0.21	0
chr2	C2_02250C_A	451417	452715	1299	21	2275	0.675	0.121	157	3	5	5	18	19	19	2	11	12	17	17	20	1299	1000	1	0.016166281755196306	1.7513471901462665	0.0	0
chr2	C2_02260W_A	455522	456319	798	11	487	0.5710000000000001	0.317	253	15	24	38	42	47	49	3	4	4	12	12	12	798	1000	1	0.013784461152882205	0.6102756892230576	0.045	0
chr2	C2_02270C_A	456427	456894	468	1	2	0.08900000000000001	0.865	405	3	6	6	7	17	20	2	21	24	24	24	24	468	1000	1	0.002136752136752137	0.004273504273504274	1.0	1
chr2	C2_02280W_A	457206	458084	879	6	97	0.298	0.725	637	7	25	25	25	27	29	1	1	2	2	2	4	879	1000	1	0.006825938566552901	0.11035267349260523	0.635	0
chr2	C2_02290C_A	458105	459010	906	23	1827	1.138	0.301	273	2	2	2	3	21	21	0	0	0	2	9	9	906	1000	1	0.025386313465783662	2.0165562913907285	0.005	0
chr2	C2_02300W_A	459062	459790	729	4	45	0.232	0.79	576	2	12	12	14	14	14	6	12	13	13	13	14	729	1000	1	0.005486968449931413	0.061728395061728385	0.975	1
chr2	C2_02310W_A	460211	460957	747	2	78	0.108	0.7190000000000001	537	0	7	14	14	14	15	4	7	8	12	23	25	747	1000	1	0.002677376171352075	0.10441767068273093	1.0	1
chr2	C2_02320C_A	461263	461838	576	8	878	0.621	0.3	173	1	4	5	5	6	8	6	20	23	26	27	28	576	1000	1	0.013888888888888888	1.5243055555555556	0.07	0
chr2	C2_02330W_A	461588	462091	504	27	2370	2.527	0.3	151	0	1	1	4	4	12	2	4	7	8	10	10	504	1000	1	0.05357142857142857	4.7023809523809526	0.045	0
chr2	C2_02340C_A	462350	463794	1445	15	1483	0.444	0.245	354	1	5	18	21	22	23	0	10	23	25	25	25	1445	1000	1	0.010380622837370242	1.0262975778546712	0.005	0
chr2	C2_02350C_A	464454	468125	3672	4	258	0.039	0.499	1834	3	9	30	31	32	33	0	0	6	7	15	16	3672	1000	1	0.0010893246187363835	0.07026143790849672	1.0	1
chr2	C2_02360C_A	468489	469331	843	28	3098	1.432	0.17600000000000002	148	11	14	14	14	14	14	14	16	17	18	20	24	843	1000	1	0.033214709371293	3.67497034400949	0.0	0
chr2	C2_02370C_A	469529	470626	1098	15	1555	0.569	0.207	227	3	16	24	29	33	33	2	12	16	16	17	17	1098	1000	1	0.01366120218579235	1.4162112932604736	0.0	0
chr2	C2_02380W_A	471161	472777	1617	2	10	0.053	0.503	813	1	3	10	13	13	16	3	5	16	20	26	32	1617	1000	1	0.0012368583797155227	0.006184291898577613	1.0	1
chr2	C2_02390W_A	474604	475146	543	18	883	1.6569999999999998	0.276	150	2	6	15	21	24	32	4	9	11	18	20	20	543	1000	1	0.03314917127071823	1.6261510128913443	0.0	0
chr2	C2_02400W_A	476572	478212	1641	22	1559	0.64	0.172	283	4	8	10	13	16	22	4	14	18	21	21	22	1641	1000	1	0.013406459475929309	0.9500304692260816	0.0	0
chr2	C2_02410W_A	478612	479181	570	11	1025	0.935	0.24	137	4	21	25	29	30	31	0	2	3	7	10	11	570	1000	1	0.019298245614035092	1.7982456140350878	0.02	0
chr2	C2_02420C_A	479261	481102	1842	24	2967	0.688	0.261	481	0	2	4	8	8	10	2	6	6	6	6	6	1842	1000	1	0.013029315960912051	1.6107491856677525	0.005	0
chr2	C2_02430W_A	481327	484155	2829	0	0	0.0	1.0	2829	0	5	9	9	12	16	6	23	24	25	27	27	2829	1000	1	0.0	0.0	1.0	1
chr2	C2_02440W_A	484479	487583	3105	37	2673	0.7609999999999999	0.251	778	6	30	30	30	30	30	1	2	2	2	2	3	3105	1000	1	0.011916264090177134	0.8608695652173913	0.005	0
chr2	C2_02450C_A	487815	491342	3528	6	104	0.106	0.364	1284	1	2	6	7	9	9	0	0	2	2	2	2	3528	1000	1	0.0017006802721088435	0.029478458049886618	1.0	1
chr2	C2_02460W_A	491786	493972	2187	4	221	0.127	0.987	2159	0	4	4	7	7	7	8	15	16	18	20	27	2187	1000	1	0.0018289894833104711	0.10105166895290353	1.0	1
chr2	C2_02470C_A	494231	495081	851	14	1147	1.079	0.344	293	1	12	12	12	12	12	1	1	5	8	11	12	851	1000	1	0.01645123384253819	1.3478260869565215	0.065	0
chr2	C2_02480W_A	496117	496190	74	4	44	4.019	0.5539999999999999	41	1	4	5	13	14	17	9	9	9	12	12	13	74	1000	1	0.054054054054054064	0.5945945945945946	0.555	0
chr2	C2_02490C_A	496573	500625	4053	49	3557	0.746	0.126	511	0	0	9	11	18	20	3	23	31	31	31	32	4053	1000	1	0.012089810017271158	0.8776215149272144	0.01	0
chr2	C2_02500W_A	501159	502925	1767	12	507	0.396	0.424	749	0	6	26	30	31	32	13	40	40	40	40	44	1767	1000	1	0.006791171477079796	0.2869269949066214	0.83	1
chr2	C2_02510W_A	503320	504282	963	2	4	0.12	0.465	448	0	0	9	9	9	9	2	3	5	12	13	13	963	1000	1	0.0020768431983385254	0.004153686396677051	1.0	1
chr2	C2_02520W_A	504703	506571	1869	28	1436	0.8540000000000001	0.242	452	1	11	12	12	12	12	1	3	5	8	13	17	1869	1000	1	0.0149812734082397	0.7683253076511504	0.005	0
chr2	C2_02530W_A	507675	509003	1329	41	2833	1.641	0.157	209	6	14	18	21	22	23	2	4	4	4	4	4	1329	1000	1	0.030850263355906692	2.1316779533483823	0.005	0
chr2	C2_02540W_A	509371	514539	5169	4	8	0.029	0.33	1704	2	20	25	29	29	32	2	3	6	8	10	14	5169	1000	1	0.0007738440704198104	0.0015476881408396208	1.0	1
chr2	C2_02550C_A	514896	517007	2112	65	4632	1.55	0.093	197	2	2	4	4	4	4	3	4	11	15	18	19	2112	1000	1	0.03077651515151515	2.1931818181818183	0.0	0
chr2	C2_02560W_A	517641	517973	333	12	659	1.788	0.438	146	6	9	14	17	17	21	4	8	12	13	16	17	333	1000	1	0.036036036036036036	1.978978978978979	0.225	0
chr2	C2_02570W_A	519036	520763	1728	23	1291	0.659	0.168	291	3	5	8	18	26	28	4	13	17	17	17	23	1728	1000	1	0.013310185185185184	0.7471064814814815	0.0	0
chr2	C2_02580W_A	521088	522620	1533	46	4585	1.622	0.17	260	10	20	23	24	25	26	7	10	17	17	19	19	1533	1000	1	0.030006523157208087	2.9908675799086764	0.0	0
chr2	C2_02590W_A	524004	525116	1113	2	2	0.087	0.826	919	0	0	1	5	12	21	1	10	21	21	22	28	1113	1000	1	0.0017969451931716086	0.0017969451931716086	1.0	1
chr2	C2_02600C_A	525523	526410	888	4	405	0.229	0.375	333	11	15	17	17	17	17	1	2	11	11	11	12	888	1000	1	0.0045045045045045045	0.4560810810810811	0.72	1
chr2	C2_02610C_A	526810	528321	1512	22	2927	0.764	0.157	238	9	14	15	16	16	24	0	5	7	15	16	19	1512	1000	1	0.01455026455026455	1.935846560846561	0.0	0
chr2	C2_02620W_A	529061	529480	420	4	426	0.562	0.519	218	4	17	21	21	22	23	2	5	8	8	8	8	420	1000	1	0.009523809523809523	1.0142857142857142	0.595	0
chr2	C2_02630W_A	530019	531332	1314	2	3	0.086	0.489	643	0	3	7	8	16	21	0	0	2	3	3	3	1314	1000	1	0.0015220700152207	0.00228310502283105	1.0	1
chr2	C2_02640C_A	532052	533413	1362	0	0	0.0	1.0	1362	1	6	8	8	8	8	0	0	0	0	0	0	1362	1000	1	0.0	0.0	1.0	1
chr2	C2_02650C_A	586142	586920	779	3	139	0.158	0.779	607	0	7	7	22	24	25	1	3	5	7	24	24	779	1000	1	0.003851091142490373	0.17843388960205392	0.995	1
chr2	C2_02660W_A	536192	536950	759	1	42	0.092	0.763	579	8	12	12	12	12	12	1	3	7	13	15	17	759	1000	1	0.0013175230566534915	0.05533596837944664	1.0	1
chr2	C2_02670C_A	536947	537440	494	17	1898	2.627	0.261	129	0	0	0	0	0	0	2	8	8	10	12	12	494	1000	1	0.034412955465587036	3.842105263157895	0.005	0
chr2	C2_02680W_A	537502	538596	1095	14	2712	0.809	0.332	363	2	13	16	16	16	16	3	13	13	14	14	14	1095	1000	1	0.012785388127853882	2.4767123287671238	0.02	0
chr2	C2_02690W_A	538929	539834	906	6	242	0.422	0.28800000000000003	261	5	19	20	20	20	31	1	3	3	3	13	13	906	1000	1	0.006622516556291391	0.2671081677704194	0.335	0
chr2	C2_02700C_A	539908	540801	894	9	570	0.631	0.32	286	1	1	2	3	12	12	8	12	12	12	12	16	894	1000	1	0.010067114093959731	0.6375838926174496	0.05	0
chr2	C2_02710C_A	540983	541825	843	0	0	0.0	1.0	843	5	12	16	18	20	21	0	15	20	21	22	23	843	1000	1	0.0	0.0	1.0	1
chr2	C2_02720W_A	542265	545273	3009	21	2342	0.399	0.27	813	3	11	14	14	14	15	3	12	12	12	12	12	3009	1000	1	0.006979062811565304	0.7783316716517116	0.09	0
chr2	C2_02730W_A	545624	546715	1092	1	1	0.046	0.933	1019	1	20	24	24	24	26	1	1	3	3	32	33	1092	1000	1	0.0009157509157509159	0.0009157509157509159	1.0	1
chr2	C2_02740C_A	546837	547478	642	14	1934	1.11	0.263	169	1	2	2	2	2	6	3	4	12	12	14	14	642	1000	1	0.02180685358255452	3.012461059190031	0.0	0
chr2	C2_02750C_A	548118	549434	1317	27	2073	1.007	0.161	212	1	7	36	38	40	40	4	10	12	24	24	24	1317	1000	1	0.02050113895216401	1.5740318906605923	0.0	0
chr2	C2_02760W_A	550317	553115	2799	16	668	0.253	0.314	880	0	12	15	20	26	27	3	27	28	29	29	29	2799	1000	1	0.00571632725973562	0.2386566630939621	0.43	0
chr2	C2_02770W_A	553446	555599	2154	8	442	0.161	0.3670000000000001	790	8	29	36	37	39	39	0	3	4	4	15	17	2154	1000	1	0.003714020427112349	0.2051996285979573	0.835	1
chr2	C2_02780C_A	555635	556579	945	13	1039	0.637	0.326	308	2	2	2	3	4	4	7	18	22	24	25	25	945	1000	1	0.013756613756613757	1.0994708994708997	0.01	0
chr2	C2_02790C_A	556999	558633	1635	32	5047	0.835	0.258	422	2	5	16	17	18	18	3	9	13	17	22	22	1635	1000	1	0.019571865443425075	3.086850152905199	0.005	0
chr2	C2_02800W_A	560211	560501	291	0	0	0.0	1.0	291	1	10	11	11	17	20	0	1	1	1	2	2	291	1000	1	0.0	0.0	1.0	1
chr2	C2_02810C_A	560749	561198	450	2	38	0.201	0.5529999999999999	249	1	1	1	11	16	18	0	5	6	12	12	12	450	1000	1	0.004444444444444445	0.08444444444444445	0.98	1
chr2	C2_02820C_A	561952	563013	1062	4	634	0.14400000000000002	0.397	422	3	6	13	14	14	14	8	17	17	18	18	24	1062	1000	1	0.003766478342749529	0.5969868173258004	0.91	1
chr2	C2_02830C_A	563521	564555	1035	8	859	0.317	0.412	426	0	0	9	9	9	9	7	30	33	35	35	35	1035	1000	1	0.007729468599033815	0.8299516908212561	0.47	0
chr2	C2_02840C_A	564861	568430	3570	50	2898	0.544	0.132	471	1	24	24	25	27	30	16	33	35	36	38	39	3570	1000	1	0.014005602240896359	0.8117647058823529	0.0	0
chr2	C2_02850W_A	570077	571711	1635	53	6366	1.4380000000000002	0.155	254	1	2	5	7	7	29	0	1	14	21	22	22	1635	1000	1	0.03241590214067278	3.893577981651376	0.005	0
chr2	C2_02860W_A	572923	573951	1029	4	114	0.141	0.421	433	5	7	17	22	24	29	1	2	3	3	3	3	1029	1000	1	0.003887269193391642	0.1107871720116618	0.985	1
chr2	C2_02870W_A	574346	575000	655	2	2	0.114	0.794	520	0	6	7	8	8	11	0	0	0	2	2	13	655	1000	1	0.003053435114503817	0.003053435114503817	1.0	1
chr2	C2_02880C_A	575277	576455	1179	6	281	0.195	0.42	495	0	0	0	0	5	5	3	19	20	24	33	33	1179	1000	1	0.005089058524173028	0.2383375742154368	0.645	0
chr2	C2_02890W_A	577820	579976	2157	14	1288	0.236	0.16699999999999998	361	5	5	14	16	17	19	1	6	10	10	14	35	2157	1000	1	0.006490496059341678	0.5971256374594344	0.13	0
chr2	C2_02900W_A	580559	580909	351	0	0	0.0	1.0	351	1	8	9	11	12	13	2	9	12	35	38	46	351	1000	1	0.0	0.0	1.0	1
chr2	C2_02910W_A	581973	582236	264	4	320	0.652	0.629	166	2	7	21	23	25	31	2	8	11	34	35	37	264	1000	1	0.015151515151515154	1.2121212121212122	0.715	1
chr2	C2_02920W_A	583204	583761	558	8	1045	0.652	0.326	182	3	7	22	22	23	26	1	2	3	3	3	7	558	1000	1	0.014336917562724013	1.8727598566308243	0.03	0
chr2	C2_02930C_A	584177	585442	1266	12	1287	0.397	0.17800000000000002	225	1	2	2	2	4	8	15	21	21	21	21	21	1266	1000	1	0.009478672985781993	1.0165876777251184	0.015	0
chr2	C2_02940W_A	586142	587827	1686	20	1700	0.461	0.36	607	0	7	7	22	24	25	6	25	28	28	28	28	1686	1000	1	0.011862396204033216	1.0083036773428231	0.075	0
chr2	C2_02950W_A	588152	589513	1362	3	387	0.094	0.96	1307	4	21	23	26	28	28	0	1	1	2	3	7	1362	1000	1	0.002202643171806168	0.2841409691629956	0.995	1
chr2	C2_02960C_A	589813	591033	1221	11	1825	0.395	0.224	273	3	4	4	4	4	4	12	15	18	20	20	22	1221	1000	1	0.009009009009009007	1.4946764946764948	0.025	0
chr2	C2_02970C_A	591403	592902	1500	14	776	0.406	0.476	714	2	3	6	7	7	7	1	7	16	25	26	28	1500	1000	1	0.009333333333333334	0.5173333333333333	0.505	0
chr2	C2_02980C_A	595308	597062	1755	12	1118	0.328	0.27	473	2	5	5	11	13	16	1	6	18	21	21	21	1755	1000	1	0.0068376068376068385	0.6370370370370371	0.1	0
chr2	C2_02990C_A	597477	601388	3912	35	4243	0.37	0.299	1168	9	21	22	23	24	25	3	13	15	16	16	17	3912	1000	1	0.00894683026584867	1.0846114519427403	0.065	0
chr2	C2_03000C_A	602011	603051	1041	5	337	0.218	0.615	640	2	3	5	6	6	8	0	22	26	26	27	27	1041	1000	1	0.0048030739673390966	0.32372718539865514	0.84	1
chr2	C2_03010C_A	603455	604696	1242	1	1	0.036000000000000004	0.513	637	4	5	5	5	5	8	0	2	4	8	13	13	1242	1000	1	0.0008051529790660224	0.0008051529790660224	1.0	1
chr2	C2_03020C_A	606159	608219	2061	10	1251	0.234	0.299	616	0	1	3	12	25	25	1	5	15	18	23	25	2061	1000	1	0.0048520135856380394	0.6069868995633187	0.47	0
chr2	C2_03030W_A	610668	613454	2787	19	1703	0.318	0.192	536	10	28	29	33	38	46	1	6	20	21	23	34	2787	1000	1	0.006817366343738788	0.6110513096519555	0.095	0
chr2	C2_03040W_A	613973	614860	888	6	242	0.358	0.401	356	3	15	24	24	24	25	2	12	12	12	12	12	888	1000	1	0.006756756756756757	0.2725225225225225	0.53	0
chr2	C2_03050W_A	615026	616600	1575	16	653	0.552	0.434	684	8	9	9	9	10	11	13	22	22	22	22	22	1575	1000	1	0.010158730158730159	0.4146031746031746	0.405	0
chr2	C2_03060W_A	616878	618113	1236	1	1	0.043	0.923	1141	0	15	16	16	16	17	0	0	0	1	1	1	1236	1000	1	0.0008090614886731393	0.0008090614886731393	1.0	1
chr2	C2_03070C_A	618202	619698	1497	1	1	0.033	0.615	921	0	1	1	1	1	16	10	12	17	19	26	26	1497	1000	1	0.0006680026720106881	0.0006680026720106881	1.0	1
chr2	C2_03080W_A	620854	621963	1110	2	38	0.111	0.73	810	1	13	19	28	34	34	0	0	0	0	1	2	1110	1000	1	0.0018018018018018016	0.03423423423423423	1.0	1
chr2	C2_03090C_A	622122	622790	669	0	0	0.0	1.0	669	0	0	0	0	0	4	0	3	11	12	12	12	669	1000	1	0.0	0.0	1.0	1
chr2	C2_03100W_A	623498	626224	2727	2	5	0.038	0.753	2053	1	8	16	16	16	16	0	3	4	7	12	15	2727	1000	1	0.0007334066740007334	0.0018335166850018336	1.0	1
chr2	C2_03110W_A	628185	629063	879	14	765	0.88	0.231	203	2	4	8	11	13	15	2	9	13	19	19	21	879	1000	1	0.015927189988623434	0.8703071672354948	0.005	0
chr2	C2_03120W_A	630696	632825	2130	30	2888	0.848	0.113	240	2	9	9	9	13	16	5	20	28	28	29	29	2130	1000	1	0.014084507042253518	1.3558685446009389	0.005	0
chr2	C2_03130W_A	633048	633668	621	15	1166	1.258	0.243	151	12	22	24	24	25	26	2	4	4	4	4	5	621	1000	1	0.024154589371980683	1.8776167471819645	0.0	0
chr2	C2_03140C_A	633926	636181	2256	20	2683	0.472	0.16899999999999998	381	1	3	6	7	12	12	10	20	22	24	27	29	2256	1000	1	0.008865248226950355	1.1892730496453898	0.01	0
chr2	C2_03150C_A	636492	638513	2022	28	2172	0.763	0.12	243	7	18	20	23	24	27	2	8	10	12	12	12	2022	1000	1	0.013847675568743818	1.0741839762611276	0.0	0
chr2	C2_03160C_A	639344	641908	2565	2	5	0.049	0.882	2262	3	3	3	8	9	10	0	6	7	9	10	12	2565	1000	1	0.0007797270955165693	0.0019493177387914231	1.0	1
chr2	C2_03170W_A	643405	644115	711	17	1115	2.379	0.2	142	6	18	26	29	31	31	1	4	5	5	5	5	711	1000	1	0.02390998593530239	1.5682137834036571	0.0	0
chr2	C2_03180C_A	644266	654126	9861	16	1251	0.081	0.25	2464	1	3	7	10	28	34	1	2	11	19	19	19	9861	1000	1	0.0016225534935604908	0.12686340127776088	0.92	1
chr2	C2_03200W_A	655510	656850	1341	3	13	0.16899999999999998	0.611	820	0	8	8	16	20	22	4	22	25	26	28	35	1341	1000	1	0.0022371364653243847	0.00969425801640567	0.99	1
chr2	C2_03210W_A	657092	657531	440	6	358	1.045	0.373	164	10	23	24	24	24	24	2	3	5	6	6	7	440	1000	1	0.013636363636363636	0.8136363636363636	0.305	0
chr2	C2_03220C_A	658895	660025	1131	7	217	0.407	0.228	258	1	1	1	5	6	6	1	3	5	9	9	10	1131	1000	1	0.00618921308576481	0.1918656056587091	0.115	0
chr2	C2_03230C_A	663649	664527	879	5	107	0.262	0.529	465	2	2	6	7	8	11	0	9	10	11	11	11	879	1000	1	0.005688282138794084	0.1217292377701934	0.82	1
chr2	C2_03240C_A	665418	669563	4146	15	746	0.14400000000000002	0.229	949	2	4	9	18	19	20	8	16	26	31	33	34	4146	1000	1	0.00361794500723589	0.1799324650265316	0.73	1
chr2	C2_03250W_A	672719	674041	1323	16	1744	0.477	0.18600000000000005	246	2	21	25	35	35	36	9	20	21	23	24	41	1323	1000	1	0.012093726379440664	1.3182161753590325	0.01	0
chr2	C2_03260W_A	674262	674963	702	7	192	0.388	0.34	239	8	19	21	21	21	22	0	2	8	22	22	22	702	1000	1	0.009971509971509971	0.27350427350427353	0.31	0
chr2	C2_03270W_A	675806	676552	747	0	0	0.0	1.0	747	0	15	20	29	29	33	1	12	13	13	13	13	747	1000	1	0.0	0.0	1.0	1
chr2	C2_03280W_A	677031	679187	2157	2	90	0.035	0.463	998	1	6	14	14	14	20	4	32	34	34	37	37	2157	1000	1	0.0009272137227630966	0.04172461752433936	1.0	1
chr2	C2_03290W_A	679560	680408	849	12	1236	0.535	0.45	382	0	17	19	19	19	20	4	15	15	15	15	16	849	1000	1	0.01413427561837456	1.4558303886925794	0.125	0
chr2	C2_03300W_A	680927	681952	1026	0	0	0.0	1.0	1026	1	2	13	16	16	39	1	1	1	1	11	13	1026	1000	1	0.0	0.0	1.0	1
chr2	C2_03310C_A	682113	682763	651	4	198	0.265	0.484	315	0	1	1	1	1	12	7	23	32	43	44	44	651	1000	1	0.006144393241167436	0.30414746543778803	0.71	1
chr2	C2_03320W_A	683898	691313	7416	115	11897	0.5379999999999999	0.048	359	1	3	11	20	34	34	2	2	5	5	5	18	7416	1000	1	0.015507011866235168	1.6042340884573894	0.0	0
chr2	C2_03330C_A	691444	692577	1134	5	311	0.16699999999999998	0.3670000000000001	416	1	2	5	6	6	7	3	6	22	33	33	34	1134	1000	1	0.004409171075837742	0.2742504409171076	0.27	0
chr2	C2_03340W_A	692973	695063	2091	44	4157	0.892	0.218	456	18	24	27	27	27	27	1	3	13	14	18	20	2091	1000	1	0.021042563366810138	1.98804399808704	0.0	0
chr2	C2_03350W_A	695735	697408	1674	28	3069	0.785	0.147	246	0	4	15	15	18	18	2	9	25	30	31	33	1674	1000	1	0.016726403823178016	1.8333333333333333	0.0	0
chr2	C2_03360W_A	698119	700455	2337	37	4196	0.6709999999999999	0.223	522	5	20	33	34	41	44	15	16	16	17	21	21	2337	1000	1	0.015832263585793753	1.7954642704321782	0.0	0
chr2	C2_03370W_A	700790	702436	1647	37	3157	0.942	0.103	169	0	1	11	13	13	15	15	25	25	26	26	26	1647	1000	1	0.02246508803885853	1.9168184578020644	0.0	0
chr2	C2_03380W_A	702727	706917	4191	33	2678	0.297	0.16699999999999998	701	0	11	13	15	15	19	9	10	11	12	13	14	4191	1000	1	0.007874015748031496	0.6389883082796468	0.02	0
chr2	C2_03390C_A	707074	709512	2439	31	3423	0.55	0.147	358	4	13	16	17	17	18	7	17	32	35	35	36	2439	1000	1	0.012710127101271012	1.4034440344403445	0.005	0
chr2	C2_03400C_A	710171	711886	1716	17	626	0.464	0.154	265	4	5	11	16	18	18	6	7	14	35	37	37	1716	1000	1	0.009906759906759906	0.3648018648018648	0.005	0
chr2	C2_03410W_A	712666	715701	3036	33	1972	0.506	0.112	339	16	31	33	34	34	35	1	2	2	2	2	2	3036	1000	1	0.010869565217391304	0.6495388669301713	0.005	0
chr2	C2_03420C_A	715773	718100	2328	11	506	0.174	0.259	603	1	3	5	6	7	7	9	9	9	9	11	18	2328	1000	1	0.0047250859106529215	0.2173539518900344	0.68	0
chr2	C2_03430W_A	718272	719168	897	3	62	0.127	0.742	666	1	9	10	10	10	10	5	11	15	21	21	22	897	1000	1	0.0033444816053511705	0.06911928651059086	1.0	1
chr2	C2_03440W_A	719546	720286	741	23	2586	1.237	0.18600000000000005	138	7	21	24	25	25	26	3	6	18	18	19	24	741	1000	1	0.0310391363022942	3.4898785425101213	0.0	0
chr2	C2_03450W_A	720617	721876	1260	13	642	0.429	0.318	401	20	21	21	28	31	32	6	8	8	8	12	14	1260	1000	1	0.010317460317460315	0.5095238095238095	0.04	0
chr2	C2_03460C_A	721980	723086	1107	14	2401	0.53	0.295	327	6	8	9	10	10	13	13	32	34	35	37	41	1107	1000	1	0.012646793134598013	2.1689250225835592	0.005	0
chr2	C2_03470C_A	723706	724234	529	3	52	0.252	0.614	325	0	1	4	5	5	5	1	2	13	18	21	22	529	1000	1	0.005671077504725897	0.09829867674858224	0.89	1
chr2	C2_03480C_A	724850	725209	360	6	172	0.715	0.3	108	4	12	21	21	22	30	2	4	5	6	9	17	360	1000	1	0.016666666666666666	0.4777777777777778	0.2	0
chr2	C2_03490C_A	725206	726486	1281	20	2237	0.6629999999999999	0.18	230	0	2	6	18	19	19	1	20	26	27	35	50	1281	1000	1	0.0156128024980484	1.7462919594067134	0.0	0
chr2	C2_03500W_A	728326	731385	3060	36	2441	0.453	0.152	464	7	11	18	21	26	34	0	3	3	4	4	5	3060	1000	1	0.011764705882352941	0.7977124183006536	0.005	0
chr2	C2_03520C_A	740722	742359	1638	16	803	0.456	0.191	313	0	0	0	1	1	5	0	2	3	3	5	6	1638	1000	1	0.009768009768009768	0.4902319902319902	0.035	0
chr2	C2_03530W_A	747174	748787	1614	25	2800	0.7120000000000001	0.196	317	1	14	21	22	28	28	2	7	14	18	18	19	1614	1000	1	0.015489467162329615	1.7348203221809169	0.0	0
chr2	C2_03540W_A	749770	751692	1923	25	1304	0.557	0.151	291	7	20	22	28	30	33	1	2	2	2	2	4	1923	1000	1	0.013000520020800831	0.6781071242849714	0.0	0
chr2	C2_03550C_A	751790	754894	3105	23	1626	0.274	0.199	618	0	3	3	3	6	7	6	39	39	39	40	59	3105	1000	1	0.007407407407407408	0.523671497584541	0.065	0
chr2	C2_03560C_A	755206	756342	1137	2	3	0.058	0.618	703	0	32	32	32	32	32	8	21	27	29	32	33	1137	1000	1	0.0017590149516270891	0.0026385224274406327	1.0	1
chr2	C2_03570C_A	756676	757386	711	10	526	0.49	0.264	188	6	13	13	14	14	18	2	16	27	31	32	48	711	1000	1	0.014064697609001406	0.7398030942334741	0.015	0
chr2	C2_03580W_A	757870	757953	84	0	0	0.0	1.0	84	6	16	27	27	29	29	4	6	8	8	30	36	84	1000	1	0.0	0.0	1.0	1
chr2	C2_03590C_A	758090	758620	531	10	2046	0.6890000000000001	0.28800000000000003	153	4	6	18	20	21	24	3	6	23	40	43	43	531	1000	1	0.018832391713747645	3.853107344632768	0.0	0
chr2	C2_03600W_A	759431	761515	2085	28	2819	0.475	0.203	423	2	19	25	26	31	32	2	3	8	8	11	26	2085	1000	1	0.01342925659472422	1.3520383693045563	0.01	0
chr2	C2_03610W_A	763392	765050	1659	14	902	0.278	0.417	692	0	4	19	19	24	28	10	17	33	33	33	33	1659	1000	1	0.008438818565400843	0.543701024713683	0.625	0
chr2	C2_03620W_A	766541	768199	1659	20	1502	0.42	0.174	289	2	4	16	18	24	25	0	5	11	15	19	22	1659	1000	1	0.012055455093429776	0.9053646775165762	0.0	0
chr2	C2_03630W_A	768418	769167	750	23	3612	1.189	0.172	129	3	5	5	5	7	8	2	21	24	28	28	28	750	1000	1	0.03066666666666666	4.816	0.0	0
chr2	C2_03640W_A	769687	770991	1305	12	1759	0.354	0.249	325	5	8	27	30	33	33	0	1	1	10	17	18	1305	1000	1	0.009195402298850576	1.3478927203065134	0.02	0
chr2	C2_03660W_A	771703	771774	72	1	7	0.526	0.986	71	8	9	9	10	12	13	4	6	7	13	19	19	72	1000	1	0.013888888888888888	0.09722222222222222	0.715	1
chr2	C2_03670W_A	773072	774163	1092	10	1275	0.335	0.284	310	1	5	9	15	24	24	0	1	1	1	2	5	1092	1000	1	0.009157509157509158	1.1675824175824177	0.04	0
chr2	C2_03680W_A	775409	776503	1095	16	2131	0.545	0.227	249	1	2	2	2	3	3	5	7	8	13	14	14	1095	1000	1	0.01461187214611872	1.9461187214611877	0.01	0
chr2	C2_03690C_A	776856	779372	2517	27	1539	0.425	0.162	407	3	11	16	16	18	20	2	16	22	23	24	25	2517	1000	1	0.010727056019070322	0.6114421930870083	0.0	0
chr2	C2_03700W_A	782202	783326	1125	13	700	0.483	0.435	489	12	26	40	42	46	51	3	5	5	12	14	16	1125	1000	1	0.011555555555555557	0.6222222222222222	0.415	0
chr2	C2_03710W_A	785869	788415	2547	42	2293	0.631	0.223	567	4	4	4	6	7	9	1	2	4	6	6	6	2547	1000	1	0.016489988221436984	0.9002748331370239	0.0	0
chr2	C2_03720W_A	789500	789823	324	5	284	0.58	0.457	148	0	1	3	7	8	8	2	2	2	9	18	18	324	1000	1	0.015432098765432096	0.8765432098765432	0.4	0
chr2	C2_03730W_A	790147	790219	73	0	0	0.0	1.0	73	5	7	8	8	9	9	5	7	8	15	16	16	73	1000	1	0.0	0.0	1.0	1
chr2	C2_03740W_A	790226	790313	88	5	789	2.255	0.67	59	0	7	9	10	13	18	2	9	21	31	32	33	88	1000	1	0.05681818181818181	8.965909090909092	0.545	0
chr2	C2_03750W_A	790963	792051	1089	16	849	0.513	0.227	247	12	18	21	21	22	23	3	6	7	9	10	10	1089	1000	1	0.014692378328741963	0.7796143250688705	0.015	0
chr2	C2_03760C_A	792275	795163	2889	24	1873	0.295	0.205	592	3	7	9	10	10	20	4	26	42	43	43	44	2889	1000	1	0.008307372793354102	0.6483212184146764	0.015	0
chr2	C2_03770C_A	795612	798083	2472	24	1636	0.381	0.272	672	8	25	40	41	41	41	2	13	15	22	24	25	2472	1000	1	0.009708737864077669	0.6618122977346278	0.005	0
chr2	C2_03780C_A	798539	800725	2187	38	2468	0.696	0.131	287	5	12	16	18	18	18	9	24	27	28	41	44	2187	1000	1	0.017375400091449476	1.1284865112025606	0.0	0
chr2	C2_03790C_A	801061	801405	345	7	515	0.8959999999999999	0.304	105	5	21	24	27	29	31	2	12	23	28	28	29	345	1000	1	0.02028985507246377	1.4927536231884058	0.115	0
chr2	C2_03800C_A	801900	803990	2091	31	2323	0.66	0.141	294	13	23	33	35	47	48	11	35	38	38	38	39	2091	1000	1	0.014825442372070782	1.1109516977522715	0.0	0
chr2	C2_03810C_A	804382	805193	812	0	0	0.0	1.0	812	3	4	14	14	16	16	0	0	1	1	1	1	812	1000	1	0.0	0.0	1.0	1
chr2	C2_03820C_A	805679	806736	1058	0	0	0.0	1.0	1058	0	2	2	2	2	27	0	4	6	7	7	8	1058	1000	1	0.0	0.0	1.0	1
chr2	C2_03830W_A	807027	808910	1884	21	896	0.461	0.225	423	17	21	21	21	21	26	3	4	4	4	6	9	1884	1000	1	0.011146496815286623	0.475583864118896	0.005	0
chr2	C2_03840C_A	809042	809518	477	4	65	0.36	0.69	329	1	5	5	5	7	9	0	6	7	14	20	20	477	1000	1	0.008385744234800839	0.13626834381551362	0.255	0
chr2	C2_03850W_A	810292	810364	73	0	0	0.0	1.0	73	5	9	11	16	16	17	6	10	10	10	11	11	73	1000	1	0.0	0.0	1.0	1
chr2	C2_03860W_A	810371	810458	88	6	349	3.024	0.409	36	0	8	10	20	20	20	5	8	8	8	8	8	88	1000	1	0.06818181818181818	3.9659090909090913	0.34	0
chr2	C2_03870W_A	810975	811424	450	1	12	0.107	0.913	411	0	0	3	4	5	5	0	1	1	1	1	3	450	1000	1	0.0022222222222222227	0.02666666666666667	1.0	1
chr2	C2_03880C_A	811574	812026	453	2	218	0.222	0.826	374	0	1	1	1	5	7	0	19	19	19	19	21	453	1000	1	0.004415011037527594	0.4812362030905077	0.975	1
chr2	C2_03890W_A	812259	813371	1113	2	2	0.093	0.677	754	18	26	26	28	28	28	0	0	1	3	4	4	1113	1000	1	0.0017969451931716086	0.0017969451931716086	1.0	1
chr2	C2_03900C_A	813428	815788	2361	23	991	0.482	0.138	325	0	0	0	0	0	0	0	6	26	28	30	31	2361	1000	1	0.009741634900465904	0.4197373994070309	0.0	0
chr2	C2_03910C_A	816220	818748	2529	58	27478	1.213	0.099	250	16	34	34	36	37	37	0	21	22	22	22	22	2529	1000	1	0.022933965994464216	10.865164096480823	0.0	0
chr2	C2_03920C_A	819247	822291	3045	2	2	0.027000000000000003	0.462	1407	2	3	24	25	25	26	0	2	11	11	11	11	3045	1000	1	0.0006568144499178982	0.0006568144499178982	1.0	1
chr2	C2_03930C_A	822952	824469	1518	13	631	0.34700000000000003	0.494	750	0	5	22	22	22	22	0	13	14	14	15	15	1518	1000	1	0.008563899868247694	0.4156785243741766	0.53	0
chr2	C2_03940C_A	825401	827764	2364	14	309	0.225	0.172	407	0	1	6	13	13	13	6	7	15	20	27	27	2364	1000	1	0.005922165820642978	0.13071065989847716	0.365	0
chr2	C2_03950W_A	830390	831187	798	0	0	0.0	1.0	798	8	20	24	35	35	43	6	8	8	8	8	10	798	1000	1	0.0	0.0	1.0	1
chr2	C2_03960W_A	831558	832282	725	1	3	0.056	0.539	391	0	0	5	5	5	9	2	6	29	30	36	40	725	1000	1	0.0013793103448275859	0.00413793103448276	1.0	1
chr2	C2_03970W_A	832702	833439	738	19	637	1.139	0.257	190	14	27	30	30	30	30	4	24	26	27	29	31	738	1000	1	0.025745257452574527	0.8631436314363143	0.0	0
chr2	C2_03980C_A	833964	835820	1857	24	1862	0.523	0.162	301	3	6	19	23	24	28	6	6	6	6	6	14	1857	1000	1	0.012924071082390954	1.0026925148088317	0.0	0
chr2	C2_03990W_A	836081	837178	1098	1	17	0.035	0.893	981	0	4	6	6	9	9	5	17	25	28	29	32	1098	1000	1	0.0009107468123861566	0.015482695810564662	1.0	1
chr2	C2_04000C_A	837207	837875	669	35	2913	2.06	0.179	120	0	1	1	1	1	3	1	4	5	7	23	23	669	1000	1	0.0523168908819133	4.354260089686099	0.015	0
chr2	C2_04010C_A	838065	838634	570	10	1653	0.66	0.525	299	3	4	7	10	11	11	1	7	16	16	16	17	570	1000	1	0.017543859649122806	2.9	0.375	0
chr2	C2_04020C_A	839032	840156	1125	4	96	0.14	0.95	1069	10	20	21	21	21	23	0	7	10	10	19	19	1125	1000	1	0.003555555555555556	0.08533333333333333	1.0	1
chr2	C2_04030C_A	840690	841022	333	1	13	0.132	0.5589999999999999	186	2	5	12	12	12	12	3	16	18	21	22	23	333	1000	1	0.003003003003003003	0.03903903903903904	1.0	1
chr2	C2_04040C_A	841309	846615	5307	118	8077	1.032	0.051	269	7	19	19	21	24	24	1	4	14	16	21	23	5307	1000	1	0.02223478424722065	1.521952138684756	0.0	0
chr2	C2_04050C_A	847533	853277	5745	78	6527	0.524	0.066	378	5	12	17	20	21	26	7	11	12	16	20	22	5745	1000	1	0.013577023498694515	1.136118363794604	0.005	0
chr2	C2_04060C_A	854661	857303	2643	33	4329	0.473	0.246	650	2	8	12	13	15	17	1	10	11	11	16	19	2643	1000	1	0.012485811577752555	1.637911464245176	0.0	0
chr2	C2_04070C_A	857706	857920	215	0	0	0.0	1.0	215	1	7	8	9	9	10	1	12	18	21	21	21	215	1000	1	0.0	0.0	1.0	1
chr2	C2_04080W_A	858566	860644	2079	25	2627	0.473	0.267	556	6	13	16	16	24	24	1	7	16	18	20	26	2079	1000	1	0.012025012025012024	1.2635882635882636	0.02	0
chr2	C2_04090W_A	860981	862354	1374	37	3336	1.136	0.14	192	7	9	12	14	14	14	17	36	37	37	37	41	1374	1000	1	0.02692867540029112	2.427947598253275	0.0	0
chr2	C2_04100W_A	862515	863651	1137	19	1969	0.628	0.208	237	26	34	40	42	43	52	1	3	9	11	13	17	1137	1000	1	0.016710642040457344	1.731750219876869	0.01	0
chr2	C2_04110W_A	864185	867989	3805	76	7899	0.7509999999999999	0.091	346	24	31	35	35	36	39	3	3	3	3	3	14	3805	1000	1	0.01997371879106439	2.075952693823916	0.0	0
chr2	C2_04120C_A	868107	869474	1368	11	1061	0.284	0.407	557	3	6	7	11	14	14	6	19	25	44	45	47	1368	1000	1	0.008040935672514621	0.7755847953216374	0.535	0
chr2	C2_04130W_A	870626	872458	1833	13	1214	0.258	0.172	315	2	2	3	16	31	31	8	13	25	25	25	26	1833	1000	1	0.007092198581560284	0.6623022367703219	0.07	0
chr2	C2_04140W_A	872931	874619	1689	21	3635	0.5	0.174	294	8	21	31	31	31	32	0	4	4	7	7	9	1689	1000	1	0.012433392539964477	2.1521610420367083	0.0	0
chr2	C2_04150C_A	874851	875207	357	1	15	0.121	0.765	273	1	5	6	9	9	10	2	12	12	15	16	19	357	1000	1	0.0028011204481792717	0.04201680672268908	1.0	1
chr2	C2_04160W_A	875525	876382	858	13	424	0.649	0.17600000000000002	151	10	21	21	21	22	23	2	4	7	24	28	28	858	1000	1	0.015151515151515154	0.4941724941724942	0.025	0
chr2	C2_04170C_A	876638	876868	231	3	186	0.561	0.411	95	3	4	5	8	9	10	7	24	28	30	30	38	231	1000	1	0.012987012987012988	0.8051948051948052	0.34	0
chr2	C2_04180C_A	877101	878081	981	21	3053	0.867	0.264	259	12	27	30	32	34	34	1	11	19	20	20	20	981	1000	1	0.021406727828746176	3.112130479102956	0.005	0
chr2	C2_04190C_A	878553	879968	1416	15	1233	0.436	0.257	364	5	10	16	17	18	36	8	18	18	25	25	26	1416	1000	1	0.01059322033898305	0.8707627118644068	0.01	0
chr2	C2_04200W_A	880756	883416	2661	4	190	0.057	0.5720000000000001	1521	1	10	10	23	24	24	2	15	21	21	21	21	2661	1000	1	0.001503194287861706	0.07140172867343103	1.0	1
chr2	C2_04210W_A	884415	885788	1374	20	1245	0.623	0.213	292	1	1	1	7	9	9	18	19	19	19	20	21	1374	1000	1	0.01455604075691412	0.906113537117904	0.005	0
chr2	C2_04220C_A	886061	886970	910	4	98	0.179	0.5329999999999999	485	3	9	13	15	16	18	0	4	7	26	26	26	910	1000	1	0.0043956043956043965	0.1076923076923077	0.925	1
chr2	C2_04230W_A	887776	888957	1182	11	447	0.371	0.342	404	9	28	34	38	38	38	1	4	4	5	5	14	1182	1000	1	0.009306260575296108	0.3781725888324873	0.235	0
chr2	C2_04240C_A	889091	890104	1014	2	3	0.079	0.447	453	3	6	7	8	8	12	1	7	16	16	18	18	1014	1000	1	0.0019723865877712037	0.002958579881656805	1.0	1
chr2	C2_04250W_A	890702	892699	1998	24	1487	0.461	0.179	357	19	28	39	39	40	40	1	18	20	21	21	21	1998	1000	1	0.012012012012012012	0.7442442442442443	0.015	0
chr2	C2_04260W_A	893030	894856	1827	17	807	0.34	0.342	624	8	30	34	34	35	35	19	22	22	22	22	24	1827	1000	1	0.009304871373836893	0.44170771756978655	0.07	0
chr2	C2_04270W_A	895055	896074	1020	0	0	0.0	1.0	1020	3	22	23	23	23	24	0	2	4	10	13	14	1020	1000	1	0.0	0.0	1.0	1
chr2	C2_04280W_A	897773	900651	2879	76	6855	1.176	0.112	322	1	2	9	12	18	20	1	3	4	5	9	20	2879	1000	1	0.026398054880166725	2.3810350816255643	0.0	0
chr2	C2_04290W_A	899422	900651	1230	13	1407	0.426	0.262	322	1	2	10	17	18	18	1	3	4	5	9	20	1230	1000	1	0.01056910569105691	1.14390243902439	0.005	0
chr2	C2_04300C_A	900914	901672	759	14	998	0.728	0.209	159	1	2	4	6	6	6	6	15	21	40	40	40	759	1000	1	0.01844532279314888	1.3148880105401846	0.005	0
chr2	C2_04310W_A	902492	903700	1209	1	6	0.031	0.99	1197	1	21	23	31	33	34	9	19	19	19	19	19	1209	1000	1	0.0008271298593879238	0.0049627791563275426	1.0	1
chr2	C2_04320W_A	903918	905699	1782	5	193	0.105	0.539	960	8	19	19	19	19	30	0	2	2	2	3	16	1782	1000	1	0.0028058361391694727	0.10830527497194163	1.0	1
chr2	C2_04330C_A	905838	906848	1011	5	136	0.195	0.515	521	1	1	3	3	3	3	1	2	14	22	23	33	1011	1000	1	0.004945598417408506	0.13452027695351138	0.87	1
chr2	C2_04340C_A	907655	908230	576	18	2040	1.4169999999999998	0.227	131	3	7	14	17	18	18	2	11	14	14	14	14	576	1000	1	0.03125	3.5416666666666665	0.0	0
chr2	C2_04350C_A	908645	910807	2163	10	227	0.183	0.393	851	2	7	9	14	15	26	5	20	21	23	26	27	2163	1000	1	0.004623208506703652	0.10494683310217293	0.79	1
chr2	C2_04360W_A	911437	914340	2904	52	4843	0.77	0.07	202	4	20	33	33	34	34	2	28	29	29	29	30	2904	1000	1	0.01790633608815427	1.6676997245179064	0.0	0
chr2	C2_04370W_A	914705	915937	1233	1	74	0.032	0.933	1151	1	20	23	24	25	25	2	2	2	2	2	2	1233	1000	1	0.0008110300081103001	0.060016220600162214	1.0	1
chr2	C2_04380C_A	916040	917584	1545	1	1	0.023	0.775	1197	2	3	3	3	3	29	1	10	18	20	21	22	1545	1000	1	0.0006472491909385112	0.0006472491909385112	1.0	1
chr2	C2_04390W_A	918662	919405	744	8	1159	0.401	0.353	263	1	1	1	2	3	3	2	4	6	22	25	28	744	1000	1	0.010752688172043013	1.5577956989247312	0.16	0
chr2	C2_04400W_A	920773	921963	1191	7	376	0.195	0.376	448	0	2	5	6	12	12	1	3	5	7	7	11	1191	1000	1	0.005877413937867338	0.3157010915197313	0.47	0
chr2	C2_04410W_A	922531	924594	2064	25	2252	0.4270000000000001	0.156	323	13	28	40	40	41	43	0	3	11	24	27	27	2064	1000	1	0.012112403100775194	1.0910852713178294	0.005	0
chr2	C2_04420W_A	925532	927565	2034	64	5721	1.047	0.084	171	10	17	24	31	31	31	6	12	17	27	30	33	2034	1000	1	0.03146509341199607	2.8126843657817107	0.0	0
chr2	C2_04430W_A	928590	928910	321	11	937	1.026	0.13699999999999998	44	7	9	21	25	25	29	11	19	20	20	21	22	321	1000	1	0.03426791277258567	2.9190031152647977	0.01	0
chr2	C2_04440W_A	928957	929604	648	23	1903	1.071	0.258	167	3	7	9	12	17	31	0	1	2	3	6	10	648	1000	1	0.035493827160493825	2.936728395061728	0.0	0
chr2	C2_04450W_A	929893	930708	816	9	1096	0.322	0.335	273	2	3	5	6	10	10	2	4	5	16	19	22	816	1000	1	0.011029411764705885	1.343137254901961	0.085	0
chr2	C2_04460W_A	931947	933200	1254	14	1273	0.34700000000000003	0.14400000000000002	181	1	5	14	18	19	19	0	0	3	5	6	12	1254	1000	1	0.011164274322169059	1.0151515151515151	0.0	0
chr2	C2_04470W_A	935501	936349	849	14	1376	0.64	0.166	141	1	2	2	6	14	20	6	26	34	38	41	44	849	1000	1	0.016489988221436984	1.620730270906949	0.0	0
chr2	C2_04480W_A	937444	938493	1050	30	2199	1.226	0.11	115	2	5	11	16	21	25	8	18	19	19	21	23	1050	1000	1	0.028571428571428567	2.0942857142857143	0.01	0
chr2	C2_04490W_A	938705	939382	678	5	149	0.32299999999999995	0.687	466	9	18	22	23	25	41	4	8	8	10	11	11	678	1000	1	0.007374631268436578	0.21976401179941	0.48	0
chr2	C2_04500W_A	940654	946401	5748	6	55	0.037000000000000005	0.247	1420	0	0	15	18	24	24	2	13	13	14	14	14	5748	1000	1	0.00104384133611691	0.009568545581071676	0.965	1
chr2	C2_04510W_A	946908	948107	1200	1	1	0.046	0.865	1038	0	0	11	11	11	11	1	2	3	5	14	14	1200	1000	1	0.0008333333333333334	0.0008333333333333334	1.0	1
chr2	C2_04520C_A	948352	949059	708	16	720	1.5119999999999998	0.134	95	0	2	2	2	2	2	9	11	11	11	14	15	708	1000	1	0.02259887005649717	1.0169491525423728	0.0	0
chr2	C2_04530W_A	949282	950001	720	5	199	0.479	0.606	436	0	10	16	17	19	19	5	5	8	9	10	12	720	1000	1	0.006944444444444444	0.2763888888888889	0.805	1
chr2	C2_04540C_A	950284	951336	1053	18	2282	1.234	0.16399999999999998	173	0	1	5	5	5	8	0	7	8	15	16	16	1053	1000	1	0.017094017094017096	2.167141500474834	0.0	0
chr2	C2_04550C_A	952424	953896	1473	5	256	0.218	0.865	1274	1	1	3	17	17	17	1	4	11	13	13	14	1473	1000	1	0.003394433129667345	0.17379497623896809	0.855	1
chr2	C2_04560W_A	955040	956479	1440	37	2742	1.548	0.126	181	1	1	2	6	8	8	0	6	6	6	6	6	1440	1000	1	0.025694444444444443	1.9041666666666663	0.0	0
chr2	C2_04570W_A	956813	958096	1284	6	459	0.269	0.6809999999999999	875	0	11	14	15	15	15	5	5	8	8	8	9	1284	1000	1	0.004672897196261682	0.3574766355140187	0.96	1
chr2	C2_04580W_A	958569	959624	1056	0	0	0.0	1.0	1056	0	5	6	11	11	12	2	3	3	18	23	23	1056	1000	1	0.0	0.0	1.0	1
chr2	C2_04590C_A	959841	960128	288	0	0	0.0	1.0	288	1	2	2	2	2	5	1	17	20	21	21	21	288	1000	1	0.0	0.0	1.0	1
chr2	C2_04600C_A	961320	961877	558	0	0	0.0	1.0	558	0	0	2	7	22	23	0	0	0	1	5	9	558	1000	1	0.0	0.0	1.0	1
chr2	C2_04610C_A	963219	963350	132	1	1	0.373	0.924	122	3	5	7	8	8	8	3	6	11	18	19	19	132	1000	1	0.007575757575757577	0.007575757575757577	0.765	1
chr2	C2_04620W_A	965382	968297	2916	6	258	0.104	0.512	1492	0	0	5	8	12	15	0	1	1	4	10	23	2916	1000	1	0.00205761316872428	0.08847736625514402	1.0	1
chr2	C2_04640C_A	971681	974749	3069	2	17	0.026	0.713	2187	2	2	2	3	4	4	0	13	13	13	13	18	3069	1000	1	0.0006516780710329097	0.005539263603779733	1.0	1
chr2	C2_04650C_A	975240	976046	807	1	34	0.058	0.938	757	0	0	9	9	9	9	0	1	6	8	9	10	807	1000	1	0.0012391573729863693	0.04213135068153656	1.0	1
chr2	C2_04660C_A	976775	979204	2430	32	3099	0.542	0.13699999999999998	333	5	5	11	12	12	12	0	4	19	27	52	62	2430	1000	1	0.01316872427983539	1.2753086419753086	0.015	0
chr2	C2_04670W_A	979878	980315	438	48	5512	5.425	0.317	139	6	8	14	16	21	22	2	7	8	8	8	10	438	1000	1	0.1095890410958904	12.584474885844749	0.065	0
chr2	C2_04680W_A	981049	981513	465	1	1	0.08900000000000001	0.996	463	0	1	8	12	19	23	1	2	4	5	6	6	465	1000	1	0.002150537634408602	0.002150537634408602	1.0	1
chr2	C2_04690C_A	982318	984330	2013	21	2002	0.446	0.188	379	1	2	2	3	3	13	2	5	17	18	19	21	2013	1000	1	0.010432190760059612	0.994535519125683	0.005	0
chr2	C2_04700C_A	984870	985955	1086	17	385	0.551	0.424	460	0	10	14	14	14	16	5	16	20	20	20	24	1086	1000	1	0.015653775322283608	0.35451197053407	0.295	0
chr2	C2_04710C_A	986357	987391	1035	3	107	0.098	0.779	806	4	5	10	10	10	10	4	6	6	10	11	15	1035	1000	1	0.0028985507246376808	0.10338164251207728	1.0	1
chr2	C2_04720C_A	988585	990066	1482	22	1325	0.528	0.35200000000000004	521	1	4	18	24	27	27	0	1	3	10	12	23	1482	1000	1	0.014844804318488529	0.8940620782726046	0.05	0
chr2	C2_04730W_A	991582	993189	1608	39	2475	1.08	0.134	215	11	27	29	41	41	41	1	1	2	2	4	24	1608	1000	1	0.024253731343283583	1.5391791044776117	0.0	0
chr2	C2_04740C_A	993261	994097	837	1	1	0.05	0.726	608	1	2	6	8	13	20	0	3	4	23	24	24	837	1000	1	0.0011947431302270011	0.0011947431302270011	1.0	1
chr2	C2_04750W_A	995291	996994	1704	17	917	0.439	0.229	391	2	3	27	32	34	34	8	12	23	23	23	23	1704	1000	1	0.009976525821596244	0.5381455399061033	0.0	0
chr2	C2_04760W_A	997716	1000391	2676	3	12	0.043	0.966	2584	0	1	9	18	19	19	2	15	16	17	17	17	2676	1000	1	0.0011210762331838565	0.004484304932735426	1.0	1
chr2	C2_04770W_A	1000715	1001686	972	4	99	0.171	0.638	620	5	18	21	21	21	21	1	1	1	1	1	1	972	1000	1	0.00411522633744856	0.10185185185185183	0.955	1
chr2	C2_04780W_A	1001834	1004284	2451	18	1612	0.35200000000000004	0.248	609	0	1	1	1	1	1	2	2	2	2	2	2	2451	1000	1	0.0073439412484700125	0.6576907384740922	0.01	0
chr2	C2_04790C_A	1004405	1005511	1107	2	2	0.077	0.397	440	2	2	3	3	3	3	1	22	22	22	22	22	1107	1000	1	0.0018066847335140015	0.0018066847335140015	1.0	1
chr2	C2_04800C_A	1005765	1007186	1422	1	1	0.034	0.989	1407	15	26	26	26	26	27	0	8	18	18	18	20	1422	1000	1	0.0007032348804500702	0.0007032348804500702	0.995	1
chr2	C2_04810W_A	1007626	1008294	669	2	728	0.16399999999999998	0.6679999999999999	447	1	15	15	15	15	15	4	25	28	28	29	29	669	1000	1	0.002989536621823617	1.088191330343797	0.965	1
chr2	C2_04820W_A	1008544	1009959	1416	14	598	0.562	0.272	385	14	28	28	28	43	43	5	10	19	21	24	26	1416	1000	1	0.009887005649717515	0.422316384180791	0.025	0
chr2	C2_04830W_A	1010657	1011961	1305	34	2446	1.659	0.231	301	2	7	15	20	20	20	1	1	2	2	3	5	1305	1000	1	0.02605363984674329	1.8743295019157091	0.0	0
chr2	C2_04850C_A	1013027	1014433	1407	17	2233	0.588	0.14400000000000002	203	3	5	5	5	5	7	0	3	17	17	18	18	1407	1000	1	0.012082444918265814	1.5870646766169154	0.01	0
chr2	C2_04860W_A	1015779	1017017	1239	11	1017	0.375	0.428	530	4	18	20	24	41	42	1	2	2	2	3	3	1239	1000	1	0.00887812752219532	0.8208232445520581	0.81	1
chr2	C2_04870C_A	1017114	1021940	4827	19	1698	0.142	0.59	2847	1	3	4	6	6	14	3	21	24	24	24	24	4827	1000	1	0.0039361922519163045	0.3517712865133623	0.985	1
chr2	C2_04880C_A	1023076	1023824	749	3	208	0.17600000000000002	0.409	306	0	0	0	0	11	11	3	7	18	21	28	29	749	1000	1	0.004005340453938585	0.2777036048064085	0.915	1
chr2	C2_04890C_A	1023950	1024021	72	3	22	1.881	0.417	30	3	4	5	6	6	6	0	11	16	18	24	28	72	1000	1	0.04166666666666666	0.3055555555555556	0.405	0
chr2	C2_04910W_A	1026161	1026466	306	7	344	1.037	0.405	124	5	8	10	14	18	20	5	8	19	22	22	24	306	1000	1	0.02287581699346405	1.1241830065359475	0.325	0
chr2	C2_04920W_A	1027101	1027171	71	3	126	1.882	0.423	30	0	7	15	20	24	28	25	29	29	31	33	33	71	1000	1	0.04225352112676056	1.7746478873239435	0.38	0
chr2	C2_04930C_A	1027317	1029554	2238	19	2309	0.386	0.462	1035	20	32	36	39	41	42	0	3	11	11	12	12	2238	1000	1	0.008489722966934763	1.0317247542448615	0.85	1
chr2	C2_04940C_A	1030003	1031667	1665	10	371	0.247	0.28600000000000003	477	11	19	20	20	20	21	2	2	5	8	9	9	1665	1000	1	0.006006006006006006	0.2228228228228228	0.355	0
chr2	C2_04950C_A	1032788	1033654	867	2	152	0.094	0.722	626	1	3	22	23	25	25	2	3	5	6	7	7	867	1000	1	0.002306805074971165	0.17531718569780855	0.995	1
chr2	C2_04960C_A	1034743	1035171	429	0	0	0.0	1.0	429	1	6	11	17	18	18	0	9	12	13	25	26	429	1000	1	0.0	0.0	1.0	1
chr2	C2_04970W_A	1036592	1038424	1833	17	1842	0.355	0.3	550	2	8	18	22	25	25	0	2	2	2	2	13	1833	1000	1	0.009274413529732678	1.004909983633388	0.02	0
chr2	C2_04980C_A	1038614	1039603	990	4	420	0.158	0.462	457	2	2	2	2	2	5	1	4	21	21	21	22	990	1000	1	0.0040404040404040395	0.42424242424242425	0.99	1
chr2	C2_04990W_A	1040068	1040901	834	1	2	0.048	0.863	720	1	26	26	26	26	26	2	2	2	2	7	8	834	1000	1	0.001199040767386091	0.002398081534772182	1.0	1
chr2	C2_05000C_A	1040957	1041808	852	2	29	0.093	0.458	390	2	2	2	2	29	29	2	6	10	13	16	20	852	1000	1	0.002347417840375587	0.034037558685446015	1.0	1
chr2	C2_05010W_A	1042388	1042460	73	1	121	0.55	0.6990000000000001	51	3	5	6	6	6	6	6	17	24	25	28	31	73	1000	1	0.0136986301369863	1.6575342465753424	0.68	0
chr2	C2_05020W_A	1042890	1043339	450	3	88	0.266	0.418	188	4	7	16	19	19	19	3	6	6	9	18	22	450	1000	1	0.006666666666666667	0.1955555555555556	0.69	0
chr2	C2_05030C_A	1043453	1044176	724	10	1350	0.5589999999999999	0.443	321	3	4	5	12	13	18	2	3	16	17	18	34	724	1000	1	0.013812154696132596	1.8646408839779005	0.12	0
chr2	C2_05040C_A	1044709	1045575	867	13	1018	0.6579999999999999	0.255	221	1	9	12	16	16	17	1	17	17	22	23	24	867	1000	1	0.014994232987312572	1.1741637831603229	0.01	0
chr2	C2_05050C_A	1045870	1047258	1389	25	2006	0.774	0.17600000000000002	244	10	26	30	31	32	32	18	28	29	30	37	37	1389	1000	1	0.017998560115190784	1.4442044636429086	0.005	0
chr2	C2_05060C_A	1047799	1048197	399	7	1188	0.792	0.28800000000000003	115	4	5	9	10	12	15	2	11	12	13	18	20	399	1000	1	0.017543859649122806	2.9774436090225564	0.1	0
chr2	C2_05070W_A	1049141	1051390	2250	34	3476	0.638	0.142	319	4	21	22	36	40	42	3	5	6	8	8	8	2250	1000	1	0.015111111111111113	1.5448888888888892	0.0	0
chr2	C2_05080C_A	1051686	1052672	987	13	1346	0.585	0.22	217	1	3	5	7	7	7	26	27	27	27	27	27	987	1000	1	0.013171225937183385	1.3637284701114492	0.0	0
chr2	C2_05090W_A	1052876	1055224	2349	3	339	0.052000000000000005	0.47	1103	0	26	28	30	32	34	1	2	3	3	3	6	2349	1000	1	0.001277139208173691	0.14431673052362706	1.0	1
chr2	C2_05100C_A	1055350	1056660	1311	4	60	0.13699999999999998	0.458	601	2	2	3	3	3	3	1	9	13	14	15	15	1311	1000	1	0.0030511060259344014	0.04576659038901602	1.0	1
chr2	C2_05110W_A	1056968	1058287	1320	23	1452	0.812	0.204	269	22	31	32	32	32	32	2	2	9	12	13	16	1320	1000	1	0.017424242424242425	1.1	0.01	0
chr2	C2_05120C_A	1058325	1058669	345	8	745	1.086	0.423	146	2	3	7	7	8	11	14	17	17	19	24	24	345	1000	1	0.02318840579710145	2.1594202898550723	0.145	0
chr2	C2_05130W_A	1058903	1060021	1119	22	2935	0.93	0.221	247	1	15	15	16	19	19	11	14	15	18	18	18	1119	1000	1	0.01966041108132261	2.622877569258266	0.0	0
chr2	C2_05140W_A	1060271	1063651	3381	18	1383	0.257	0.208	703	0	9	14	15	16	30	15	38	43	44	45	46	3381	1000	1	0.005323868677905946	0.4090505767524401	0.165	0
chr2	C2_05150W_A	1063895	1065157	1263	18	2740	0.792	0.235	297	11	39	44	45	47	48	1	2	2	4	4	6	1263	1000	1	0.014251781472684088	2.1694378463974657	0.0	0
chr2	C2_05160C_A	1065176	1067179	2004	21	1393	0.511	0.235	470	1	4	4	6	9	9	1	15	17	18	23	35	2004	1000	1	0.010479041916167664	0.6951097804391217	0.005	0
chr2	C2_05170W_A	1067412	1068083	672	19	2218	1.443	0.228	153	15	19	22	22	24	26	4	9	14	25	27	27	672	1000	1	0.028273809523809524	3.300595238095238	0.005	0
chr2	C2_05180W_A	1068935	1069132	198	3	125	0.8059999999999999	0.414	82	3	15	30	34	39	54	2	6	6	6	7	7	198	1000	1	0.015151515151515154	0.6313131313131313	0.305	0
chr2	C2_05190W_A	1069505	1070452	948	3	14	0.14	0.438	415	2	18	20	24	26	32	2	3	3	5	6	10	948	1000	1	0.0031645569620253164	0.014767932489451475	1.0	1
chr2	C2_05200C_A	1070553	1071908	1356	12	800	0.381	0.277	376	2	3	4	5	5	7	3	4	4	4	5	5	1356	1000	1	0.008849557522123894	0.5899705014749262	0.06	0
chr2	C2_05210W_A	1072110	1072487	378	1	8	0.104	0.944	357	1	4	8	9	11	13	1	2	3	5	5	5	378	1000	1	0.002645502645502645	0.021164021164021163	1.0	1
chr2	C2_05220C_A	1072541	1075639	3099	18	600	0.194	0.197	610	2	2	2	2	3	5	7	27	36	36	36	47	3099	1000	1	0.005808325266214908	0.1936108422071636	0.16	0
chr2	C2_05230C_A	1076054	1077037	984	2	17	0.07200000000000001	0.885	871	9	10	23	23	23	23	5	16	18	20	21	21	984	1000	1	0.002032520325203252	0.017276422764227643	1.0	1
chr2	C2_05240C_A	1077341	1077426	86	2	58	0.857	0.7090000000000001	61	5	16	16	16	16	36	4	8	9	10	10	11	86	1000	1	0.02325581395348837	0.6744186046511628	0.69	0
chr2	C2_05250C_A	1077700	1079013	1314	14	1465	0.414	0.362	476	1	7	11	11	11	13	3	4	13	18	24	26	1314	1000	1	0.0106544901065449	1.1149162861491628	0.11	0
chr2	C2_05260W_A	1083758	1086160	2403	36	2281	0.593	0.205	492	3	3	7	8	13	13	0	4	6	6	6	6	2403	1000	1	0.0149812734082397	0.94923012900541	0.0	0
chr2	C2_05270W_A	1086618	1089464	2847	3	69	0.034	0.562	1600	0	2	2	3	4	7	3	3	4	4	18	19	2847	1000	1	0.001053740779768177	0.024236037934668067	1.0	1
chr2	C2_05280C_A	1089779	1090675	897	21	1033	0.851	0.703	631	1	1	2	2	2	3	4	5	5	7	7	7	897	1000	1	0.023411371237458192	1.1516164994425864	0.82	1
chr2	C2_05290C_A	1090726	1091367	642	8	460	0.48	0.54	347	4	12	13	13	13	13	2	20	21	21	21	21	642	1000	1	0.012461059190031152	0.7165109034267912	0.475	0
chr2	C2_05300C_A	1091743	1092969	1227	0	0	0.0	1.0	1227	3	16	17	17	21	21	6	14	35	35	35	35	1227	1000	1	0.0	0.0	1.0	1
chr2	C2_05310C_A	1092308	1092387	80	0	0	0.0	1.0	80	0	0	0	7	7	11	0	0	0	7	7	7	80	1000	1	0.0	0.0	1.0	1
chr2	C2_05320W_A	1093474	1095444	1971	7	11	0.132	0.412	813	0	21	31	31	31	31	2	3	5	10	10	12	1971	1000	1	0.0035514967021816326	0.005580923389142567	1.0	1
chr2	C2_05330C_A	1095605	1097107	1503	31	2782	0.735	0.141	212	1	4	4	4	4	4	16	17	19	28	28	28	1503	1000	1	0.020625415834996674	1.8509647371922824	0.005	0
chr2	C2_05340C_A	1097889	1098899	1011	1	1	0.032	0.8490000000000001	858	2	12	20	21	23	24	0	33	36	36	37	48	1011	1000	1	0.0009891196834817012	0.0009891196834817012	1.0	1
chr2	C2_05350C_A	1099417	1100277	861	9	577	0.333	0.274	236	1	6	45	46	46	48	14	30	35	38	41	45	861	1000	1	0.010452961672473868	0.670150987224158	0.025	0
chr2	C2_05360C_A	1100492	1101952	1461	34	2895	0.768	0.118	173	12	30	31	31	35	35	8	14	20	21	21	21	1461	1000	1	0.023271731690622858	1.9815195071868583	0.0	0
chr2	C2_05370C_A	1102511	1104064	1554	21	1551	0.399	0.248	386	0	1	17	20	22	23	17	27	28	32	33	44	1554	1000	1	0.013513513513513514	0.998069498069498	0.0	0
chr2	C2_05380W_A	1106562	1107680	1119	24	1392	0.65	0.153	171	13	15	23	32	40	41	3	7	7	10	13	13	1119	1000	1	0.021447721179624662	1.2439678284182305	0.0	0
chr2	C2_05390C_A	1107956	1108372	417	7	259	0.498	0.688	287	0	4	5	6	10	13	8	29	32	34	34	37	417	1000	1	0.016786570743405275	0.6211031175059952	0.73	1
chr2	C2_05400W_A	1108620	1109912	1293	19	967	0.439	0.421	544	15	31	36	36	37	37	2	2	2	2	2	3	1293	1000	1	0.014694508894044856	0.7478731631863882	0.535	0
chr2	C2_05410W_A	1110394	1111214	821	0	0	0.0	1.0	821	0	0	0	4	4	4	0	2	3	5	13	16	821	1000	1	0.0	0.0	1.0	1
chr2	C2_05420C_A	1111557	1111675	119	0	0	0.0	1.0	119	1	3	3	3	3	4	2	3	11	29	40	43	119	1000	1	0.0	0.0	1.0	1
chr2	C2_05430C_A	1112160	1112246	87	5	359	1.909	0.368	32	1	12	13	14	14	14	18	20	46	53	53	53	87	1000	1	0.057471264367816084	4.126436781609195	0.355	0
chr2	C2_05440W_A	1112792	1116265	3474	38	3965	0.35200000000000004	0.139	482	8	28	32	34	36	36	4	10	10	13	16	31	3474	1000	1	0.010938399539435808	1.141335636154289	0.005	0
chr2	C2_05450C_A	1116605	1117036	432	6	495	0.586	0.389	168	0	4	6	8	9	9	9	15	20	26	31	31	432	1000	1	0.013888888888888888	1.1458333333333333	0.135	0
chr2	C2_05460W_A	1118612	1120126	1515	2	2	0.052000000000000005	0.5660000000000001	858	0	2	17	23	26	30	3	6	6	6	6	12	1515	1000	1	0.00132013201320132	0.00132013201320132	1.0	1
chr2	C2_05470W_A	1120484	1121404	921	2	9	0.085	0.904	833	10	25	25	25	25	25	3	3	5	7	8	8	921	1000	1	0.002171552660152009	0.009771986970684038	1.0	1
chr2	C2_05480C_A	1121552	1121806	255	8	1610	1.247	0.412	105	3	4	4	4	4	4	10	13	13	16	16	16	255	1000	1	0.031372549019607836	6.313725490196076	0.195	0
chr2	C2_05490W_A	1121980	1122426	447	5	673	0.429	0.447	200	5	15	20	21	21	32	3	6	6	6	6	6	447	1000	1	0.011185682326621923	1.505592841163311	0.45	0
chr2	C2_05500W_A	1122648	1123349	702	0	0	0.0	1.0	702	0	6	7	9	12	12	0	1	2	2	4	13	702	1000	1	0.0	0.0	1.0	1
chr2	C2_05510C_A	1123477	1124784	1308	18	1079	0.545	0.138	181	0	0	0	0	1	6	14	22	35	35	35	35	1308	1000	1	0.013761467889908258	0.8249235474006116	0.0	0
chr2	C2_05520W_A	1125205	1126004	800	12	598	0.561	0.284	227	14	20	35	36	36	36	0	0	0	0	0	1	800	1000	1	0.015	0.7475	0.02	0
chr2	C2_05530C_A	1126080	1127237	1158	2	52	0.063	0.888	1028	0	1	5	5	6	6	1	17	17	17	17	28	1158	1000	1	0.0017271157167530224	0.04490500863557858	1.0	1
chr2	C2_05540C_A	1127540	1128659	1120	4	45	0.13699999999999998	0.463	519	10	26	26	26	26	27	2	18	20	21	22	23	1120	1000	1	0.0035714285714285718	0.04017857142857143	1.0	1
chr2	C2_05550W_A	1128947	1129336	390	3	444	0.342	0.669	261	4	19	19	19	19	37	2	16	20	22	25	25	390	1000	1	0.007692307692307694	1.1384615384615384	0.755	1
chr2	C2_05560W_A	1129692	1130708	1017	17	1990	0.667	0.206	209	11	30	31	33	33	34	1	2	3	5	7	15	1017	1000	1	0.01671583087512291	1.956735496558505	0.0	0
chr2	C2_05570C_A	1130820	1131869	1050	11	369	0.414	0.17	179	1	4	4	7	10	11	5	7	14	16	22	24	1050	1000	1	0.010476190476190476	0.3514285714285714	0.13	0
chr2	C2_05580W_A	1134957	1139015	4059	57	5640	0.483	0.117	476	5	7	26	28	36	38	0	1	4	5	15	25	4059	1000	1	0.014042867701404288	1.3895048041389504	0.0	0
chr2	C2_05590C_A	1139195	1140115	921	29	2630	1.107	0.14400000000000002	133	1	1	1	2	2	4	3	9	13	15	23	23	921	1000	1	0.031487513572204126	2.855591748099892	0.005	0
chr2	C2_05600W_A	1141059	1141154	96	8	801	3.075	0.6459999999999999	62	0	7	7	12	12	12	0	2	7	7	7	7	96	1000	1	0.08333333333333333	8.34375	0.365	0
chr2	C2_05610C_A	1141641	1142261	621	0	0	0.0	1.0	621	0	5	7	8	14	26	0	0	0	0	0	6	621	1000	1	0.0	0.0	1.0	1
chr2	C2_05620W_A	1143167	1143379	213	0	0	0.0	1.0	213	0	3	4	4	4	4	3	4	11	13	19	26	213	1000	1	0.0	0.0	1.0	1
chr2	C2_05630C_A	1143807	1143888	82	0	0	0.0	1.0	82	8	8	10	10	11	11	5	6	11	21	28	31	82	1000	1	0.0	0.0	1.0	1
chr2	C2_05640W_A	1149967	1151790	1824	25	3289	0.471	0.187	341	4	12	23	27	31	35	1	4	10	19	19	19	1824	1000	1	0.013706140350877192	1.8031798245614037	0.005	0
chr2	C2_05650W_A	1152540	1155374	2835	20	1404	0.252	0.204	577	0	26	28	29	29	31	3	7	11	15	18	20	2835	1000	1	0.007054673721340388	0.4952380952380953	0.075	0
chr2	C2_05660W_A	1156982	1159933	2952	50	6064	0.716	0.075	222	3	9	27	35	42	45	1	4	4	4	4	4	2952	1000	1	0.016937669376693762	2.05420054200542	0.0	0
chr2	C2_05670C_A	1160140	1160940	801	3	147	0.16399999999999998	0.885	709	3	4	6	6	7	7	0	23	23	23	23	23	801	1000	1	0.003745318352059925	0.18352059925093636	0.955	1
chr2	C2_05680W_A	1161273	1163942	2670	5	259	0.07400000000000001	0.902	2409	2	24	24	24	24	27	3	7	7	7	14	14	2670	1000	1	0.0018726591760299626	0.09700374531835207	0.995	1
chr2	C2_05690C_A	1164030	1164677	648	6	1148	0.4	0.767	497	3	5	5	5	5	5	0	0	11	17	19	20	648	1000	1	0.009259259259259259	1.771604938271605	0.855	1
chr2	C2_05700W_A	1165370	1166881	1512	17	1734	0.469	0.181	273	6	9	19	19	19	21	0	1	1	1	1	2	1512	1000	1	0.011243386243386244	1.1468253968253967	0.01	0
chr2	C2_05710C_A	1167165	1167944	780	1	11	0.056	0.996	777	3	3	5	6	6	9	0	1	11	12	12	12	780	1000	1	0.001282051282051282	0.014102564102564103	1.0	1
chr2	C2_05720C_A	1168416	1169708	1293	8	1106	0.267	0.589	762	1	10	10	10	10	10	13	16	34	34	35	35	1293	1000	1	0.006187161639597835	0.8553750966744006	0.845	1
chr2	C2_05730C_A	1170270	1171727	1458	2	2	0.057	0.662	965	11	34	47	50	50	50	1	9	24	25	28	28	1458	1000	1	0.0013717421124828533	0.0013717421124828533	1.0	1
chr2	C2_05740W_A	1172463	1174007	1545	22	1155	0.5710000000000001	0.179	276	3	5	25	31	31	31	1	7	19	20	20	20	1545	1000	1	0.01423948220064725	0.7475728155339806	0.0	0
chr2	C2_05750W_A	1174515	1175765	1251	3	185	0.08900000000000001	0.584	730	0	10	16	18	19	21	3	6	7	15	17	40	1251	1000	1	0.002398081534772182	0.14788169464428458	1.0	1
chr2	C2_05760C_A	1175951	1176283	333	5	538	0.599	0.339	113	2	5	5	5	6	12	7	15	18	21	43	49	333	1000	1	0.015015015015015015	1.6156156156156156	0.15	0
chr2	C2_05770W_A	1178196	1179634	1439	25	1858	0.5710000000000001	0.271	390	2	6	13	31	32	36	1	3	4	6	6	6	1439	1000	1	0.01737317581653926	1.2911744266851979	0.0	0
chr2	C2_05780C_A	1180382	1181722	1341	20	2077	0.512	0.201	269	2	3	5	6	6	6	7	7	20	24	25	25	1341	1000	1	0.014914243102162566	1.5488441461595823	0.0	0
chr2	C2_05790C_A	1182436	1185167	2732	11	427	0.13699999999999998	0.29	792	4	9	22	26	28	29	8	21	25	29	29	29	2732	1000	1	0.004026354319180088	0.15629575402635432	0.97	1
chr2	C2_05800C_A	1185717	1187078	1362	16	1291	0.421	0.5529999999999999	753	4	8	11	12	12	12	8	28	31	39	44	54	1362	1000	1	0.011747430249632892	0.947870778267254	0.74	1
chr2	C2_05810W_A	1189182	1190819	1638	20	1631	0.46	0.116	190	8	11	18	23	28	30	1	4	11	20	24	25	1638	1000	1	0.01221001221001221	0.9957264957264956	0.025	0
chr2	C2_05820W_A	1191654	1193099	1446	28	2375	0.672	0.364	526	2	11	26	29	31	32	0	0	0	0	0	0	1446	1000	1	0.019363762102351315	1.6424619640387277	0.2	0
[truncated: 4,409 more rows]
