# Supplementary material for: Comparing the utility of in vivo transposon mutagenesis approaches in yeast species to infer gene essentiality
Source: Curr Genet. 2020 Jul 17;66(6):1117–34. doi: 10.1007/s00294-020-01096-6 (PMC7599172; doi:10.1007/s00294-020-01096-6)
Supplement: Supplementary file 4 — Supplementary file4 (CSV 970 kb) [file 294_2020_1096_MOESM4_ESM.csv]

Chromosome	primaryIdentifier	Standard Name	Start	End	Length	Hits	Reads	Neighborhood Index	Freedom Index	Max Free Interval	Hits_100_upstream	Hits_200_upstream	Hits_300_upstream	Hits_400_upstream	Hits_500_upstream	Hits_600_upstream	Hits_100_downstream	Hits_200_downstream	Hits_300_downstream	Hits_400_downstream	Hits_500_downstream	Hits_600_downstream	Target Seqs	Target Seqs per kbp	Hits per Target Sequence	Hits per Length	Reads per Length	Probability	Verdict
chrI	S000002143	YAL069W	335	649	315	20	1598	1.396	0.197	62	8	20	21	21	21	21	2	5	8	9	9	9	315	1000	1	0.063492063492064	5.07301587301587	0.005	0
chrI	S000028594	YAL068W-A	538	792	255	5	402	0.421	0.384	98	14	17	31	31	31	31	3	6	10	19	19	19	255	1000	1	0.019607843137255	1.57647058823529	0.28	0
chrI	S000002142	YAL068C	1807	2169	363	3	134	0.175	0.444	161	0	0	9	12	12	17	0	2	11	13	13	17	363	1000	1	0.008264462809917	0.369146005509642	0.435	0
chrI	S000028593	YAL067W-A	2480	2707	228	9	132	0.878	0.482	110	7	8	10	10	17	20	3	3	6	8	10	13	228	1000	1	0.039473684210526	0.578947368421053	0.22	0
chrI	S000000062	YAL067C	7235	9016	1782	67	4463	0.91	0.065	115	4	13	19	20	23	25	5	14	30	38	43	47	1782	1000	1	0.037598204264871	2.50448933782267	0	0
chrI	S000000061	YAL066W	10091	10399	309	15	1081	1.194	0.22	68	8	23	41	48	52	56	9	16	20	26	29	33	309	1000	1	0.048543689320388	3.49838187702265	0.005	0
chrI	S000001817	YAL065C	11565	11951	387	11	935	0.69	0.385	149	2	5	17	21	30	38	6	9	10	12	12	15	387	1000	1	0.028423772609819	2.41602067183463	0.06	0
chrI	S000002141	YAL064W-B	12046	12426	381	9	184	0.564	0.402	153	5	5	7	9	18	30	0	2	4	4	6	8	381	1000	1	0.023622047244095	0.482939632545932	0.03	0
chrI	S000002140	YAL064C-A	13363	13743	381	9	768	0.551	0.247	94	1	2	2	6	8	13	0	0	6	11	32	35	381	1000	1	0.023622047244095	2.01574803149606	0.015	0
chrI	S000000060	YAL064W	21566	21850	285	17	462	1.413	0.228	65	5	7	13	22	24	27	3	11	12	16	16	18	285	1000	1	0.059649122807018	1.62105263157895	0.025	0
chrI	S000028813	YAL063C-A	22395	22685	291	12	603	0.876	0.371	108	1	4	11	13	14	17	2	2	4	12	16	16	291	1000	1	0.041237113402062	2.07216494845361	0.14	0
chrI	S000000059	YAL063C	24000	27968	3969	85	5437	0.314	0.339	1344	6	15	22	29	30	32	1	5	6	16	25	27	3969	1000	1	0.021415973796926	1.36986646510456	0.66	1
chrI	S000000058	YAL062W	31567	32940	1374	204	20456	2.239	0.03	41	18	28	40	44	52	68	15	32	40	44	50	65	1374	1000	1	0.148471615720524	14.8879184861718	0	0
chrI	S000000057	YAL061W	33448	34701	1254	126	10778	1.343	0.046	58	5	15	32	46	63	87	9	32	50	61	69	76	1254	1000	1	0.100478468899522	8.59489633173844	0	0
chrI	S000000056	YAL060W	35155	36303	1149	85	4316	0.913	0.079	91	9	30	47	63	73	79	5	19	26	32	53	61	1149	1000	1	0.073977371627502	3.75630983463882	0	0
chrI	S000028734	YAL059C-A	36496	36918	423	27	1557	0.753	0.168	71	11	16	19	25	33	59	7	9	19	29	34	39	423	1000	1	0.063829787234043	3.68085106382979	0.015	0
chrI	S000000055	YAL059W	36509	37147	639	33	2092	0.608	0.144	92	15	21	25	31	37	61	2	19	28	37	43	51	639	1000	1	0.051643192488263	3.27386541471049	0.015	0
chrI	S000000054	YAL058W	37464	38972	1509	104	8327	0.784	0.063	95	8	28	31	34	45	53	11	23	25	29	39	45	1509	1000	1	0.068919814446654	5.51822398939695	0.005	0
chrI	S000002139	YAL056C-A	38696	39046	351	33	4377	1.055	0.174	61	2	9	13	20	24	27	13	31	35	41	56	62	351	1000	1	0.094017094017094	12.4700854700855	0.005	0
chrI	S000000052	YAL056W	39259	41901	2643	195	13838	0.861	0.043	113	16	28	41	46	52	59	10	28	40	43	46	55	2643	1000	1	0.07377979568672	5.2357169882709	0	0
chrI	S000000051	YAL055W	42177	42719	543	41	2043	0.923	0.16	87	12	35	41	46	60	64	10	17	22	36	44	54	543	1000	1	0.075506445672192	3.76243093922652	0	0
chrI	S000000050	YAL054C	42881	45022	2142	186	10363	1.098	0.041	88	13	18	22	30	36	41	17	33	41	62	69	77	2142	1000	1	0.086834733893558	4.83800186741363	0	0
chrI	S000000049	YAL053W	45899	48250	2352	116	4918	0.678	0.044	104	5	19	30	50	62	71	14	29	37	42	48	51	2352	1000	1	0.049319727891157	2.09098639455782	0	0
chrI	S000000048	YAL051W	48564	51707	3144	154	6981	0.707	0.051	160	14	33	40	45	47	54	7	20	23	33	54	64	3144	1000	1	0.048982188295165	2.22041984732824	0.01	0
chrI	S000000047	YAL049C	51855	52595	741	48	2461	0.973	0.157	116	14	22	33	38	44	47	15	36	43	52	60	65	741	1000	1	0.064777327935223	3.32118758434548	0	0
chrI	S000000046	YAL048C	52801	54789	1989	141	5189	1.185	0.046	91	21	36	41	48	55	59	20	28	28	28	28	28	1989	1000	1	0.070889894419306	2.6088486676722	0.01	0
chrI	S000028733	YAL047W-A	54584	54913	330	38	1801	2.018	0.258	85	2	7	11	16	26	31	5	5	5	5	5	5	330	1000	1	0.115151515151515	5.45757575757576	0.02	0
chrI	S000000045	YAL047C	54989	56857	1869	10	1046	0.089	0.761	1422	8	28	40	46	52	61	14	22	31	42	42	50	1869	1000	1	0.005350454788657	0.559657570893526	0.995	1
chrI	S000000044	YAL046C	57029	57385	357	19	429	1.037	0.244	87	14	21	23	24	24	24	22	26	29	36	43	43	357	1000	1	0.053221288515406	1.20168067226891	0.01	0
chrI	S000000043	YAL045C	57488	57796	309	17	707	1.07	0.272	84	22	24	28	29	30	30	7	11	34	42	43	43	309	1000	1	0.055016181229774	2.28802588996764	0.04	0
chrI	S000007586	YAL044W-A	57518	57850	333	23	1275	1.353	0.252	84	18	26	32	36	36	36	0	9	25	41	42	45	333	1000	1	0.069069069069069	3.82882882882883	0.015	0
chrI	S000000042	YAL044C	57950	58462	513	61	5441	2.223	0.115	59	0	9	15	16	28	29	16	28	28	28	39	39	513	1000	1	0.118908382066277	10.6062378167641	0	0
chrI	S000000041	YAL043C	58695	61052	2358	24	911	0.137	0.419	988	12	25	42	48	59	62	14	29	52	60	77	98	2358	1000	1	0.010178117048346	0.386344359626802	0.975	1
chrI	S000002138	YAL042C-A	61231	61608	378	47	3848	1.713	0.156	59	15	24	25	25	25	25	8	16	24	42	62	62	378	1000	1	0.124338624338624	10.1798941798942	0	0
chrI	S000000040	YAL042W	61316	62563	1248	141	12830	1.635	0.047	59	16	29	30	30	30	30	21	40	47	47	47	47	1248	1000	1	0.112980769230769	10.2804487179487	0	0
chrI	S000000039	YAL041W	62840	65404	2565	14	1210	0.067	0.581	1489	7	29	44	55	62	73	12	20	23	27	30	33	2565	1000	1	0.005458089668616	0.471734892787524	0.98	1
chrI	S000000038	YAL040C	65778	67520	1743	45	1740	0.334	0.168	292	3	12	23	23	23	23	2	6	8	27	42	61	1743	1000	1	0.025817555938038	0.998278829604131	0.025	0
chrI	S000000037	YAL039C	68716	69525	810	168	23193	3.295	0.025	20	25	40	61	78	81	81	18	31	49	68	79	98	810	1000	1	0.207407407407407	28.6333333333333	0	0
chrI	S000000036	YAL038W	71786	73288	1503	4	291	0.033	0.971	1459	8	30	50	64	79	94	5	25	38	48	54	69	1503	1000	1	0.002661343978709	0.193612774451098	1	1
chrI	S000028592	YAL037C-B	72326	73300	975	4	291	0.053	0.943	919	0	0	0	19	35	52	6	27	42	53	60	78	975	1000	1	0.004102564102564	0.298461538461538	0.985	1
chrI	S000028732	YAL037C-A	73426	73518	93	18	1623	2.594	0.14	13	10	16	16	16	16	16	21	39	49	55	74	94	93	1000	1	0.193548387096774	17.4516129032258	0.015	0
chrI	S000000035	YAL037W	74020	74823	804	72	3122	1.148	0.101	81	14	24	42	51	51	51	20	32	40	45	53	69	804	1000	1	0.08955223880597	3.88308457711443	0	0
chrI	S000000034	YAL036C	75043	76152	1110	107	5557	1.203	0.076	84	12	31	50	57	71	91	10	30	31	31	31	32	1110	1000	1	0.096396396396396	5.00630630630631	0	0
chrI	S000000033	YAL035W	76427	79435	3009	20	461	0.071	0.278	836	14	33	45	58	69	89	8	32	32	32	50	57	3009	1000	1	0.006646726487205	0.153207045530076	0.675	1
chrI	S000002137	YAL034C-B	79489	79842	354	41	5626	1.518	0.449	159	8	14	15	15	15	15	1	1	1	19	33	39	354	1000	1	0.115819209039548	15.8926553672316	0.575	1
chrI	S000000032	YAL034W-A	79718	80587	870	23	456	0.342	0.628	546	18	41	49	51	51	51	6	12	25	32	43	62	870	1000	1	0.026436781609195	0.524137931034483	0.95	1
chrI	S000002134	YAL034C	80710	81951	1242	107	3795	1.245	0.059	73	6	18	18	18	38	39	17	34	45	67	68	88	1242	1000	1	0.086151368760064	3.05555555555556	0.005	0
chrI	S000000031	YAL033W	82706	83227	522	11	88	0.292	0.651	340	21	32	43	63	75	78	9	24	35	54	54	63	522	1000	1	0.021072796934866	0.168582375478927	0.865	1
chrI	S000000030	YAL032C	83335	84474	1140	103	8798	1.257	0.356	406	11	21	21	33	44	49	24	39	46	58	68	69	1140	1000	1	0.090350877192983	7.71754385964912	0.775	1
chrI	S000028731	YAL031W-A	84669	84977	309	25	1859	1.145	0.217	67	16	38	38	49	64	69	6	18	25	28	29	32	309	1000	1	0.080906148867314	6.01618122977346	0.015	0
chrI	S000000029	YAL031C	84749	87031	2283	132	6748	0.808	0.044	101	6	24	24	26	46	54	8	25	39	39	59	64	2283	1000	1	0.057818659658344	2.95575996495839	0	0
chrI	S000000028	YAL030W	87286	87752	467	32	2010	1.008	0.225	105	18	33	40	49	53	58	12	24	40	48	55	57	467	1000	1	0.068522483940043	4.30406852248394	0.025	0
chrI	S000000027	YAL029C	87855	92270	4416	298	14892	1.065	0.027	120	11	14	20	37	44	49	10	17	30	35	50	62	4416	1000	1	0.067481884057971	3.37228260869565	0	0
chrI	S000000026	YAL028W	92900	94486	1587	131	7224	1.422	0.046	73	21	30	50	57	71	79	19	35	41	49	54	56	1587	1000	1	0.082545683679899	4.55198487712665	0	0
chrI	S000000025	YAL027W	94687	95472	786	69	2944	1.644	0.113	89	16	35	43	51	60	69	5	16	26	28	32	35	786	1000	1	0.087786259541985	3.74554707379135	0	0
chrI	S000028730	YAL026C-A	95386	95823	438	33	1233	1.435	0.098	43	5	15	35	41	49	58	13	24	25	29	36	41	438	1000	1	0.075342465753425	2.81506849315068	0	0
chrI	S000000024	YAL026C	95630	99697	4068	157	3827	0.62	0.056	227	10	20	31	37	56	60	1	9	17	17	17	33	4068	1000	1	0.038593903638152	0.940757128810226	0.005	0
chrI	S000000023	YAL025C	100225	101145	921	3	22	0.052	0.683	629	4	15	27	28	30	33	10	25	38	39	40	41	921	1000	1	0.003257328990228	0.023887079261672	0.965	1
chrI	S000000022	YAL024C	101565	105872	4308	54	1606	0.172	0.144	620	16	27	39	39	39	45	3	22	26	33	36	40	4308	1000	1	0.012534818941504	0.372794800371402	0.22	0
chrI	S000000021	YAL023C	106272	108551	2280	153	8598	1.261	0.058	132	4	24	27	27	28	29	9	31	44	55	62	66	2280	1000	1	0.067105263157895	3.77105263157895	0	0
chrI	S000000020	YAL022C	108877	110430	1554	140	11942	1.57	0.053	83	16	36	54	61	63	65	18	38	52	64	66	72	1554	1000	1	0.09009009009009	7.68468468468468	0	0
chrI	S000000019	YAL021C	110846	113359	2514	120	7116	0.786	0.049	124	11	21	40	51	56	66	14	36	51	64	69	79	2514	1000	1	0.047732696897375	2.83054892601432	0	0
chrI	S000000018	YAL020C	113614	114615	1002	110	10487	1.717	0.071	71	21	40	51	59	63	66	22	43	54	63	69	72	1002	1000	1	0.109780439121756	10.4660678642715	0	0
chrI	S000028729	YAL019W-A	114250	114819	570	83	12921	2.195	0.125	71	17	25	32	43	49	53	5	15	20	23	27	31	570	1000	1	0.145614035087719	22.6684210526316	0	0
chrI	S000000017	YAL019W	114919	118314	3396	149	6424	0.601	0.069	235	5	26	32	40	53	61	11	22	32	41	47	63	3396	1000	1	0.043875147232038	1.89163722025913	0	0
chrI	S000000016	YAL018C	118564	119541	978	77	2527	1.077	0.096	94	4	20	28	32	34	35	1	20	29	37	41	45	978	1000	1	0.078732106339468	2.5838445807771	0	0
chrI	S000000015	YAL017W	120225	124295	4071	232	13412	0.758	0.028	115	8	10	23	25	34	43	10	35	48	50	50	50	4071	1000	1	0.05698845492508	3.29452223041022	0	0
chrI	S000028528	YAL016C-B	124307	124492	186	31	361	2.402	0.258	48	20	32	38	42	46	51	16	30	36	36	36	37	186	1000	1	0.166666666666667	1.94086021505376	0.17	0
chrI	S000028728	YAL016C-A	124755	125069	315	13	1968	0.612	0.289	91	13	27	38	59	66	68	0	0	0	0	0	0	315	1000	1	0.041269841269841	6.24761904761905	0.07	0
chrI	S000000014	YAL016W	124879	126786	1908	5	127	0.035	0.525	1002	7	19	38	55	60	62	16	33	42	54	68	80	1908	1000	1	0.002620545073375	0.066561844863732	0.98	1
chrI	S000000013	YAL015C	126903	128102	1200	151	15659	1.718	0.036	43	16	18	19	19	19	19	18	27	35	56	78	87	1200	1000	1	0.125833333333333	13.0491666666667	0.01	0
chrI	S000000012	YAL014C	128252	129019	768	81	9120	1.309	0.081	62	14	29	40	57	67	67	13	33	48	60	62	79	768	1000	1	0.10546875	11.875	0.005	0
chrI	S000000011	YAL013W	129270	130487	1218	114	2694	1.13	0.091	111	19	39	56	68	79	88	19	34	35	36	37	53	1218	1000	1	0.093596059113301	2.21182266009852	0	0
chrI	S000000010	YAL012W	130799	131983	1185	17	186	0.162	0.243	288	11	28	47	55	69	81	15	33	51	59	64	71	1185	1000	1	0.014345991561182	0.156962025316456	0.41	0
chrI	S000000009	YAL011W	132199	134076	1878	163	5716	1.014	0.048	91	18	35	42	43	44	61	7	11	12	13	13	16	1878	1000	1	0.086794462193823	3.04366347177849	0	0
chrI	S000000008	YAL010C	134184	135665	1482	25	398	0.177	0.231	343	7	16	26	33	41	49	16	38	45	57	76	88	1482	1000	1	0.016869095816464	0.268556005398111	0.33	0
chrI	S000000007	YAL009W	135854	136633	780	83	2836	1.162	0.079	62	24	37	39	41	43	46	16	44	61	74	99	112	780	1000	1	0.106410256410256	3.63589743589744	0.005	0
chrI	S000000006	YAL008W	136914	137510	597	92	9469	1.599	0.052	31	18	43	58	70	79	81	19	44	59	74	84	95	597	1000	1	0.154103852596315	15.8609715242881	0	0
chrI	S000000005	YAL007C	137698	138345	648	95	11138	1.581	0.056	36	25	44	60	80	97	111	11	24	39	48	67	67	648	1000	1	0.146604938271605	17.1882716049383	0	0
chrI	S000000004	YAL005C	139503	141431	1929	130	7274	0.823	0.257	496	20	35	51	59	77	90	19	32	48	61	62	62	1929	1000	1	0.06739243131156	3.77086573354069	0.31	0
chrI	S000002136	YAL004W	140760	141407	648	25	1306	0.482	0.639	414	1	1	12	22	47	61	16	28	44	56	57	57	648	1000	1	0.03858024691358	2.01543209876543	0.84	1
chrI	S000000003	YAL003W	142174	143160	987	2	37	0.022	0.416	411	14	26	41	55	56	56	18	26	43	53	77	91	987	1000	1	0.002026342451874	0.037487335359676	0.935	1
chrI	S000000002	YAL002W	143707	147531	3825	440	61483	1.246	0.021	82	14	30	46	46	46	55	25	28	29	29	30	30	3825	1000	1	0.115032679738562	16.0739869281046	0	0
chrI	S000000001	YAL001C	147594	151166	3573	17	1070	0.046	0.503	1797	22	45	62	76	93	100	9	18	18	33	48	72	3573	1000	1	0.004757906521131	0.29946823397705	0.985	1
chrI	S000000063	YAR002W	152257	153876	1620	308	36186	2.982	0.046	75	15	30	52	63	71	71	19	40	61	72	80	105	1620	1000	1	0.190123456790123	22.337037037037	0	0
chrI	S000002129	YAR002C-A	154065	154724	660	104	23378	2.321	0.059	39	22	40	65	81	109	126	14	23	44	61	71	84	660	1000	1	0.157575757575758	35.4212121212121	0.005	0
chrI	S000000064	YAR003W	155005	156285	1281	172	15105	2.238	0.064	82	6	15	26	46	66	85	13	33	55	55	55	55	1281	1000	1	0.134270101483216	11.7915690866511	0	0
chrI	S000000065	YAR007C	156754	158619	1866	10	435	0.072	0.456	850	25	47	64	72	89	112	10	25	25	26	26	49	1866	1000	1	0.005359056806002	0.233118971061093	0.91	1
chrI	S000000066	YAR008W	158966	159793	828	12	1033	0.201	0.49	406	3	18	20	20	20	20	12	41	58	58	58	62	828	1000	1	0.014492753623188	1.2475845410628	0.91	1
chrI	S000000069	YAR014C	166742	168871	2130	252	13402	2.222	0.042	90	15	27	42	47	47	47	16	30	45	45	45	52	2130	1000	1	0.11830985915493	6.29201877934272	0	0
chrI	S000000070	YAR015W	169375	170295	921	3	29	0.045	0.971	894	8	22	37	61	66	75	11	18	23	31	42	62	921	1000	1	0.003257328990228	0.031487513572204	0.995	1
chrI	S000000071	YAR018C	170396	171703	1308	120	5251	1.279	0.062	81	11	16	16	16	24	32	11	30	43	46	46	46	1308	1000	1	0.091743119266055	4.01452599388379	0	0
chrI	S000000072	YAR019C	172211	175135	2925	17	2510	0.062	0.625	1828	12	24	45	53	60	66	15	35	49	60	67	83	2925	1000	1	0.005811965811966	0.858119658119658	0.98	1
chrI	S000028735	YAR019W-A	174998	175330	333	35	10219	1.121	0.435	145	0	0	0	0	0	0	9	26	35	43	55	63	333	1000	1	0.105105105105105	30.6876876876877	0.475	1
chrI	S000000073	YAR020C	176856	177023	168	23	920	1.449	0.363	61	6	17	32	42	52	67	10	26	48	74	94	98	168	1000	1	0.136904761904762	5.47619047619048	0.175	0
chrI	S000000074	YAR023C	179281	179820	540	89	9897	1.826	0.05	27	12	27	33	42	50	70	15	21	34	49	73	92	540	1000	1	0.164814814814815	18.3277777777778	0	0
chrI	S000000075	YAR027W	183770	184477	708	55	3899	0.699	0.105	74	4	19	26	30	35	37	15	25	37	52	54	70	708	1000	1	0.077683615819209	5.50706214689266	0	0
chrI	S000000076	YAR028W	184892	185596	705	58	4080	0.721	0.153	108	7	33	50	64	73	83	4	6	8	14	17	26	705	1000	1	0.082269503546099	5.78723404255319	0.02	0
chrI	S000000077	YAR029W	186321	186545	225	13	315	0.504	0.338	76	4	9	16	18	30	53	5	9	21	29	29	41	225	1000	1	0.057777777777778	1.4	0.1	0
chrI	S000001821	YAR030C	186512	186853	342	22	1058	0.562	0.158	54	2	8	12	21	32	42	12	12	18	23	39	51	342	1000	1	0.064327485380117	3.09356725146199	0.005	0
chrI	S000000078	YAR031W	186836	187732	897	55	3401	0.536	0.237	213	7	10	15	21	30	41	7	16	27	38	64	67	897	1000	1	0.061315496098105	3.79152731326644	0.095	0
chrI	S000000079	YAR033W	188107	188811	705	66	2276	0.878	0.243	171	13	41	48	58	64	73	19	36	47	64	81	100	705	1000	1	0.093617021276596	3.22836879432624	0.08	0
chrI	S000000080	YAR035W	190193	192256	2064	381	44616	1.984	0.014	29	27	44	62	78	91	97	17	49	51	55	59	68	2064	1000	1	0.184593023255814	21.6162790697674	0.005	0
chrI	S000028595	YAR035C-A	192337	192417	81	22	187	2.826	0.247	20	20	40	55	74	94	103	17	25	33	45	52	59	81	1000	1	0.271604938271605	2.30864197530864	0.1	0
chrI	S000000081	YAR042W	192619	196185	3567	215	10852	0.672	0.031	109	7	24	43	63	87	103	14	23	29	36	41	45	3567	1000	1	0.060274740678441	3.04233249229044	0	0
chrI	S000000083	YAR047C	201467	201787	321	13	411	0.605	0.252	81	6	8	12	16	21	31	5	9	14	24	35	39	321	1000	1	0.040498442367601	1.2803738317757	0.01	0
chrI	S000000084	YAR050W	203403	208016	4614	137	7787	0.619	0.361	1665	4	8	10	20	26	33	5	28	36	44	47	48	4614	1000	1	0.029692241005635	1.6876896402254	0.62	1
chrI	S000000085	YAR053W	208367	208663	297	10	457	0.921	0.421	125	9	21	25	41	44	45	13	13	15	19	21	32	297	1000	1	0.033670033670034	1.53872053872054	0.25	0
chrI	S000000086	YAR060C	217157	217492	336	0	0	0	1	336	0	0	0	0	0	0	0	0	0	0	0	0	336	1000	1	0	0	0.893215857263652	1
chrI	S000000089	YAR064W	220198	220497	300	29	813	8.575	0.21	63	0	0	0	6	6	6	4	5	6	6	6	6	300	1000	1	0.096666666666667	2.71	0	0
chrI	S000002144	YAR066W	221049	221660	612	0	0	0	1	612	0	1	2	9	9	11	0	0	1	2	2	3	612	1000	1	0	0	0.893215857263652	1
chrI	S000000091	YAR068W	222406	222891	486	3	177	0.59	0.525	255	0	2	2	2	2	3	0	2	2	2	2	2	486	1000	1	0.006172839506173	0.364197530864198	0.535	1
chrI	S000000092	YAR069C	224011	224304	294	0	0	0	1	294	0	0	0	0	0	0	0	0	0	0	0	0	294	1000	1	0	0	0.893215857263652	1
chrI	S000000093	YAR070C	224563	224862	300	5	34	1.443	0.577	173	0	0	0	0	0	1	2	2	2	2	2	2	300	1000	1	0.016666666666667	0.113333333333333	0.435	0
chrI	S000000094	YAR071W	225460	226863	1404	3	70	0.159	0.717	1007	0	0	7	11	11	11	0	5	8	10	12	14	1404	1000	1	0.002136752136752	0.04985754985755	0.925	1
chrI	S000000095	YAR073W	227742	228953	1212	20	1935	1.143	0.233	283	1	2	22	23	23	23	1	3	6	8	10	10	1212	1000	1	0.016501650165017	1.59653465346535	0.045	0
chrI	S000002145	YAR075W	228844	229317	474	10	413	1.338	0.278	132	5	7	7	7	9	18	1	6	16	17	17	17	474	1000	1	0.021097046413502	0.871308016877637	0.015	0
chrII	S000002153	YBL113C	280	2658	2379	14	365	0.227	0.321	764	2	25	25	25	25	25	0	0	0	0	0	0	2379	1000	1	0.005884825556957	0.153425809163514	0.465	1
chrII	S000028599	YBL113W-A	646	1128	483	2	6	0.189	0.853	412	0	3	3	3	3	3	3	3	4	4	4	4	483	1000	1	0.004140786749482	0.012422360248447	0.825	1
chrII	S000002152	YBL112C	2582	2899	318	0	0	0	1	318	0	0	0	1	1	2	0	0	0	0	0	0	318	1000	1	0	0	0.893215857263652	1
chrII	S000002151	YBL111C	2907	5009	2103	2	2	0.037	0.556	1170	0	0	0	0	2	3	0	0	0	0	4	7	2103	1000	1	0.000951022349025	0.000951022349025	0.675	1
chrII	S000002150	YBL109W	5790	6125	336	21	1387	3.103	0.247	83	0	0	0	0	0	0	0	12	15	15	17	17	336	1000	1	0.0625	4.12797619047619	0.015	0
chrII	S000007592	YBL108C-A	7605	7733	129	0	0	0	1	129	1	1	9	12	15	19	0	0	0	14	17	17	129	1000	1	0	0	0.921980046097693	1
chrII	S000000204	YBL108W	8177	8482	306	26	1134	4.186	0.255	78	0	0	0	0	0	2	3	3	4	4	8	14	306	1000	1	0.084967320261438	3.70588235294118	0.01	0
chrII	S000007229	YBL107W-A	9268	9372	105	1	1	0.407	0.943	99	0	0	1	1	4	4	0	3	13	17	21	26	105	1000	1	0.00952380952381	0.00952380952381	0.55	1
chrII	S000000203	YBL107C	9961	10551	591	28	628	2.106	0.142	84	6	6	10	10	11	21	21	35	45	51	53	55	591	1000	1	0.047377326565144	1.06260575296108	0	0
chrII	S000000202	YBL106C	10847	13879	3033	91	3761	1.242	0.06	183	0	14	15	25	25	25	2	19	22	22	22	22	3033	1000	1	0.030003297065612	1.24002637652489	0.01	0
chrII	S000000201	YBL105C	14241	17696	3456	6	67	0.052	0.511	1766	1	11	16	18	21	22	1	6	30	31	34	43	3456	1000	1	0.001736111111111	0.019386574074074	0.93	1
chrII	S000000200	YBL104C	18177	21293	3117	112	7399	0.952	0.047	145	15	37	43	44	44	44	18	31	36	46	47	50	3117	1000	1	0.035931985883863	2.37375681745268	0	0
chrII	S000000199	YBL103C	22076	23536	1461	32	1345	0.641	0.08	117	4	11	14	27	31	34	0	5	23	26	30	38	1461	1000	1	0.021902806297057	0.920602327173169	0.005	0
chrII	S000000198	YBL102W	24098	24745	648	22	493	1.054	0.191	124	0	10	12	14	16	18	2	2	11	15	19	21	648	1000	1	0.033950617283951	0.760802469135802	0	0
chrII	S000000197	YBL101C	24946	28299	3354	104	7250	0.954	0.058	193	0	2	5	9	28	30	16	40	55	77	93	93	3354	1000	1	0.031007751937985	2.16159809183065	0	0
chrII	S000028598	YBL100W-C	28427	28546	120	24	697	5.908	0.133	16	20	29	39	40	41	41	12	29	49	57	60	60	120	1000	1	0.2	5.80833333333333	0.065	0
chrII	S000000196	YBL100C	36989	37303	315	5	64	0.452	0.4	126	4	8	24	37	37	37	0	0	0	0	1	5	315	1000	1	0.015873015873016	0.203174603174603	0.115	0
chrII	S000000195	YBL099W	37053	38690	1638	8	85	0.126	0.235	385	2	9	25	33	33	34	0	5	23	24	30	35	1638	1000	1	0.004884004884005	0.051892551892552	0.215	0
chrII	S000000194	YBL098W	39145	40527	1383	60	3582	1.379	0.081	112	7	23	26	27	27	27	11	31	31	31	31	31	1383	1000	1	0.043383947939263	2.59002169197397	0	0
chrII	S000000193	YBL097W	40831	43095	2265	8	252	0.096	0.691	1564	2	20	26	28	32	35	20	35	41	46	50	52	2265	1000	1	0.003532008830022	0.111258278145695	0.99	1
chrII	S000000192	YBL096C	43174	43482	309	34	1066	3.135	0.142	44	17	20	20	20	20	20	4	6	6	9	10	22	309	1000	1	0.110032362459547	3.44983818770226	0	0
chrII	S000000191	YBL095W	43277	44089	813	40	2005	1.398	0.189	154	19	35	35	35	35	35	4	17	20	20	32	32	813	1000	1	0.04920049200492	2.46617466174662	0	0
chrII	S000000190	YBL094C	43765	44097	333	15	180	1.236	0.402	134	5	9	21	38	38	38	5	16	18	18	30	30	333	1000	1	0.045045045045045	0.540540540540541	0.13	0
chrII	S000000189	YBL093C	44256	44918	663	14	401	0.568	0.462	306	11	15	20	24	45	45	4	17	23	24	24	29	663	1000	1	0.021116138763198	0.604826546003017	0.2	0
chrII	S000000188	YBL092W	45645	46370	726	0	0	0	1	726	0	4	11	19	22	28	0	10	18	22	29	31	726	1000	1	0	0	0.893215857263652	1
chrII	S000007228	YBL091C-A	46565	47180	616	19	686	0.862	0.208	128	10	10	10	10	13	24	20	30	33	44	49	67	616	1000	1	0.030844155844156	1.11363636363636	0	0
chrII	S000000187	YBL091C	47363	48628	1266	61	3074	1.492	0.09	114	11	30	33	41	41	41	11	24	28	33	42	47	1266	1000	1	0.048183254344392	2.42812006319115	0	0
chrII	S000000186	YBL090W	48825	49358	534	14	262	0.75	0.26	139	15	24	31	37	46	66	3	17	25	27	30	37	534	1000	1	0.02621722846442	0.49063670411985	0.01	0
chrII	S000000185	YBL089W	49574	50953	1380	76	2922	1.573	0.076	105	11	18	20	27	39	45	11	13	18	27	30	31	1380	1000	1	0.055072463768116	2.11739130434783	0	0
chrII	S000000184	YBL088C	51019	59382	8364	187	8441	0.554	0.049	409	8	22	25	27	32	46	5	11	14	26	28	42	8364	1000	1	0.022357723577236	1.00920612147298	0	0
chrII	S000000183	YBL087C	59822	60739	918	39	1590	1.242	0.16	147	1	12	21	23	24	25	12	30	44	51	53	54	918	1000	1	0.042483660130719	1.73202614379085	0	0
chrII	S000000182	YBL086C	61202	62602	1401	39	736	0.812	0.096	134	16	23	47	51	55	70	6	25	26	30	39	41	1401	1000	1	0.027837259100642	0.525339043540328	0.035	0
chrII	S000000181	YBL085W	63876	66818	2943	122	5229	1.295	0.075	220	3	5	21	21	28	29	2	4	13	14	14	14	2943	1000	1	0.041454298335032	1.77675840978593	0	0
chrII	S000000180	YBL084C	67169	69445	2277	10	657	0.122	0.848	1930	5	8	10	25	32	35	1	17	21	23	28	30	2277	1000	1	0.004391743522178	0.288537549407115	0.975	1
chrII	S000000179	YBL083C	69713	70138	426	13	539	0.887	0.293	125	13	24	24	24	24	24	7	14	17	17	29	35	426	1000	1	0.030516431924883	1.26525821596244	0.03	0
chrII	S000000178	YBL082C	69751	71127	1377	49	2141	1.018	0.092	127	9	25	25	25	25	25	12	20	34	34	35	39	1377	1000	1	0.035584604212055	1.55482933914306	0	0
chrII	S000000177	YBL081W	71866	72972	1107	33	2168	1.009	0.147	163	3	9	21	36	37	46	4	7	8	11	13	13	1107	1000	1	0.029810298102981	1.95844625112918	0	0
chrII	S000000176	YBL080C	73070	74695	1626	60	1836	1.255	0.077	126	4	9	10	17	21	33	12	15	27	36	36	36	1626	1000	1	0.03690036900369	1.12915129151292	0	0
chrII	S000000175	YBL079W	75259	79767	4509	46	4257	0.253	0.62	2795	3	14	14	28	29	31	11	14	15	15	35	35	4509	1000	1	0.010201818585052	0.944111776447106	0.845	1
chrII	S000000174	YBL078C	80378	80731	354	1	25	0.076	0.802	284	1	3	7	17	23	24	12	33	33	33	33	33	354	1000	1	0.002824858757062	0.070621468926554	0.345	0
chrII	S000000173	YBL077W	80897	81328	432	20	3452	1.27	0.796	344	21	23	23	24	37	43	0	1	1	1	1	2	432	1000	1	0.046296296296296	7.99074074074074	0.665	1
chrII	S000000172	YBL076C	81043	84261	3219	2	2	0.015	0.435	1399	8	30	31	32	37	37	10	26	48	54	61	64	3219	1000	1	0.000621310966139	0.000621310966139	0.94	1
chrII	S000000171	YBL075C	84499	86448	1950	125	5391	1.888	0.099	193	14	36	36	36	36	37	11	29	58	58	58	73	1950	1000	1	0.064102564102564	2.76461538461538	0	0
chrII	S000000170	YBL074C	86722	87789	1068	43	2024	1.081	0.659	704	13	31	36	37	37	47	15	30	38	45	45	46	1068	1000	1	0.040262172284644	1.89513108614232	0.77	1
chrII	S000000169	YBL073W	87646	87957	312	23	2269	1.917	0.449	140	1	1	1	1	19	21	15	24	29	29	33	42	312	1000	1	0.073717948717949	7.2724358974359	0.365	0
chrII	S000000168	YBL072C	88523	89440	918	10	133	0.27	0.429	394	3	11	18	33	33	33	7	19	23	31	43	45	918	1000	1	0.010893246187364	0.144880174291939	0.27	0
chrII	S000028597	YBL071C-B	89458	89556	99	9	262	2.299	0.424	42	2	3	5	5	13	25	11	25	45	48	62	66	99	1000	1	0.090909090909091	2.64646464646465	0.11	0
chrII	S000007587	YBL071W-A	89978	90226	249	11	679	1.116	0.285	71	15	28	41	42	43	50	1	3	24	24	27	29	249	1000	1	0.044176706827309	2.72690763052209	0.015	0
chrII	S000000167	YBL071C	90223	90531	309	11	283	0.873	0.294	91	4	11	33	46	46	46	19	22	22	24	30	36	309	1000	1	0.035598705501618	0.915857605177994	0.015	0
chrII	S000000166	YBL070C	90605	90925	321	11	224	0.816	0.333	107	22	25	27	36	49	55	2	4	7	12	12	15	321	1000	1	0.034267912772586	0.697819314641744	0.145	0
chrII	S000000165	YBL069W	90741	92030	1290	29	3665	0.498	0.109	141	2	18	20	28	43	43	6	11	19	21	24	30	1290	1000	1	0.022480620155039	2.84108527131783	0.01	0
chrII	S000028530	YBL068W-A	91794	92030	237	2	259	0.19	0.519	123	2	6	9	13	16	18	6	11	19	21	24	30	237	1000	1	0.008438818565401	1.09282700421941	0.7	1
chrII	S000000164	YBL068W	92414	93394	981	25	1499	0.565	0.146	143	11	31	37	39	41	42	5	18	21	27	28	29	981	1000	1	0.025484199796126	1.52803261977574	0	0
chrII	S000000163	YBL067C	93639	95882	2244	52	1787	0.472	0.127	286	4	17	23	28	29	35	2	6	26	29	32	34	2244	1000	1	0.023172905525847	0.796345811051693	0	0
chrII	S000000162	YBL066C	96669	100115	3447	91	4563	0.572	0.062	214	2	8	23	27	29	30	10	28	35	42	46	46	3447	1000	1	0.026399767914128	1.32375979112272	0	0
chrII	S000000161	YBL065W	99963	100307	345	37	2509	2.705	0.238	82	0	2	2	2	3	4	10	17	21	29	33	42	345	1000	1	0.107246376811594	7.27246376811594	0.015	0
chrII	S000000160	YBL064C	100371	101156	786	45	2274	1.431	0.154	121	16	35	44	45	45	49	14	22	23	48	51	60	786	1000	1	0.057251908396947	2.89312977099237	0	0
chrII	S000000159	YBL063W	101886	105221	3336	131	9096	0.915	0.106	352	16	32	33	53	61	76	5	10	13	17	17	18	3336	1000	1	0.039268585131895	2.72661870503597	0	0
chrII	S000000158	YBL062W	105308	105688	381	11	583	0.639	0.241	92	6	9	12	15	18	20	5	7	11	14	15	22	381	1000	1	0.028871391076116	1.53018372703412	0.025	0
chrII	S000000157	YBL061C	105316	107406	2091	63	1608	0.63	0.055	115	5	9	13	16	19	21	1	15	15	21	28	30	2091	1000	1	0.03012912482066	0.769010043041607	0	0
chrII	S000000156	YBL060W	107932	109995	2064	78	4561	0.794	0.061	126	11	16	33	34	38	40	6	7	7	16	19	25	2064	1000	1	0.037790697674419	2.20978682170543	0	0
chrII	S000007488	YBL059C-A	110125	110539	415	4	105	0.194	0.655	272	4	8	12	15	20	25	10	15	15	20	23	23	415	1000	1	0.009638554216867	0.253012048192771	0.775	1
chrII	S000000155	YBL059W	110594	111244	651	25	1274	0.79	0.223	145	5	9	9	12	14	20	15	22	25	26	29	43	651	1000	1	0.038402457757297	1.95698924731183	0	0
chrII	S000000154	YBL058W	111437	112708	1272	41	2045	0.631	0.166	211	9	23	26	29	33	37	14	20	28	41	45	48	1272	1000	1	0.032232704402516	1.60770440251572	0.005	0
chrII	S000000153	YBL057C	112801	113427	627	42	2795	1.38	0.171	107	14	20	30	30	30	42	14	28	33	35	36	38	627	1000	1	0.066985645933014	4.45773524720893	0	0
chrII	S000000152	YBL056W	113762	115168	1407	40	2589	0.546	0.093	131	2	23	25	34	39	41	4	9	18	27	30	30	1407	1000	1	0.028429282160626	1.84008528784648	0.01	0
chrII	S000000151	YBL055C	115573	116829	1257	53	4414	0.812	0.098	123	8	26	30	35	36	37	10	21	23	31	36	40	1257	1000	1	0.042163882259348	3.5115354017502	0	0
chrII	S000000150	YBL054W	117589	119166	1578	89	4289	1.062	0.078	123	15	17	29	44	49	51	5	10	11	13	15	18	1578	1000	1	0.056400506970849	2.71799746514575	0	0
chrII	S000000149	YBL053W	119335	119709	375	14	480	0.706	0.309	116	5	11	19	33	35	42	1	8	10	11	15	35	375	1000	1	0.037333333333333	1.28	0.01	0
chrII	S000000148	YBL052C	119379	121874	2496	150	6470	1.231	0.052	131	3	10	16	30	32	34	3	5	21	23	26	28	2496	1000	1	0.060096153846154	2.59214743589744	0	0
chrII	S000000147	YBL051C	122753	124759	2007	59	2394	0.53	0.071	142	11	16	20	21	34	46	5	25	25	25	25	41	2007	1000	1	0.029397110114599	1.19282511210762	0.005	0
chrII	S000000146	YBL050W	125125	126119	995	0	0	0	1	995	5	23	25	28	32	35	14	27	46	48	52	72	995	1000	1	0	0	1	1
chrII	S000000145	YBL049W	126828	127244	417	17	559	0.714	0.151	63	1	20	41	57	57	57	1	4	11	22	26	29	417	1000	1	0.040767386091127	1.34052757793765	0.01	0
chrII	S000000144	YBL048W	127299	127610	312	10	76	0.564	0.237	74	2	6	12	34	47	47	20	27	37	45	46	50	312	1000	1	0.032051282051282	0.243589743589744	0.02	0
chrII	S000000143	YBL047C	127895	132040	4146	141	6782	0.537	0.061	252	10	20	24	26	28	48	4	16	32	35	38	45	4146	1000	1	0.034008683068017	1.63579353593825	0	0
chrII	S000000142	YBL046W	132424	133749	1326	73	3757	0.948	0.087	115	17	33	38	44	44	46	7	13	15	16	17	18	1326	1000	1	0.055052790346908	2.83333333333333	0	0
chrII	S000000141	YBL045C	134143	135516	1374	33	1286	0.385	0.104	143	3	10	19	22	25	29	3	12	27	41	49	50	1374	1000	1	0.024017467248908	0.935953420669578	0	0
chrII	S000000140	YBL044W	135998	136366	369	59	13970	2.63	0.051	19	10	27	31	34	37	38	26	35	37	41	49	52	369	1000	1	0.159891598915989	37.8590785907859	0.005	0
chrII	S000000139	YBL043W	136688	137461	774	52	1891	1.098	0.133	103	5	12	34	48	51	53	4	9	17	35	37	41	774	1000	1	0.0671834625323	2.44315245478036	0	0
chrII	S000000138	YBL042C	138341	140260	1920	108	4496	0.968	0.044	85	3	7	11	18	31	36	5	25	45	59	59	59	1920	1000	1	0.05625	2.34166666666667	0	0
chrII	S000000137	YBL041W	141247	141972	726	0	0	0	1	726	14	26	43	67	75	79	7	16	16	16	30	33	726	1000	1	0	0	1	1
chrII	S000000136	YBL040C	142112	142868	757	5	69	0.106	0.956	724	10	11	11	11	27	50	12	27	44	47	54	68	757	1000	1	0.006605019815059	0.09114927344782	0.945	1
chrII	S000028517	YBL039W-B	143393	143572	180	7	810	0.672	0.433	78	4	20	34	34	34	34	7	17	24	28	30	36	180	1000	1	0.038888888888889	4.5	0.105	0
chrII	S000000135	YBL039C	143989	145728	1740	100	7272	1.055	0.072	126	6	11	17	21	37	37	2	20	40	47	58	64	1740	1000	1	0.057471264367816	4.17931034482759	0	0
chrII	S000028814	YBL039C-A	144948	145031	84	3	10	0.615	0.405	34	6	11	14	21	26	32	3	11	18	25	45	57	84	1000	1	0.035714285714286	0.119047619047619	0.175	0
chrII	S000000134	YBL038W	146187	146885	699	49	1555	1.387	0.112	78	7	23	39	46	52	53	13	30	36	39	43	45	699	1000	1	0.070100143061517	2.22460658082976	0	0
chrII	S000000133	YBL037W	147209	150286	3078	113	4058	0.735	0.046	141	6	24	32	40	45	52	7	13	15	23	38	38	3078	1000	1	0.036712150747239	1.3183885640026	0	0
chrII	S000000132	YBL036C	150447	151220	774	40	2502	1.167	0.163	126	4	15	20	22	24	28	14	32	33	33	33	33	774	1000	1	0.051679586563308	3.23255813953488	0	0
chrII	S000000131	YBL035C	151493	153610	2118	14	400	0.142	0.76	1610	13	30	36	42	47	54	4	29	31	36	36	36	2118	1000	1	0.006610009442871	0.188857412653447	0.985	1
chrII	S000000130	YBL034C	153848	158389	4542	59	2896	0.205	0.39	1773	22	32	35	36	36	36	4	23	28	28	28	30	4542	1000	1	0.01298987230295	0.637604579480405	0.93	1
chrII	S000000129	YBL033C	158656	159693	1038	10	159	0.179	0.557	578	18	37	48	48	48	49	17	32	50	58	62	65	1038	1000	1	0.009633911368015	0.153179190751445	0.91	1
chrII	S000000128	YBL032W	160184	161329	1146	53	2936	0.852	0.084	96	4	24	42	42	43	61	13	23	30	38	41	52	1146	1000	1	0.046247818499127	2.56195462478185	0	0
chrII	S000000127	YBL031W	161699	162715	1017	48	1827	0.876	0.149	152	16	38	53	56	58	61	10	20	20	20	20	37	1017	1000	1	0.047197640117994	1.79646017699115	0.005	0
chrII	S000000126	YBL030C	163041	163997	957	1	1	0.018	0.832	796	5	19	37	40	49	60	1	26	42	52	63	76	957	1000	1	0.001044932079415	0.001044932079415	0.98	1
chrII	S000007591	YBL029C-A	164488	164772	285	25	491	1.509	0.235	67	15	33	55	56	56	71	12	31	52	62	69	70	285	1000	1	0.087719298245614	1.72280701754386	0.03	0
chrII	S000000125	YBL029W	166134	167264	1131	97	9460	1.552	0.131	148	1	2	4	14	31	40	15	29	33	55	82	84	1131	1000	1	0.085764809902741	8.36427939876216	0	0
chrII	S000000124	YBL028C	167518	167838	321	21	1592	1.074	0.19	61	12	30	50	58	66	67	16	29	55	59	61	62	321	1000	1	0.065420560747664	4.9595015576324	0.01	0
chrII	S000000123	YBL027W	168423	169376	954	28	325	0.461	0.117	112	9	36	50	59	76	83	5	11	16	37	49	49	954	1000	1	0.029350104821803	0.340670859538784	0.035	0
chrII	S000000122	YBL026W	170623	171038	416	1	21	0.04	0.892	371	7	23	34	45	46	47	7	10	21	21	27	30	416	1000	1	0.002403846153846	0.050480769230769	0.98	1
chrII	S000000121	YBL025W	171481	171918	438	4	144	0.148	0.897	393	3	25	35	35	49	56	11	15	24	27	34	37	438	1000	1	0.009132420091324	0.328767123287671	0.865	1
chrII	S000000120	YBL024W	172534	174588	2055	121	6730	1.02	0.068	140	12	27	40	44	45	46	6	18	26	26	27	27	2055	1000	1	0.058880778588808	3.27493917274939	0	0
chrII	S000000119	YBL023C	174920	177526	2607	9	118	0.05	0.61	1589	4	16	31	36	41	44	5	25	29	34	40	45	2607	1000	1	0.003452243958573	0.045262754123514	0.985	1
chrII	S000000118	YBL022C	177874	181275	3402	146	4969	0.746	0.052	177	3	25	25	25	25	25	3	21	28	39	44	44	3402	1000	1	0.042915931804821	1.46061140505585	0	0
chrII	S000000117	YBL021C	181660	182094	435	28	821	1.171	0.138	60	9	25	29	31	35	37	18	35	35	35	35	35	435	1000	1	0.064367816091954	1.88735632183908	0	0
chrII	S000000116	YBL020W	182401	184125	1725	10	556	0.085	0.954	1646	2	18	22	28	32	37	4	23	32	37	51	69	1725	1000	1	0.005797101449275	0.32231884057971	0.985	1
chrII	S000000115	YBL019W	184353	185915	1563	159	11150	1.561	0.04	63	13	24	25	25	25	25	12	23	23	48	51	54	1563	1000	1	0.101727447216891	7.13371721049264	0	0
chrII	S000000114	YBL018C	185998	186474	477	17	319	0.482	0.665	317	8	25	40	46	57	65	20	36	50	58	62	65	477	1000	1	0.035639412997904	0.668763102725367	0.855	1
chrII	S000000113	YBL017C	186844	191583	4740	255	12296	0.672	0.024	116	9	25	35	35	49	54	11	19	40	61	68	87	4740	1000	1	0.05379746835443	2.59409282700422	0	0
chrII	S000000112	YBL016W	192451	193512	1062	115	7504	1.271	0.059	63	12	26	43	60	63	74	16	35	53	68	82	91	1062	1000	1	0.108286252354049	7.06591337099812	0	0
chrII	S000000111	YBL015W	194122	195702	1581	174	11430	1.196	0.034	54	28	54	78	92	107	112	13	25	48	60	70	86	1581	1000	1	0.110056925996205	7.22960151802657	0.005	0
chrII	S000000110	YBL014C	199064	201748	2685	43	1898	0.145	0.551	1479	13	31	36	55	62	75	10	24	35	45	55	64	2685	1000	1	0.016014897579143	0.706890130353818	0.965	1
chrII	S000000109	YBL013W	202056	203261	1206	165	62842	1.364	0.036	44	22	35	35	35	35	35	11	37	52	71	80	93	1206	1000	1	0.13681592039801	52.1077943615257	0	0
chrII	S000000108	YBL012C	203406	203807	402	50	4262	1.253	0.127	51	16	28	34	49	59	72	13	25	38	46	51	55	402	1000	1	0.124378109452736	10.6019900497512	0	0
chrII	S000000107	YBL011W	203538	205817	2280	221	15930	1.044	0.025	57	12	34	49	73	83	104	14	22	29	45	55	63	2280	1000	1	0.096929824561404	6.98684210526316	0	0
chrII	S000000106	YBL010C	206107	206949	843	76	6608	1.037	0.112	94	12	20	31	43	51	58	18	35	53	63	66	72	843	1000	1	0.090154211150653	7.83867141162515	0	0
chrII	S000000105	YBL009W	207194	209224	2031	206	21548	1.189	0.059	120	12	26	39	46	55	75	13	19	32	45	55	67	2031	1000	1	0.101427868045298	10.6095519448548	0	0
chrII	S000028529	YBL008W-A	209409	209648	240	33	892	1.663	0.35	84	9	20	39	54	63	70	14	17	28	41	47	51	240	1000	1	0.1375	3.71666666666667	0.165	0
chrII	S000000104	YBL008W	209653	212175	2523	232	11701	1.063	0.031	77	4	27	41	59	70	75	12	25	38	43	54	58	2523	1000	1	0.091954022988506	4.63773285770908	0	0
chrII	S000000103	YBL007C	212632	216366	3735	157	4308	0.492	0.044	164	4	22	35	42	55	69	14	24	40	57	69	76	3735	1000	1	0.042034805890228	1.15341365461847	0	0
chrII	S000000102	YBL006C	216587	217129	543	73	4664	1.919	0.088	48	12	27	31	34	45	47	12	34	49	58	71	90	543	1000	1	0.134438305709024	8.58931860036832	0	0
chrII	S000028596	YBL006W-A	216711	216860	150	29	1776	2.78	0.093	14	10	22	28	29	32	35	10	28	44	60	66	74	150	1000	1	0.193333333333333	11.84	0.01	0
chrII	S000000101	YBL005W	217470	220400	2931	328	18168	2.007	0.03	87	14	32	40	59	74	77	20	34	52	64	74	74	2931	1000	1	0.111907198908222	6.1985670419652	0	0
chrII	S000000100	YBL004W	227636	235117	7482	19	460	0.025	0.367	2749	1	17	30	47	47	47	13	38	67	82	101	123	7482	1000	1	0.002539427960438	0.061480887463245	0.91	1
chrII	S000000099	YBL003C	235394	235792	399	73	5664	2.388	0.083	33	16	38	44	44	44	44	24	44	63	75	95	116	399	1000	1	0.182957393483709	14.1954887218045	0	0
chrII	S000000098	YBL002W	236492	236887	396	82	16118	2.438	0.058	23	12	34	53	77	106	106	21	33	55	62	82	99	396	1000	1	0.207070707070707	40.7020202020202	0	0
chrII	S000000097	YBL001C	237153	237467	315	61	16013	2.191	0.063	20	16	31	53	70	84	103	13	16	39	51	69	92	315	1000	1	0.193650793650794	50.8349206349206	0.01	0
chrII	S000000205	YBR001C	238941	241283	2343	438	54665	1.967	0.018	43	8	26	45	48	76	91	16	26	42	42	42	49	2343	1000	1	0.186939820742638	23.3311993171148	0	0
chrII	S000000206	YBR002C	241708	242568	861	16	6477	0.148	0.337	290	15	30	42	53	68	84	14	28	47	64	82	108	861	1000	1	0.018583042973287	7.52264808362369	0.77	1
chrII	S000000207	YBR003W	242809	244230	1422	247	21732	1.378	0.055	78	19	33	33	33	44	53	20	25	25	26	26	49	1422	1000	1	0.173699015471167	15.2827004219409	0	0
chrII	S000000208	YBR004C	244366	245667	1302	7	213	0.037	0.429	558	17	34	53	74	88	98	22	43	65	84	102	121	1302	1000	1	0.005376344086022	0.163594470046083	0.875	1
chrII	S000000209	YBR005W	245906	246547	642	131	23730	1.445	0.028	18	15	38	38	38	39	48	9	28	46	65	85	102	642	1000	1	0.20404984423676	36.9626168224299	0	0
chrII	S000000210	YBR006W	247010	248503	1494	225	29709	1.091	0.028	42	18	30	43	64	87	87	18	40	63	78	95	112	1494	1000	1	0.150602409638554	19.8855421686747	0	0
chrII	S000000211	YBR007C	248806	251016	2211	320	52043	1.14	0.028	62	19	41	55	74	88	101	15	24	44	73	89	113	2211	1000	1	0.144730890999548	23.5382180009046	0	0
chrII	S000000212	YBR008C	252563	254209	1647	237	17377	1.366	0.026	43	20	37	48	56	69	84	19	35	63	63	82	104	1647	1000	1	0.143897996357013	10.5506982392228	0	0
chrII	S000000213	YBR009C	255373	255684	312	25	712	0.788	0.33	103	22	39	41	60	77	95	20	46	63	79	96	107	312	1000	1	0.080128205128205	2.28205128205128	0.07	0
chrII	S000000214	YBR010W	256331	256741	411	62	2872	1.491	0.083	34	26	47	61	76	99	112	18	42	48	48	48	69	411	1000	1	0.150851581508516	6.98783454987835	0.01	0
chrII	S000000215	YBR011C	257112	257975	864	26	903	0.294	0.873	754	10	31	47	60	78	81	10	28	49	55	64	67	864	1000	1	0.030092592592593	1.04513888888889	0.965	1
chrII	S000000216	YBR012C	259147	259566	420	39	1128	1.022	0.176	74	10	18	21	31	49	49	4	5	5	5	18	18	420	1000	1	0.092857142857143	2.68571428571428	0	0
chrII	S000000217	YBR013C	265492	265881	390	66	4055	2.636	0.062	24	5	6	6	6	6	6	12	30	41	51	59	73	390	1000	1	0.169230769230769	10.3974358974359	0	0
chrII	S000000218	YBR014C	266725	267336	612	47	4411	1.254	0.103	63	9	12	26	49	65	65	7	30	42	43	48	52	612	1000	1	0.076797385620915	7.20751633986928	0	0
chrII	S000000219	YBR015C	267710	269503	1794	135	8526	1.407	0.046	83	9	30	34	45	55	72	4	26	33	59	71	74	1794	1000	1	0.075250836120401	4.75250836120401	0	0
chrII	S000000220	YBR016W	270247	270633	387	50	4048	2.656	0.14	54	15	41	53	62	68	74	15	32	42	42	42	42	387	1000	1	0.129198966408269	10.4599483204134	0	0
chrII	S000000221	YBR017C	270947	273703	2757	15	1024	0.085	0.48	1323	15	31	43	58	70	78	11	26	42	61	61	61	2757	1000	1	0.00544069640914	0.371418208197316	0.985	1
chrII	S000000222	YBR018C	274427	275527	1101	3	22	0.039	0.856	942	18	33	52	69	70	70	0	2	27	51	59	61	1101	1000	1	0.002724795640327	0.019981834695731	0.425	0
chrII	S000000223	YBR019C	276253	278352	2100	52	2663	0.376	0.294	618	22	44	69	69	69	69	0	1	3	12	13	13	2100	1000	1	0.024761904761905	1.26809523809524	0.235	0
chrII	S000000224	YBR020W	279021	280607	1587	7	306	0.066	0.428	679	9	17	18	18	18	18	17	36	57	72	75	77	1587	1000	1	0.004410838059231	0.192816635160681	0.32	0
chrII	S000000225	YBR021W	281443	283344	1902	124	6254	1.134	0.064	121	6	18	41	56	56	56	3	11	24	31	38	42	1902	1000	1	0.065194532071504	3.28811777076761	0	0
chrII	S000000226	YBR022W	283738	284271	534	46	3165	1.336	0.12	64	13	41	44	55	72	76	9	18	26	29	32	32	534	1000	1	0.086142322097378	5.92696629213483	0	0
chrII	S000000227	YBR023C	284428	287925	3498	112	4642	0.5	0.067	234	6	14	17	26	29	42	2	11	26	54	63	68	3498	1000	1	0.03201829616924	1.32704402515723	0	0
chrII	S000000228	YBR024W	289445	290350	906	63	3570	1.104	0.098	89	2	17	25	32	45	46	13	21	27	35	40	44	906	1000	1	0.06953642384106	3.94039735099338	0	0
chrII	S000000229	YBR025C	290681	291865	1185	79	3542	1.016	0.073	87	7	21	31	35	46	50	3	31	42	45	51	53	1185	1000	1	0.066666666666667	2.98902953586498	0	0
chrII	S000000230	YBR026C	292877	294019	1143	54	1779	0.749	0.089	102	5	11	15	25	34	39	7	27	33	39	47	58	1143	1000	1	0.047244094488189	1.55643044619423	0	0
chrII	S000000231	YBR027C	294024	294356	333	36	5043	1.802	0.111	37	7	11	15	17	24	32	4	17	27	36	42	49	333	1000	1	0.108108108108108	15.1441441441441	0.005	0
chrII	S000000232	YBR028C	294425	296002	1578	121	3688	1.288	0.044	69	6	13	22	31	33	36	6	18	22	22	22	22	1578	1000	1	0.076679340937896	2.33713561470215	0	0
chrII	S000000233	YBR029C	296369	297742	1374	4	31	0.041	0.625	859	2	14	21	28	35	46	3	18	26	29	31	34	1374	1000	1	0.002911208151383	0.022561863173217	0.965	1
chrII	S000000234	YBR030W	298292	299950	1659	56	2630	0.469	0.09	149	8	21	37	37	37	37	8	20	22	24	24	38	1659	1000	1	0.033755274261603	1.58529234478602	0	0
chrII	S000000235	YBR031W	300166	301254	1089	13	264	0.169	0.538	586	10	17	20	22	23	25	6	15	31	44	51	56	1089	1000	1	0.011937557392103	0.242424242424242	0.825	1
chrII	S000000236	YBR032W	301519	301821	303	51	3550	2.544	0.139	42	18	20	22	22	22	40	8	14	18	33	38	40	303	1000	1	0.168316831683168	11.7161716171617	0	0
chrII	S000000237	YBR033W	301944	304703	2760	209	8640	1.297	0.04	110	10	24	36	42	42	42	7	10	14	19	27	39	2760	1000	1	0.07572463768116	3.1304347826087	0.005	0
chrII	S000000238	YBR034C	304930	305976	1047	52	3004	0.868	0.094	98	4	9	26	34	43	45	16	35	41	43	66	83	1047	1000	1	0.049665711556829	2.86914995224451	0	0
chrII	S000000239	YBR035C	306269	306955	687	37	1457	0.978	0.138	95	15	35	42	45	53	60	20	34	38	43	49	53	687	1000	1	0.053857350800582	2.12081513828239	0	0
chrII	S000000240	YBR036C	309081	310313	1233	43	1670	0.605	0.125	154	4	5	20	27	36	52	9	28	34	38	47	53	1233	1000	1	0.034874290348743	1.3544201135442	0	0
chrII	S000000241	YBR037C	310565	311452	888	54	2684	1.055	0.097	86	17	36	41	45	47	52	13	25	25	27	28	28	888	1000	1	0.060810810810811	3.02252252252252	0	0
chrII	S000000242	YBR038W	311898	314789	2892	35	2050	0.19	0.144	417	5	12	30	33	44	49	9	17	22	39	39	40	2892	1000	1	0.01210235131397	0.708852005532503	0.405	0
chrII	S000000243	YBR039W	315575	316510	936	15	244	0.282	0.224	210	3	20	26	31	31	31	4	9	11	12	17	26	936	1000	1	0.016025641025641	0.260683760683761	0.005	0
chrII	S000000244	YBR040W	316968	317864	897	17	945	0.345	0.234	210	2	8	10	11	12	27	4	5	10	12	16	21	897	1000	1	0.018952062430323	1.05351170568562	0.07	0
chrII	S000000245	YBR041W	318266	320275	2010	95	2007	0.994	0.058	117	5	24	28	31	33	50	0	1	8	17	20	27	2010	1000	1	0.04726368159204	0.998507462686567	0	0
chrII	S000000246	YBR042C	320416	321609	1194	83	1798	1.439	0.086	103	0	2	6	15	18	24	10	25	33	38	39	39	1194	1000	1	0.069514237855946	1.50586264656616	0	0
chrII	S000000247	YBR043C	321876	323945	2070	74	2405	0.718	0.085	175	7	21	28	34	38	38	2	12	24	32	34	40	2070	1000	1	0.035748792270531	1.16183574879227	0	0
chrII	S000000248	YBR044C	324341	326059	1719	78	3732	0.915	0.059	102	14	43	45	49	50	53	3	26	34	47	52	52	1719	1000	1	0.045375218150087	2.17102966841187	0	0
chrII	S000000249	YBR045C	328173	330092	1920	84	2672	0.776	0.062	119	2	4	8	10	15	21	4	6	21	34	39	69	1920	1000	1	0.04375	1.39166666666667	0	0
chrII	S000000250	YBR046C	330507	331511	1005	69	2692	1.192	0.086	86	13	33	37	43	46	52	15	41	51	54	61	63	1005	1000	1	0.068656716417911	2.67860696517413	0	0
chrII	S000000251	YBR047W	331833	332360	528	35	2904	1.073	0.214	113	8	34	36	38	55	64	10	19	28	30	33	35	528	1000	1	0.066287878787879	5.5	0.015	0
chrII	S000000252	YBR048W	332831	333812	982	18	543	0.282	0.204	200	4	16	32	33	42	55	2	2	11	15	15	15	982	1000	1	0.018329938900204	0.552953156822811	0.025	0
chrII	S000000253	YBR049C	334386	336818	2433	9	164	0.057	0.593	1442	4	5	14	17	17	18	7	21	39	52	56	61	2433	1000	1	0.003699136868064	0.06740649404028	0.93	1
chrII	S000000254	YBR050C	337183	338199	1017	67	2873	1.151	0.162	165	14	30	30	31	31	31	7	14	35	41	47	59	1017	1000	1	0.065880039331367	2.82497541789577	0	0
chrII	S000000255	YBR051W	337988	338338	351	22	699	1.065	0.194	68	2	5	10	23	40	40	6	25	29	35	50	59	351	1000	1	0.062678062678063	1.99145299145299	0.01	0
chrII	S000000256	YBR052C	338720	339352	633	39	955	1.05	0.185	117	4	24	30	38	43	61	13	31	40	44	46	65	633	1000	1	0.061611374407583	1.5086887835703	0.015	0
chrII	S000000257	YBR053C	339675	340751	1077	66	4147	1.019	0.091	98	12	36	49	56	68	76	15	34	39	53	67	86	1077	1000	1	0.061281337047354	3.85051067780873	0	0
chrII	S000000258	YBR054W	343101	344135	1035	42	1859	0.695	0.132	137	1	1	12	21	32	58	7	14	27	34	34	35	1035	1000	1	0.040579710144928	1.79613526570048	0	0
chrII	S000000259	YBR055C	344602	347301	2700	29	2698	0.168	0.603	1629	17	25	30	35	42	43	11	24	32	38	38	40	2700	1000	1	0.010740740740741	0.999259259259259	0.975	1
chrII	S000000260	YBR056W	347879	349384	1506	51	3121	0.569	0.098	148	6	29	40	40	40	40	6	20	24	34	38	51	1506	1000	1	0.033864541832669	2.07237715803453	0	0
chrII	S000028736	YBR056W-A	351255	351455	201	22	1062	2.152	0.194	39	10	14	27	32	39	42	10	17	24	28	30	31	201	1000	1	0.109452736318408	5.28358208955224	0.005	0
chrII	S000087087	YBR056C-B	351293	351451	159	18	970	2.22	0.22	35	9	16	31	38	44	48	8	17	25	29	32	33	159	1000	1	0.113207547169811	6.10062893081761	0.01	0
chrII	S000000261	YBR057C	352193	353293	1101	38	2523	0.741	0.12	132	5	13	18	30	37	44	2	25	31	32	33	34	1101	1000	1	0.034514078110808	2.29155313351499	0	0
chrII	S000000262	YBR058C	353672	356017	2346	53	1777	0.495	0.08	187	3	20	23	27	30	34	17	32	35	55	58	61	2346	1000	1	0.022591645353794	0.757459505541347	0	0
chrII	S000007521	YBR058C-A	356324	356566	243	1	47	0.092	0.979	238	2	17	20	21	22	24	9	30	38	46	49	51	243	1000	1	0.004115226337449	0.193415637860082	0.94	1
chrII	S000000263	YBR059C	356861	360187	3327	80	4587	0.451	0.088	294	9	31	31	44	45	46	1	13	32	32	32	32	3327	1000	1	0.024045686804929	1.37871956717764	0	0
chrII	S000000264	YBR060C	360652	362514	1863	20	489	0.192	0.631	1175	20	35	38	41	42	44	3	23	25	31	32	34	1863	1000	1	0.010735373054214	0.262479871175523	0.975	1
chrII	S000000265	YBR061C	364787	365719	933	27	1708	0.564	0.191	178	5	13	15	16	22	25	12	19	23	25	34	38	933	1000	1	0.028938906752412	1.83065380493033	0.005	0
chrII	S000000266	YBR062C	365976	366600	625	21	1333	0.596	0.162	101	2	16	17	17	21	23	21	36	42	45	46	48	625	1000	1	0.0336	2.1328	0.01	0
chrII	S000000267	YBR063C	366970	368184	1215	40	1428	0.633	0.144	175	9	12	21	24	26	27	5	26	30	31	42	57	1215	1000	1	0.032921810699589	1.17530864197531	0.01	0
chrII	S000000268	YBR064W	367763	368191	429	7	388	0.312	0.408	175	2	2	10	13	43	44	5	26	33	34	47	62	429	1000	1	0.016317016317016	0.904428904428904	0.15	0
chrII	S000000269	YBR065C	368584	369678	1095	71	2673	1.215	0.084	92	4	16	21	24	28	35	14	25	29	30	33	55	1095	1000	1	0.064840182648402	2.44109589041096	0	0
chrII	S000000270	YBR066C	370037	370699	663	40	1239	1.031	0.176	117	8	27	34	37	48	50	1	12	32	50	64	66	663	1000	1	0.060331825037707	1.86877828054299	0	0
chrII	S000000271	YBR067C	372103	372735	633	18	256	0.427	0.164	104	2	5	19	30	50	55	3	8	16	36	43	45	633	1000	1	0.028436018957346	0.404423380726698	0	0
chrII	S000000272	YBR068C	373861	375690	1830	40	1833	0.323	0.09	165	8	14	28	39	43	46	9	23	46	63	64	64	1830	1000	1	0.021857923497268	1.0016393442623	0.035	0
chrII	S000000273	YBR069C	376574	378433	1860	17	136	0.133	0.277	516	9	12	19	39	41	42	3	7	19	39	39	53	1860	1000	1	0.009139784946237	0.073118279569893	0.54	1
chrII	S000000274	YBR070C	379221	379934	714	1	2	0.022	0.985	703	11	33	48	51	52	54	14	30	42	48	68	84	714	1000	1	0.00140056022409	0.002801120448179	0.98	1
chrII	S000000275	YBR071W	380411	381046	636	61	2867	1.627	0.118	75	18	32	52	52	52	69	21	34	45	61	65	68	636	1000	1	0.095911949685535	4.50786163522013	0	0
chrII	S000000276	YBR072W	382030	382674	645	19	564	0.481	0.217	140	4	15	33	45	65	70	9	21	35	37	39	41	645	1000	1	0.029457364341085	0.874418604651163	0.02	0
chrII	S000028532	YBR072C-A	382860	383021	162	32	2814	3.222	0.099	16	10	20	25	27	45	57	14	17	19	20	23	26	162	1000	1	0.197530864197531	17.3703703703704	0	0
chrII	S000000277	YBR073W	383112	385988	2877	93	3836	0.507	0.048	137	15	33	44	45	48	60	5	24	26	30	35	38	2877	1000	1	0.032325338894682	1.33333333333333	0	0
chrII	S000000278	YBR074W	386286	389216	2931	94	4561	0.587	0.057	166	14	32	38	45	49	52	12	15	17	23	26	31	2931	1000	1	0.032070965540771	1.55612418969635	0	0
chrII	S000000280	YBR076W	390227	391291	1065	46	2451	0.87	0.175	186	1	11	17	19	24	30	4	9	28	39	54	67	1065	1000	1	0.043192488262911	2.30140845070423	0	0
chrII	S000028533	YBR076C-A	391351	391617	267	27	1571	2.283	0.356	95	2	6	10	12	12	16	20	45	58	63	80	85	267	1000	1	0.101123595505618	5.88389513108614	0.245	0
chrII	S000000281	YBR077C	391805	392293	489	48	1064	2.424	0.184	90	28	47	52	60	64	67	14	24	42	48	65	66	489	1000	1	0.098159509202454	2.1758691206544	0.04	0
chrII	S000000282	YBR078W	393123	394742	1620	72	3739	1.273	0.123	200	7	15	29	36	47	64	6	6	9	17	18	18	1620	1000	1	0.044444444444445	2.30802469135802	0	0
chrII	S000000283	YBR079C	395383	398277	2895	15	475	0.114	0.564	1634	8	12	22	23	24	25	8	29	34	34	34	34	2895	1000	1	0.005181347150259	0.164075993091537	0.985	1
chrII	S000000284	YBR080C	398614	400890	2277	6	904	0.054	0.969	2207	3	21	21	21	21	21	12	26	30	32	34	35	2277	1000	1	0.002635046113307	0.397013614404919	0.995	1
chrII	S000000285	YBR081C	401253	405251	3999	44	1587	0.224	0.102	408	1	18	21	21	21	21	4	15	17	18	34	36	3999	1000	1	0.011002750687672	0.396849212303076	0.05	0
chrII	S000000286	YBR082C	406628	407169	542	13	1147	0.611	0.253	137	3	13	27	29	34	34	5	16	36	40	53	77	542	1000	1	0.023985239852399	2.11623616236162	0.005	0
chrII	S000000287	YBR083W	409169	410629	1461	56	1400	0.769	0.134	196	4	14	34	36	41	45	11	22	30	34	39	42	1461	1000	1	0.03832991101985	0.958247775496235	0	0
chrII	S000000288	YBR084W	411054	413981	2928	90	6279	0.562	0.091	266	3	19	24	25	28	33	10	20	24	26	29	46	2928	1000	1	0.030737704918033	2.14446721311475	0.005	0
chrII	S000002156	YBR084C-A	414186	415261	1076	37	2249	0.626	0.095	102	10	19	24	31	34	34	9	31	46	49	50	55	1076	1000	1	0.034386617100372	2.09014869888476	0	0
chrII	S000000289	YBR085W	415983	416906	924	24	1124	0.456	0.199	184	3	7	19	32	35	44	2	4	7	10	12	22	924	1000	1	0.025974025974026	1.21645021645022	0.015	0
chrII	S000007522	YBR085C-A	418907	419164	258	10	683	0.768	0.275	71	5	11	17	32	34	38	10	31	52	68	76	76	258	1000	1	0.038759689922481	2.64728682170543	0.02	0
chrII	S000000290	YBR086C	420201	423041	2841	84	1810	0.55	0.087	247	6	17	36	57	65	67	6	29	42	61	62	62	2841	1000	1	0.029567053854277	0.63709961281239	0.01	0
chrII	S000000291	YBR087W	423765	424829	1065	2	2	0.035	0.728	775	12	27	41	50	50	54	0	6	6	6	12	18	1065	1000	1	0.0018779342723	0.0018779342723	0.99	1
chrII	S000000292	YBR088C	424990	425766	777	2	54	0.05	0.967	751	4	5	5	5	5	20	1	9	10	13	23	23	777	1000	1	0.002574002574003	0.06949806949807	0.985	1
chrII	S000000293	YBR089W	425183	425782	600	1	1	0.032	0.983	590	0	3	4	4	4	19	1	11	12	14	28	28	600	1000	1	0.001666666666667	0.001666666666667	0.958045454545454	1
chrII	S000002157	YBR089C-A	426190	426873	684	43	1246	1.3	0.183	125	1	13	14	14	14	14	27	37	37	49	51	53	684	1000	1	0.062865497076023	1.82163742690059	0.005	0
chrII	S000000294	YBR090C	426333	427058	726	73	1515	2.133	0.131	95	0	5	20	20	20	21	15	15	15	23	25	28	726	1000	1	0.100550964187328	2.08677685950413	0.005	0
chrII	S000000295	YBR091C	427155	427484	330	0	0	0	1	330	15	27	34	38	38	38	14	29	38	40	46	47	330	1000	1	0	0	1	1
chrII	S000000296	YBR092C	427698	429101	1404	43	2875	0.652	0.115	162	12	29	29	41	47	49	2	6	20	24	25	26	1404	1000	1	0.030626780626781	2.0477207977208	0	0
chrII	S000000297	YBR093C	429548	430951	1404	34	1253	0.589	0.121	170	9	22	24	26	31	32	0	9	26	40	45	46	1404	1000	1	0.024216524216524	0.892450142450142	0.005	0
chrII	S000000298	YBR094W	432036	434297	2262	64	2619	0.753	0.13	295	8	25	38	52	53	57	6	14	16	16	18	34	2262	1000	1	0.028293545534925	1.157824933687	0	0
chrII	S000000299	YBR095C	434406	435698	1293	23	606	0.483	0.24	310	5	16	18	19	20	20	10	26	30	30	36	36	1293	1000	1	0.017788089713844	0.468677494199536	0	0
chrII	S000000300	YBR096W	436021	436713	693	22	542	0.877	0.193	134	2	18	18	21	21	26	7	19	20	20	20	20	693	1000	1	0.031746031746032	0.782106782106782	0.005	0
chrII	S000000301	YBR097W	436951	441315	4365	39	1087	0.211	0.198	864	10	21	25	26	38	42	15	36	39	44	49	54	4365	1000	1	0.00893470790378	0.249026345933562	0.1	0
chrII	S000000302	YBR098W	441515	443590	2076	68	1800	0.864	0.081	168	21	36	42	45	47	49	3	6	7	8	12	14	2076	1000	1	0.032755298651253	0.867052023121387	0.01	0
chrII	S000000303	YBR099C	442924	443307	384	19	871	1.443	0.193	74	5	8	10	11	12	30	6	11	14	14	14	31	384	1000	1	0.049479166666667	2.26822916666667	0	0
chrII	S000000305	YBR101C	443821	444693	873	13	738	0.399	0.188	164	3	6	11	16	19	20	13	32	33	33	33	33	873	1000	1	0.014891179839634	0.845360824742268	0.03	0
chrII	S000000306	YBR102C	445062	447323	2262	33	1447	0.375	0.297	671	5	25	29	31	33	39	4	23	30	31	33	35	2262	1000	1	0.014588859416446	0.639699381078691	0.07	0
chrII	S000000307	YBR103W	447709	449316	1608	24	1332	0.389	0.116	187	7	12	13	19	19	19	18	37	42	53	56	58	1608	1000	1	0.014925373134328	0.828358208955224	0	0
chrII	S000007593	YBR103C-A	449320	449463	144	29	1703	5.321	0.097	14	0	2	4	5	7	7	8	12	21	22	28	30	144	1000	1	0.201388888888889	11.8263888888889	0.01	0
chrII	S000000308	YBR104W	449667	450656	990	67	2372	1.834	0.09	89	4	11	18	23	24	24	5	12	14	17	19	26	990	1000	1	0.067676767676768	2.3959595959596	0	0
chrII	S000000309	YBR105C	450881	451969	1089	43	2074	0.974	0.129	140	5	10	19	23	33	42	7	15	37	43	43	64	1089	1000	1	0.039485766758494	1.90449954086318	0	0
chrII	S000000310	YBR106W	452658	453224	567	14	1427	0.603	0.295	167	9	27	47	54	58	59	8	12	20	23	29	38	567	1000	1	0.024691358024691	2.51675485008818	0.01	0
chrII	S000000311	YBR107C	453793	454530	738	17	568	0.588	0.255	188	2	5	15	16	21	28	9	24	30	31	40	45	738	1000	1	0.023035230352304	0.769647696476965	0.005	0
chrII	S000000312	YBR108W	454822	457665	2844	94	5392	0.783	0.054	154	9	25	27	29	31	39	2	2	2	2	14	14	2844	1000	1	0.033052039381153	1.89592123769339	0	0
chrII	S000000313	YBR109C	457919	458362	444	0	0	0	1	444	1	2	4	6	9	12	9	21	32	32	32	32	444	1000	1	0	0	0.921980046097693	1
chrII	S000028737	YBR109W-A	458608	458832	225	24	3090	2.598	0.156	35	6	24	24	24	26	28	0	0	0	0	0	9	225	1000	1	0.106666666666667	13.7333333333333	0.005	0
chrII	S000000314	YBR110W	458872	460221	1350	0	0	0	1	1350	4	17	27	27	27	27	1	9	20	21	22	28	1350	1000	1	0	0	1	1
chrII	S000000315	YBR111C	461178	461873	696	28	1032	1.092	0.187	130	8	13	21	31	31	31	7	27	29	30	33	33	696	1000	1	0.040229885057471	1.48275862068966	0	0
chrII	S000028510	YBR111W-A	462139	462579	441	6	117	0.378	0.236	104	10	28	35	41	46	58	3	8	12	12	13	17	441	1000	1	0.013605442176871	0.26530612244898	0.12	0
chrII	S000000316	YBR112C	462870	465770	2901	28	424	0.253	0.248	718	5	10	11	13	17	18	5	6	19	38	42	50	2901	1000	1	0.009651844191658	0.146156497759393	0.25	0
chrII	S000000317	YBR113W	465566	466048	483	14	106	0.884	0.404	195	0	0	0	2	3	3	12	26	44	45	54	58	483	1000	1	0.028985507246377	0.219461697722567	0.08	0
chrII	S000000318	YBR114W	467248	469620	2373	62	3746	0.665	0.108	256	3	12	20	33	47	47	1	2	2	3	6	8	2373	1000	1	0.026127265065318	1.57859249894648	0	0
chrII	S000000319	YBR115C	469748	473926	4179	75	2829	0.436	0.049	206	0	3	7	8	9	9	5	19	31	34	38	43	4179	1000	1	0.01794687724336	0.676956209619526	0.01	0
chrII	S000000320	YBR116C	474199	474726	528	42	1505	2.11	0.201	106	22	30	30	32	34	34	4	4	5	5	8	14	528	1000	1	0.079545454545455	2.85037878787879	0.005	0
chrII	S000000321	YBR117C	474392	476437	2046	80	3766	1.077	0.072	148	1	22	30	34	34	34	12	24	39	53	66	66	2046	1000	1	0.039100684261975	1.84066471163245	0	0
chrII	S000000322	YBR118W	477671	479047	1377	4	66	0.077	0.557	767	8	20	35	39	53	55	6	26	26	29	30	30	1377	1000	1	0.002904865649964	0.047930283224401	0.955	1
chrII	S000000323	YBR119W	479338	480323	986	23	603	0.647	0.164	162	7	24	24	24	24	24	1	2	6	10	13	13	986	1000	1	0.023326572008114	0.611561866125761	0	0
chrII	S000000324	YBR120C	480435	480923	489	10	59	0.51	0.337	165	1	5	5	9	9	9	4	25	27	27	27	27	489	1000	1	0.020449897750511	0.120654396728016	0.025	0
chrII	S000000325	YBR121C	481364	483367	2004	0	0	0	1	2004	5	11	28	34	37	40	0	6	20	27	30	35	2004	1000	1	0	0	1	1
chrII	S000028815	YBR121C-A	482326	482484	159	0	0	0	1	159	0	0	0	0	2	5	0	0	0	0	9	16	159	1000	1	0	0	0.893215857263652	1
chrII	S000000326	YBR122C	483970	484503	534	15	1067	0.636	0.242	129	1	11	23	23	23	23	13	28	31	33	33	33	534	1000	1	0.02808988764045	1.99812734082397	0.01	0
chrII	S000000327	YBR123C	484742	486691	1950	13	337	0.15	0.765	1492	18	34	37	40	57	57	4	25	31	36	37	39	1950	1000	1	0.006666666666667	0.172820512820513	0.965	1
chrII	S000000328	YBR124W	486507	486866	360	22	1239	1.503	0.681	245	0	0	0	0	0	2	4	9	17	19	23	29	360	1000	1	0.061111111111111	3.44166666666667	0.6	1
chrII	S000000329	YBR125C	487199	488380	1182	41	1984	0.969	0.119	141	0	6	25	25	25	25	6	14	28	31	33	34	1182	1000	1	0.034686971235195	1.67851099830795	0	0
chrII	S000000330	YBR126C	488905	490392	1488	18	337	0.334	0.211	314	7	17	29	31	33	39	4	25	44	58	58	58	1488	1000	1	0.012096774193548	0.226478494623656	0.015	0
chrII	S000028600	YBR126W-A	490850	491056	207	37	1872	5.483	0.097	20	21	40	55	57	57	57	10	23	23	23	23	23	207	1000	1	0.178743961352657	9.04347826086956	0.005	0
chrII	S000028738	YBR126W-B	490927	491070	144	28	1526	5.901	0.111	16	16	37	60	61	62	64	11	24	24	24	24	24	144	1000	1	0.194444444444444	10.5972222222222	0.01	0
chrII	S000000331	YBR127C	491269	492822	1554	11	434	0.19	0.823	1279	13	24	41	60	62	62	4	24	28	31	34	34	1554	1000	1	0.007078507078507	0.279279279279279	0.99	1
chrII	S000000332	YBR128C	493081	494115	1035	36	2130	0.936	0.136	141	16	31	31	31	31	32	8	20	24	28	30	33	1035	1000	1	0.034782608695652	2.05797101449275	0.005	0
chrII	S000000333	YBR129C	494353	495339	987	29	796	0.773	0.125	123	6	20	23	27	28	28	12	31	35	36	37	38	987	1000	1	0.029381965552178	0.806484295845998	0	0
chrII	S000000334	YBR130C	495592	496869	1278	16	690	0.326	0.162	207	13	32	35	40	42	45	6	20	21	22	23	24	1278	1000	1	0.012519561815337	0.539906103286385	0.11	0
chrII	S000000335	YBR131W	497163	499277	2115	15	309	0.192	0.194	411	11	25	25	25	26	27	0	3	7	11	12	15	2115	1000	1	0.00709219858156	0.146099290780142	0.295	0
chrII	S000028601	YBR131C-A	497650	497739	90	0	0	0	1	90	0	1	3	17	19	21	0	1	1	2	4	4	90	1000	1	0	0	0.893215857263652	1
chrII	S000000336	YBR132C	499652	501442	1791	41	1597	0.746	0.138	248	5	12	12	12	14	14	6	10	29	33	41	41	1791	1000	1	0.022892238972641	0.891680625348967	0	0
chrII	S000000337	YBR133C	501804	504287	2484	87	4054	1.379	0.078	193	22	33	39	45	47	48	4	15	19	19	23	24	2484	1000	1	0.035024154589372	1.63204508856683	0	0
chrII	S000000338	YBR134W	504243	504644	402	37	2886	3.764	0.256	103	3	4	7	8	13	17	13	20	20	21	22	22	402	1000	1	0.092039800995025	7.17910447761194	0.025	0
chrII	S000000339	YBR135W	504854	505306	453	3	21	0.256	0.728	330	5	20	39	41	50	53	4	7	19	19	20	20	453	1000	1	0.006622516556291	0.04635761589404	0.605	1
chrII	S000000340	YBR136W	505668	512774	7107	19	362	0.093	0.266	1893	22	37	39	39	43	46	16	31	39	46	51	53	7107	1000	1	0.002673420571268	0.050935697199944	0.685	1
chrII	S000000341	YBR137W	513044	513583	540	28	707	2.873	0.181	98	3	21	22	23	24	24	2	3	6	10	13	17	540	1000	1	0.051851851851852	1.30925925925926	0	0
chrII	S000000342	YBR138C	513762	515336	1575	53	2312	2.021	0.078	123	1	3	9	18	19	19	0	11	14	17	20	24	1575	1000	1	0.033650793650794	1.46793650793651	0	0
chrII	S000000343	YBR139W	515664	517190	1527	54	2186	2.517	0.098	149	14	25	33	34	36	39	5	9	11	15	16	16	1527	1000	1	0.035363457760314	1.43156516044532	0	0
chrII	S000000344	YBR140C	517350	526628	9279	53	1368	0.214	0.097	903	5	9	12	14	18	25	2	10	32	38	38	53	9279	1000	1	0.005711822394655	0.147429679922405	0.145	0
chrII	S000000345	YBR141C	527025	528038	1014	39	1401	1.836	0.232	235	23	26	28	28	28	28	7	22	22	22	22	22	1014	1000	1	0.038461538461539	1.38165680473373	0.005	0
chrII	S000028602	YBR141W-A	527167	527262	96	2	111	1.06	0.74	71	15	39	45	46	47	47	4	6	8	8	9	9	96	1000	1	0.020833333333333	1.15625	0.625	1
chrII	S000000346	YBR142W	528317	530638	2322	6	48	0.098	0.685	1590	2	18	18	19	24	31	2	5	5	5	5	5	2322	1000	1	0.002583979328165	0.020671834625323	0.985	1
chrII	S000000347	YBR143C	530869	532182	1314	0	0	0	1	1314	2	4	5	5	5	5	2	19	19	21	21	34	1314	1000	1	0	0	1	1
chrII	S000000348	YBR144C	533235	533549	315	23	4858	2.646	0.46	145	3	5	6	10	10	10	11	21	24	25	25	42	315	1000	1	0.073015873015873	15.4222222222222	0.44	0
chrII	S000000349	YBR145W	533762	534817	1056	27	1792	0.862	0.143	151	11	23	26	31	32	32	2	4	18	21	22	39	1056	1000	1	0.025568181818182	1.6969696969697	0	0
chrII	S000000350	YBR146W	535260	536096	837	12	319	0.438	0.183	153	5	21	22	23	24	35	7	11	15	20	23	44	837	1000	1	0.014336917562724	0.381123058542413	0.02	0
chrII	S000000351	YBR147W	536575	537465	891	24	1469	0.763	0.15	134	3	9	12	15	16	27	12	36	41	41	45	46	891	1000	1	0.026936026936027	1.64870931537598	0	0
chrII	S000000352	YBR148W	537876	539705	1830	52	2384	0.839	0.098	180	5	8	23	31	33	50	7	30	39	42	43	45	1830	1000	1	0.028415300546448	1.30273224043716	0	0
chrII	S000000353	YBR149W	539987	541021	1035	32	1708	0.907	0.127	131	11	33	37	40	40	49	3	11	13	13	16	16	1035	1000	1	0.030917874396135	1.65024154589372	0	0
chrII	S000000354	YBR150C	541209	544493	3285	60	2326	0.524	0.101	331	8	10	15	17	18	20	13	18	38	40	42	48	3285	1000	1	0.018264840182648	0.70806697108067	0	0
chrII	S000000355	YBR151W	545028	545978	951	24	891	0.67	0.124	118	8	22	23	30	30	32	7	9	21	22	24	24	951	1000	1	0.025236593059937	0.936908517350158	0	0
chrII	S000000356	YBR152W	546376	547251	876	20	591	0.626	0.33	289	13	24	31	33	35	56	17	23	23	23	28	28	876	1000	1	0.022831050228311	0.674657534246575	0.23	0
chrII	S000000357	YBR153W	547460	548194	735	1	21	0.036	0.997	733	4	22	24	24	31	35	5	9	9	9	18	26	735	1000	1	0.001360544217687	0.028571428571429	0.99	1
chrII	S000000358	YBR154C	548362	549009	648	1	2	0.042	0.992	643	5	8	8	8	26	26	0	17	20	37	37	37	648	1000	1	0.001543209876543	0.003086419753086	1	1
chrII	S000000359	YBR155W	549771	550928	1158	2	29	0.049	0.934	1081	13	32	37	51	51	54	0	3	3	3	3	3	1158	1000	1	0.001727115716753	0.025043177892919	1	1
chrII	S000000360	YBR156C	551104	553200	2097	7	94	0.092	0.862	1807	2	3	3	3	3	20	4	16	22	24	24	33	2097	1000	1	0.003338102050548	0.04482594182165	0.975	1
chrII	S000000361	YBR157C	553543	554310	768	22	1076	0.815	0.178	137	1	9	9	9	9	9	2	6	15	29	45	62	768	1000	1	0.028645833333333	1.40104166666667	0.01	0
chrII	S000000362	YBR158W	556549	558198	1650	61	2788	1.1	0.09	148	2	3	4	17	21	42	1	5	26	27	27	29	1650	1000	1	0.036969696969697	1.68969696969697	0	0
chrII	S000000363	YBR159W	558685	559728	1044	5	14	0.13	0.448	468	10	30	35	41	44	48	2	18	18	18	18	25	1044	1000	1	0.004789272030651	0.013409961685824	0.785	1
chrII	S000000364	YBR160W	560078	560974	897	0	0	0	1	897	2	16	18	19	19	38	10	23	32	34	35	39	897	1000	1	0	0	1	1
chrII	S000000365	YBR161W	561634	562764	1131	21	139	0.519	0.201	227	2	7	15	18	18	18	2	5	15	18	25	28	1131	1000	1	0.018567639257295	0.12290008841733	0.015	0
chrII	S000000366	YBR162C	563203	564570	1368	43	2429	0.846	0.094	129	6	14	18	24	24	26	0	2	17	26	35	39	1368	1000	1	0.031432748538012	1.77558479532164	0	0
chrII	S000002158	YBR162W-A	565231	565428	198	4	64	0.599	0.338	67	22	31	37	37	39	45	10	22	25	28	29	30	198	1000	1	0.02020202020202	0.323232323232323	0.19	0
chrII	S000000367	YBR163W	565723	567480	1758	39	1284	0.687	0.139	244	6	17	19	26	26	28	3	5	10	11	16	18	1758	1000	1	0.022184300341297	0.73037542662116	0	0
chrII	S000000368	YBR164C	567875	568426	552	11	273	0.637	0.357	197	4	5	8	14	15	17	3	21	21	22	22	23	552	1000	1	0.019927536231884	0.494565217391304	0.07	0
chrII	S000000369	YBR165W	568852	569685	834	10	521	0.386	0.239	199	0	12	15	16	18	20	1	6	6	7	8	11	834	1000	1	0.011990407673861	0.624700239808153	0.095	0
chrII	S000000370	YBR166C	569842	571200	1359	13	196	0.302	0.321	436	2	4	4	5	5	7	5	18	18	18	21	26	1359	1000	1	0.009565857247976	0.144223693892568	0.26	0
chrII	S000000371	YBR167C	571468	571890	423	0	0	0	1	423	4	19	21	22	22	27	8	12	15	23	24	26	423	1000	1	0	0	1	1
chrII	S000000372	YBR168W	572371	573612	1242	33	873	0.843	0.121	150	3	7	15	15	30	31	5	8	10	15	15	15	1242	1000	1	0.026570048309179	0.702898550724638	0	0
chrII	S000000373	YBR169C	573915	575996	2082	34	695	0.509	0.139	290	4	7	10	12	14	18	5	19	30	34	34	34	2082	1000	1	0.016330451488953	0.333813640730067	0.025	0
chrII	S000000374	YBR170C	576344	578086	1743	18	1270	0.344	0.521	908	20	34	36	38	39	40	8	24	29	29	33	35	1743	1000	1	0.010327022375215	0.728628800917958	0.865	1
chrII	S000000375	YBR171W	578364	578984	621	19	427	1.085	0.248	154	14	28	33	33	33	33	7	11	14	16	16	16	621	1000	1	0.030595813204509	0.687600644122383	0.005	0
chrII	S000000376	YBR172C	579150	581372	2223	42	1156	0.636	0.165	367	6	9	13	22	26	26	0	10	11	14	17	18	2223	1000	1	0.01889338731444	0.520017993702204	0	0
chrII	S000000377	YBR173C	581726	582172	447	9	302	0.667	0.329	147	1	15	19	21	24	26	13	25	29	29	30	37	447	1000	1	0.02013422818792	0.675615212527964	0.015	0
chrII	S000000378	YBR174C	582338	582652	315	11	1298	1.192	0.41	129	16	20	20	22	22	24	4	4	8	10	16	17	315	1000	1	0.034920634920635	4.12063492063492	0.24	0
chrII	S000000379	YBR175W	582408	583355	948	16	592	0.538	0.254	241	12	27	30	35	39	39	0	10	16	17	18	24	948	1000	1	0.016877637130802	0.624472573839662	0	0
chrII	S000000380	YBR176W	583720	584658	939	26	659	0.886	0.169	159	1	12	14	16	20	21	8	14	16	17	20	22	939	1000	1	0.027689030883919	0.701810436634718	0	0
chrII	S000000381	YBR177C	584807	586162	1356	42	1833	0.906	0.094	127	7	15	16	18	25	25	2	16	24	24	24	26	1356	1000	1	0.030973451327434	1.35176991150442	0	0
chrII	S000000382	YBR178W	586071	586445	375	39	1847	3.045	0.224	84	2	8	11	13	15	17	9	9	9	9	12	12	375	1000	1	0.104	4.92533333333333	0.01	0
chrII	S000000383	YBR179C	586547	589114	2568	20	622	0.213	0.182	467	9	28	30	38	39	42	2	19	25	27	28	31	2568	1000	1	0.007788161993769	0.24221183800623	0.095	0
chrII	S000000384	YBR180W	589741	591459	1719	41	1313	0.694	0.104	179	3	13	26	26	26	27	7	8	8	10	12	25	1719	1000	1	0.023851076207097	0.763816172193136	0	0
chrII	S000000385	YBR181C	591712	592774	1063	9	140	0.223	0.354	376	2	8	10	12	15	16	8	20	30	37	38	38	1063	1000	1	0.008466603951082	0.13170272812794	0.39	0
chrII	S000000386	YBR182C	593506	594864	1359	42	1487	0.826	0.11	150	2	14	25	36	37	37	10	12	19	22	34	35	1359	1000	1	0.030905077262693	1.09418690213392	0	0
chrII	S000028603	YBR182C-A	595361	595555	195	5	57	0.714	0.395	77	4	11	13	18	18	19	17	29	41	44	45	46	195	1000	1	0.025641025641026	0.292307692307692	0.08	0
chrII	S000000387	YBR183W	596115	597065	951	25	937	0.708	0.115	109	4	17	27	29	30	36	1	15	16	17	18	26	951	1000	1	0.026288117770768	0.98527865404837	0.005	0
chrII	S000000388	YBR184W	597363	598934	1572	36	1221	0.63	0.132	208	8	22	25	27	30	45	0	3	3	5	10	19	1572	1000	1	0.022900763358779	0.776717557251908	0	0
chrII	S000000389	YBR185C	599123	599959	837	17	805	0.539	0.293	245	2	2	4	11	11	11	7	20	22	23	23	27	837	1000	1	0.020310633213859	0.961768219832736	0.01	0
chrII	S000000390	YBR186W	600553	602360	1808	62	5511	0.974	0.164	297	7	12	14	14	16	17	22	29	33	35	41	44	1808	1000	1	0.03429203539823	3.04811946902655	0	0
chrII	S000000391	YBR187W	602634	603476	843	23	649	0.789	0.12	101	3	15	35	40	46	47	4	13	16	17	17	17	843	1000	1	0.027283511269276	0.769869513641756	0	0
chrII	S000000392	YBR188C	603685	604107	423	18	706	1.286	0.319	135	11	17	20	22	27	31	3	15	16	16	16	26	423	1000	1	0.042553191489362	1.66903073286052	0.065	0
chrII	S000000393	YBR189W	604508	605508	1001	5	18	0.118	0.463	463	1	7	10	14	18	20	0	10	24	32	33	33	1001	1000	1	0.004995004995005	0.017982017982018	0.785	1
chrII	S000000394	YBR190W	605966	606277	312	29	911	2.318	0.163	51	8	15	19	20	20	25	1	1	2	5	16	16	312	1000	1	0.092948717948718	2.91987179487179	0	0
chrII	S000000395	YBR191W	606270	607140	871	9	50	0.257	0.268	233	7	14	22	26	26	26	0	3	8	8	8	9	871	1000	1	0.010332950631458	0.057405281285878	0.045	0
chrII	S000007594	YBR191W-A	607149	607223	75	0	0	0	1	75	1	3	4	4	12	15	1	16	18	20	21	23	75	1000	1	0	0	0.921980046097693	1
chrII	S000000396	YBR192W	607652	608785	1134	10	167	0.228	0.261	296	4	8	15	17	18	25	2	4	5	5	23	25	1134	1000	1	0.008818342151675	0.147266313932981	0.74	1
chrII	S000000397	YBR193C	609082	609753	672	1	7	0.039	0.966	649	2	4	6	6	6	6	15	25	27	32	34	35	672	1000	1	0.001488095238095	0.010416666666667	1	1
chrII	S000000398	YBR194W	610038	610409	372	12	265	0.863	0.306	114	1	13	13	13	13	13	2	6	6	10	14	23	372	1000	1	0.032258064516129	0.71236559139785	0	0
chrII	S000000399	YBR195C	610614	611882	1269	31	1897	0.652	0.153	194	4	6	11	15	15	18	8	14	14	14	14	14	1269	1000	1	0.024428684003152	1.49487785657998	0	0
chrII	S000000400	YBR196C	612236	613900	1665	0	0	0	1	1665	1	3	6	9	14	14	8	28	28	45	55	70	1665	1000	1	0	0	0.921980046097693	1
chrII	S000028534	YBR196C-A	614024	614173	150	35	630	7.114	0.087	13	11	11	11	11	11	11	7	24	35	44	60	74	150	1000	1	0.233333333333333	4.2	0.015	0
chrII	S000028816	YBR196C-B	614526	614630	105	17	1264	4.884	0.2	21	12	31	50	50	50	50	8	18	28	46	64	65	105	1000	1	0.161904761904762	12.0380952380952	0.035	0
chrII	S000000401	YBR197C	615203	615856	654	103	14220	4.976	0.064	42	7	26	38	56	81	81	16	28	29	29	29	29	654	1000	1	0.157492354740061	21.743119266055	0	0
chrII	S000000402	YBR198C	616127	618523	2397	1	34	0.012	0.966	2316	3	18	28	43	65	80	2	8	10	11	13	13	2397	1000	1	0.000417188151856	0.014184397163121	0.99	1
chrII	S000000403	YBR199W	618909	620303	1395	25	1449	0.529	0.156	218	3	18	18	18	18	18	1	4	20	25	27	28	1395	1000	1	0.017921146953405	1.03870967741936	0	0
chrII	S000000404	YBR200W	620872	622527	1656	16	1209	0.279	0.252	418	4	21	23	25	27	28	5	7	9	9	11	13	1656	1000	1	0.009661835748792	0.730072463768116	0.29	0
chrII	S000028535	YBR200W-A	622983	623147	165	2	7	0.355	0.673	111	2	4	7	8	9	9	0	11	11	11	15	17	165	1000	1	0.012121212121212	0.042424242424243	0.425	0
chrII	S000000405	YBR201W	623576	624211	636	17	576	0.736	0.215	137	0	8	9	10	12	12	2	5	11	14	24	24	636	1000	1	0.026729559748428	0.905660377358491	0	0
chrII	S000087085	YBR201C-A	624493	624696	204	7	460	1.03	0.461	94	2	6	9	10	14	15	5	9	10	14	14	14	204	1000	1	0.034313725490196	2.25490196078431	0.15	0
chrII	S000000406	YBR202W	625772	628309	2538	12	537	0.157	0.52	1321	2	10	18	25	29	32	1	18	25	28	28	30	2538	1000	1	0.004728132387707	0.211583924349882	0.945	1
chrII	S000000407	YBR203W	629168	631942	2775	44	3011	0.533	0.147	409	3	4	16	30	30	30	5	10	13	16	22	41	2775	1000	1	0.015855855855856	1.08504504504505	0.005	0
chrII	S000000408	YBR204C	632254	633381	1128	29	1487	0.783	0.096	108	6	11	16	17	19	23	9	30	36	44	46	67	1128	1000	1	0.025709219858156	1.31826241134752	0	0
chrII	S000000409	YBR205W	633622	634836	1215	42	1425	1.108	0.123	149	12	30	33	41	44	50	9	33	39	42	45	49	1215	1000	1	0.034567901234568	1.17283950617284	0.005	0
chrII	S000000410	YBR206W	634601	634924	324	13	111	1.268	0.262	85	6	6	8	8	28	30	23	28	31	36	39	40	324	1000	1	0.040123456790124	0.342592592592593	0.015	0
chrII	S000000411	YBR207W	635146	636543	1398	42	1664	0.919	0.133	186	2	22	25	25	30	37	5	8	10	11	12	12	1398	1000	1	0.030042918454936	1.19027181688126	0	0
chrII	S000000412	YBR208C	636703	642210	5508	132	6904	0.653	0.048	266	3	8	14	16	17	19	1	1	14	29	33	34	5508	1000	1	0.023965141612201	1.25344952795933	0	0
chrII	S000000413	YBR209W	642583	642900	318	55	2828	4.992	0.069	22	12	15	16	17	18	21	12	14	18	18	20	23	318	1000	1	0.172955974842767	8.89308176100629	0	0
chrII	S000000414	YBR210W	645550	645978	429	9	201	0.616	0.387	166	10	16	17	27	28	30	5	9	11	11	11	11	429	1000	1	0.020979020979021	0.468531468531469	0.095	0
chrII	S000000415	YBR211C	646158	647132	975	7	195	0.21	0.435	424	2	10	11	18	33	33	0	8	15	15	15	17	975	1000	1	0.007179487179487	0.2	0.47	1
chrII	S000000416	YBR212W	647886	649904	2019	30	668	0.42	0.195	393	2	2	2	6	6	8	7	11	24	31	42	43	2019	1000	1	0.014858841010401	0.3308568598316	0.005	0
chrII	S000000417	YBR213W	650368	651192	825	59	4562	2.245	0.136	112	1	18	19	20	20	22	24	28	32	32	34	34	825	1000	1	0.071515151515152	5.52969696969697	0	0
chrII	S000000418	YBR214W	651415	652998	1584	37	2293	0.631	0.153	243	1	25	27	31	35	36	4	14	15	21	22	22	1584	1000	1	0.023358585858586	1.44760101010101	0.005	0
chrII	S000000419	YBR215W	653356	655317	1962	41	866	0.587	0.172	337	6	25	30	32	33	33	0	8	9	13	14	15	1962	1000	1	0.020897043832824	0.441386340468909	0	0
chrII	S000000420	YBR216C	655576	657600	2025	34	1464	0.441	0.086	174	3	8	9	9	9	11	9	21	23	25	32	37	2025	1000	1	0.01679012345679	0.722962962962963	0	0
chrII	S000000421	YBR217W	657832	658392	561	10	120	0.433	0.296	166	8	21	26	27	28	29	7	9	13	16	17	17	561	1000	1	0.017825311942959	0.213903743315508	0.005	0
chrII	S000000422	YBR218C	658707	662249	3543	75	2792	0.459	0.076	268	6	9	16	17	26	27	8	17	30	41	43	46	3543	1000	1	0.02116850127011	0.788032740615298	0	0
chrII	S000000423	YBR219C	662499	663303	805	81	4131	2.634	0.098	79	10	21	22	23	26	26	2	6	11	13	18	34	805	1000	1	0.100621118012422	5.13167701863354	0	0
chrII	S000000424	YBR220C	662995	664677	1683	66	3962	1	0.079	133	3	22	34	44	47	50	3	17	27	27	33	35	1683	1000	1	0.03921568627451	2.35412953060012	0	0
chrII	S000000425	YBR221C	665153	666253	1101	29	960	0.653	0.173	190	9	17	33	34	37	40	5	10	27	29	41	52	1101	1000	1	0.026339691189828	0.871934604904632	0	0
chrII	S000028817	YBR221W-A	666538	666642	105	18	2790	4.302	0.162	17	15	21	27	27	28	34	3	13	16	26	36	47	105	1000	1	0.171428571428571	26.5714285714286	0.01	0
chrII	S000000426	YBR222C	666720	668351	1632	138	9711	2.416	0.067	109	7	26	35	38	42	45	9	23	38	49	54	57	1632	1000	1	0.084558823529412	5.95036764705882	0	0
chrII	S000000427	YBR223C	668663	670297	1635	99	5192	1.575	0.187	306	15	30	41	52	57	63	13	23	29	31	32	33	1635	1000	1	0.060550458715596	3.17553516819572	0.22	0
chrII	S000028604	YBR223W-A	668721	668840	120	15	1796	3.255	0.55	66	13	27	39	56	65	71	16	26	31	35	40	58	120	1000	1	0.125	14.9666666666667	0.66	1
chrII	S000000428	YBR224W	670125	670640	516	37	2338	1.728	0.244	126	0	2	4	8	21	36	1	2	3	3	3	3	516	1000	1	0.071705426356589	4.53100775193798	0.02	0
chrII	S000000429	YBR225W	670627	673329	2703	31	592	0.252	0.166	450	4	12	12	14	14	27	1	2	5	6	7	14	2703	1000	1	0.011468738438772	0.219015908250092	0.03	0
chrII	S000000430	YBR226C	673155	673565	411	6	82	0.36	0.285	117	0	4	6	7	8	8	1	5	5	5	5	7	411	1000	1	0.014598540145985	0.199513381995134	0.065	0
chrII	S000000431	YBR227C	673572	675134	1563	33	1326	0.511	0.118	184	0	2	5	8	9	11	6	10	15	20	23	24	1563	1000	1	0.021113243761996	0.848368522072937	0	0
chrII	S000000432	YBR228W	675313	676227	915	25	1253	0.716	0.17	156	9	10	11	12	13	16	5	10	11	11	13	15	915	1000	1	0.027322404371585	1.36939890710382	0	0
chrII	S000000433	YBR229C	676357	679221	2865	46	1689	0.407	0.108	309	6	8	10	13	15	20	7	16	21	23	45	45	2865	1000	1	0.016055846422339	0.589528795811518	0	0
chrII	S000000434	YBR230C	679549	680050	502	12	44	0.874	0.331	166	1	11	13	14	15	16	6	29	33	33	33	33	502	1000	1	0.02390438247012	0.087649402390438	0.03	0
chrII	S000029722	YBR230W-A	680362	680562	201	18	794	3.367	0.299	60	13	37	39	39	46	46	8	8	8	8	8	16	201	1000	1	0.08955223880597	3.95024875621891	0.08	0
chrII	S000000435	YBR231C	682179	683090	912	38	1557	1.667	0.129	118	9	19	19	19	19	26	9	20	27	28	33	37	912	1000	1	0.041666666666667	1.70723684210526	0	0
chrII	S000000436	YBR232C	683373	683732	360	18	281	1.988	0.258	93	6	19	24	29	34	34	5	6	11	12	18	20	360	1000	1	0.05	0.780555555555556	0.02	0
chrII	S000000437	YBR233W	683428	684669	1242	50	998	1.688	0.083	103	1	10	12	13	16	17	4	12	12	13	13	13	1242	1000	1	0.040257648953301	0.803542673107891	0	0
chrII	S000007595	YBR233W-A	684977	685261	285	0	0	0	1	285	6	14	16	19	21	25	2	3	3	3	3	13	285	1000	1	0	0	1	1
chrII	S000000438	YBR234C	685438	686592	1155	0	0	0	1	1155	1	3	3	9	11	12	7	23	29	32	33	33	1155	1000	1	0	0	0.921980046097693	1
chrII	S000000439	YBR235W	686901	690263	3363	84	4004	0.815	0.06	202	2	20	20	20	20	22	4	5	5	5	5	17	3363	1000	1	0.024977698483497	1.19060362771335	0	0
chrII	S000000440	YBR236C	690383	691693	1311	1	15	0.023	0.962	1261	3	6	11	14	18	18	4	22	22	23	23	23	1311	1000	1	0.000762776506484	0.011441647597254	0.975	1
chrII	S000000441	YBR237W	691969	694518	2550	2	6	0.019	0.658	1678	9	23	23	23	23	24	1	6	7	7	7	10	2550	1000	1	0.00078431372549	0.002352941176471	0.975	1
chrII	S000000442	YBR238C	695107	697302	2196	37	1135	0.467	0.124	272	2	3	5	5	5	5	7	15	19	21	28	44	2196	1000	1	0.016848816029144	0.516848816029144	0.005	0
chrII	S000000443	YBR239C	698354	699943	1590	116	6196	2.376	0.103	164	6	16	27	33	42	45	6	7	9	16	22	30	1590	1000	1	0.072955974842767	3.89685534591195	0	0
chrII	S000000444	YBR240C	700490	701842	1353	73	4697	1.615	0.082	111	5	6	10	11	14	26	3	5	18	25	31	37	1353	1000	1	0.053954175905396	3.47154471544715	0.005	0
chrII	S000000445	YBR241C	702589	704055	1467	78	5599	1.599	0.087	128	5	17	42	42	49	52	9	28	39	39	41	41	1467	1000	1	0.053169734151329	3.81663258350375	0.005	0
chrII	S000000446	YBR242W	704670	705386	717	30	2214	1.095	0.16	115	6	9	30	33	41	46	6	8	8	8	8	18	717	1000	1	0.041841004184101	3.08786610878661	0	0
chrII	S000000447	YBR243C	705447	706793	1347	4	31	0.072	0.956	1288	6	10	12	18	31	38	6	16	17	20	21	23	1347	1000	1	0.002969561989607	0.023014105419451	1	1
chrII	S000000448	YBR244W	707528	708016	489	12	792	0.622	0.162	79	3	3	4	12	12	12	3	7	9	9	10	10	489	1000	1	0.024539877300614	1.61963190184049	0	0
chrII	S000000449	YBR245C	708150	711539	3390	69	2800	0.455	0.094	317	4	6	10	11	12	12	2	5	9	9	13	14	3390	1000	1	0.020353982300885	0.825958702064897	0	0
chrII	S000000450	YBR246W	711591	712754	1164	24	1307	0.548	0.213	248	15	25	26	31	32	33	4	6	8	8	8	8	1164	1000	1	0.020618556701031	1.12285223367698	0	0
chrII	S000000451	YBR247C	713004	714455	1452	2	2	0.037	0.897	1302	3	6	6	8	9	24	5	23	28	29	33	34	1452	1000	1	0.00137741046832	0.00137741046832	1	1
chrII	S000000452	YBR248C	714807	716465	1659	50	1431	1.034	0.104	173	2	14	14	14	14	14	1	11	14	14	14	20	1659	1000	1	0.030138637733575	0.8625678119349	0	0
chrII	S000000453	YBR249C	716882	717994	1113	21	610	0.608	0.27	301	4	11	12	14	15	25	4	7	27	31	39	41	1113	1000	1	0.018867924528302	0.548068283917341	0.005	0
chrII	S000000454	YBR250W	719033	720604	1572	60	1968	1.176	0.096	151	1	7	10	25	30	30	4	10	15	29	29	29	1572	1000	1	0.038167938931298	1.25190839694657	0	0
chrII	S000000455	YBR251W	721390	722313	924	15	786	0.468	0.307	284	7	24	35	40	49	50	3	9	9	9	11	11	924	1000	1	0.016233766233766	0.850649350649351	0.035	0
chrII	S000000456	YBR252W	722611	723054	444	4	67	0.267	0.971	431	12	17	23	26	26	33	15	23	23	28	28	29	444	1000	1	0.009009009009009	0.150900900900901	0.935	1
chrII	S000000457	YBR253W	723270	723635	366	6	187	0.49	0.768	281	3	21	21	24	27	28	6	6	6	14	15	18	366	1000	1	0.016393442622951	0.510928961748634	0.58	1
chrII	S000000458	YBR254C	723736	724263	528	0	0	0	1	528	6	9	11	26	26	26	13	26	27	28	29	31	528	1000	1	0	0	1	1
chrII	S000000459	YBR255W	724456	726540	2085	23	1017	0.289	0.16	333	13	26	26	26	26	26	3	5	6	21	21	21	2085	1000	1	0.011031175059952	0.487769784172662	0.09	0
chrII	S000007649	YBR255C-A	726618	727074	457	11	723	0.688	0.206	94	2	4	5	6	7	7	16	26	31	31	34	34	457	1000	1	0.024070021881838	1.58205689277899	0.01	0
chrII	S000000460	YBR256C	727386	728102	717	5	134	0.198	0.936	671	1	9	9	12	13	15	11	26	32	47	47	47	717	1000	1	0.00697350069735	0.186889818688982	0.95	1
chrII	S000000461	YBR257W	728885	729724	840	0	0	0	1	840	10	25	34	50	50	51	1	6	10	11	14	16	840	1000	1	0	0	1	1
chrII	S000000462	YBR258C	729734	730162	429	13	278	0.965	0.28	120	0	0	0	0	11	29	14	24	28	32	38	42	429	1000	1	0.03030303030303	0.648018648018648	0.02	0
chrII	S000000463	YBR259W	730387	732453	2067	50	1886	0.718	0.106	219	7	24	31	32	32	41	3	4	6	8	9	10	2067	1000	1	0.024189646831156	0.912433478471214	0	0
chrII	S000000464	YBR260C	732639	734639	2001	34	1358	0.513	0.178	356	2	4	4	4	8	10	10	17	19	23	26	40	2001	1000	1	0.016991504247876	0.678660669665167	0.01	0
chrII	S000000465	YBR261C	734832	735530	699	23	915	1.022	0.169	118	9	17	18	22	22	24	6	9	10	25	30	32	699	1000	1	0.032904148783977	1.30901287553648	0	0
chrII	S000000466	YBR262C	735720	736040	321	6	304	0.572	0.421	135	3	9	12	17	21	25	15	28	34	36	38	40	321	1000	1	0.018691588785047	0.947040498442368	0.14	0
chrII	S000000467	YBR263W	736264	737736	1473	38	2388	0.796	0.1	148	8	27	30	38	41	53	1	6	8	15	15	15	1473	1000	1	0.025797691785472	1.62118126272912	0	0
chrII	S000000468	YBR264C	737770	738369	600	18	311	0.923	0.198	119	3	3	7	8	12	20	9	14	14	14	14	17	600	1000	1	0.03	0.518333333333333	0	0
chrII	S000000469	YBR265W	738582	739544	963	2	176	0.063	0.988	951	4	14	22	25	28	30	1	12	13	13	13	18	963	1000	1	0.002076843198339	0.18276220145379	1	1
chrII	S000000471	YBR267W	739841	741022	1182	30	1276	0.811	0.298	352	7	16	17	17	17	19	2	21	21	29	31	35	1182	1000	1	0.025380710659899	1.07952622673435	0.01	0
chrII	S000000470	YBR266C	739936	740388	453	9	648	0.625	0.276	125	1	10	12	12	12	19	0	0	1	6	9	15	453	1000	1	0.019867549668874	1.43046357615894	0.02	0
chrII	S000000472	YBR268W	741299	741616	318	5	277	0.525	0.447	142	21	35	43	44	47	59	6	23	30	33	51	52	318	1000	1	0.015723270440252	0.871069182389937	0.275	0
chrII	S000000473	YBR269C	742160	742576	417	14	466	1.138	0.336	140	2	5	13	14	22	22	11	24	37	38	41	42	417	1000	1	0.033573141486811	1.11750599520384	0.035	0
chrII	S000000474	YBR270C	742761	744398	1638	40	1914	0.86	0.081	133	17	26	29	31	48	72	6	14	29	29	31	36	1638	1000	1	0.024420024420025	1.16849816849817	0	0
chrII	S000000475	YBR271W	744852	746111	1260	22	1602	0.641	0.177	223	13	25	35	36	38	40	5	7	7	8	9	11	1260	1000	1	0.017460317460318	1.27142857142857	0.01	0
chrII	S000000476	YBR272C	746361	747803	1443	23	1008	0.606	0.29	418	2	4	5	6	8	20	12	21	22	26	27	29	1443	1000	1	0.015939015939016	0.698544698544699	0.03	0
chrII	S000000477	YBR273C	748061	749371	1311	23	495	0.687	0.196	257	2	16	21	21	21	22	12	19	20	23	24	25	1311	1000	1	0.017543859649123	0.377574370709382	0.035	0
chrII	S000000478	YBR274W	749594	751177	1584	26	1088	0.576	0.206	327	3	19	24	26	27	31	2	4	5	6	8	9	1584	1000	1	0.016414141414142	0.686868686868687	0.01	0
chrII	S000000479	YBR275C	751356	757106	5751	50	1546	0.289	0.146	839	2	6	9	10	12	13	2	14	16	20	21	21	5751	1000	1	0.008694140149539	0.268822813423752	0.03	0
chrII	S000000480	YBR276C	757620	760043	2424	60	2940	0.996	0.108	263	9	13	26	27	28	30	4	16	19	19	24	25	2424	1000	1	0.024752475247525	1.21287128712871	0	0
chrII	S000000481	YBR277C	760215	760616	402	23	628	2.435	0.204	82	7	13	19	20	21	21	1	2	19	20	22	23	402	1000	1	0.057213930348259	1.56218905472637	0.005	0
chrII	S000000482	YBR278W	760294	760899	606	12	644	0.765	0.3	182	18	25	27	30	32	32	18	21	24	26	26	26	606	1000	1	0.01980198019802	1.06270627062706	0.075	0
chrII	S000000483	YBR279W	761257	762594	1338	19	390	0.505	0.27	361	10	18	33	35	50	53	1	3	4	4	5	11	1338	1000	1	0.014200298953662	0.291479820627803	0.02	0
chrII	S000000484	YBR280C	762784	764697	1914	42	1307	0.704	0.183	350	2	4	4	4	6	12	5	23	27	30	31	31	1914	1000	1	0.021943573667712	0.682863113897597	0	0
chrII	S000000485	YBR281C	764970	767606	2637	60	3083	0.649	0.13	344	3	20	21	24	26	28	8	29	31	32	38	39	2637	1000	1	0.022753128555176	1.16913158892681	0	0
chrII	S000000486	YBR282W	768240	768680	441	11	171	0.699	0.206	91	6	16	17	19	20	22	8	14	15	17	18	19	441	1000	1	0.024943310657596	0.387755102040816	0.015	0
chrII	S000000487	YBR283C	768943	770415	1473	22	857	0.409	0.153	226	6	9	10	12	13	14	5	8	20	27	31	37	1473	1000	1	0.014935505770536	0.581805838424983	0	0
chrII	S000000488	YBR284W	771239	773632	2394	114	6266	1.579	0.058	139	7	20	22	30	32	32	13	18	19	20	24	26	2394	1000	1	0.047619047619048	2.61737677527151	0	0
chrII	S000000489	YBR285W	773922	774356	435	5	189	0.311	0.448	195	1	7	25	32	33	36	1	3	7	10	13	14	435	1000	1	0.011494252873563	0.43448275862069	0.215	0
chrII	S000000490	YBR286W	774700	776313	1614	52	2551	0.859	0.108	174	7	12	14	16	32	42	15	30	33	35	37	41	1614	1000	1	0.032218091697646	1.58054522924411	0	0
chrII	S000000491	YBR287W	776571	777854	1284	38	2069	0.761	0.103	132	6	20	23	26	26	29	4	8	13	14	14	17	1284	1000	1	0.029595015576324	1.6113707165109	0.005	0
chrII	S000000492	YBR288C	778012	779463	1452	28	489	0.469	0.18	262	5	9	10	12	14	29	6	19	22	22	23	24	1452	1000	1	0.019283746556474	0.336776859504132	0.01	0
chrII	S000000493	YBR289W	779667	782384	2718	35	998	0.303	0.189	515	13	19	21	23	24	28	7	21	23	26	27	41	2718	1000	1	0.012877115526122	0.367181751287712	0.04	0
chrII	S000000494	YBR290W	782591	783556	966	18	532	0.472	0.15	145	14	21	29	37	37	38	3	7	21	27	29	31	966	1000	1	0.018633540372671	0.550724637681159	0.005	0
chrII	S000000495	YBR291C	783673	784572	900	80	6677	2.649	0.056	50	3	7	10	13	15	19	2	11	18	20	22	24	900	1000	1	0.088888888888889	7.41888888888889	0	0
chrII	S000000496	YBR292C	784702	785073	372	22	276	1.678	0.142	53	5	9	26	35	39	41	2	4	6	8	10	11	372	1000	1	0.059139784946237	0.741935483870968	0.09	0
chrII	S000000497	YBR293W	787006	788430	1425	37	2465	0.729	0.171	243	16	17	20	26	32	35	5	10	26	30	34	34	1425	1000	1	0.025964912280702	1.72982456140351	0.005	0
chrII	S000000498	YBR294W	789235	791814	2580	54	2354	0.503	0.077	198	1	5	26	31	35	38	3	7	19	20	24	26	2580	1000	1	0.02093023255814	0.912403100775194	0	0
chrII	S000000499	YBR295W	792849	796499	3651	106	4051	0.687	0.055	202	6	16	18	36	39	40	6	8	13	15	16	20	3651	1000	1	0.02903314160504	1.10955902492468	0.005	0
chrII	S000000500	YBR296C	796798	798522	1725	58	4447	0.901	0.067	115	3	4	7	11	12	14	1	4	9	19	22	26	1725	1000	1	0.033623188405797	2.57797101449275	0	0
chrII	S000028605	YBR296C-A	800123	800242	120	10	66	2.44	0.217	26	4	8	12	17	25	26	20	36	42	47	48	49	120	1000	1	0.083333333333333	0.55	0.07	0
chrII	S000000501	YBR297W	800523	801929	1407	54	2740	1.211	0.146	206	8	27	34	43	48	55	2	7	16	19	19	22	1407	1000	1	0.038379530916844	1.94740582800284	0	0
chrII	S000000502	YBR298C	802631	804475	1845	37	2564	0.645	0.087	161	3	10	19	21	22	35	1	5	12	20	21	21	1845	1000	1	0.020054200542006	1.38970189701897	0.005	0
chrII	S000028606	YBR298C-A	805035	805256	222	24	1206	3.693	0.189	42	20	30	31	32	34	37	1	1	6	6	6	6	222	1000	1	0.108108108108108	5.43243243243243	0.015	0
chrII	S000000503	YBR299W	805351	807105	1755	12	825	0.208	0.339	595	1	8	26	28	29	32	2	23	23	23	26	31	1755	1000	1	0.006837606837607	0.47008547008547	0.535	1
chrII	S000000504	YBR300C	808600	809097	498	10	157	0.68	0.627	312	1	1	4	7	9	10	0	2	5	11	12	12	498	1000	1	0.020080321285141	0.315261044176707	0.555	1
chrII	S000000505	YBR301W	809057	809419	363	5	44	0.477	0.499	181	0	0	8	8	10	12	2	3	9	9	9	9	363	1000	1	0.013774104683196	0.121212121212121	0.3	0
chrII	S000000506	YBR302C	810340	811479	1140	0	0	0	1	1140	1	5	6	6	7	8	0	0	0	0	0	2	1140	1000	1	0	0	0.921980046097693	1
chrIII	S000000581	YCL076W	1392	2135	744	1	9	0.178	0.513	382	1	1	7	12	13	13	1	2	4	4	5	5	744	1000	1	0.001344086021505	0.012096774193548	0.655	1
chrIII	S000000575	YCL073C	6479	8326	1848	11	353	0.564	0.198	366	0	1	1	1	1	1	0	1	1	1	1	1	1848	1000	1	0.005952380952381	0.191017316017316	0.23	0
chrIII	S000000574	YCL069W	9706	11082	1377	2	18	0.125	0.638	879	0	0	0	3	3	3	2	2	4	4	4	4	1377	1000	1	0.001452432824982	0.013071895424837	0.8	1
chrIII	S000000573	YCL068C	11503	12285	783	2	3	0.232	0.87	681	1	4	6	6	6	6	0	0	0	0	0	0	783	1000	1	0.002554278416347	0.003831417624521	0.825	1
chrIII	S000000572	YCL067C	12386	13018	633	0	0	0	1	633	0	1	1	1	3	3	0	0	0	0	0	2	633	1000	1	0	0	0.893215857263652	1
chrIII	S000000571	YCL066W	13282	13809	528	0	0	0	1	528	0	0	0	0	1	1	0	0	0	0	0	3	528	1000	1	0	0	0.893215857263652	1
chrIII	S000000570	YCL065W	13751	14119	369	0	0	0	1	369	0	0	0	0	0	1	0	0	0	8	10	10	369	1000	1	0	0	0.893215857263652	1
chrIII	S000000569	YCL064C	15798	16880	1083	4	321	0.199	0.498	539	2	2	3	6	15	15	3	9	24	30	33	36	1083	1000	1	0.003693444136657	0.296398891966759	0.805	1
chrIII	S000000568	YCL063W	17290	18561	1272	30	1069	1.051	0.137	174	12	30	33	33	33	35	0	3	6	7	7	10	1272	1000	1	0.023584905660377	0.840408805031446	0.01	0
chrIII	S000000566	YCL061C	18816	22106	3291	45	991	0.468	0.116	381	4	5	7	11	14	21	5	22	26	26	26	29	3291	1000	1	0.013673655423883	0.301124278334853	0	0
chrIII	S000000564	YCL059C	22429	23379	951	4	154	0.137	0.857	815	2	15	15	15	18	20	14	29	32	36	53	58	951	1000	1	0.004206098843323	0.161934805467928	1	1
chrIII	S000000563	YCL058C	23523	23981	459	18	1046	1.284	0.214	98	16	20	20	20	23	24	4	13	21	31	32	36	459	1000	1	0.03921568627451	2.27886710239651	0	0
chrIII	S000028518	YCL058W-A	23584	23925	342	8	438	0.759	0.254	87	14	29	29	29	31	33	2	11	14	18	18	20	342	1000	1	0.023391812865497	1.28070175438597	0.05	0
chrIII	S000007547	YCL057C-A	24032	24325	294	18	923	1.972	0.269	79	3	6	10	16	16	19	16	23	41	41	46	49	294	1000	1	0.061224489795918	3.13945578231292	0	0
chrIII	S000000562	YCL057W	24768	26906	2139	57	2285	0.811	0.079	169	19	26	45	55	58	58	4	8	23	29	33	34	2139	1000	1	0.026647966339411	1.0682561944834	0	0
chrIII	S000000561	YCL056C	26925	27359	435	25	442	1.666	0.248	108	4	10	15	15	18	23	21	36	41	47	49	51	435	1000	1	0.057471264367816	1.01609195402299	0.035	0
chrIII	S000000560	YCL055W	27929	28936	1008	25	947	0.711	0.142	143	13	23	29	40	44	47	5	6	20	23	30	43	1008	1000	1	0.024801587301587	0.939484126984127	0.005	0
chrIII	S000178054	YCL054W-A	30910	30996	87	2	77	0.528	0.851	74	10	12	26	27	30	30	6	9	25	25	25	25	87	1000	1	0.022988505747127	0.885057471264368	0.615	1
chrIII	S000000559	YCL054W	31449	33974	2526	15	266	0.115	0.482	1218	7	23	27	35	37	38	5	9	9	9	11	24	2526	1000	1	0.005938242280285	0.105304829770388	0.965	1
chrIII	S000000557	YCL052C	34143	35393	1251	14	535	0.218	0.458	573	3	11	14	14	14	14	10	21	25	33	39	43	1251	1000	1	0.01119104716227	0.427657873701039	0.795	1
chrIII	S000000556	YCL051W	35865	37616	1752	71	6274	0.823	0.064	113	9	15	29	29	31	31	4	11	11	13	15	32	1752	1000	1	0.040525114155251	3.5810502283105	0.01	0
chrIII	S000000555	YCL050C	37836	38801	966	30	1439	0.627	0.142	137	6	10	16	22	24	25	4	23	35	41	44	52	966	1000	1	0.031055900621118	1.48964803312629	0	0
chrIII	S000000554	YCL049C	39786	40724	939	57	1843	1.246	0.134	126	10	23	27	36	46	48	16	36	56	60	61	68	939	1000	1	0.060702875399361	1.96272630457934	0	0
chrIII	S000087203	YCL048W-A	41488	41727	240	8	489	0.639	0.35	84	4	10	31	52	63	70	1	1	8	12	16	26	240	1000	1	0.033333333333333	2.0375	0.075	0
chrIII	S000000553	YCL048W	42165	43556	1392	81	5878	1.005	0.067	93	2	10	11	14	35	50	4	7	8	10	19	22	1392	1000	1	0.058189655172414	4.22270114942529	0	0
chrIII	S000000552	YCL047C	43661	44437	777	29	1448	0.59	0.165	128	4	7	13	17	21	22	17	29	35	38	41	42	777	1000	1	0.037323037323037	1.86357786357786	0	0
chrIII	S000000550	YCL045C	44623	46905	2283	72	3021	0.452	0.069	157	14	28	33	36	38	45	9	27	33	34	40	50	2283	1000	1	0.031537450722733	1.32325886990802	0.01	0
chrIII	S000000551	YCL046W	46640	46963	324	9	71	0.401	0.302	98	3	6	14	15	17	20	16	28	38	44	49	68	324	1000	1	0.027777777777778	0.219135802469136	0.065	0
chrIII	S000000549	YCL044C	47111	48364	1254	77	4418	0.898	0.088	110	18	29	32	34	37	40	3	22	28	28	28	28	1254	1000	1	0.06140350877193	3.52312599681021	0	0
chrIII	S000000548	YCL043C	48653	50221	1569	8	114	0.066	0.365	572	7	23	33	38	42	54	10	35	51	67	79	85	1569	1000	1	0.005098789037604	0.072657743785851	0.855	1
chrIII	S000000546	YCL041C	50133	50627	495	64	951	1.825	0.216	107	0	0	0	0	1	14	25	44	63	75	81	86	495	1000	1	0.129292929292929	1.92121212121212	0.015	0
chrIII	S000000547	YCL042W	50584	50943	360	67	3098	2.627	0.086	31	17	34	39	39	39	39	16	30	42	50	59	78	360	1000	1	0.186111111111111	8.60555555555556	0	0
chrIII	S000000545	YCL040W	50838	52340	1503	181	13471	1.682	0.045	67	20	45	58	58	58	58	15	34	38	44	52	60	1503	1000	1	0.120425815036593	8.96274118429807	0	0
chrIII	S000000544	YCL039W	52645	54882	2238	157	8600	0.938	0.045	101	16	34	54	62	70	84	7	15	22	29	39	42	2238	1000	1	0.070151921358356	3.84271671134942	0	0
chrIII	S000000543	YCL038C	54941	56527	1587	95	3743	0.793	0.04	64	13	22	27	37	45	53	19	40	50	52	58	62	1587	1000	1	0.059861373660996	2.35853812224323	0	0
chrIII	S000000542	YCL037C	57374	58678	1305	75	5785	0.722	0.082	107	6	10	10	30	34	38	2	18	25	38	46	58	1305	1000	1	0.057471264367816	4.43295019157088	0	0
chrIII	S000000541	YCL036W	59026	60726	1701	162	11603	1.19	0.031	52	16	27	35	37	45	48	14	15	22	42	57	67	1701	1000	1	0.095238095238095	6.82128159905938	0	0
chrIII	S000000540	YCL035C	60841	61173	333	13	658	0.471	0.186	62	12	25	39	47	52	66	11	32	53	58	73	81	333	1000	1	0.039039039039039	1.97597597597598	0.06	0
chrIII	S000000539	YCL034W	61658	62722	1065	116	11433	1.383	0.056	60	10	30	50	54	70	78	9	12	18	42	46	49	1065	1000	1	0.108920187793427	10.7352112676056	0	0
chrIII	S000000538	YCL033C	62776	63282	507	33	943	0.827	0.205	104	9	24	36	48	63	74	28	34	39	45	47	47	507	1000	1	0.06508875739645	1.85996055226824	0	0
chrIII	S000000537	YCL032W	63441	64481	1041	69	4972	0.827	0.078	81	19	42	47	56	68	81	5	10	10	10	10	17	1041	1000	1	0.06628242074928	4.776176753122	0.005	0
chrIII	S000000536	YCL031C	64675	65568	894	3	20	0.039	0.717	641	5	10	12	24	28	36	13	27	36	38	46	49	894	1000	1	0.003355704697987	0.022371364653244	0.885	1
chrIII	S000000535	YCL030C	65934	68333	2400	131	4741	0.6	0.052	124	9	25	29	29	30	35	13	38	62	74	83	93	2400	1000	1	0.054583333333333	1.97541666666667	0	0
chrIII	S000000534	YCL029C	68599	69921	1323	141	10968	1.139	0.075	99	23	46	53	58	63	66	17	31	38	46	49	52	1323	1000	1	0.106575963718821	8.29024943310658	0	0
chrIII	S000000533	YCL028W	70150	71367	1218	58	7156	0.483	0.099	120	10	29	38	47	51	67	4	17	22	28	30	33	1218	1000	1	0.047619047619048	5.8752052545156	0.05	0
chrIII	S000000532	YCL027W	71803	73341	1539	124	6411	0.83	0.07	108	3	18	20	22	29	36	6	11	14	18	32	42	1539	1000	1	0.080571799870046	4.16569200779727	0	0
chrIII	S000007548	YCL026C-B	73405	73986	582	46	1078	0.8	0.127	74	5	18	22	34	47	55	6	31	38	54	60	76	582	1000	1	0.079037800687285	1.85223367697594	0	0
chrIII	S000000589	YCL026C-A	74704	75285	582	58	3133	1.01	0.12	70	12	34	43	54	62	73	9	23	30	53	60	69	582	1000	1	0.099656357388316	5.38316151202749	0	0
chrIII	S000000530	YCL025C	76018	77919	1902	174	12502	1.009	0.043	82	19	40	46	50	64	72	14	43	56	68	88	95	1902	1000	1	0.091482649842271	6.57308096740273	0	0
chrIII	S000000528	YCL023C	78949	79296	348	60	6673	2.059	0.06	21	16	25	42	55	64	75	15	23	38	50	57	62	348	1000	1	0.172413793103448	19.1752873563218	0.005	0
chrIII	S000000529	YCL024W	79162	82275	3114	409	25660	2.002	0.017	52	18	39	49	58	80	97	4	31	44	44	59	72	3114	1000	1	0.131342324983944	8.24020552344252	0	0
chrIII	S000000527	YCL022C	81570	82085	516	85	7008	2.232	0.097	50	16	28	40	48	63	71	12	27	54	55	63	88	516	1000	1	0.164728682170543	13.5813953488372	0	0
chrIII	S000007549	YCL021W-A	83620	83997	378	71	7183	2.752	0.085	32	25	40	46	50	59	78	13	40	44	63	63	63	378	1000	1	0.187830687830688	19.0026455026455	0	0
chrIII	S000000523	YCL018W	91324	92418	1095	0	0	0	1	1095	0	0	1	1	1	1	7	22	27	27	27	27	1095	1000	1	0	0	0.893215857263652	1
chrIII	S000000522	YCL017C	92777	94270	1494	2	16	0.016	0.582	870	14	30	30	30	30	30	4	19	28	30	33	52	1494	1000	1	0.001338688085676	0.010709504685408	0.915	1
chrIII	S000000521	YCL016C	94621	95763	1143	45	2167	0.484	0.121	138	15	34	37	37	37	37	18	32	51	57	71	91	1143	1000	1	0.039370078740158	1.89588801399825	0.015	0
chrIII	S000000520	YCL014W	96281	101191	4911	694	49195	1.792	0.015	76	6	25	41	43	44	50	21	40	52	70	90	102	4911	1000	1	0.141315414375891	10.0173080838933	0	0
chrIII	S000029705	YCL012C	101317	101788	472	70	2411	1.301	0.064	30	25	44	65	80	94	99	18	44	65	81	94	100	472	1000	1	0.148305084745763	5.10805084745763	0	0
chrIII	S000000517	YCL011C	102075	103358	1284	198	10378	1.3	0.038	49	20	43	59	71	89	99	10	27	52	74	81	96	1284	1000	1	0.154205607476636	8.08255451713396	0	0
chrIII	S000000516	YCL010C	103571	104350	780	144	14550	1.462	0.056	44	15	28	44	63	78	100	6	15	33	51	63	87	780	1000	1	0.184615384615385	18.6538461538462	0	0
chrIII	S000000515	YCL009C	104619	105548	930	136	11200	1.089	0.045	42	19	25	46	67	81	97	10	21	45	53	64	64	930	1000	1	0.146236559139785	12.0430107526882	0	0
chrIII	S000000514	YCL008C	105696	106853	1158	117	5752	0.702	0.085	99	10	24	33	44	57	76	12	21	22	43	54	73	1158	1000	1	0.101036269430052	4.96718480138169	0.03	0
chrIII	S000000513	YCL007C	106974	107366	393	12	1840	0.208	0.522	205	8	15	21	26	46	63	16	34	56	67	89	104	393	1000	1	0.030534351145038	4.68193384223919	0.805	1
chrIII	S000028508	YCL005W-A	107023	107417	395	10	304	0.172	0.519	205	10	22	30	38	43	62	21	32	47	59	79	90	395	1000	1	0.025316455696203	0.769620253164557	0.71	1
chrIII	S000000511	YCL005W	108021	108791	771	109	11690	1.02	0.067	52	13	26	50	56	66	74	7	22	48	55	66	82	771	1000	1	0.141374837872892	15.1621271076524	0.005	0
chrIII	S000000510	YCL004W	109105	110670	1566	168	7398	0.772	0.041	64	19	33	51	72	83	94	19	34	54	62	72	91	1566	1000	1	0.10727969348659	4.72413793103448	0.085	0
chrIII	S000000508	YCL002C	110808	111675	868	125	14711	1.028	0.053	46	13	31	40	51	57	64	10	21	45	55	72	76	868	1000	1	0.144009216589862	16.9481566820277	0.005	0
chrIII	S000000507	YCL001W	111916	112482	567	91	883	1.16	0.086	49	14	25	43	59	79	93	24	37	46	57	73	86	567	1000	1	0.160493827160494	1.55731922398589	0	0
chrIII	S000007221	YCL001W-A	113080	113541	462	46	425	0.721	0.165	76	6	22	41	56	80	93	23	34	49	66	90	110	462	1000	1	0.0995670995671	0.91991341991342	0.075	0
chrIII	S000007596	YCL001W-B	113770	114024	255	44	4058	1.27	0.118	30	5	30	38	48	64	83	18	35	39	58	79	95	255	1000	1	0.172549019607843	15.9137254901961	0	0
chrIII	S000000594	YCR001W	115685	115999	315	49	5266	1.154	0.067	21	16	32	51	73	93	114	20	40	44	62	83	83	315	1000	1	0.155555555555556	16.7174603174603	0.005	0
chrIII	S000000595	YCR002C	117380	118348	969	20	232	0.141	0.879	852	20	36	57	83	86	97	12	23	39	60	73	90	969	1000	1	0.020639834881321	0.239422084623323	0.315	0
chrIII	S000000596	YCR003W	118620	119171	552	84	7712	1.114	0.082	45	11	25	25	25	25	46	18	36	42	51	63	87	552	1000	1	0.152173913043478	13.9710144927536	0.005	0
chrIII	S000000597	YCR004C	119575	120318	744	94	3603	0.934	0.058	43	6	15	35	52	61	61	10	21	41	65	79	90	744	1000	1	0.126344086021505	4.84274193548387	0	0
chrIII	S000000598	YCR005C	120946	122328	1383	219	20919	1.208	0.019	26	23	48	70	75	92	104	20	41	53	65	83	99	1383	1000	1	0.158351409978308	15.1258134490239	0	0
chrIII	S000000599	YCR006C	122530	123003	474	53	37234	0.851	0.065	31	22	42	57	67	87	111	13	29	49	67	81	101	474	1000	1	0.111814345991561	78.5527426160338	0.005	0
chrIII	S000000600	YCR007C	126011	126730	720	117	11504	1.326	0.053	38	20	47	66	81	85	91	15	37	59	71	80	89	720	1000	1	0.1625	15.9777777777778	0	0
chrIII	S000000601	YCR008W	128470	130281	1812	147	11261	0.669	0.049	88	8	20	28	39	56	82	12	39	52	56	63	74	1812	1000	1	0.08112582781457	6.21467991169978	0.035	0
chrIII	S000000602	YCR009C	130745	131542	798	47	1269	0.503	0.12	96	11	17	43	55	63	68	11	28	36	41	48	59	798	1000	1	0.05889724310777	1.59022556390977	0	0
chrIII	S000000603	YCR010C	132273	133124	852	101	8348	1.094	0.09	77	7	20	29	47	52	61	11	25	47	56	67	76	852	1000	1	0.118544600938967	9.7981220657277	0	0
chrIII	S000000604	YCR011C	133724	136873	3150	287	19514	0.891	0.03	94	21	47	73	84	95	99	10	26	38	46	46	46	3150	1000	1	0.091111111111111	6.19492063492064	0	0
chrIII	S000000605	YCR012W	137746	138996	1251	2	40	0.016	0.995	1245	5	21	44	70	77	86	12	34	38	49	58	68	1251	1000	1	0.001598721023181	0.031974420463629	1	1
chrIII	S000000606	YCR013C	138402	139049	648	9	361	0.148	0.909	589	0	0	0	0	25	32	18	39	48	58	68	75	648	1000	1	0.013888888888889	0.557098765432099	0.865	1
chrIII	S000000607	YCR014C	139185	140933	1749	168	9501	1.156	0.058	102	19	33	33	33	33	52	19	41	52	62	67	67	1749	1000	1	0.096054888507719	5.43224699828473	0	0
chrIII	S000000608	YCR015C	141217	142170	954	89	7027	1.143	0.09	86	10	36	51	61	80	90	19	31	34	40	46	58	954	1000	1	0.093291404612159	7.36582809224319	0	0
chrIII	S000000609	YCR016W	143634	144506	873	89	3170	1.299	0.12	105	12	26	34	39	53	70	9	19	31	33	36	40	873	1000	1	0.101947308132875	3.631156930126	0.005	0
chrIII	S000000610	YCR017C	144773	147634	2862	228	12831	1.016	0.039	111	13	21	39	51	64	71	13	34	35	44	44	44	2862	1000	1	0.079664570230608	4.4832285115304	0	0
chrIII	S000000611	YCR018C	148238	148903	666	31	2245	0.556	0.437	291	5	13	25	35	55	59	0	0	0	0	0	0	666	1000	1	0.046546546546547	3.37087087087087	0.63	1
chrIII	S000007230	YCR018C-A	151608	151862	255	22	3213	1.066	0.557	142	0	0	0	0	0	0	16	35	48	51	64	67	255	1000	1	0.086274509803922	12.6	0.605	1
chrIII	S000000612	YCR019W	152837	153928	1092	109	10128	1.21	0.062	68	9	28	31	40	55	55	7	19	31	44	55	56	1092	1000	1	0.09981684981685	9.27472527472528	0	0
chrIII	S000000613	YCR020C	154012	154659	648	82	6106	1.476	0.063	41	6	10	22	25	43	49	6	17	23	29	31	37	648	1000	1	0.126543209876543	9.42283950617284	0	0
chrIII	S000000614	YCR020C-A	154830	155096	267	19	1231	0.838	0.243	65	11	22	31	40	54	59	19	33	33	38	50	65	267	1000	1	0.071161048689139	4.61048689138577	0.02	0
chrIII	S000006439	YCR020W-B	155320	155556	237	1	1	0.05	0.865	205	12	29	41	53	64	80	5	7	12	17	26	33	237	1000	1	0.0042194092827	0.0042194092827	0.965	1
chrIII	S000000615	YCR021C	156109	157107	999	87	6540	1.028	0.059	59	7	14	20	20	26	34	10	17	36	58	72	84	999	1000	1	0.087087087087087	6.54654654654655	0	0
chrIII	S000000616	YCR022C	157421	157765	345	62	5349	2.241	0.087	30	21	29	36	44	55	60	24	45	59	67	72	83	345	1000	1	0.179710144927536	15.504347826087	0	0
chrIII	S000000617	YCR023C	158538	160373	1836	167	8709	1.144	0.054	99	15	23	36	56	73	81	7	29	38	40	43	51	1836	1000	1	0.090958605664488	4.74346405228758	0	0
chrIII	S000000618	YCR024C	160744	162222	1479	69	2091	0.528	0.102	151	5	25	32	38	45	60	16	24	30	40	58	81	1479	1000	1	0.046653144016227	1.41379310344828	0.01	0
chrIII	S000028818	YCR024C-B	162599	162865	267	22	1470	0.931	0.161	43	7	10	20	26	28	33	5	14	27	50	74	96	267	1000	1	0.082397003745318	5.50561797752809	0	0
chrIII	S000000619	YCR024C-A	162945	163067	123	10	94	0.937	0.366	45	9	15	20	38	45	48	4	17	34	56	74	82	123	1000	1	0.08130081300813	0.764227642276423	0.155	0
chrIII	S000000620	YCR025C	163446	163856	411	80	7926	2.338	0.073	30	17	37	43	50	54	62	25	42	49	67	70	73	411	1000	1	0.194647201946472	19.2846715328467	0	0
chrIII	S000000621	YCR026C	164111	166339	2229	166	7870	0.932	0.048	106	15	38	62	84	95	101	9	25	44	46	48	53	2229	1000	1	0.07447285778376	3.53073126962764	0.005	0
chrIII	S000000622	YCR027C	167370	167999	630	14	611	0.275	0.217	137	3	3	3	24	29	31	23	26	35	43	51	65	630	1000	1	0.022222222222222	0.96984126984127	0.09	0
chrIII	S000000623	YCR028C	170886	172424	1539	66	1940	0.649	0.075	116	5	10	18	27	32	32	4	19	22	24	30	39	1539	1000	1	0.042884990253411	1.26055880441845	0	0
chrIII	S000007222	YCR028C-A	172950	173440	491	5	74	0.159	0.399	196	3	9	26	27	29	32	8	24	31	37	39	43	491	1000	1	0.010183299389002	0.15071283095723	0.37	0
chrIII	S000000626	YCR030C	173826	176438	2613	107	4700	0.646	0.059	155	6	13	19	20	23	25	6	26	28	36	42	45	2613	1000	1	0.040949100650593	1.79869881362419	0	0
chrIII	S000000627	YCR031C	177500	178220	721	35	2157	0.913	0.135	97	16	24	29	31	35	35	15	46	57	70	80	81	721	1000	1	0.048543689320388	2.99167822468793	0.005	0
chrIII	S000000628	YCR032W	179520	186023	6504	249	11019	0.727	0.054	353	4	19	22	35	42	44	17	37	40	43	44	44	6504	1000	1	0.038284132841329	1.69418819188192	0	0
chrIII	S000000629	YCR033W	186489	190169	3681	86	4381	0.493	0.063	231	6	7	31	39	42	55	9	10	21	23	23	28	3681	1000	1	0.023363216517251	1.19016571583809	0	0
chrIII	S000000630	YCR034W	190592	191635	1044	19	316	0.487	0.295	308	6	24	31	34	36	38	1	8	9	9	9	23	1044	1000	1	0.018199233716475	0.302681992337165	0.01	0
chrIII	S000000631	YCR035C	191834	193018	1185	2	4	0.046	0.65	770	7	8	9	10	11	13	13	24	29	33	36	51	1185	1000	1	0.00168776371308	0.00337552742616	0.975	1
chrIII	S000000632	YCR036W	193297	194298	1002	58	3078	1.77	0.077	77	17	31	31	31	31	36	15	21	29	33	41	45	1002	1000	1	0.057884231536926	3.07185628742515	0	0
chrIII	S000000633	YCR037C	194414	197185	2772	115	6874	1.347	0.085	237	14	24	27	35	40	40	9	33	41	42	43	45	2772	1000	1	0.041486291486292	2.47979797979798	0	0
chrIII	S000000634	YCR038C	197621	199549	1929	33	507	0.505	0.26	501	7	13	28	30	33	34	2	2	2	2	2	2	1929	1000	1	0.017107309486781	0.262830482115086	0.045	0
chrIII	S000007597	YCR038W-A	199293	199418	126	5	142	1.183	0.587	74	0	0	0	0	2	8	1	5	5	5	5	5	126	1000	1	0.03968253968254	1.12698412698413	0.445	1
chrIII	S000000635	YCR039C	199546	200178	633	2	3	0.085	0.967	612	2	8	8	9	11	13	0	0	0	0	6	6	633	1000	1	0.003159557661927	0.004739336492891	0.945	1
chrIII	S000000636	YCR040W	200442	200969	528	0	0	0	1	528	0	0	0	0	6	7	0	0	2	7	7	7	528	1000	1	0	0	0.893215857263652	1
chrIII	S000000637	YCR041W	200911	201243	333	4	666	0.33	0.925	308	0	0	0	0	0	5	3	9	17	18	18	18	333	1000	1	0.012012012012012	2	0.715	1
chrIII	S000000638	YCR042C	201174	205397	4224	24	1864	0.116	0.765	3231	0	0	0	0	0	0	8	17	28	29	32	32	4224	1000	1	0.005681818181818	0.441287878787879	0.93	1
chrIII	S000000639	YCR043C	206261	206644	384	25	1988	1.63	0.188	72	2	4	8	12	12	12	13	27	27	27	27	29	384	1000	1	0.065104166666667	5.17708333333333	0.005	0
chrIII	S000000640	YCR044C	206877	207950	1074	2	92	0.044	0.85	913	10	25	37	40	43	43	14	29	30	34	53	58	1074	1000	1	0.001862197392924	0.085661080074488	0.99	1
chrIII	S000000641	YCR045C	208135	209610	1476	130	6746	2.698	0.06	89	17	30	32	32	32	38	9	24	30	37	41	42	1476	1000	1	0.088075880758808	4.57046070460705	0	0
chrIII	S000028607	YCR045W-A	208751	209101	351	42	2122	3.274	0.08	28	13	17	31	46	46	46	15	21	27	41	51	57	351	1000	1	0.11965811965812	6.04558404558405	0	0
chrIII	S000000642	YCR046C	209914	210423	510	32	1506	1.609	0.147	75	9	25	36	44	55	62	12	35	38	39	43	52	510	1000	1	0.062745098039216	2.95294117647059	0	0
chrIII	S000000643	YCR047C	210718	211545	828	24	750	0.724	0.133	110	3	25	29	35	45	58	2	22	27	34	36	43	828	1000	1	0.028985507246377	0.905797101449275	0	0
chrIII	S000028608	YCR047W-A	211301	211507	207	6	159	0.714	0.275	57	3	4	10	16	22	36	0	16	26	38	44	52	207	1000	1	0.028985507246377	0.768115942028985	0.025	0
chrIII	S000000645	YCR049C	211871	212317	447	29	1650	1.674	0.251	112	19	41	43	45	48	56	14	20	25	33	40	45	447	1000	1	0.064876957494407	3.69127516778523	0.01	0
chrIII	S000000644	YCR048W	211929	213761	1833	127	7752	1.909	0.061	112	6	27	27	29	36	39	3	15	16	21	30	30	1833	1000	1	0.069285324604474	4.2291325695581	0.005	0
chrIII	S000000646	YCR050C	213464	213772	309	15	751	1.157	0.33	102	11	15	21	27	36	37	0	16	17	21	33	33	309	1000	1	0.048543689320388	2.43042071197411	0.085	0
chrIII	S000000647	YCR051W	214071	214739	669	35	2840	1.166	0.143	96	14	28	37	47	54	60	4	24	24	24	24	25	669	1000	1	0.052316890881913	4.24514200298954	0.01	0
chrIII	S000000648	YCR052W	214994	216445	1452	7	334	0.084	0.882	1280	14	27	33	47	65	73	17	38	40	44	44	45	1452	1000	1	0.004820936639118	0.230027548209366	0.96	1
chrIII	S000000649	YCR053W	216697	218241	1545	29	1588	0.307	0.13	201	9	31	31	31	31	31	1	7	7	7	7	7	1545	1000	1	0.018770226537217	1.02783171521036	0.11	0
chrIII	S000000650	YCR054C	218376	220067	1692	23	1121	0.209	0.645	1091	3	5	7	10	10	13	8	28	34	35	35	35	1692	1000	1	0.013593380614657	0.662529550827423	0.98	1
chrIII	S000000653	YCR057C	220457	223228	2772	10	716	0.059	0.811	2249	6	18	24	25	25	25	7	16	28	31	44	51	2772	1000	1	0.003607503607504	0.258297258297258	0.99	1
chrIII	S000000655	YCR059C	223454	224230	777	54	3650	1.389	0.107	83	14	24	24	24	24	24	14	32	39	59	80	87	777	1000	1	0.06949806949807	4.6975546975547	0	0
chrIII	S000000656	YCR060W	224399	224734	336	24	1678	1.456	0.152	51	21	28	31	34	48	48	7	29	31	46	54	75	336	1000	1	0.071428571428572	4.99404761904762	0.005	0
chrIII	S000000657	YCR061W	225563	227458	1896	204	12605	2.299	0.037	71	23	42	58	75	86	94	7	17	32	44	45	61	1896	1000	1	0.107594936708861	6.64820675105485	0	0
chrIII	S000000660	YCR064C	228095	228505	411	36	9781	1.6	0.304	125	6	10	18	25	36	43	3	8	22	27	34	39	411	1000	1	0.087591240875912	23.7980535279805	0.21	0
chrIII	S000000659	YCR063W	228318	228791	474	16	341	0.588	0.264	125	10	31	35	48	51	57	16	22	24	27	44	44	474	1000	1	0.033755274261603	0.719409282700422	0	0
chrIII	S000000661	YCR065W	229310	231004	1695	85	5579	0.854	0.085	144	13	18	27	32	44	55	3	8	22	26	28	28	1695	1000	1	0.050147492625369	3.29144542772861	0	0
chrIII	S000000662	YCR066W	231500	232963	1464	28	638	0.312	0.262	384	15	28	33	38	42	52	1	1	4	16	17	25	1464	1000	1	0.019125683060109	0.435792349726776	0.05	0
chrIII	S000000663	YCR067C	233125	236322	3198	111	4242	0.559	0.053	168	1	2	5	5	9	16	4	22	42	58	67	76	3198	1000	1	0.034709193245779	1.32645403377111	0	0
chrIII	S000000664	YCR068W	237214	238776	1563	110	5012	1.505	0.066	103	6	13	37	43	51	53	15	25	27	32	34	37	1563	1000	1	0.070377479206654	3.20665387076136	0	0
chrIII	S000000665	YCR069W	239055	240011	957	28	1447	0.629	0.152	145	2	17	42	50	55	60	1	4	6	25	25	25	957	1000	1	0.029258098223616	1.51201671891327	0	0
chrIII	S000000667	YCR071C	240103	240543	441	19	941	0.957	0.206	91	1	6	10	14	17	22	14	30	30	30	30	30	441	1000	1	0.043083900226757	2.13378684807256	0	0
chrIII	S000000668	YCR072C	240805	242352	1548	1	1	0.014	0.895	1386	13	31	42	44	47	48	16	34	43	50	53	60	1548	1000	1	0.000645994832041	0.000645994832041	0.98	1
chrIII	S000000669	YCR073C	242588	246583	3996	131	5795	0.776	0.042	167	18	34	34	34	34	34	5	19	34	38	40	42	3996	1000	1	0.032782782782783	1.4502002002002	0.005	0
chrIII	S000000718	YCR073W-A	246963	247910	948	42	2151	1.193	0.102	97	19	23	27	29	30	34	3	5	8	14	23	28	948	1000	1	0.044303797468355	2.26898734177215	0	0
chrIII	S000000671	YCR075C	248033	248815	783	25	1539	0.856	0.153	120	3	10	15	21	25	33	12	19	22	26	36	39	783	1000	1	0.031928480204342	1.96551724137931	0	0
chrIII	S000028519	YCR075W-A	248975	249202	228	7	489	0.895	0.478	109	12	21	23	26	31	36	5	5	11	17	20	20	228	1000	1	0.030701754385965	2.14473684210526	0.355	0
chrIII	S000000672	YCR076C	249293	250045	753	33	1577	1.25	0.147	111	5	10	19	23	25	31	19	24	25	25	26	28	753	1000	1	0.043824701195219	2.09428950863214	0	0
chrIII	S000000673	YCR077C	250238	252628	2391	34	1038	0.409	0.172	412	7	25	35	43	45	50	12	27	34	39	42	42	2391	1000	1	0.014219991635299	0.434127979924718	0	0
chrIII	S000002133	YCR079W	252845	254173	1329	56	1920	1.275	0.092	122	14	28	29	34	34	34	9	17	19	21	23	26	1329	1000	1	0.042136945071482	1.44469525959368	0	0
chrIII	S000000677	YCR081W	254371	258654	4284	62	1289	0.364	0.102	439	9	17	20	22	27	39	17	30	33	34	35	39	4284	1000	1	0.014472455648926	0.300887021475257	0.02	0
chrIII	S000028609	YCR081C-A	258415	258651	237	7	292	0.849	0.405	96	7	8	9	11	11	11	17	30	33	34	35	39	237	1000	1	0.029535864978903	1.23206751054852	0.09	0
chrIII	S000000678	YCR082W	258883	259269	387	14	468	1.078	0.217	84	11	26	32	35	40	41	1	13	15	19	21	21	387	1000	1	0.036175710594315	1.2093023255814	0.005	0
chrIII	S000000679	YCR083W	259578	259961	384	12	904	0.94	0.346	133	17	30	31	33	39	40	5	6	8	8	8	8	384	1000	1	0.03125	2.35416666666667	0.125	0
chrIII	S000000680	YCR084C	260311	262452	2142	7	150	0.098	0.407	872	2	6	10	11	13	28	6	7	10	12	20	27	2142	1000	1	0.003267973856209	0.070028011204482	0.22	0
chrIII	S000000681	YCR085W	262916	263269	354	21	92	1.868	0.477	169	4	12	17	17	17	17	12	17	20	28	33	34	354	1000	1	0.059322033898305	0.259887005649717	0.32	0
chrIII	S000000682	YCR086W	263392	263964	573	30	1412	1.7	0.194	111	6	21	21	32	33	33	6	8	12	21	32	39	573	1000	1	0.052356020942408	2.46422338568935	0	0
chrIII	S000000683	YCR087W	263976	264491	516	18	886	1.095	0.19	98	8	11	15	26	37	37	15	20	25	35	39	39	516	1000	1	0.034883720930233	1.71705426356589	0	0
chrIII	S000007223	YCR087C-A	264006	264467	462	16	866	1.084	0.197	91	7	13	20	24	35	37	11	20	20	28	35	36	462	1000	1	0.034632034632035	1.87445887445887	0.005	0
chrIII	S000000684	YCR088W	265068	266846	1779	74	4275	1.373	0.091	162	9	30	34	37	43	50	4	25	25	25	25	28	1779	1000	1	0.0415964024733	2.40303541315346	0	0
chrIII	S000000685	YCR089W	267434	272263	4830	88	3759	0.524	0.181	875	2	6	25	31	45	46	1	7	9	22	25	26	4830	1000	1	0.018219461697723	0.778260869565217	0.12	0
chrIII	S000000686	YCR090C	272315	272863	549	17	507	0.983	0.169	93	3	6	9	11	13	13	13	27	29	30	31	36	549	1000	1	0.030965391621129	0.923497267759563	0	0
chrIII	S000000687	YCR091W	274404	276566	2163	60	4918	1.116	0.071	153	3	20	20	21	23	24	1	3	5	13	15	21	2163	1000	1	0.027739251040222	2.27369394359686	0	0
chrIII	S000000688	YCR092C	276764	279820	3057	82	4127	1.154	0.072	221	2	3	5	8	11	13	11	19	20	20	21	21	3057	1000	1	0.026823683349689	1.35001635590448	0	0
chrIII	S000000689	YCR093W	280117	286443	6327	27	534	0.137	0.333	2108	9	18	22	25	27	29	4	18	23	23	25	32	6327	1000	1	0.004267425320057	0.084400189663348	0.89	1
chrIII	S000000690	YCR094W	286762	287937	1176	26	861	0.963	0.133	156	5	20	26	26	26	26	6	9	10	10	12	22	1176	1000	1	0.022108843537415	0.732142857142857	0.005	0
chrIII	S000000691	YCR095C	288170	289258	1089	16	568	0.582	0.249	271	1	9	14	16	16	33	8	24	26	26	27	30	1089	1000	1	0.014692378328742	0.52157943067034	0.01	0
chrIII	S000029724	YCR095W-A	289639	289797	159	7	292	1.703	0.403	64	1	10	12	14	14	17	4	5	7	12	15	18	159	1000	1	0.044025157232704	1.83647798742138	0.065	0
chrIII	S000000692	YCR096C	293179	293538	360	0	0	0	1	360	0	1	4	4	5	6	0	9	11	14	14	16	360	1000	1	0	0	0.893215857263652	1
chrIII	S000000694	YCR097W	293835	294321	487	24	310	1.618	0.209	102	13	22	22	22	25	26	20	26	26	26	29	32	487	1000	1	0.049281314168378	0.636550308008214	0.04	0
chrIII	S000007632	YCR097W-A	294439	294705	267	3	84	0.351	0.925	247	23	32	34	47	47	47	0	5	7	9	19	21	267	1000	1	0.01123595505618	0.314606741573034	0.76	1
chrIII	S000000695	YCR098C	297049	298605	1557	47	1103	0.926	0.109	170	1	2	3	7	13	14	4	8	15	30	33	34	1557	1000	1	0.030186255619782	0.708413615928067	0	0
chrIII	S000000696	YCR099C	300832	301299	468	6	336	0.336	0.295	138	2	3	5	5	9	21	1	2	2	4	4	9	468	1000	1	0.012820512820513	0.717948717948718	0.18	0
chrIII	S000000697	YCR100C	301271	302221	951	12	636	0.334	0.201	191	1	2	3	6	9	9	2	2	5	11	14	24	951	1000	1	0.012618296529969	0.668769716088328	0.055	0
chrIII	S000000698	YCR101C	302482	303030	549	13	440	0.638	0.215	118	3	3	5	5	6	7	10	14	17	30	35	36	549	1000	1	0.02367941712204	0.801457194899818	0.005	0
chrIII	S000000699	YCR102C	304361	305467	1107	32	2012	0.8	0.173	191	5	12	23	37	38	39	4	4	9	10	12	13	1107	1000	1	0.028906955736224	1.81752484191509	0	0
chrIII	S000007231	YCR102W-A	306735	306932	198	2	32	0.281	0.722	143	1	4	10	12	19	19	0	2	2	3	9	15	198	1000	1	0.01010101010101	0.161616161616162	0.515	1
chrIII	S000000701	YCR104W	307801	308175	375	11	170	0.791	0.235	88	0	3	9	10	11	12	2	4	10	27	30	39	375	1000	1	0.029333333333333	0.453333333333333	0.005	0
chrIII	S000000702	YCR105W	309070	310155	1086	58	3117	1.527	0.126	137	1	22	26	29	35	35	6	20	25	37	39	41	1086	1000	1	0.053406998158379	2.87016574585635	0	0
chrIII	S000000703	YCR106W	310958	313456	2499	38	2116	0.4	0.084	209	13	23	27	39	44	45	2	8	11	13	16	16	2499	1000	1	0.015206082432973	0.846738695478191	0.05	0
chrIII	S000000704	YCR107W	313890	314981	1092	27	671	0.688	0.109	119	4	12	14	14	14	14	0	0	2	7	16	17	1092	1000	1	0.024725274725275	0.614468864468865	0.005	0
chrIII	S000028536	YCR108C	315997	316188	192	14	639	2.214	0.276	53	1	4	9	11	11	17	1	6	6	6	6	6	192	1000	1	0.072916666666667	3.328125	0.02	0
chrIV	S000002407	YDL248W	1802	2953	1152	3	67	0.366	0.385	444	14	18	18	18	18	21	0	0	0	1	1	1	1152	1000	1	0.002604166666667	0.058159722222222	0.495	1
chrIV	S000007602	YDL247W-A	3762	3836	75	0	0	0	1	75	0	1	1	1	1	1	3	3	9	9	9	13	75	1000	1	0	0	0.893215857263652	1
chrIV	S000002406	YDL247W	5985	7814	1830	5	311	0.324	0.95	1738	0	0	6	9	9	9	0	0	0	0	0	1	1830	1000	1	0.002732240437158	0.169945355191257	0.86	1
chrIV	S000002405	YDL246C	8683	9756	1074	3	69	0.221	0.643	691	0	0	0	1	1	1	0	0	0	0	0	0	1074	1000	1	0.002793296089385	0.064245810055866	0.845	1
chrIV	S000002404	YDL245C	11657	13360	1704	5	135	0.15	0.492	839	0	0	0	1	1	1	0	0	0	3	3	3	1704	1000	1	0.002934272300469	0.079225352112676	0.86	1
chrIV	S000002403	YDL244W	16204	17226	1023	17	844	0.801	0.267	273	0	0	0	0	0	0	2	5	10	14	16	19	1023	1000	1	0.016617790811339	0.825024437927664	0.005	0
chrIV	S000002402	YDL243C	17577	18566	990	47	2828	2.35	0.098	97	7	12	16	16	19	19	4	4	12	16	18	31	990	1000	1	0.047474747474748	2.85656565656566	0.005	0
chrIV	S000002401	YDL242W	18959	19312	354	30	2340	3.905	0.229	81	8	13	17	18	23	26	13	16	17	31	35	38	354	1000	1	0.084745762711864	6.61016949152542	0.01	0
chrIV	S000002400	YDL241W	20635	21006	372	9	104	0.931	0.261	97	0	3	11	27	30	36	5	7	11	11	13	34	372	1000	1	0.024193548387097	0.279569892473118	0.015	0
chrIV	S000007601	YDL240C-A	22471	22608	138	24	715	6.222	0.21	29	5	13	28	31	34	39	1	5	10	13	16	22	138	1000	1	0.173913043478261	5.18115942028986	0.005	0
chrIV	S000002399	YDL240W	22823	25876	3054	85	2899	0.953	0.049	149	4	5	18	30	31	32	0	2	5	7	8	10	3054	1000	1	0.027832351015062	0.949246889325475	0	0
chrIV	S000002398	YDL239C	26403	28775	2373	41	1302	0.475	0.075	179	4	7	7	8	10	11	3	8	10	14	18	27	2373	1000	1	0.017277707543194	0.548672566371681	0.02	0
chrIV	S000002397	YDL238C	28985	30454	1470	50	4260	1.039	0.1	147	6	9	10	11	13	15	10	20	23	27	28	29	1470	1000	1	0.034013605442177	2.89795918367347	0	0
chrIV	S000002396	YDL237W	30657	31829	1173	22	863	0.618	0.198	232	9	20	28	29	33	35	4	6	24	24	26	33	1173	1000	1	0.018755328218244	0.735720375106564	0.05	0
chrIV	S000002395	YDL236W	32296	33234	939	19	711	0.642	0.17	160	12	23	28	28	30	32	2	10	10	10	11	11	939	1000	1	0.020234291799787	0.757188498402556	0.01	0
chrIV	S000002394	YDL235C	33415	33918	504	2	305	0.128	0.95	479	9	9	10	11	15	17	1	7	8	11	12	22	504	1000	1	0.003968253968254	0.60515873015873	0.955	1
chrIV	S000002393	YDL234C	34237	36477	2241	60	2608	0.866	0.124	279	12	20	20	20	22	23	2	14	15	17	18	27	2241	1000	1	0.026773761713521	1.16376617581437	0	0
chrIV	S000002392	YDL233W	36797	38173	1377	29	1134	0.637	0.348	479	8	23	26	31	32	35	3	16	16	18	22	24	1377	1000	1	0.021060275962237	0.823529411764706	0.315	0
chrIV	S000002391	YDL232W	38487	38597	111	0	0	0	1	111	14	28	32	34	34	37	2	5	10	13	14	15	111	1000	1	0	0	1	1
chrIV	S000002390	YDL231C	38867	42244	3378	69	2356	0.569	0.11	371	2	3	3	6	9	9	3	16	31	34	40	48	3378	1000	1	0.020426287744227	0.697454114860864	0	0
chrIV	S000002389	YDL230W	42700	43707	1008	45	1775	1.382	0.092	93	11	19	23	28	31	31	8	11	11	11	11	13	1008	1000	1	0.044642857142857	1.7609126984127	0	0
chrIV	S000002388	YDL229W	44065	45906	1842	23	593	0.366	0.371	683	6	17	22	26	35	35	3	10	18	20	21	21	1842	1000	1	0.012486427795874	0.321932681867535	0.625	1
chrIV	S000002387	YDL228C	45277	45918	642	8	216	0.378	0.248	159	4	4	4	4	5	12	3	11	19	21	22	22	642	1000	1	0.012461059190031	0.336448598130841	0.065	0
chrIV	S000002386	YDL227C	46271	48031	1761	95	3790	1.754	0.094	166	7	11	11	12	14	14	1	4	6	9	11	17	1761	1000	1	0.053946621237933	2.15218625780806	0	0
chrIV	S000002385	YDL226C	51115	52173	1059	17	438	0.463	0.201	213	0	3	10	11	11	16	15	30	35	36	37	39	1059	1000	1	0.016052880075543	0.413597733711048	0.005	0
chrIV	S000002384	YDL225W	52445	54100	1656	25	1125	0.42	0.126	208	8	24	27	27	27	30	5	12	14	15	16	17	1656	1000	1	0.015096618357488	0.679347826086957	0.005	0
chrIV	S000002383	YDL224C	54397	56346	1950	31	1368	0.469	0.122	238	1	8	10	10	10	11	3	3	5	12	18	20	1950	1000	1	0.015897435897436	0.701538461538462	0	0
chrIV	S000002382	YDL223C	57265	60405	3141	99	4749	0.915	0.088	277	2	2	12	14	15	16	3	3	4	6	9	21	3141	1000	1	0.031518624641834	1.51193887297039	0	0
chrIV	S000002381	YDL222C	60872	61801	930	16	518	0.51	0.22	205	1	1	1	5	8	8	5	15	35	39	53	53	930	1000	1	0.017204301075269	0.556989247311828	0.02	0
chrIV	S000002380	YDL221W	62011	62562	552	75	9545	4.44	0.272	150	11	16	17	22	23	26	0	4	22	22	22	22	552	1000	1	0.135869565217391	17.2916666666667	0.215	0
chrIV	S000002379	YDL220C	62244	65018	2775	64	7877	0.645	0.547	1519	13	40	45	46	47	47	5	11	11	13	21	25	2775	1000	1	0.023063063063063	2.83855855855856	0.85	1
chrIV	S000002378	YDL219W	65242	65765	524	3	268	0.159	0.744	390	4	11	11	11	11	11	4	16	27	34	35	43	524	1000	1	0.005725190839695	0.511450381679389	0.38	0
chrIV	S000002377	YDL218W	66493	67446	954	35	1371	0.948	0.102	97	4	10	19	25	25	25	0	3	14	14	14	26	954	1000	1	0.036687631027254	1.43710691823899	0	0
chrIV	S000002376	YDL217C	67983	68606	624	0	0	0	1	624	5	15	17	25	28	33	4	7	27	31	36	41	624	1000	1	0	0	1	1
chrIV	S000002375	YDL216C	68997	70319	1323	46	1794	0.867	0.077	102	20	35	39	39	43	44	16	29	33	36	38	40	1323	1000	1	0.034769463340892	1.35600907029479	0	0
chrIV	S000002374	YDL215C	70640	73918	3279	80	5979	0.524	0.082	268	3	16	17	21	23	27	2	5	20	23	23	24	3279	1000	1	0.024397682220189	1.82342177493138	0.005	0
chrIV	S000002373	YDL214C	74446	76545	2100	68	4304	0.71	0.069	144	4	19	22	24	34	35	8	10	18	30	31	41	2100	1000	1	0.032380952380952	2.04952380952381	0	0
chrIV	S000002372	YDL213C	77289	77966	678	23	813	0.756	0.186	126	7	19	25	28	33	37	10	17	32	32	37	45	678	1000	1	0.033923303834808	1.19911504424779	0	0
chrIV	S000002371	YDL212W	78426	79058	633	7	48	0.24	0.796	504	5	22	30	33	39	44	3	8	17	34	36	59	633	1000	1	0.011058451816746	0.075829383886256	0.81	1
chrIV	S000002370	YDL211C	79294	80412	1119	66	3475	1.388	0.173	194	3	8	13	13	26	27	1	18	19	19	24	29	1119	1000	1	0.058981233243968	3.10545129579982	0	0
chrIV	S000002369	YDL210W	84270	85985	1716	69	2228	0.954	0.073	126	3	7	24	31	36	40	12	24	24	24	24	24	1716	1000	1	0.04020979020979	1.2983682983683	0	0
chrIV	S000002368	YDL209C	86207	87226	1020	1	1	0.022	0.735	750	9	24	34	44	46	48	17	27	27	34	35	35	1020	1000	1	0.000980392156863	0.000980392156863	0.995	1
chrIV	S000002367	YDL208W	87512	87982	471	7	154	0.377	0.779	367	9	20	20	20	21	28	8	25	35	35	35	35	471	1000	1	0.014861995753716	0.326963906581741	0.86	1
chrIV	S000002366	YDL207W	88248	89864	1617	12	831	0.179	0.824	1333	12	29	36	36	36	36	16	29	31	34	36	40	1617	1000	1	0.007421150278293	0.5139146567718	0.99	1
chrIV	S000002365	YDL206W	90176	92464	2289	50	1792	0.552	0.109	249	1	10	11	11	11	11	2	2	2	2	2	9	2289	1000	1	0.021843599825251	0.782874617737003	0	0
chrIV	S000002364	YDL205C	92762	93745	984	2	3	0.053	0.678	667	0	0	0	3	5	6	2	5	17	31	31	34	984	1000	1	0.002032520325203	0.003048780487805	0.925	1
chrIV	S000002363	YDL204W	94605	95786	1182	35	1993	0.795	0.125	148	7	22	32	39	39	39	10	15	15	17	19	22	1182	1000	1	0.029610829103215	1.68612521150592	0.005	0
chrIV	S000002362	YDL203C	96082	97953	1872	40	1956	0.547	0.178	334	4	9	12	17	19	27	1	3	7	10	12	18	1872	1000	1	0.021367521367521	1.0448717948718	0.01	0
chrIV	S000002361	YDL202W	98475	99224	750	12	343	0.447	0.18	135	9	20	26	28	28	32	0	15	18	18	23	31	750	1000	1	0.016	0.457333333333333	0.01	0
chrIV	S000002360	YDL201W	99561	100421	861	34	1687	1.14	0.15	129	6	17	19	22	22	23	2	5	12	13	16	18	861	1000	1	0.039488966318235	1.95934959349593	0	0
chrIV	S000002359	YDL200C	100501	101067	567	23	916	1.218	0.212	120	2	6	14	15	26	28	8	21	25	26	26	28	567	1000	1	0.040564373897707	1.61552028218695	0	0
chrIV	S000002358	YDL199C	101290	103353	2064	42	2141	0.582	0.158	327	9	21	32	34	39	43	3	23	28	33	39	48	2064	1000	1	0.020348837209302	1.03730620155039	0.01	0
chrIV	S000002357	YDL198C	103649	104551	903	43	946	1.355	0.118	107	9	29	36	37	39	40	2	14	23	29	30	33	903	1000	1	0.047619047619048	1.04761904761905	0	0
chrIV	S000002356	YDL197C	104917	106494	1578	79	3166	1.597	0.076	120	15	33	39	42	47	48	12	30	44	44	44	44	1578	1000	1	0.050063371356147	2.0063371356147	0	0
chrIV	S000002355	YDL196W	106741	107070	330	40	4093	3.904	0.258	85	14	31	41	43	44	50	2	2	2	2	3	3	330	1000	1	0.121212121212121	12.4030303030303	0.04	0
chrIV	S000002354	YDL195W	107208	111029	3822	3	54	0.021	0.745	2849	0	11	28	41	45	45	1	7	12	14	15	17	3822	1000	1	0.000784929356358	0.014128728414443	0.98	1
chrIV	S000002353	YDL194W	111580	114234	2655	38	1176	0.444	0.155	411	2	4	21	21	21	21	1	3	7	7	7	10	2655	1000	1	0.014312617702448	0.442937853107345	0	0
chrIV	S000002352	YDL193W	114672	115799	1128	2	22	0.057	0.968	1092	2	14	14	16	16	17	4	10	27	28	31	38	1128	1000	1	0.00177304964539	0.019503546099291	0.955	1
chrIV	S000002351	YDL192W	116321	116866	546	18	765	1.239	0.249	136	0	19	30	30	30	30	0	3	6	27	29	29	546	1000	1	0.032967032967033	1.4010989010989	0	0
chrIV	S000002350	YDL191W	117664	118517	854	7	39	0.361	0.29	248	9	29	38	41	41	54	2	8	11	11	11	12	854	1000	1	0.008196721311475	0.045667447306792	0.275	0
chrIV	S000002349	YDL190C	118707	121592	2886	50	1959	0.688	0.179	516	5	7	7	8	8	15	2	2	16	20	22	26	2886	1000	1	0.017325017325017	0.678794178794179	0.03	0
chrIV	S000002348	YDL189W	122078	123589	1512	32	1273	0.604	0.128	194	2	17	18	21	21	21	5	13	22	24	25	32	1512	1000	1	0.021164021164021	0.841931216931217	0	0
chrIV	S000002347	YDL188C	123865	124998	1134	34	1245	0.789	0.139	158	3	9	12	17	18	21	2	9	10	11	13	19	1134	1000	1	0.029982363315697	1.0978835978836	0	0
chrIV	S000002346	YDL187C	125509	125838	330	15	156	1.128	0.309	102	1	2	10	14	15	23	3	6	8	13	13	13	330	1000	1	0.045454545454546	0.472727272727273	0.005	0
chrIV	S000002345	YDL186W	125616	126449	834	16	556	0.47	0.161	134	8	9	23	24	24	28	5	11	11	11	11	11	834	1000	1	0.019184652278178	0.666666666666667	0.01	0
chrIV	S000007600	YDL185C-A	126608	126835	228	5	46	0.565	0.763	174	6	9	9	10	18	20	0	0	0	0	1	1	228	1000	1	0.021929824561404	0.201754385964912	0.695	1
chrIV	S000002344	YDL185W	126787	130002	3216	4	15	0.028	0.411	1322	0	9	9	10	15	32	7	13	15	28	35	36	3216	1000	1	0.001243781094527	0.004664179104478	0.945	1
chrIV	S000002343	YDL184C	130407	130484	78	0	0	0	1	78	2	3	10	10	10	10	11	24	35	40	44	65	78	1000	1	0	0	1	1
chrIV	S000002342	YDL183C	130871	131833	963	44	2856	1.092	0.123	118	11	20	28	30	31	31	4	19	24	31	47	57	963	1000	1	0.045690550363448	2.96573208722741	0	0
chrIV	S000002341	YDL182W	133437	134723	1287	36	2080	0.631	0.243	313	9	28	56	78	87	91	13	30	39	41	42	42	1287	1000	1	0.027972027972028	1.61616161616162	0.005	0
chrIV	S000002340	YDL181W	135179	135436	258	13	344	1.139	0.221	57	5	20	41	44	46	54	2	20	21	24	28	31	258	1000	1	0.050387596899225	1.33333333333333	0.045	0
chrIV	S000002339	YDL180W	135896	137539	1644	25	789	0.322	0.127	209	2	6	12	18	37	39	4	5	14	21	23	23	1644	1000	1	0.015206812652068	0.47992700729927	0.015	0
chrIV	S000002338	YDL179W	138291	139205	915	14	336	0.289	0.249	228	3	7	23	24	24	24	2	15	16	20	22	32	915	1000	1	0.015300546448088	0.367213114754098	0.05	0
chrIV	S000002337	YDL178W	139522	141114	1593	99	3052	1.153	0.074	118	7	22	25	27	27	45	5	9	16	18	20	21	1593	1000	1	0.062146892655367	1.91588198367859	0	0
chrIV	S000002336	YDL177C	141209	141721	513	21	688	0.754	0.162	83	6	14	20	21	29	30	2	31	41	41	44	45	513	1000	1	0.04093567251462	1.3411306042885	0	0
chrIV	S000002335	YDL176W	142097	144223	2127	53	1691	0.481	0.13	277	5	16	17	23	32	33	1	8	10	20	24	25	2127	1000	1	0.024917724494593	0.795016455101081	0	0
chrIV	S000002334	YDL175C	144484	145518	1035	40	1713	0.904	0.111	115	4	10	13	16	19	23	14	28	31	33	38	46	1035	1000	1	0.038647342995169	1.65507246376812	0	0
chrIV	S000002333	YDL174C	145826	147589	1764	81	4996	1.187	0.071	125	1	14	18	19	23	24	9	26	36	38	43	43	1764	1000	1	0.045918367346939	2.83219954648526	0	0
chrIV	S000002332	YDL173W	148191	149078	888	40	1600	1.07	0.149	132	12	26	43	47	54	57	0	13	17	18	21	23	888	1000	1	0.045045045045045	1.8018018018018	0	0
chrIV	S000002331	YDL172C	148607	149086	480	19	441	0.924	0.292	140	3	13	18	25	29	35	0	16	21	23	27	29	480	1000	1	0.039583333333333	0.91875	0.005	0
chrIV	S000002330	YDL171C	149203	155640	6438	168	7819	0.594	0.053	343	1	1	8	12	21	32	2	3	11	22	22	24	6438	1000	1	0.026095060577819	1.21450761105934	0	0
chrIV	S000002329	YDL170W	156318	157904	1587	50	2444	0.869	0.091	145	13	24	31	34	34	34	17	28	31	34	42	55	1587	1000	1	0.031505986137366	1.54001260239446	0	0
chrIV	S000002328	YDL169C	158064	158735	672	18	1270	0.832	0.25	168	18	31	37	41	41	42	13	28	31	45	47	48	672	1000	1	0.026785714285714	1.88988095238095	0	0
chrIV	S000002327	YDL168W	159604	160764	1161	29	2451	0.84	0.162	188	4	17	18	26	29	40	1	5	5	5	10	12	1161	1000	1	0.024978466838932	2.11111111111111	0	0
chrIV	S000002326	YDL167C	160995	163154	2160	51	2917	0.818	0.153	330	1	4	4	4	9	20	4	16	17	17	31	31	2160	1000	1	0.023611111111111	1.35046296296296	0	0
chrIV	S000002325	YDL166C	163449	164042	594	2	88	0.11	0.566	336	2	14	15	16	18	19	10	28	28	28	28	28	594	1000	1	0.003367003367003	0.148148148148148	0.91	1
chrIV	S000002324	YDL165W	164290	164865	576	4	37	0.216	0.811	467	10	26	26	26	35	36	8	12	12	12	12	12	576	1000	1	0.006944444444444	0.064236111111111	0.865	1
chrIV	S000002323	YDL164C	164987	167254	2268	17	790	0.2	0.657	1489	8	12	12	12	12	13	8	27	38	42	43	45	2268	1000	1	0.007495590828924	0.348324514991182	0.995	1
chrIV	S000002322	YDL163W	166956	167258	303	14	728	1.359	0.455	138	0	0	0	0	0	0	9	29	41	44	45	47	303	1000	1	0.046204620462046	2.4026402640264	0.175	0
chrIV	S000002321	YDL162C	167359	167715	357	36	5763	3.089	0.235	84	9	15	15	15	15	15	3	10	11	11	12	16	357	1000	1	0.100840336134454	16.1428571428571	0.065	0
chrIV	S000002320	YDL161W	167714	169078	1365	26	1666	0.551	0.15	205	10	15	32	33	33	33	8	12	15	31	31	32	1365	1000	1	0.019047619047619	1.22051282051282	0	0
chrIV	S000028520	YDL160C-A	169366	169608	243	6	374	0.791	0.49	119	3	8	11	14	15	23	9	22	23	24	26	26	243	1000	1	0.024691358024691	1.53909465020576	0.265	0
chrIV	S000002319	YDL160C	170410	171930	1521	11	580	0.229	0.272	413	2	3	3	16	16	17	2	6	16	28	30	31	1521	1000	1	0.007232084155161	0.381328073635766	0.145	0
chrIV	S000007599	YDL159W-A	172182	172313	132	13	1301	3.327	0.174	23	2	5	5	7	7	8	13	15	17	18	22	25	132	1000	1	0.098484848484849	9.85606060606061	0.025	0
chrIV	S000002318	YDL159W	172481	174028	1548	53	2961	1.191	0.074	115	7	16	18	18	21	21	5	9	9	25	27	31	1548	1000	1	0.034237726098191	1.91279069767442	0	0
chrIV	S000028612	YDL159C-B	173056	173232	177	2	233	0.375	0.559	99	4	6	9	23	26	29	2	5	8	12	15	27	177	1000	1	0.011299435028249	1.31638418079096	0.595	1
chrIV	S000002317	YDL158C	173866	174174	309	12	441	1.344	0.249	77	4	12	14	16	18	28	4	5	7	13	15	22	309	1000	1	0.038834951456311	1.42718446601942	0.015	0
chrIV	S000002316	YDL157C	174232	174588	357	8	96	0.806	0.381	136	3	9	13	16	17	20	11	26	27	29	42	47	357	1000	1	0.022408963585434	0.26890756302521	0.05	0
chrIV	S000002315	YDL156W	174918	176486	1569	82	5079	2.07	0.083	130	1	16	18	20	23	27	17	23	26	27	30	31	1569	1000	1	0.052262587635437	3.23709369024857	0	0
chrIV	S000002314	YDL155W	176773	178056	1284	26	1800	0.699	0.189	243	2	10	25	31	38	40	1	11	15	22	25	26	1284	1000	1	0.020249221183801	1.4018691588785	0.005	0
chrIV	S000002313	YDL154W	178334	181039	2706	87	4795	1.291	0.068	184	6	13	13	14	18	23	3	5	5	5	5	5	2706	1000	1	0.032150776053215	1.7719881744272	0	0
chrIV	S000002312	YDL153C	181186	183018	1833	2	60	0.039	0.603	1105	5	6	8	10	17	19	7	20	20	20	20	20	1833	1000	1	0.001091107474086	0.032733224222586	0.97	1
chrIV	S000002311	YDL152W	182822	183187	366	17	1752	1.877	0.331	121	0	0	0	0	1	1	8	8	8	8	8	19	366	1000	1	0.046448087431694	4.78688524590164	0.07	0
chrIV	S000002310	YDL151C	183318	183899	582	3	31	0.203	0.722	420	4	17	17	17	17	18	0	0	0	0	1	3	582	1000	1	0.005154639175258	0.053264604810997	0.815	1
chrIV	S000002309	YDL150W	183343	184611	1269	3	31	0.09	0.666	845	1	15	16	16	16	17	0	12	13	14	14	14	1269	1000	1	0.002364066193853	0.024428684003152	0.97	1
chrIV	S000002308	YDL149W	184925	187918	2994	32	1116	0.488	0.13	390	9	19	19	19	19	19	4	6	13	13	13	13	2994	1000	1	0.010688042752171	0.372745490981964	0.015	0
chrIV	S000002307	YDL148C	188154	190586	2433	20	1782	0.381	0.495	1205	3	8	11	11	12	13	4	19	19	19	19	19	2433	1000	1	0.008220304151254	0.732429099876695	0.925	1
chrIV	S000002306	YDL147W	190924	192261	1338	3	210	0.117	0.964	1290	5	22	23	23	24	24	3	14	17	18	18	19	1338	1000	1	0.002242152466368	0.15695067264574	0.985	1
chrIV	S000002305	YDL146W	192750	194225	1476	24	381	0.776	0.135	199	4	8	17	17	17	17	1	3	6	6	6	6	1476	1000	1	0.016260162601626	0.258130081300813	0.005	0
chrIV	S000002304	YDL145C	194571	198176	3606	12	376	0.157	0.388	1399	10	13	13	15	16	18	0	5	14	19	23	24	3606	1000	1	0.003327787021631	0.104270660011093	0.94	1
chrIV	S000002303	YDL144C	198662	199732	1071	58	3266	3.563	0.087	93	16	25	30	30	30	31	10	25	25	25	25	25	1071	1000	1	0.054154995331466	3.04948646125117	0	0
chrIV	S000002302	YDL143W	199996	201582	1587	1	9	0.031	0.824	1308	7	23	26	30	38	41	7	10	13	16	24	24	1587	1000	1	0.000630119722747	0.005671077504726	0.98	1
chrIV	S000002301	YDL142C	201719	202570	852	53	3507	3.437	0.101	86	7	9	9	9	9	9	4	25	32	32	32	32	852	1000	1	0.062206572769953	4.11619718309859	0	0
chrIV	S000002300	YDL141W	203039	205111	2073	6	311	0.111	0.421	873	4	8	25	28	32	32	2	9	12	12	12	12	2073	1000	1	0.002894356005789	0.150024119633382	0.84	1
chrIV	S000002299	YDL140C	205360	210561	5202	8	151	0.04	0.378	1964	3	8	8	8	8	8	0	2	2	17	17	37	5202	1000	1	0.001537870049981	0.029027297193387	0.94	1
chrIV	S000002298	YDL139C	211375	212046	672	1	1	0.041	0.862	579	12	23	24	26	26	26	17	36	44	50	65	69	672	1000	1	0.001488095238095	0.001488095238095	0.985	1
chrIV	S000002297	YDL138W	213351	215642	2292	79	5531	1.029	0.054	124	6	17	41	46	48	48	1	17	38	41	42	47	2292	1000	1	0.034467713787086	2.41317626527051	0	0
chrIV	S000002296	YDL137W	216158	217074	917	33	1238	0.974	0.152	139	8	27	45	47	50	54	3	18	30	33	33	35	917	1000	1	0.035986913849509	1.35005452562704	0	0
chrIV	S000002295	YDL136W	217600	218367	768	10	218	0.312	0.375	288	15	26	42	46	51	60	1	11	15	18	30	38	768	1000	1	0.013020833333333	0.283854166666667	0.33	0
chrIV	S000002294	YDL135C	218680	219288	609	22	1238	0.799	0.174	106	2	12	13	15	19	23	12	23	30	36	38	39	609	1000	1	0.036124794745484	2.03284072249589	0	0
chrIV	S000002292	YDL134C	219662	220771	1110	30	1827	0.554	0.221	245	7	19	30	33	35	35	1	1	5	17	22	31	1110	1000	1	0.027027027027027	1.64594594594595	0	0
chrIV	S000002293	YDL133C-A	221724	221801	78	1	9	0.251	0.949	74	4	5	12	14	14	16	8	29	35	43	45	47	78	1000	1	0.012820512820513	0.115384615384615	0.685	1
chrIV	S000002291	YDL133W	222427	223740	1314	29	2103	0.428	0.129	169	8	22	40	42	49	49	7	25	27	27	27	27	1314	1000	1	0.0220700152207	1.60045662100457	0.005	0
chrIV	S000002290	YDL132W	224304	226751	2448	10	728	0.072	0.574	1404	1	6	26	27	29	30	2	8	34	38	45	47	2448	1000	1	0.004084967320261	0.297385620915033	0.995	1
chrIV	S000002289	YDL131W	227393	228715	1323	35	1894	0.57	0.158	209	5	22	42	45	45	45	9	20	44	47	64	65	1323	1000	1	0.026455026455027	1.43159486016629	0.005	0
chrIV	S000007232	YDL130W-A	229171	229431	261	10	339	0.807	0.238	62	19	36	41	43	46	50	2	18	35	37	40	50	261	1000	1	0.038314176245211	1.29885057471264	0.11	0
chrIV	S000002288	YDL130W	229906	230527	622	15	782	0.476	0.185	115	3	19	34	39	49	50	3	17	35	36	41	46	622	1000	1	0.02411575562701	1.2572347266881	0.025	0
chrIV	S000002287	YDL129W	231024	231899	876	26	722	0.549	0.171	150	9	27	39	42	46	47	1	3	6	14	15	19	876	1000	1	0.029680365296804	0.824200913242009	0.005	0
chrIV	S000002286	YDL128W	232652	233887	1236	38	2044	0.599	0.125	155	4	14	19	20	25	31	3	10	25	44	46	54	1236	1000	1	0.030744336569579	1.6537216828479	0	0
chrIV	S000002285	YDL127W	234927	235853	927	72	3210	1.532	0.097	90	9	11	27	41	43	46	8	14	16	16	16	16	927	1000	1	0.077669902912621	3.46278317152104	0	0
chrIV	S000002284	YDL126C	236157	238664	2508	5	38	0.034	0.516	1295	9	15	24	28	30	47	7	26	31	35	44	51	2508	1000	1	0.001993620414673	0.015151515151515	0.995	1
chrIV	S000002283	YDL125C	239019	239606	588	29	990	0.965	0.207	122	2	23	23	23	23	23	10	26	51	54	57	60	588	1000	1	0.049319727891157	1.68367346938775	0	0
chrIV	S000002282	YDL124W	240259	241197	939	40	2027	0.884	0.134	126	8	32	53	65	66	72	17	33	42	46	64	66	939	1000	1	0.042598509052183	2.15867944621938	0	0
chrIV	S000002281	YDL123W	241418	241840	423	31	1777	1.597	0.165	70	15	33	39	42	49	68	4	8	21	22	22	25	423	1000	1	0.073286052009456	4.20094562647754	0	0
chrIV	S000002280	YDL122W	242552	244981	2430	54	2497	0.493	0.074	180	0	6	16	22	31	46	1	3	12	23	23	29	2430	1000	1	0.022222222222222	1.02757201646091	0	0
chrIV	S000002279	YDL121C	245133	245582	450	25	2313	1.363	0.222	100	2	2	7	8	10	17	12	28	28	29	34	38	450	1000	1	0.055555555555556	5.14	0	0
chrIV	S000002278	YDL120W	245923	246447	525	1	29	0.047	0.583	306	2	18	22	29	30	32	5	12	14	19	22	31	525	1000	1	0.001904761904762	0.055238095238095	0.82	1
chrIV	S000002277	YDL119C	246689	247612	924	33	1876	0.924	0.13	120	4	11	11	11	22	24	6	9	12	14	15	19	924	1000	1	0.035714285714286	2.03030303030303	0	0
chrIV	S000002276	YDL118W	247302	247682	381	9	1268	0.593	0.315	120	4	8	15	17	18	35	5	10	26	31	31	34	381	1000	1	0.023622047244095	3.32808398950131	0.065	0
chrIV	S000002275	YDL117W	248581	251238	2658	72	1739	0.65	0.076	203	1	1	1	4	7	10	1	10	10	10	10	10	2658	1000	1	0.027088036117382	0.654251316779533	0	0
chrIV	S000002274	YDL116W	251566	253746	2181	16	420	0.206	0.596	1299	3	20	28	29	31	32	7	14	27	29	29	40	2181	1000	1	0.00733608436497	0.192572214580468	0.92	1
chrIV	S000002273	YDL115C	253995	255126	1132	29	767	0.749	0.388	439	6	17	22	27	27	27	14	29	36	37	40	43	1132	1000	1	0.025618374558304	0.67756183745583	0.145	0
chrIV	S000007598	YDL114W-A	254935	255048	114	0	0	0	1	114	0	0	1	4	13	19	0	18	19	25	26	28	114	1000	1	0	0	0.893215857263652	1
chrIV	S000002272	YDL114W	255604	256530	927	39	1651	1.146	0.148	137	8	13	31	31	32	45	2	5	5	6	8	12	927	1000	1	0.042071197411003	1.78101402373247	0	0
chrIV	S000002271	YDL113C	256633	258555	1923	50	3086	0.708	0.08	153	2	5	14	17	22	22	7	22	22	23	25	26	1923	1000	1	0.026001040041602	1.60478419136765	0	0
chrIV	S000002270	YDL112W	258915	263225	4311	115	5293	0.705	0.069	298	2	14	16	20	23	26	0	2	2	2	9	12	4311	1000	1	0.026675945256321	1.22778937601485	0	0
chrIV	S000002269	YDL111C	263313	264110	798	2	190	0.063	0.975	778	0	3	10	19	22	25	9	18	24	28	54	64	798	1000	1	0.00250626566416	0.238095238095238	0.97	1
chrIV	S000002268	YDL110C	264512	264964	453	18	628	1.044	0.219	99	6	27	36	36	36	43	11	34	41	48	52	53	453	1000	1	0.039735099337748	1.38631346578366	0	0
chrIV	S000002267	YDL109C	265258	267201	1944	109	4588	1.595	0.068	132	24	48	50	58	71	71	5	11	20	20	20	28	1944	1000	1	0.056069958847737	2.36008230452675	0.01	0
chrIV	S000002266	YDL108W	267698	268699	1002	4	93	0.11	0.97	972	10	19	26	31	32	33	7	17	22	28	31	36	1002	1000	1	0.003992015968064	0.092814371257485	1	1
chrIV	S000002265	YDL107W	268921	269976	1056	50	2094	1.54	0.082	87	9	17	17	17	17	18	7	9	12	14	15	15	1056	1000	1	0.047348484848485	1.98295454545455	0	0
chrIV	S000002264	YDL106C	270222	271901	1680	46	2948	0.839	0.11	184	2	9	16	18	25	30	7	21	37	37	37	37	1680	1000	1	0.027380952380952	1.7547619047619	0	0
chrIV	S000002263	YDL105W	272389	273597	1209	2	6	0.046	0.75	907	11	25	41	44	50	52	7	9	14	17	24	26	1209	1000	1	0.001654259718776	0.004962779156328	1	1
chrIV	S000002262	YDL104C	273653	274876	1224	43	1619	1.044	0.105	128	5	5	5	5	5	12	14	23	23	23	23	23	1224	1000	1	0.035130718954248	1.32271241830065	0	0
chrIV	S000002261	YDL103C	275148	276581	1434	2	3	0.043	0.987	1416	2	16	24	26	29	34	9	24	32	32	32	32	1434	1000	1	0.00139470013947	0.002092050209205	0.98	1
chrIV	S000002260	YDL102W	276872	280165	3294	12	433	0.108	0.542	1785	2	17	17	17	17	17	3	3	4	8	15	16	3294	1000	1	0.003642987249545	0.131451123254402	0.995	1
chrIV	S000002259	YDL101C	280307	281848	1542	46	817	1.032	0.097	150	2	3	3	3	3	3	5	8	14	16	19	20	1542	1000	1	0.029831387808042	0.529831387808042	0	0
chrIV	S000002258	YDL100C	282112	283176	1065	26	1116	0.804	0.163	174	5	9	12	15	16	18	17	30	35	39	44	47	1065	1000	1	0.024413145539906	1.04788732394366	0	0
chrIV	S000002257	YDL099W	283419	284444	1026	44	2742	1.359	0.103	106	4	27	32	34	36	38	3	6	6	6	6	6	1026	1000	1	0.042884990253411	2.67251461988304	0	0
chrIV	S000002256	YDL098C	284581	285165	585	5	69	0.257	0.516	302	5	9	14	15	18	20	18	29	29	29	29	29	585	1000	1	0.008547008547009	0.117948717948718	0.645	1
chrIV	S000002255	YDL097C	285391	286695	1305	2	25	0.046	0.98	1279	7	25	26	29	37	40	7	17	25	29	29	32	1305	1000	1	0.001532567049808	0.019157088122605	0.99	1
chrIV	S000002254	YDL096C	286998	287324	327	23	2392	2.212	0.183	60	17	27	27	27	27	28	2	2	3	7	11	13	327	1000	1	0.070336391437309	7.31498470948012	0.01	0
chrIV	S000002253	YDL095W	287059	289512	2454	63	4899	0.78	0.112	275	15	26	26	26	26	26	3	9	15	18	22	28	2454	1000	1	0.025672371638142	1.99633251833741	0.005	0
chrIV	S000002252	YDL094C	289572	290081	510	38	2243	2.105	0.196	100	5	10	13	13	14	15	4	8	14	19	19	21	510	1000	1	0.074509803921569	4.39803921568628	0.015	0
chrIV	S000002251	YDL093W	289909	292140	2232	102	4906	1.138	0.063	141	7	27	31	32	34	38	8	21	23	23	34	39	2232	1000	1	0.045698924731183	2.19802867383513	0	0
chrIV	S000002250	YDL092W	292781	293221	441	12	2857	0.588	0.78	344	12	25	32	40	41	50	12	22	29	31	33	33	441	1000	1	0.027210884353742	6.47845804988662	0.735	1
chrIV	S000002249	YDL091C	293392	294759	1368	47	2456	0.758	0.092	126	9	26	26	35	38	44	0	15	15	15	15	16	1368	1000	1	0.034356725146199	1.7953216374269	0	0
chrIV	S000002248	YDL090C	295034	296329	1296	4	24	0.066	0.903	1170	11	21	23	29	30	37	9	26	33	34	38	45	1296	1000	1	0.003086419753086	0.018518518518519	0.965	1
chrIV	S000002247	YDL089W	296820	298274	1455	52	1779	0.759	0.1	146	8	16	33	33	33	33	5	11	14	15	18	23	1455	1000	1	0.03573883161512	1.22268041237113	0	0
chrIV	S000002246	YDL088C	298417	300003	1587	45	1701	0.598	0.12	191	2	6	10	14	18	24	6	20	20	20	39	48	1587	1000	1	0.02835538752363	1.07183364839319	0	0
chrIV	S000002245	YDL087C	300214	300999	786	16	524	0.427	0.687	540	17	24	31	31	33	36	19	27	44	52	67	76	786	1000	1	0.020356234096692	0.666666666666667	0.945	1
chrIV	S000002244	YDL086W	301413	302234	822	81	6191	2.305	0.061	50	15	21	40	40	40	47	14	24	32	46	51	52	822	1000	1	0.098540145985402	7.5316301703163	0	0
chrIV	S000028611	YDL086C-A	301655	302089	435	51	4547	2.68	0.076	33	7	18	30	39	39	47	11	19	25	36	53	56	435	1000	1	0.117241379310345	10.4528735632184	0	0
chrIV	S000007588	YDL085C-A	302464	302670	207	12	672	1.295	0.28	58	11	24	38	43	50	50	8	18	26	30	32	34	207	1000	1	0.057971014492754	3.2463768115942	0.015	0
chrIV	S000002243	YDL085W	303211	304848	1638	56	3358	0.722	0.099	162	12	30	42	53	61	70	19	32	32	32	32	32	1638	1000	1	0.034188034188034	2.05006105006105	0	0
chrIV	S000002242	YDL084W	305237	306577	1341	1	1	0.014	0.981	1316	0	4	23	30	32	35	12	25	27	31	32	39	1341	1000	1	0.000745712155108	0.000745712155108	0.981688311688312	1
chrIV	S000002241	YDL083C	306926	307789	864	23	589	0.521	0.161	139	6	13	20	20	20	20	9	22	30	33	40	42	864	1000	1	0.02662037037037	0.681712962962963	0	0
chrIV	S000002240	YDL082W	308424	309388	965	22	814	0.466	0.228	220	12	23	30	33	38	44	2	8	12	14	23	31	965	1000	1	0.02279792746114	0.843523316062176	0.005	0
chrIV	S000002239	YDL081C	309802	310122	321	8	122	0.514	0.277	89	3	6	9	11	11	20	1	13	14	21	24	27	321	1000	1	0.024922118380062	0.38006230529595	0	0
chrIV	S000002238	YDL080C	310642	312471	1830	66	3226	0.729	0.079	144	3	6	18	19	23	23	6	7	21	25	34	36	1830	1000	1	0.036065573770492	1.76284153005464	0	0
chrIV	S000002237	YDL079C	312951	314748	1798	89	4108	1.188	0.075	134	2	22	26	34	36	41	10	23	39	42	45	54	1798	1000	1	0.049499443826474	2.28476084538376	0	0
chrIV	S000002236	YDL078C	315357	316388	1032	30	1012	0.715	0.171	176	8	18	38	43	49	51	8	21	34	43	48	48	1032	1000	1	0.029069767441861	0.98062015503876	0	0
chrIV	S000002235	YDL077C	316971	320120	3150	42	404	0.3	0.136	428	5	17	25	34	36	41	5	13	16	20	22	30	3150	1000	1	0.013333333333333	0.128253968253968	0.025	0
chrIV	S000002234	YDL076C	320668	321552	885	30	556	0.811	0.129	114	3	4	24	24	24	24	3	16	31	33	33	39	885	1000	1	0.033898305084746	0.628248587570621	0.005	0
chrIV	S000002233	YDL075W	322226	322988	763	4	82	0.122	0.851	649	5	15	26	30	33	36	3	10	14	16	22	23	763	1000	1	0.00524246395806	0.107470511140236	0.91	1
chrIV	S000002232	YDL074C	324047	326149	2103	25	799	0.26	0.128	270	6	10	20	21	24	24	4	19	21	21	22	24	2103	1000	1	0.011887779362815	0.379933428435568	0.015	0
chrIV	S000002231	YDL073W	326613	329567	2955	73	2917	0.6	0.088	259	8	11	29	31	31	31	2	14	20	23	41	42	2955	1000	1	0.024703891708968	0.987140439932318	0	0
chrIV	S000002230	YDL072C	329836	330447	612	27	1365	1.053	0.155	95	8	19	23	27	28	31	12	29	29	29	29	29	612	1000	1	0.044117647058824	2.23039215686275	0	0
chrIV	S000002229	YDL071C	330666	331040	375	44	1822	2.989	0.379	142	17	34	37	42	44	49	1	5	8	8	12	18	375	1000	1	0.117333333333333	4.85866666666667	0.515	1
chrIV	S000002228	YDL070W	331024	332940	1917	58	2313	0.744	0.142	272	14	30	49	56	63	67	4	12	20	22	30	55	1917	1000	1	0.030255607720397	1.20657276995305	0	0
chrIV	S000002227	YDL069C	333121	333810	690	24	900	0.908	0.132	91	10	12	18	20	22	24	2	9	11	27	32	36	690	1000	1	0.034782608695652	1.30434782608696	0	0
chrIV	S000002226	YDL068W	333500	333829	330	10	144	0.797	0.276	91	3	6	11	13	17	17	2	10	11	32	39	43	330	1000	1	0.03030303030303	0.436363636363636	0	0
chrIV	S000002225	YDL067C	334217	334396	180	11	435	1.612	0.222	40	2	6	7	9	13	24	14	36	52	54	61	65	180	1000	1	0.061111111111111	2.41666666666667	0.015	0
chrIV	S000002224	YDL066W	334835	336121	1287	55	3687	1.064	0.097	125	12	24	47	48	52	60	6	10	17	21	30	30	1287	1000	1	0.042735042735043	2.86480186480186	0	0
chrIV	S000002223	YDL065C	336249	337277	1029	48	2260	1.179	0.095	98	6	13	17	19	21	34	14	28	28	29	31	35	1029	1000	1	0.0466472303207	2.19630709426628	0	0
chrIV	S000002222	YDL064W	337487	338070	584	1	11	0.043	0.791	462	12	28	37	42	45	50	3	6	12	15	17	19	584	1000	1	0.001712328767123	0.018835616438356	0.98	1
chrIV	S000002221	YDL063C	338272	340134	1863	55	1612	0.797	0.09	167	3	6	7	7	10	11	3	11	13	15	16	18	1863	1000	1	0.029522275899088	0.865271068169619	0.005	0
chrIV	S000002220	YDL062W	339857	340282	426	14	263	0.912	0.19	81	3	3	4	4	9	12	12	24	24	28	45	45	426	1000	1	0.032863849765258	0.617370892018779	0.01	0
chrIV	S000002219	YDL061C	340628	341219	592	9	78	0.419	0.257	152	0	3	12	18	20	21	11	29	38	38	38	38	592	1000	1	0.015202702702703	0.131756756756757	0.065	0
chrIV	S000002218	YDL060W	341619	343985	2367	4	24	0.04	0.692	1638	9	23	34	39	39	40	4	7	19	26	31	59	2367	1000	1	0.001689902830587	0.010139416983524	0.99	1
chrIV	S000002217	YDL059C	344237	344953	717	46	1195	1.767	0.151	108	8	11	12	12	12	12	4	20	30	41	41	41	717	1000	1	0.064156206415621	1.66666666666667	0	0
chrIV	S000002216	YDL058W	345665	351037	5373	68	1965	0.231	0.212	1140	7	32	42	45	51	56	9	15	28	33	36	37	5373	1000	1	0.012655871952354	0.36571747627024	0.335	0
chrIV	S000002215	YDL057W	351434	352420	987	52	3107	1.079	0.076	75	14	35	43	49	53	55	17	19	27	34	34	38	987	1000	1	0.052684903748734	3.14792299898683	0	0
chrIV	S000002214	YDL056W	352877	355378	2502	82	4399	0.554	0.062	154	2	19	26	29	36	61	4	19	24	25	25	32	2502	1000	1	0.03277378097522	1.75819344524381	0	0
chrIV	S000002213	YDL055C	355674	356759	1086	6	198	0.083	0.702	762	4	18	24	28	30	32	0	4	24	47	57	63	1086	1000	1	0.005524861878453	0.18232044198895	0.985	1
chrIV	S000002212	YDL054C	359825	361285	1461	121	9937	1.04	0.081	118	13	23	34	40	55	64	4	26	34	38	44	53	1461	1000	1	0.082819986310746	6.80150581793292	0	0
chrIV	S000002211	YDL053C	361699	362256	558	31	822	0.667	0.159	89	11	17	22	27	30	43	7	10	30	33	38	56	558	1000	1	0.055555555555556	1.47311827956989	0.005	0
chrIV	S000002210	YDL052C	362672	363583	912	69	5925	0.957	0.084	77	18	39	46	55	61	63	8	22	27	33	41	52	912	1000	1	0.075657894736842	6.49671052631579	0	0
chrIV	S000002209	YDL051W	363952	364779	828	58	1875	0.871	0.126	104	8	25	29	35	37	40	5	13	25	33	43	67	828	1000	1	0.070048309178744	2.26449275362319	0	0
chrIV	S000002208	YDL050C	364446	364817	372	22	858	0.724	0.28	104	3	7	21	36	39	42	6	15	25	36	47	68	372	1000	1	0.059139784946237	2.30645161290323	0	0
chrIV	S000002207	YDL049C	365068	365874	807	77	4387	1.167	0.055	44	5	14	24	27	33	42	7	17	38	60	74	78	807	1000	1	0.095415117719951	5.4361833952912	0	0
chrIV	S000002206	YDL048C	366739	368211	1473	105	5336	0.834	0.047	69	14	33	53	72	80	90	8	29	48	66	75	79	1473	1000	1	0.071283095723014	3.62253903598099	0.005	0
chrIV	S000002205	YDL047W	369771	370706	936	8	244	0.107	0.474	444	11	14	31	45	66	74	0	5	26	36	44	49	936	1000	1	0.008547008547009	0.260683760683761	0.845	1
chrIV	S000002204	YDL046W	371240	371761	522	40	1945	1.011	0.111	58	9	26	29	29	31	41	5	16	32	32	32	32	522	1000	1	0.076628352490422	3.72605363984674	0	0
chrIV	S000006430	YDL045W-A	372248	372535	288	7	638	0.325	0.413	119	18	35	44	46	53	58	1	9	9	9	15	23	288	1000	1	0.024305555555556	2.21527777777778	0.425	0
chrIV	S000002203	YDL045C	372688	373608	921	3	277	0.044	0.996	917	8	11	14	31	37	53	10	18	22	27	31	36	921	1000	1	0.003257328990228	0.300760043431053	0.96	1
chrIV	S000002202	YDL044C	373967	375289	1323	55	1557	0.61	0.118	156	13	31	40	40	40	41	15	31	43	43	43	49	1323	1000	1	0.041572184429327	1.17687074829932	0.01	0
chrIV	S000002201	YDL043C	375680	376480	801	6	252	0.112	0.61	489	12	15	28	39	43	44	13	30	37	42	52	68	801	1000	1	0.00749063670412	0.314606741573034	0.965	1
chrIV	S000002200	YDL042C	376757	378445	1689	135	6455	1.36	0.054	92	4	24	24	24	32	36	18	33	39	46	49	50	1689	1000	1	0.079928952042629	3.82178804026051	0	0
chrIV	S000002199	YDL041W	378102	378455	354	37	2463	1.773	0.164	58	17	25	28	36	41	56	17	30	36	44	48	49	354	1000	1	0.104519774011299	6.95762711864407	0	0
chrIV	S000002198	YDL040C	378874	381438	2565	87	3297	0.618	0.089	229	9	22	42	50	55	70	6	30	37	40	43	46	2565	1000	1	0.033918128654971	1.28538011695906	0	0
chrIV	S000002197	YDL039C	381985	384081	2097	51	2892	0.433	0.06	125	3	11	29	35	40	42	4	8	10	13	19	22	2097	1000	1	0.024320457796853	1.379113018598	0	0
chrIV	S000002195	YDL037C	384601	385587	987	49	1421	0.972	0.105	104	1	3	8	10	16	17	3	7	16	22	33	47	987	1000	1	0.049645390070922	1.43971631205674	0	0
chrIV	S000002194	YDL036C	387513	388901	1389	62	3560	1.003	0.105	146	3	11	19	25	35	49	21	32	37	39	40	40	1389	1000	1	0.044636429085673	2.56299496040317	0	0
chrIV	S000002193	YDL035C	389172	392057	2886	72	1664	0.638	0.16	463	0	20	22	26	29	32	1	12	28	44	50	56	2886	1000	1	0.024948024948025	0.576576576576577	0.015	0
chrIV	S000002192	YDL034W	391783	392127	345	15	173	1.186	0.171	59	3	7	12	13	13	13	10	16	24	27	30	36	345	1000	1	0.043478260869565	0.501449275362319	0.005	0
chrIV	S000002191	YDL033C	392659	393912	1254	111	6365	2.603	0.074	93	18	27	38	45	49	50	12	30	31	31	31	31	1254	1000	1	0.088516746411483	5.07575757575758	0	0
chrIV	S000002190	YDL032W	393690	394001	312	18	372	1.526	0.442	138	6	24	26	36	50	58	19	32	32	32	32	32	312	1000	1	0.057692307692308	1.19230769230769	0.27	0
chrIV	S000002189	YDL031W	394217	397204	2988	16	158	0.12	0.472	1409	11	29	32	45	49	63	3	25	26	26	26	26	2988	1000	1	0.005354752342704	0.052878179384204	0.98	1
chrIV	S000002188	YDL030W	397537	399129	1593	8	42	0.112	0.903	1439	2	20	26	26	26	26	14	32	32	32	32	34	1593	1000	1	0.005021971123666	0.026365348399247	0.985	1
chrIV	S000002187	YDL029W	399340	400638	1299	1	18	0.016	0.995	1293	17	30	37	37	37	37	1	8	13	13	13	13	1299	1000	1	0.000769822940724	0.013856812933025	0.955	1
chrIV	S000002186	YDL028C	400997	403291	2295	16	822	0.109	0.801	1838	4	13	15	15	15	15	6	15	30	38	42	47	2295	1000	1	0.006971677559913	0.358169934640523	0.98	1
chrIV	S000002185	YDL027C	403695	404957	1263	60	2773	0.764	0.07	88	12	31	37	41	41	41	6	26	26	32	37	38	1263	1000	1	0.04750593824228	2.19556611243072	0	0
chrIV	S000002184	YDL026W	404749	405060	312	12	229	0.613	0.308	96	6	11	17	21	23	29	20	28	35	42	44	49	312	1000	1	0.038461538461539	0.733974358974359	0.005	0
chrIV	S000002183	YDL025C	405344	407206	1863	71	2064	0.55	0.087	163	1	10	15	21	28	38	12	18	34	43	50	60	1863	1000	1	0.038110574342458	1.10789049919485	0.005	0
chrIV	S000028610	YDL025W-A	405410	405514	105	3	8	0.435	0.895	94	7	9	22	25	30	33	7	14	21	23	23	28	105	1000	1	0.028571428571429	0.076190476190476	0.71	1
chrIV	S000002182	YDL024C	408451	409857	1407	105	7343	0.969	0.048	67	8	15	25	38	52	54	19	38	61	76	96	110	1407	1000	1	0.074626865671642	5.21890547263682	0	0
chrIV	S000028537	YDL022C-A	409808	410056	249	40	2842	2.031	0.08	20	6	14	25	32	42	49	18	40	49	54	71	91	249	1000	1	0.160642570281125	11.4136546184739	0	0
chrIV	S000002181	YDL023C	411761	412081	321	28	1046	1.006	0.109	35	19	39	52	67	72	95	11	16	23	36	42	57	321	1000	1	0.087227414330218	3.25856697819315	0	0
chrIV	S000002180	YDL022W	411825	413000	1176	99	5994	0.978	0.043	51	15	34	47	66	80	105	10	13	19	36	45	52	1176	1000	1	0.084183673469388	5.0969387755102	0	0
chrIV	S000002179	YDL021W	413953	414888	936	103	4640	1.238	0.083	78	13	32	47	60	69	74	26	38	49	60	65	69	936	1000	1	0.110042735042735	4.95726495726496	0.015	0
chrIV	S000002178	YDL020C	415113	416708	1596	123	3429	0.891	0.04	64	8	35	47	59	68	81	7	19	26	49	64	76	1596	1000	1	0.077067669172932	2.1484962406015	0	0
chrIV	S000002177	YDL019C	417663	421514	3852	266	26249	0.83	0.024	91	14	26	41	57	66	71	7	15	44	47	54	60	3852	1000	1	0.069055036344756	6.8143821391485	0	0
chrIV	S000002176	YDL018C	422833	423510	678	44	2134	0.836	0.143	97	5	10	19	20	45	51	11	25	37	47	47	47	678	1000	1	0.064896755162242	3.14749262536873	0	0
chrIV	S000002175	YDL017W	424209	425732	1524	13	631	0.099	0.685	1044	10	35	47	58	68	77	11	26	26	26	26	29	1524	1000	1	0.008530183727034	0.414041994750656	1	1
chrIV	S000002174	YDL016C	425570	425872	303	25	412	1.061	0.284	86	0	0	0	0	0	23	9	11	11	11	13	13	303	1000	1	0.082508250825083	1.35973597359736	0.05	0
chrIV	S000002173	YDL015C	426002	426934	933	0	0	0	1	933	6	18	22	22	22	22	18	30	33	33	33	37	933	1000	1	0	0	1	1
chrIV	S000002172	YDL014W	427364	428347	984	0	0	0	1	984	1	15	41	41	41	49	10	13	17	23	24	24	984	1000	1	0	0	0.921980046097693	1
chrIV	S000002171	YDL013W	429067	430926	1860	57	1110	0.389	0.091	170	11	23	31	43	43	43	2	13	20	33	49	64	1860	1000	1	0.030645161290323	0.596774193548387	0.04	0
chrIV	S000002170	YDL012C	431108	431517	410	49	4333	1.571	0.151	62	11	15	18	24	24	28	15	28	51	64	75	81	410	1000	1	0.119512195121951	10.5682926829268	0	0
chrIV	S000002169	YDL011C	432308	432631	324	41	2398	1.688	0.148	48	22	36	53	64	75	78	6	19	34	41	41	61	324	1000	1	0.126543209876543	7.40123456790123	0	0
chrIV	S000002168	YDL010W	432330	433025	696	78	3761	1.47	0.069	48	19	34	49	64	72	75	5	15	32	32	59	71	696	1000	1	0.112068965517241	5.40373563218391	0	0
chrIV	S000002167	YDL009C	432925	433248	324	30	364	1.186	0.244	79	5	18	30	50	72	91	10	25	25	39	54	70	324	1000	1	0.092592592592593	1.12345679012346	0.095	0
chrIV	S000002166	YDL008W	433497	433994	498	22	1801	0.555	0.596	297	17	35	42	48	70	88	19	40	55	59	76	95	498	1000	1	0.044176706827309	3.61646586345382	0.79	1
chrIV	S000113557	YDL007C-A	436567	436824	258	31	1087	1.464	0.19	49	5	20	35	54	73	95	13	27	43	49	60	60	258	1000	1	0.12015503875969	4.21317829457364	0.01	0
chrIV	S000002165	YDL007W	438047	439360	1314	4	47	0.03	0.859	1129	6	15	36	44	58	63	17	36	45	46	53	65	1314	1000	1	0.003044140030441	0.035768645357687	1	1
chrIV	S000002164	YDL006W	439909	440754	846	35	1313	0.38	0.219	185	11	17	35	35	35	35	20	31	44	50	57	65	846	1000	1	0.041371158392435	1.55200945626478	0.025	0
chrIV	S000002163	YDL005C	441014	442309	1296	92	1939	0.595	0.125	162	13	25	28	33	35	50	9	15	29	45	50	61	1296	1000	1	0.070987654320988	1.49614197530864	0.015	0
chrIV	S000002162	YDL004W	443029	443511	483	37	1032	0.67	0.153	74	10	27	43	51	56	64	8	19	30	52	66	67	483	1000	1	0.076604554865425	2.13664596273292	0	0
chrIV	S000002161	YDL003W	444683	446383	1701	20	1735	0.093	0.262	446	2	16	37	45	49	65	18	38	58	74	94	107	1701	1000	1	0.011757789535567	1.01998824221046	0.815	1
chrIV	S000002160	YDL002C	446967	447578	612	120	12724	1.775	0.049	30	20	32	49	61	61	61	21	31	43	63	88	105	612	1000	1	0.196078431372549	20.7908496732026	0	0
chrIV	S000002159	YDL001W	447984	449276	1293	234	56592	1.702	0.029	37	13	15	36	55	70	88	14	20	44	64	85	105	1293	1000	1	0.180974477958237	43.7679814385151	0	0
chrIV	S000002408	YDR001C	450220	452475	2256	448	43574	1.847	0.018	40	20	38	51	69	84	109	17	43	52	52	52	62	2256	1000	1	0.198581560283688	19.3147163120567	0	0
chrIV	S000002409	YDR002W	453045	453650	606	5	101	0.064	0.678	411	7	22	42	62	81	103	23	46	54	74	98	112	606	1000	1	0.008250825082508	0.166666666666667	0.99	1
chrIV	S000002410	YDR003W	454122	454754	633	119	11341	1.528	0.052	33	20	24	50	50	50	74	14	35	51	61	63	75	633	1000	1	0.187993680884676	17.9162717219589	0	0
chrIV	S000028819	YDR003W-A	454782	454904	123	15	807	0.97	0.382	47	28	39	55	74	98	99	14	29	38	53	62	73	123	1000	1	0.121951219512195	6.5609756097561	0.39	0
chrIV	S000002411	YDR004W	455201	456583	1383	148	3680	0.817	0.061	84	12	27	38	63	80	93	16	27	43	48	48	59	1383	1000	1	0.107013738250181	2.66088214027476	0	0
chrIV	S000002412	YDR005C	456836	458103	1268	70	3072	0.41	0.146	185	8	22	32	44	49	59	9	25	40	55	64	68	1268	1000	1	0.055205047318612	2.42271293375394	0	0
chrIV	S000002413	YDR006C	458542	461247	2706	170	8135	0.483	0.052	140	10	33	37	41	44	67	9	27	53	69	83	111	2706	1000	1	0.062823355506282	3.00628233555063	0.04	0
chrIV	S000002414	YDR007W	461842	462516	675	99	7266	1.343	0.079	53	25	47	69	88	90	93	21	43	65	90	97	105	675	1000	1	0.146666666666667	10.7644444444444	0	0
chrIV	S000002415	YDR008C	462252	462602	351	54	7594	1.425	0.068	24	8	22	37	62	82	85	21	49	73	96	106	114	351	1000	1	0.153846153846154	21.6353276353276	0	0
chrIV	S000002416	YDR009W	463434	464996	1563	181	10770	1.136	0.036	56	22	46	66	93	106	121	12	30	50	63	81	85	1563	1000	1	0.115802943058221	6.89059500959693	0	0
chrIV	S000002417	YDR010C	465051	465383	333	59	33780	1.829	0.06	20	16	36	48	55	67	76	16	38	56	74	79	90	333	1000	1	0.177177177177177	101.441441441441	0.01	0
chrIV	S000002418	YDR011W	465919	470424	4506	333	18830	0.762	0.023	104	22	45	66	79	101	105	16	23	35	51	68	81	4506	1000	1	0.073901464713715	4.17887261429206	0.02	0
chrIV	S000002419	YDR012W	471853	472941	1089	41	1247	0.398	0.288	314	10	25	35	47	58	71	8	32	32	33	51	57	1089	1000	1	0.037649219467401	1.14508723599633	0.14	0
chrIV	S000002420	YDR013W	473157	473783	627	2	8	0.035	0.732	459	21	32	34	34	34	48	7	27	40	42	46	51	627	1000	1	0.003189792663477	0.012759170653908	0.935	1
chrIV	S000002421	YDR014W	474046	475989	1944	112	3946	0.613	0.06	116	17	35	35	35	43	43	10	19	26	38	43	53	1944	1000	1	0.05761316872428	2.0298353909465	0.01	0
chrIV	S000113613	YDR014W-A	477797	478285	489	38	3056	0.952	0.125	61	14	27	35	41	56	70	8	10	10	32	33	34	489	1000	1	0.077709611451943	6.24948875255624	0	0
chrIV	S000002422	YDR015C	477960	478199	240	16	2160	0.814	0.158	38	11	15	21	32	42	55	10	16	18	36	37	38	240	1000	1	0.066666666666667	9	0.015	0
chrIV	S000002423	YDR016C	478474	478758	285	5	70	0.211	0.863	246	1	10	16	21	30	43	11	30	46	46	47	51	285	1000	1	0.017543859649123	0.245614035087719	0.665	1
chrIV	S000002424	YDR017C	479115	482267	3153	129	6017	0.485	0.073	229	6	30	32	37	48	53	7	31	43	63	86	95	3153	1000	1	0.040913415794482	1.90834126228988	0	0
chrIV	S000002425	YDR018C	482670	483860	1191	178	12985	2.175	0.047	56	11	22	29	53	57	57	19	35	52	64	75	95	1191	1000	1	0.149454240134341	10.9026028547439	0	0
chrIV	S000002426	YDR019C	484163	485365	1203	148	9696	1.746	0.064	77	7	24	33	42	60	73	20	38	48	53	63	63	1203	1000	1	0.123025768911056	8.05985037406484	0	0
chrIV	S000002427	YDR020C	485746	486444	699	66	8361	1.333	0.083	58	12	34	54	70	85	101	5	23	23	23	23	27	699	1000	1	0.094420600858369	11.9613733905579	0	0
chrIV	S000002428	YDR021W	486804	488003	1200	1	6	0.012	0.975	1170	3	18	23	29	33	47	6	11	14	18	32	32	1200	1000	1	0.000833333333333	0.005	0.925	1
chrIV	S000002429	YDR022C	488072	488662	591	34	1976	0.871	0.086	51	5	5	5	5	5	12	17	25	32	45	45	45	591	1000	1	0.057529610829103	3.34348561759729	0.005	0
chrIV	S000002430	YDR023W	489508	490896	1389	9	402	0.101	0.959	1332	9	24	35	49	54	56	4	20	37	42	47	54	1389	1000	1	0.006479481641469	0.289416846652268	0.995	1
chrIV	S000002431	YDR024W	491017	491502	486	62	5579	2.09	0.134	65	3	13	13	13	13	20	5	7	8	11	18	25	486	1000	1	0.127572016460905	11.4794238683128	0	0
chrIV	S000002432	YDR025W	491515	492324	810	22	434	0.407	0.17	138	7	21	31	41	41	41	8	16	21	33	34	37	810	1000	1	0.027160493827161	0.535802469135802	0	0
chrIV	S000002433	YDR026C	492556	494268	1713	109	7704	1.011	0.055	95	7	16	18	24	26	35	14	23	31	32	32	32	1713	1000	1	0.063631056625803	4.49737302977233	0	0
chrIV	S000002434	YDR027C	494649	497318	2670	40	1630	0.213	0.253	675	11	29	45	56	62	69	4	21	26	39	44	48	2670	1000	1	0.01498127340824	0.610486891385768	0.55	1
chrIV	S000002435	YDR028C	497835	500879	3045	77	2834	0.375	0.142	433	13	16	35	37	38	38	2	7	14	28	44	49	3045	1000	1	0.025287356321839	0.930706075533661	0.01	0
chrIV	S000002436	YDR029W	501100	501414	315	20	324	1.022	0.295	93	5	7	10	11	12	12	21	30	47	54	57	58	315	1000	1	0.063492063492064	1.02857142857143	0.075	0
chrIV	S000002437	YDR030C	501753	503273	1521	70	5654	0.726	0.107	163	18	32	49	52	54	54	11	26	31	42	49	63	1521	1000	1	0.046022353714662	3.71729125575279	0.015	0
chrIV	S000002438	YDR031W	503498	503863	366	10	283	0.438	0.26	95	14	28	36	43	48	63	9	23	33	44	68	82	366	1000	1	0.027322404371585	0.773224043715847	0.035	0
chrIV	S000002439	YDR032C	504099	504695	597	46	2163	1.318	0.178	106	8	24	27	41	44	45	6	26	46	50	71	87	597	1000	1	0.077051926298158	3.62311557788945	0.01	0
chrIV	S000002440	YDR033W	508147	509109	963	47	3090	0.97	0.12	116	8	9	24	41	55	59	3	5	7	9	12	15	963	1000	1	0.048805815160955	3.20872274143302	0	0
chrIV	S000002441	YDR034C	509737	512109	2373	54	1819	0.375	0.088	210	16	31	40	48	57	60	7	20	40	47	47	49	2373	1000	1	0.02275600505689	0.766540244416351	0.015	0
chrIV	S000007233	YDR034C-A	520516	520692	177	11	252	1.726	0.26	46	6	9	17	29	29	29	14	25	35	44	50	50	177	1000	1	0.062146892655367	1.42372881355932	0.05	0
chrIV	S000007234	YDR034W-B	521314	521469	156	12	87	2.179	0.263	41	6	26	37	43	46	54	19	37	47	52	60	66	156	1000	1	0.076923076923077	0.557692307692308	0.06	0
chrIV	S000002442	YDR035W	521816	522928	1113	53	2534	1.454	0.116	129	5	21	35	55	67	70	6	11	15	18	24	28	1113	1000	1	0.047619047619048	2.27672955974843	0	0
chrIV	S000002443	YDR036C	523211	524713	1503	80	3574	2.091	0.045	67	4	11	18	21	27	43	8	27	33	40	41	41	1503	1000	1	0.053226879574185	2.37791084497671	0	0
chrIV	S000002444	YDR037W	525440	527215	1776	6	15	0.116	0.448	796	3	15	23	37	39	42	13	29	43	44	44	44	1776	1000	1	0.003378378378378	0.008445945945946	0.97	1
chrIV	S000002445	YDR038C	527422	530697	3276	54	3823	0.466	0.791	2591	16	30	30	30	30	30	0	0	0	0	0	0	3276	1000	1	0.016483516483517	1.16697191697192	0.895	1
chrIV	S000002446	YDR039C	531307	534582	3276	0	0	0	1	3276	0	0	0	0	0	0	0	0	0	0	0	2	3276	1000	1	0	0	0.893215857263652	1
chrIV	S000002447	YDR040C	535192	538467	3276	24	1852	0.205	0.602	1971	0	0	0	0	0	0	2	3	12	22	38	38	3276	1000	1	0.007326007326007	0.565323565323565	0.875	1
chrIV	S000002448	YDR041W	539803	540414	612	16	647	0.74	0.302	185	15	29	44	57	67	68	1	1	4	9	28	49	612	1000	1	0.026143790849673	1.05718954248366	0.03	0
chrIV	S000002449	YDR042C	540601	541203	603	15	131	0.611	0.179	108	0	1	5	9	24	35	9	14	21	37	57	72	603	1000	1	0.024875621890547	0.217247097844113	0.02	0
chrIV	S000002450	YDR043C	542674	543369	696	32	1082	1.003	0.266	185	22	41	54	72	79	83	1	1	5	12	28	28	696	1000	1	0.045977011494253	1.55459770114943	0.005	0
chrIV	S000002451	YDR044W	546642	547628	987	0	0	0	1	987	10	14	25	31	44	47	3	5	6	8	15	18	987	1000	1	0	0	1	1
chrIV	S000002452	YDR045C	547978	548310	333	2	21	0.102	0.489	163	0	6	7	7	7	11	8	11	24	34	38	43	333	1000	1	0.006006006006006	0.063063063063063	0.815	1
chrIV	S000002453	YDR046C	548762	550576	1815	65	3549	0.646	0.084	153	3	19	23	24	28	28	7	30	53	72	90	90	1815	1000	1	0.035812672176309	1.95537190082645	0	0
chrIV	S000002454	YDR047W	551860	552948	1089	2	152	0.034	0.607	661	3	8	17	36	53	59	2	24	25	28	29	31	1089	1000	1	0.001836547291093	0.139577594123049	0.955	1
chrIV	S000002455	YDR048C	553084	553398	315	25	747	1.687	0.308	97	5	6	6	6	6	17	6	9	12	13	16	16	315	1000	1	0.079365079365079	2.37142857142857	0.025	0
chrIV	S000002456	YDR049W	553254	555152	1899	33	624	0.344	0.259	492	4	26	27	27	27	34	2	11	11	11	11	32	1899	1000	1	0.0173775671406	0.328593996840442	0.01	0
chrIV	S000002457	YDR050C	555726	556472	747	1	3	0.026	1	747	8	20	43	45	45	45	1	17	23	28	35	44	747	1000	1	0.001338688085676	0.004016064257028	0.985	1
chrIV	S000002458	YDR051C	557056	558060	1005	55	2885	1.13	0.099	99	15	34	55	55	55	55	10	28	36	36	37	37	1005	1000	1	0.054726368159204	2.87064676616915	0	0
chrIV	S000002459	YDR052C	558511	560625	2115	1	147	0.008	0.712	1506	7	9	25	26	35	57	0	11	22	25	27	27	2115	1000	1	0.000472813238771	0.069503546099291	0.995	1
chrIV	S000002460	YDR053W	560249	560644	396	0	0	0	1	396	0	0	0	0	0	0	1	14	23	27	29	29	396	1000	1	0	0	0.893215857263652	1
chrIV	S000002461	YDR054C	561440	562327	888	7	470	0.165	0.419	372	2	5	6	19	19	19	4	10	27	40	54	56	888	1000	1	0.007882882882883	0.529279279279279	0.605	1
chrIV	S000002462	YDR055W	563527	564861	1335	48	2448	0.757	0.085	114	9	23	40	61	67	68	5	12	22	24	31	34	1335	1000	1	0.035955056179775	1.83370786516854	0	0
chrIV	S000002463	YDR056C	565023	565640	618	39	1181	1.305	0.163	101	5	9	17	21	22	30	6	22	31	33	34	41	618	1000	1	0.063106796116505	1.91100323624595	0	0
chrIV	S000002464	YDR057W	565927	567555	1629	61	3577	0.789	0.116	189	12	28	40	44	48	52	9	19	23	27	36	49	1629	1000	1	0.037446286065071	2.19582565991406	0	0
chrIV	S000002465	YDR058C	567723	568703	981	34	924	0.763	0.146	143	16	19	21	25	27	33	19	36	53	55	61	72	981	1000	1	0.034658511722732	0.941896024464832	0	0
chrIV	S000002466	YDR059C	569234	569770	537	28	1697	1.18	0.175	94	1	17	24	33	37	51	6	27	33	48	48	48	537	1000	1	0.052141527001862	3.16014897579143	0	0
chrIV	S000002467	YDR060W	570649	573726	3078	19	950	0.119	0.879	2705	2	16	18	37	43	58	7	33	51	53	53	60	3078	1000	1	0.006172839506173	0.308641975308642	0.98	1
chrIV	S000002468	YDR061W	574164	575783	1620	57	2714	0.869	0.09	145	7	30	46	50	50	50	1	19	23	29	29	29	1620	1000	1	0.035185185185185	1.67530864197531	0	0
chrIV	S000002469	YDR062W	576474	578159	1686	2	6	0.031	0.632	1065	7	9	15	15	19	24	8	12	26	27	37	37	1686	1000	1	0.001186239620403	0.00355871886121	0.97	1
chrIV	S000002470	YDR063W	578663	579112	450	14	750	0.862	0.251	113	1	15	18	19	19	19	16	18	18	18	18	18	450	1000	1	0.031111111111111	1.66666666666667	0	0
chrIV	S000002471	YDR064W	579458	580452	995	0	0	0	1	995	1	5	12	13	28	28	4	9	10	17	20	24	995	1000	1	0	0	0.921980046097693	1
chrIV	S000002472	YDR065W	580687	581784	1098	27	1088	0.694	0.143	157	1	9	9	9	9	23	4	8	16	18	23	25	1098	1000	1	0.024590163934426	0.990892531876138	0	0
chrIV	S000002473	YDR066C	581908	582498	591	28	1260	1.18	0.183	108	2	8	11	14	14	14	4	20	25	28	38	39	591	1000	1	0.047377326565144	2.13197969543147	0.005	0
chrIV	S000002474	YDR067C	582791	583465	675	25	989	0.825	0.153	103	11	25	28	36	40	42	8	21	25	28	31	31	675	1000	1	0.037037037037037	1.46518518518519	0	0
chrIV	S000002475	YDR068W	583713	584645	933	24	388	0.547	0.218	203	12	25	28	34	52	60	3	9	10	10	10	10	933	1000	1	0.02572347266881	0.415862808145766	0.01	0
chrIV	S000002476	YDR069C	584939	587719	2781	2	10	0.015	0.784	2180	8	13	17	19	20	23	9	20	22	26	33	33	2781	1000	1	0.000719165767709	0.003595828838547	0.37	0
chrIV	S000002477	YDR070C	588098	588379	282	7	177	0.563	0.358	101	2	11	17	17	17	17	4	19	30	33	34	39	282	1000	1	0.024822695035461	0.627659574468085	0.06	0
chrIV	S000002478	YDR071C	588827	589402	576	15	616	0.608	0.319	184	5	19	31	34	43	43	4	24	28	33	37	57	576	1000	1	0.026041666666667	1.06944444444444	0.08	0
chrIV	S000002479	YDR072C	589761	591344	1584	88	7294	1.193	0.082	130	9	24	26	30	41	43	6	9	23	34	41	46	1584	1000	1	0.055555555555556	4.60479797979798	0	0
chrIV	S000002480	YDR073W	592439	592948	510	32	1214	1.262	0.212	108	8	26	39	57	64	85	10	22	42	63	63	63	510	1000	1	0.062745098039216	2.38039215686274	0	0
chrIV	S000002481	YDR074W	593893	596583	2691	12	653	0.087	0.353	949	4	18	38	51	58	73	3	8	25	27	29	31	2691	1000	1	0.004459308807135	0.24266072092159	0.31	0
chrIV	S000002482	YDR075W	597156	598082	927	20	1147	0.43	0.161	149	6	9	21	27	27	27	2	14	17	19	24	44	927	1000	1	0.021574973031284	1.23732470334412	0	0
chrIV	S000002483	YDR076W	598468	599688	1221	53	2016	0.931	0.074	90	2	20	22	25	30	47	18	29	51	73	75	80	1221	1000	1	0.043407043407043	1.65110565110565	0	0
chrIV	S000002484	YDR077W	600793	601809	1017	24	872	0.556	0.118	120	1	10	18	33	49	53	10	18	24	27	30	41	1017	1000	1	0.023598820058997	0.857423795476893	0	0
chrIV	S000002485	YDR078C	602198	602869	672	32	1315	1.317	0.122	82	4	5	11	13	14	22	11	28	33	37	52	54	672	1000	1	0.047619047619048	1.95684523809524	0	0
chrIV	S000002486	YDR079W	603064	603399	336	19	273	1.661	0.307	103	19	28	31	34	35	36	2	5	8	8	10	10	336	1000	1	0.056547619047619	0.8125	0.09	0
chrIV	S000007603	YDR079C-A	603593	603811	219	4	189	0.576	0.393	86	3	5	7	25	30	31	12	20	20	22	24	25	219	1000	1	0.018264840182648	0.863013698630137	0.09	0
chrIV	S000002487	YDR080W	604008	606986	2979	27	307	0.248	0.122	363	9	20	22	33	55	58	7	9	12	12	12	12	2979	1000	1	0.009063444108761	0.103054716347768	0.035	0
chrIV	S000002488	YDR081C	607304	610081	2778	8	55	0.072	0.627	1743	4	10	11	12	14	16	1	10	11	11	11	11	2778	1000	1	0.002879769618431	0.01979841612671	0.99	1
chrIV	S000002489	YDR082W	610441	611925	1485	6	513	0.118	0.651	967	2	20	20	20	20	20	11	13	14	14	17	20	1485	1000	1	0.004040404040404	0.345454545454545	0.995	1
chrIV	S000002490	YDR083W	612073	613251	1179	32	2604	0.852	0.126	149	8	18	18	19	19	19	2	4	7	19	21	23	1179	1000	1	0.027141645462256	2.20865139949109	0	0
chrIV	S000002491	YDR084C	613405	614004	600	27	1783	1.528	0.165	99	1	4	7	13	16	16	9	26	28	32	32	36	600	1000	1	0.045	2.97166666666667	0	0
chrIV	S000002492	YDR085C	614288	616150	1863	37	1658	0.613	0.123	229	0	21	31	34	37	45	7	19	34	39	39	39	1863	1000	1	0.019860440150295	0.88996242619431	0.01	0
chrIV	S000002493	YDR086C	616928	617170	243	0	0	0	1	243	0	6	27	34	36	37	1	19	19	19	19	19	243	1000	1	0	0	0.893215857263652	1
chrIV	S000002494	YDR087C	617470	618306	837	1	3	0.035	0.52	435	10	28	28	32	50	53	8	27	27	27	30	41	837	1000	1	0.001194743130227	0.003584229390681	0.935	1
chrIV	S000002495	YDR088C	618497	619645	1149	13	353	0.313	0.706	811	18	24	24	24	34	34	4	8	17	21	22	24	1149	1000	1	0.011314186248912	0.307223672758921	0.87	1
chrIV	S000002496	YDR089W	622112	624721	2610	104	6038	0.934	0.071	185	8	11	26	27	29	32	4	12	14	21	23	42	2610	1000	1	0.039846743295019	2.31340996168582	0	0
chrIV	S000002497	YDR090C	625066	625998	933	26	2064	0.569	0.152	142	13	29	35	37	40	44	4	18	21	26	26	26	933	1000	1	0.027867095391211	2.21221864951768	0	0
chrIV	S000002498	YDR091C	626708	628534	1827	0	0	0	1	1827	5	5	8	11	13	17	1	11	22	23	24	41	1827	1000	1	0	0	1	1
chrIV	S000002499	YDR092W	629876	630605	730	36	1692	0.992	0.219	160	7	23	29	33	38	38	6	19	34	35	44	49	730	1000	1	0.049315068493151	2.31780821917808	0.005	0
chrIV	S000002500	YDR093W	631282	636120	4839	325	20481	1.681	0.033	160	0	6	24	30	34	51	13	30	48	58	61	62	4839	1000	1	0.067162636908452	4.23248605083695	0	0
chrIV	S000002501	YDR094W	635840	636175	336	67	7807	4.759	0.068	23	26	45	61	67	75	80	12	25	36	44	45	46	336	1000	1	0.199404761904762	23.2351190476191	0.01	0
chrIV	S000002502	YDR095C	636117	636527	411	63	4416	3.689	0.08	33	15	39	63	76	83	88	6	13	20	23	24	25	411	1000	1	0.153284671532847	10.7445255474453	0	0
chrIV	S000002503	YDR096W	637139	639823	2685	58	2080	0.548	0.058	157	3	7	18	38	53	68	6	10	11	11	11	12	2685	1000	1	0.021601489757914	0.774674115456238	0	0
chrIV	S000002504	YDR097C	640109	643837	3729	79	2632	0.52	0.093	347	7	10	12	15	17	19	0	6	8	11	16	19	3729	1000	1	0.021185304371145	0.705819254491821	0	0
chrIV	S000002505	YDR098C	644178	644930	753	24	1155	0.877	0.163	123	6	15	16	17	26	28	7	24	38	38	38	38	753	1000	1	0.031872509960159	1.53386454183267	0	0
chrIV	S000002506	YDR099W	652781	654428	1648	76	3148	1.757	0.091	150	2	19	34	36	39	39	4	6	13	14	14	22	1648	1000	1	0.046116504854369	1.91019417475728	0	0
chrIV	S000002507	YDR100W	655013	655444	432	29	2291	2.463	0.245	106	15	37	41	42	44	46	0	3	5	10	12	12	432	1000	1	0.06712962962963	5.30324074074074	0	0
chrIV	S000002508	YDR101C	655686	657467	1782	48	1683	0.979	0.092	164	4	5	21	21	25	26	10	18	21	30	30	32	1782	1000	1	0.026936026936027	0.944444444444444	0	0
chrIV	S000002509	YDR102C	657648	657980	333	25	1122	2.515	0.288	96	10	16	16	17	17	22	5	12	15	16	19	20	333	1000	1	0.075075075075075	3.36936936936937	0.015	0
chrIV	S000002510	YDR103W	658350	661103	2754	51	1543	0.573	0.094	260	5	21	24	41	41	41	2	2	7	11	12	13	2754	1000	1	0.018518518518519	0.560275962236747	0.015	0
chrIV	S000002511	YDR104C	661173	664910	3738	59	2536	0.431	0.078	292	2	3	9	11	13	13	13	30	39	41	43	45	3738	1000	1	0.015783841626538	0.678437667201712	0.005	0
chrIV	S000002512	YDR105C	665349	666770	1422	46	3135	1.098	0.099	141	9	10	31	33	36	38	4	21	25	26	31	31	1422	1000	1	0.032348804500703	2.20464135021097	0	0
chrIV	S000002513	YDR106W	667004	667858	855	33	1350	1.293	0.201	172	14	21	22	26	28	34	6	15	18	19	20	22	855	1000	1	0.03859649122807	1.57894736842105	0	0
chrIV	S000002514	YDR107C	669016	671034	2019	58	2422	0.829	0.09	182	1	2	2	2	13	17	5	18	21	27	29	31	2019	1000	1	0.028727092620109	1.19960376423972	0	0
chrIV	S000002515	YDR108W	671269	673365	2097	45	2390	0.581	0.131	275	10	20	29	31	35	38	3	5	5	6	9	10	2097	1000	1	0.021459227467811	1.13972341440153	0.005	0
chrIV	S000002516	YDR109C	673520	675667	2148	48	1427	0.591	0.155	332	2	4	5	9	9	10	14	18	31	33	33	34	2148	1000	1	0.022346368715084	0.664338919925512	0	0
chrIV	S000002517	YDR110W	676102	677802	1701	55	3085	0.899	0.103	175	7	20	33	33	37	45	7	14	17	22	22	24	1701	1000	1	0.03233392122281	1.81363903586126	0	0
chrIV	S000002518	YDR111C	678241	679764	1524	69	2575	1.307	0.098	150	1	7	11	17	18	19	9	15	29	51	53	53	1524	1000	1	0.045275590551181	1.68963254593176	0	0
chrIV	S000002519	YDR112W	679544	679852	309	20	819	1.764	0.191	59	11	18	22	23	25	30	7	21	38	46	47	47	309	1000	1	0.064724919093851	2.6504854368932	0	0
chrIV	S000002520	YDR113C	680496	681617	1122	18	468	0.386	0.512	574	21	43	56	68	83	84	2	13	19	20	24	24	1122	1000	1	0.016042780748663	0.417112299465241	0.825	1
chrIV	S000002521	YDR114C	681924	682226	303	21	1487	1.718	0.347	105	12	25	29	29	31	54	1	2	7	7	13	21	303	1000	1	0.069306930693069	4.90759075907591	0.145	0
chrIV	S000002522	YDR115W	682175	682492	318	4	37	0.302	0.434	138	8	21	45	48	48	56	1	7	8	8	9	12	318	1000	1	0.012578616352201	0.116352201257862	0.235	0
chrIV	S000002523	YDR116C	682724	683581	858	23	1327	0.641	0.205	176	2	7	8	23	25	25	7	25	30	30	31	31	858	1000	1	0.026806526806527	1.54662004662005	0.005	0
chrIV	S000002524	YDR117C	683946	685643	1698	20	318	0.269	0.213	361	5	10	15	22	22	23	10	22	22	22	22	22	1698	1000	1	0.011778563015312	0.187279151943463	0.045	0
chrIV	S000002525	YDR118W	685882	687840	1959	38	2773	0.465	0.739	1447	6	22	25	27	27	27	6	23	27	30	34	38	1959	1000	1	0.019397651863196	1.41551812149056	0.915	1
chrIV	S000028820	YDR118W-A	687768	687884	117	9	867	1.94	0.453	53	9	23	26	26	26	26	14	29	33	34	38	43	117	1000	1	0.076923076923077	7.41025641025641	0.26	0
chrIV	S000002526	YDR119W	688227	690533	2307	91	4115	0.997	0.076	175	5	15	20	32	32	32	11	29	42	46	48	49	2307	1000	1	0.039445166883398	1.78370177719983	0	0
chrIV	S000113555	YDR119W-A	691014	691214	201	11	483	1.573	0.239	48	5	21	38	42	51	53	2	4	7	10	17	17	201	1000	1	0.054726368159204	2.40298507462687	0.005	0
chrIV	S000002527	YDR120C	691549	693261	1713	50	1350	0.82	0.168	288	3	6	9	18	28	38	17	23	26	30	46	47	1713	1000	1	0.029188558085231	0.788091068301226	0	0
chrIV	S000002528	YDR121W	693585	694175	591	13	722	0.637	0.259	153	3	9	13	15	17	19	9	25	34	35	35	36	591	1000	1	0.021996615905245	1.22165820642978	0	0
chrIV	S000002529	YDR122W	694700	697894	3195	44	2172	0.409	0.087	278	0	10	26	32	33	35	3	7	9	11	12	14	3195	1000	1	0.01377151799687	0.67981220657277	0.065	0
chrIV	S000002530	YDR123C	698554	699468	915	14	206	0.48	0.395	361	0	5	7	10	14	14	3	26	31	40	42	46	915	1000	1	0.015300546448088	0.225136612021858	0.13	0
chrIV	S000002531	YDR124W	700315	701289	975	27	2131	0.936	0.173	169	5	8	12	33	36	36	1	6	9	10	10	11	975	1000	1	0.027692307692308	2.18564102564103	0	0
chrIV	S000002532	YDR125C	701397	702758	1362	31	927	0.825	0.109	148	2	6	8	9	13	20	4	10	12	14	15	33	1362	1000	1	0.022760646108664	0.680616740088106	0	0
chrIV	S000002533	YDR126W	703234	704244	1011	35	1376	1.314	0.16	162	6	7	13	18	19	21	19	27	27	28	28	28	1011	1000	1	0.03461918892186	1.36102868447082	0	0
chrIV	S000002534	YDR127W	704484	709250	4767	42	964	0.285	0.123	584	4	19	24	27	29	36	8	23	28	31	32	32	4767	1000	1	0.008810572687225	0.202223620725823	0.035	0
chrIV	S000002535	YDR128W	709549	712995	3447	102	6252	0.951	0.054	187	7	22	23	24	28	29	3	10	10	10	10	10	3447	1000	1	0.029590948651001	1.81375108790252	0.015	0
chrIV	S000002536	YDR129C	713340	715379	2040	16	208	0.27	0.126	258	1	8	17	20	25	26	7	27	27	29	32	38	2040	1000	1	0.007843137254902	0.101960784313725	0.035	0
chrIV	S000002537	YDR130C	715747	716622	876	23	831	1.016	0.134	117	0	17	18	18	19	19	12	28	36	37	39	42	876	1000	1	0.026255707762557	0.948630136986301	0.005	0
chrIV	S000002538	YDR131C	716790	718460	1671	41	13060	0.869	0.113	189	17	21	23	24	24	25	6	20	21	26	29	29	1671	1000	1	0.024536205864752	7.81567923399162	0.015	0
chrIV	S000002539	YDR132C	718816	720303	1488	38	2313	0.917	0.133	198	0	8	11	14	16	17	2	15	18	19	22	31	1488	1000	1	0.025537634408602	1.55443548387097	0	0
chrIV	S000002540	YDR133C	720962	721297	336	2	2	0.212	0.583	196	1	2	9	11	13	16	3	5	14	15	18	23	336	1000	1	0.005952380952381	0.005952380952381	0.44	0
chrIV	S000002542	YDR135C	723004	727551	4548	42	1001	0.345	0.102	462	5	10	14	18	19	21	4	23	24	28	28	28	4548	1000	1	0.009234828496042	0.220096745822339	0.015	0
chrIV	S000002543	YDR136C	727711	728283	573	48	3321	4.242	0.257	147	16	18	18	18	19	21	0	0	0	1	1	3	573	1000	1	0.083769633507854	5.79581151832461	0.04	0
chrIV	S000002544	YDR137W	728259	730250	1992	10	177	0.223	0.28	558	3	19	20	25	26	26	13	27	27	27	28	30	1992	1000	1	0.005020080321285	0.088855421686747	0.52	1
chrIV	S000002545	YDR138W	730578	732836	2259	15	297	0.305	0.202	457	4	20	20	20	21	21	3	7	8	10	10	11	2259	1000	1	0.0066401062417	0.131474103585657	0.2	0
chrIV	S000002546	YDR139C	733618	733924	307	5	151	0.873	0.362	111	5	5	11	15	15	15	8	25	28	29	29	29	307	1000	1	0.01628664495114	0.49185667752443	0.06	0
chrIV	S000002547	YDR140W	734138	734803	666	8	248	0.622	0.246	164	15	26	27	29	35	36	2	2	2	2	2	2	666	1000	1	0.012012012012012	0.372372372372372	0.05	0
chrIV	S000002548	YDR141C	734901	739997	5097	3	11	0.023	0.564	2875	2	2	3	6	7	16	7	26	26	28	29	30	5097	1000	1	0.00058858151854	0.002158132234648	0.89	1
chrIV	S000002549	YDR142C	740473	741600	1128	22	1312	0.871	0.137	154	0	0	16	16	16	16	3	5	10	11	17	19	1128	1000	1	0.019503546099291	1.16312056737589	0	0
chrIV	S000002550	YDR143C	742042	743874	1833	73	3094	1.802	0.087	160	0	10	10	14	14	14	1	2	3	6	6	6	1833	1000	1	0.039825422804146	1.68794326241135	0	0
chrIV	S000002551	YDR144C	744311	746101	1791	39	1850	0.852	0.095	170	0	5	5	6	12	19	1	3	4	4	4	5	1791	1000	1	0.02177554438861	1.03294249022892	0	0
chrIV	S000002552	YDR145W	746738	748357	1620	9	85	0.203	0.414	670	3	15	19	20	23	29	2	4	5	12	28	29	1620	1000	1	0.005555555555556	0.052469135802469	0.835	1
chrIV	S000002553	YDR146C	748613	750742	2130	66	2037	1.247	0.079	168	2	5	5	5	5	5	2	8	27	42	47	47	2130	1000	1	0.030985915492958	0.956338028169014	0	0
chrIV	S000002554	YDR147W	751631	753235	1605	34	2357	0.861	0.193	310	4	26	28	30	30	31	6	16	19	20	20	21	1605	1000	1	0.021183800623053	1.46853582554517	0.01	0
chrIV	S000002555	YDR148C	753675	755066	1392	33	2378	1.033	0.131	183	2	4	6	6	7	10	9	20	37	43	44	44	1392	1000	1	0.023706896551724	1.70833333333333	0	0
chrIV	S000002556	YDR149C	755555	756262	708	11	98	0.605	0.225	159	18	37	47	50	52	54	0	0	0	0	0	1	708	1000	1	0.015536723163842	0.138418079096045	0.08	0
chrIV	S000002557	YDR150W	755628	763874	8247	74	2077	0.25	0.108	891	4	22	35	38	39	46	1	5	6	7	10	28	8247	1000	1	0.008972959864193	0.25184915726931	0.05	0
chrIV	S000002558	YDR151C	764178	765155	978	21	394	0.839	0.21	205	5	8	23	26	26	26	8	16	27	30	30	32	978	1000	1	0.021472392638037	0.402862985685072	0.01	0
chrIV	S000002559	YDR152W	765706	766503	798	13	634	0.686	0.189	151	8	22	40	42	45	50	2	4	10	11	11	13	798	1000	1	0.016290726817043	0.794486215538847	0	0
chrIV	S000002560	YDR153C	766736	767971	1236	24	181	0.85	0.22	272	2	4	6	9	11	20	3	10	30	31	34	37	1236	1000	1	0.019417475728155	0.146440129449838	0.04	0
chrIV	S000002561	YDR154C	768403	768753	351	8	166	0.982	0.356	125	14	34	36	38	39	45	2	7	17	31	43	45	351	1000	1	0.022792022792023	0.472934472934473	0.145	0
chrIV	S000002562	YDR155C	768512	769000	489	11	438	0.949	0.256	125	3	17	25	29	29	30	5	20	22	26	39	42	489	1000	1	0.022494887525562	0.895705521472393	0.01	0
chrIV	S000002563	YDR156W	769525	769938	414	24	576	2.472	0.215	89	14	20	34	39	43	46	6	22	24	26	28	29	414	1000	1	0.057971014492754	1.39130434782609	0.015	0
chrIV	S000002564	YDR157W	769931	770332	402	38	3009	4.155	0.201	81	10	20	22	30	35	47	6	8	9	11	14	16	402	1000	1	0.09452736318408	7.48507462686567	0.02	0
chrIV	S000002565	YDR158W	770357	771454	1098	19	529	0.695	0.246	270	2	16	24	26	31	33	1	5	11	11	11	11	1098	1000	1	0.017304189435337	0.481785063752277	0.005	0
chrIV	S000002566	YDR159W	771877	775782	3906	28	418	0.248	0.256	1001	3	23	23	24	24	26	10	26	28	29	29	29	3906	1000	1	0.007168458781362	0.107014848950333	0.255	0
chrIV	S000002567	YDR160W	776163	778721	2559	2	14	0.029	0.586	1499	2	5	11	20	20	20	0	6	6	9	9	9	2559	1000	1	0.000781555295037	0.00547088706526	0.885	1
chrIV	S000002568	YDR161W	779043	780206	1164	12	228	0.444	0.351	409	6	14	14	14	14	14	0	2	6	6	11	13	1164	1000	1	0.010309278350516	0.195876288659794	0.095	0
chrIV	S000002569	YDR162C	780390	781100	711	12	259	0.938	0.39	277	1	1	1	1	4	10	1	5	7	11	17	17	711	1000	1	0.016877637130802	0.364275668073136	0.04	0
chrIV	S000002570	YDR163W	781423	781950	528	25	1015	2.785	0.223	118	5	12	17	17	19	21	3	9	10	10	10	10	528	1000	1	0.047348484848485	1.92234848484848	0	0
chrIV	S000002571	YDR164C	782041	784215	2175	10	161	0.256	0.903	1964	3	9	17	20	21	21	5	20	21	22	23	27	2175	1000	1	0.004597701149425	0.074022988505747	0.96	1
chrIV	S000002572	YDR165W	784871	786205	1335	39	1142	1.29	0.103	137	2	14	16	17	17	17	2	4	4	6	8	9	1335	1000	1	0.029213483146068	0.855430711610487	0	0
chrIV	S000002573	YDR166C	786306	789221	2916	49	1041	0.838	0.29	846	2	5	7	13	14	24	5	18	21	21	33	33	2916	1000	1	0.016803840877915	0.356995884773663	0.125	0
chrIV	S000002574	YDR167W	789449	790069	621	5	127	0.382	0.709	440	11	20	20	20	20	21	6	20	20	20	20	20	621	1000	1	0.00805152979066	0.20450885668277	0.94	1
chrIV	S000002575	YDR168W	790328	791848	1521	3	301	0.093	0.771	1173	12	20	21	21	28	28	6	7	12	13	14	14	1521	1000	1	0.001972386587771	0.197896120973044	0.995	1
chrIV	S000002576	YDR169C	792348	793889	1542	10	466	0.297	0.353	545	1	6	7	8	8	8	2	6	9	12	19	21	1542	1000	1	0.006485084306096	0.302204928664073	0.145	0
chrIV	S000028538	YDR169C-A	794574	794723	150	8	309	2.51	0.493	74	2	21	24	26	26	27	10	14	18	23	28	28	150	1000	1	0.053333333333333	2.06	0.215	0
chrIV	S000002577	YDR170C	796193	802222	6030	12	726	0.064	0.282	1702	8	11	21	25	29	33	2	7	21	33	36	39	6030	1000	1	0.001990049751244	0.120398009950249	0.8	1
chrIV	S000002578	YDR171W	806621	807748	1128	29	795	1.02	0.189	213	3	18	30	33	33	40	4	18	24	24	24	24	1128	1000	1	0.025709219858156	0.704787234042553	0	0
chrIV	S000002579	YDR172W	808324	810381	2058	4	11	0.065	0.655	1347	4	9	22	26	30	34	3	6	7	7	7	25	2058	1000	1	0.001943634596696	0.005344995140914	0.98	1
chrIV	S000002580	YDR173C	810565	811632	1068	2	219	0.061	0.785	838	3	6	6	6	6	6	4	19	39	43	52	52	1068	1000	1	0.00187265917603	0.205056179775281	0.955	1
chrIV	S000002581	YDR174W	812110	812850	741	39	2001	1.821	0.107	79	17	37	53	53	53	55	2	5	5	6	11	26	741	1000	1	0.052631578947369	2.7004048582996	0	0
chrIV	S000002582	YDR175C	813193	814152	960	31	947	1.225	0.168	161	0	2	3	7	11	12	9	23	25	28	29	29	960	1000	1	0.032291666666667	0.986458333333333	0	0
chrIV	S000002583	YDR176W	814452	816560	2109	18	855	0.316	0.467	984	14	28	34	34	36	38	10	25	25	25	28	33	2109	1000	1	0.008534850640114	0.405405405405405	0.82	1
chrIV	S000002584	YDR177W	816878	817525	648	2	29	0.13	0.753	488	2	16	17	18	18	18	3	18	24	31	32	33	648	1000	1	0.003086419753086	0.044753086419753	0.87	1
chrIV	S000002585	YDR178W	817950	818495	546	15	685	1.29	0.26	142	4	23	26	26	26	30	2	2	4	4	6	6	546	1000	1	0.027472527472528	1.25457875457875	0	0
chrIV	S000002586	YDR179C	818708	819196	489	7	240	0.695	0.276	135	0	1	2	3	13	13	11	20	22	22	22	22	489	1000	1	0.014314928425358	0.49079754601227	0.035	0
chrIV	S000002587	YDR179W-A	819433	820824	1392	9	103	0.277	0.339	472	2	16	17	19	20	26	0	3	5	5	5	5	1392	1000	1	0.006465517241379	0.073994252873563	0.14	0
chrIV	S000002588	YDR180W	821295	825776	4482	6	15	0.042	0.469	2103	0	8	9	11	11	11	4	7	8	19	21	21	4482	1000	1	0.001338688085676	0.00334672021419	0.94	1
chrIV	S000002589	YDR181C	825910	827355	1446	41	1362	1.086	0.102	148	4	7	7	7	7	7	7	22	22	22	22	22	1446	1000	1	0.0283540802213	0.941908713692946	0	0
chrIV	S000002590	YDR182W	827582	829057	1476	1	1	0.025	0.516	761	7	20	23	25	29	30	3	6	9	13	15	19	1476	1000	1	0.000677506775068	0.000677506775068	0.95	1
chrIV	S000028539	YDR182W-A	829151	829354	204	7	431	1.427	0.338	69	3	3	3	3	3	3	3	8	12	14	22	24	204	1000	1	0.034313725490196	2.11274509803922	0.065	0
chrIV	S000002591	YDR183W	829585	830277	693	23	1987	1.498	0.193	134	3	8	14	14	14	14	4	11	12	14	15	15	693	1000	1	0.033189033189033	2.86724386724387	0	0
chrIV	S000028540	YDR183C-A	830397	830654	258	7	54	1.185	0.349	90	8	14	17	18	18	18	2	3	4	5	13	15	258	1000	1	0.027131782945737	0.209302325581395	0.08	0
chrIV	S000002592	YDR184C	830629	831513	885	17	640	0.859	0.175	155	4	5	8	10	10	13	8	19	19	21	23	27	885	1000	1	0.019209039548023	0.72316384180791	0	0
chrIV	S000002593	YDR185C	831934	832473	540	15	1215	1.21	0.248	134	0	6	18	19	20	30	2	11	13	17	17	18	540	1000	1	0.027777777777778	2.25	0.005	0
chrIV	S000002594	YDR186C	832859	835492	2634	55	1544	0.782	0.102	268	1	20	23	25	27	28	14	26	51	72	72	72	2634	1000	1	0.0208807896735	0.586180713743356	0	0
chrIV	S000002595	YDR187C	836228	836746	519	24	1342	1.617	0.649	337	14	40	65	78	79	81	0	0	0	0	1	13	519	1000	1	0.046242774566474	2.58574181117534	0.655	1
chrIV	S000002596	YDR188W	836421	838061	1641	4	39	0.081	0.664	1089	7	23	48	66	75	79	0	15	15	15	15	15	1641	1000	1	0.002437538086533	0.023765996343693	0.985	1
chrIV	S000002597	YDR189W	838392	840392	2001	2	28	0.033	0.672	1344	4	21	23	24	24	24	2	2	2	2	2	2	2001	1000	1	0.000999500249875	0.013993003498251	1	1
chrIV	S000002598	YDR190C	840604	841995	1392	0	0	0	1	1392	0	2	2	2	2	3	6	13	14	17	20	23	1392	1000	1	0	0	0.893215857263652	1
chrIV	S000002599	YDR191W	842337	843449	1113	36	1240	1.23	0.118	131	5	11	11	11	11	11	2	5	6	8	10	26	1113	1000	1	0.032345013477089	1.1141060197664	0	0
chrIV	S000002600	YDR192C	843569	844861	1293	35	700	1.029	0.135	174	2	5	7	10	11	13	7	24	26	26	28	29	1293	1000	1	0.027068832173241	0.541376643464811	0.01	0
chrIV	S000002601	YDR193W	844554	844952	399	13	349	1.216	0.293	117	2	3	9	15	17	18	17	27	33	38	39	40	399	1000	1	0.032581453634085	0.87468671679198	0.02	0
chrIV	S000002602	YDR194C	845952	847946	1995	18	512	0.373	0.129	257	2	3	8	14	19	20	8	11	21	21	32	32	1995	1000	1	0.009022556390977	0.256641604010025	0.03	0
chrIV	S000028541	YDR194W-A	848071	848223	153	3	7	0.887	0.791	121	8	10	11	12	13	14	8	11	11	12	14	14	153	1000	1	0.019607843137255	0.045751633986928	0.6	1
chrIV	S000002603	YDR195W	848599	850200	1602	34	945	0.954	0.239	383	0	1	6	11	11	11	0	2	2	3	6	8	1602	1000	1	0.021223470661673	0.589887640449438	0.02	0
chrIV	S000002604	YDR196C	850274	850999	726	4	398	0.227	0.625	454	1	4	4	5	9	10	12	22	26	27	30	31	726	1000	1	0.005509641873278	0.548209366391185	0.905	1
chrIV	S000002605	YDR197W	851228	852397	1170	21	547	0.701	0.115	134	9	21	22	22	24	24	1	2	4	6	6	10	1170	1000	1	0.017948717948718	0.467521367521367	0	0
chrIV	S000002606	YDR198C	852533	853972	1440	33	1501	0.945	0.117	169	2	3	5	7	8	9	12	22	27	28	28	28	1440	1000	1	0.022916666666667	1.04236111111111	0	0
chrIV	S000002607	YDR199W	854175	854540	366	8	31	0.869	0.35	128	10	22	24	26	28	35	1	2	3	4	4	5	366	1000	1	0.021857923497268	0.084699453551913	0.12	0
chrIV	S000002608	YDR200C	854279	856093	1815	21	653	0.46	0.299	542	1	10	15	15	18	19	8	24	24	24	24	27	1815	1000	1	0.011570247933884	0.359779614325069	0.05	0
chrIV	S000002609	YDR201W	856317	856814	498	1	8	0.088	0.669	333	13	25	27	28	28	29	1	1	2	4	9	11	498	1000	1	0.002008032128514	0.016064257028113	0.925	1
chrIV	S000002610	YDR202C	856898	857953	1056	16	406	0.595	0.286	302	1	1	1	16	17	17	9	19	22	23	29	32	1056	1000	1	0.015151515151515	0.384469696969697	0.02	0
chrIV	S000002611	YDR203W	857682	857999	318	6	164	0.722	0.431	137	2	4	5	5	6	12	15	18	20	20	24	26	318	1000	1	0.018867924528302	0.515723270440252	0.075	0
chrIV	S000002612	YDR204W	858137	859144	1008	23	660	0.879	0.198	200	10	16	18	20	20	20	7	23	27	28	30	31	1008	1000	1	0.02281746031746	0.654761904761905	0	0
chrIV	S000002613	YDR205W	859346	861520	2175	38	1811	0.704	0.082	179	16	23	29	29	32	36	15	26	29	29	30	30	2175	1000	1	0.017471264367816	0.832643678160919	0.005	0
chrIV	S000002614	YDR206W	862054	864708	2655	61	2938	1.059	0.105	278	0	2	13	17	17	17	2	2	7	9	9	10	2655	1000	1	0.022975517890772	1.10659133709981	0	0
chrIV	S000002615	YDR207C	865012	867522	2511	58	1940	1.262	0.125	314	1	1	3	9	13	13	10	28	36	39	39	42	2511	1000	1	0.023098367184389	0.772600557546794	0	0
chrIV	S000002616	YDR208W	868224	870563	2340	14	1170	0.344	0.532	1245	3	14	22	33	37	38	1	9	12	13	13	18	2340	1000	1	0.005982905982906	0.5	0.945	1
chrIV	S000002617	YDR209C	871036	871449	414	3	66	0.491	0.449	186	6	10	16	16	16	16	0	2	3	8	8	8	414	1000	1	0.007246376811594	0.159420289855072	0.345	0
chrIV	S000002618	YDR210W	871074	871301	228	1	16	0.295	0.605	138	6	10	16	16	16	16	1	1	2	2	2	2	228	1000	1	0.004385964912281	0.070175438596491	0.555	1
chrIV	S000002619	YDR211W	884727	886865	2139	5	40	0.112	0.765	1637	9	20	28	28	28	28	0	9	10	10	10	11	2139	1000	1	0.002337540906966	0.018700327255727	1	1
chrIV	S000002620	YDR212W	887232	888911	1680	2	3	0.053	0.475	798	6	21	23	23	23	23	2	9	12	13	14	15	1680	1000	1	0.001190476190476	0.001785714285714	0.93	1
chrIV	S000002621	YDR213W	889751	892492	2742	85	4058	1.578	0.069	188	7	8	22	31	31	31	6	24	24	26	28	38	2742	1000	1	0.030999270605398	1.4799416484318	0	0
chrIV	S000002622	YDR214W	892875	893927	1053	32	1612	1.307	0.074	78	0	4	11	15	18	20	16	30	46	53	54	56	1053	1000	1	0.030389363722697	1.53086419753086	0	0
chrIV	S000002623	YDR215C	894089	894502	414	75	6489	8.291	0.075	31	11	29	31	34	36	43	7	10	11	12	13	15	414	1000	1	0.181159420289855	15.6739130434783	0	0
chrIV	S000002624	YDR216W	895035	899006	3972	52	1752	0.497	0.087	345	0	2	3	27	43	46	3	5	9	9	9	9	3972	1000	1	0.013091641490433	0.441087613293051	0.005	0
chrIV	S000002625	YDR217C	899551	903480	3930	20	1102	0.15	0.263	1035	3	8	8	11	16	19	6	21	22	27	27	29	3930	1000	1	0.005089058524173	0.280407124681934	0.195	0
chrIV	S000002626	YDR218C	903781	905052	1272	33	1742	0.865	0.138	176	0	15	19	20	20	20	12	21	24	25	25	28	1272	1000	1	0.025943396226415	1.36949685534591	0	0
chrIV	S000002627	YDR219C	905455	906852	1398	14	382	0.341	0.202	283	3	6	18	22	23	23	1	2	9	11	14	15	1398	1000	1	0.010014306151645	0.273247496423462	0.105	0
chrIV	S000002628	YDR220C	907000	907293	294	15	424	1.759	0.418	123	2	2	5	7	7	8	0	4	4	7	11	14	294	1000	1	0.051020408163265	1.4421768707483	0.215	0
chrIV	S000002629	YDR221W	907330	909438	2109	67	7230	1.133	0.077	163	5	14	16	18	19	20	18	28	44	46	46	48	2109	1000	1	0.031768610715979	3.42816500711238	0	0
chrIV	S000002630	YDR222W	910054	911301	1248	22	1119	0.603	0.268	334	2	9	22	37	40	42	5	11	18	19	23	27	1248	1000	1	0.017628205128205	0.896634615384615	0.015	0
chrIV	S000002631	YDR223W	912099	913502	1404	41	1879	1.025	0.11	154	0	1	4	11	15	15	2	11	18	25	25	37	1404	1000	1	0.029202279202279	1.33831908831909	0	0
chrIV	S000002632	YDR224C	914317	914712	396	1	4	0.08	0.793	314	2	8	13	21	24	27	0	11	24	29	29	46	396	1000	1	0.002525252525253	0.01010101010101	0.935	1
chrIV	S000002633	YDR225W	915530	915928	399	2	19	0.162	0.549	219	2	5	17	35	35	38	2	3	17	20	21	23	399	1000	1	0.005012531328321	0.047619047619048	0.235	0
chrIV	S000002634	YDR226W	916486	917154	669	11	372	0.475	0.256	171	8	24	26	26	27	44	3	12	14	17	24	24	669	1000	1	0.01644245142003	0.556053811659193	0.015	0
chrIV	S000002635	YDR227W	917571	921647	4077	56	1297	0.347	0.112	455	3	10	14	14	17	20	1	6	8	8	8	8	4077	1000	1	0.01373558989453	0.31812607309296	0.015	0
chrIV	S000002636	YDR228C	921926	923806	1881	2	213	0.028	0.979	1842	0	6	7	9	14	14	0	15	17	17	23	23	1881	1000	1	0.001063264221159	0.113237639553429	1	1
chrIV	S000002637	YDR229W	924785	926146	1362	46	1433	1.047	0.163	222	6	22	22	24	24	24	2	6	13	18	30	30	1362	1000	1	0.033773861967695	1.05212922173275	0	0
chrIV	S000002638	YDR230W	926223	926570	348	25	2571	2.329	0.147	51	0	7	12	13	15	29	3	5	15	23	23	23	348	1000	1	0.07183908045977	7.38793103448276	0	0
chrIV	S000002639	YDR231C	926293	926910	618	31	2935	1.653	0.107	66	5	5	12	13	14	20	16	32	42	42	42	42	618	1000	1	0.050161812297735	4.74919093851133	0.005	0
chrIV	S000002640	YDR232W	927452	929098	1647	3	44	0.06	0.65	1071	4	12	34	38	51	56	1	1	2	4	5	33	1647	1000	1	0.001821493624772	0.026715239829994	0.965	1
chrIV	S000002641	YDR233C	929470	930357	888	12	272	0.48	0.268	238	2	6	8	8	8	8	12	29	47	52	58	63	888	1000	1	0.013513513513514	0.306306306306306	0.04	0
chrIV	S000002642	YDR234W	931129	933210	2082	91	3764	1.52	0.064	133	3	8	13	27	28	32	2	16	16	16	16	16	2082	1000	1	0.043707973102786	1.80787704130644	0	0
chrIV	S000002643	YDR235W	933504	935138	1635	1	1	0.018	0.975	1594	9	22	25	26	35	43	3	5	5	5	9	10	1635	1000	1	0.000611620795107	0.000611620795107	0.98	1
chrIV	S000002644	YDR236C	935236	935892	657	4	72	0.196	0.901	592	3	4	4	4	4	4	10	19	23	26	30	31	657	1000	1	0.006088280060883	0.10958904109589	0.95	1
chrIV	S000002645	YDR237W	936615	937493	879	17	444	0.639	0.181	159	4	15	18	31	31	32	3	7	8	8	8	8	879	1000	1	0.0193401592719	0.505119453924915	0.005	0
chrIV	S000002646	YDR238C	937895	940816	2922	3	13	0.034	0.372	1088	1	2	5	6	7	19	6	21	26	38	40	43	2922	1000	1	0.001026694045175	0.00444900752909	0.985	1
chrIV	S000002647	YDR239C	941057	943420	2364	82	2289	1.486	0.061	144	15	30	31	31	31	31	5	21	21	22	22	22	2364	1000	1	0.034686971235195	0.968274111675127	0	0
chrIV	S000002648	YDR240C	943674	945152	1479	6	68	0.159	0.548	810	5	21	24	25	27	27	6	12	17	18	21	23	1479	1000	1	0.004056795131846	0.045977011494253	0.91	1
chrIV	S000002649	YDR241W	945151	945438	288	12	513	1.493	0.472	136	0	0	0	0	0	10	5	6	7	8	11	15	288	1000	1	0.041666666666667	1.78125	0.28	0
chrIV	S000002650	YDR242W	946807	948456	1650	35	1609	0.7	0.116	191	2	9	13	13	14	24	4	6	6	6	6	6	1650	1000	1	0.021212121212121	0.975151515151515	0	0
chrIV	S000002651	YDR243C	948518	950284	1767	3	621	0.047	0.967	1709	3	3	4	8	9	13	8	23	27	30	30	37	1767	1000	1	0.00169779286927	0.351443123938879	0.99	1
chrIV	S000002652	YDR244W	950563	952401	1839	46	2557	0.699	0.151	278	5	21	21	21	21	21	2	9	10	10	10	15	1839	1000	1	0.025013594344753	1.39042958129418	0	0
chrIV	S000002653	YDR245W	952800	953981	1182	5	185	0.119	0.938	1109	1	16	18	22	28	29	1	19	19	19	42	57	1182	1000	1	0.004230118443316	0.156514382402707	0.99	1
chrIV	S000002654	YDR246W	954288	954947	660	5	524	0.213	0.806	532	12	33	38	38	38	40	23	39	58	71	71	75	660	1000	1	0.007575757575758	0.793939393939394	0.985	1
chrIV	S000028542	YDR246W-A	955133	955333	201	43	4724	6.228	0.085	17	16	39	40	40	47	47	15	31	36	36	38	41	201	1000	1	0.213930348258706	23.502487562189	0.01	0
chrIV	S000002655	YDR247W	956013	957398	1386	43	2151	0.89	0.115	159	0	0	6	22	41	41	4	12	25	27	32	36	1386	1000	1	0.031024531024531	1.55194805194805	0	0
chrIV	S000002656	YDR248C	957758	958339	582	28	828	1.384	0.246	143	12	18	21	27	30	31	2	13	21	23	25	40	582	1000	1	0.048109965635739	1.42268041237113	0	0
chrIV	S000002657	YDR249C	958681	959802	1122	36	1215	0.84	0.118	132	5	15	22	24	32	38	5	23	39	43	43	43	1122	1000	1	0.032085561497326	1.08288770053476	0	0
chrIV	S000002658	YDR250C	960086	960361	276	27	2636	2.489	0.301	83	4	22	25	27	28	39	6	8	10	13	13	16	276	1000	1	0.097826086956522	9.55072463768116	0.12	0
chrIV	S000002659	YDR251W	960614	963106	2493	47	2288	0.458	0.085	213	3	6	15	29	33	34	4	13	13	15	16	25	2493	1000	1	0.018852787805856	0.917769755314882	0	0
chrIV	S000002660	YDR252W	963412	963861	450	9	97	0.501	0.282	127	14	23	25	27	29	33	1	1	3	6	20	21	450	1000	1	0.02	0.215555555555556	0.035	0
chrIV	S000002661	YDR253C	963990	964565	576	10	473	0.418	0.363	209	0	4	4	17	22	26	3	9	22	22	26	26	576	1000	1	0.017361111111111	0.821180555555556	0.065	0
chrIV	S000002662	YDR254W	965113	966489	1377	22	376	0.391	0.251	346	3	19	20	21	21	25	3	5	6	8	11	18	1377	1000	1	0.0159767610748	0.273057371096587	0.02	0
chrIV	S000002663	YDR255C	966557	967822	1266	22	1409	0.412	0.127	161	4	6	7	9	11	25	11	27	30	36	51	59	1266	1000	1	0.0173775671406	1.1129541864139	0.005	0
chrIV	S000002664	YDR256C	968133	969680	1548	101	5885	1.695	0.078	121	0	17	18	19	21	23	2	3	7	8	8	10	1548	1000	1	0.065245478036176	3.80167958656331	0	0
chrIV	S000002665	YDR257C	969990	971474	1485	17	401	0.279	0.294	437	5	6	9	14	18	20	15	32	39	42	43	44	1485	1000	1	0.011447811447812	0.27003367003367	0.015	0
chrIV	S000002666	YDR258C	971808	974243	2436	48	3054	0.519	0.142	347	3	23	24	26	26	28	9	19	29	31	33	35	2436	1000	1	0.019704433497537	1.25369458128079	0	0
chrIV	S000002667	YDR259C	974631	975782	1152	39	1715	0.973	0.111	128	12	21	26	28	29	30	4	6	13	18	34	46	1152	1000	1	0.033854166666667	1.48871527777778	0	0
chrIV	S000002668	YDR260C	976717	977229	513	61	5235	3.867	0.08	41	10	24	26	28	30	36	9	23	26	40	44	47	513	1000	1	0.118908382066277	10.2046783625731	0	0
chrIV	S000002669	YDR261C	977521	979209	1689	67	5151	1.327	0.104	175	10	23	27	50	61	62	0	8	12	14	16	22	1689	1000	1	0.039668442865601	3.04973357015986	0.005	0
chrIV	S000002670	YDR262W	993134	993952	819	17	170	1.176	0.172	141	17	33	37	37	37	37	2	6	10	14	18	22	819	1000	1	0.020757020757021	0.207570207570208	0.06	0
chrIV	S000002671	YDR263C	994242	995534	1293	48	2078	1.918	0.09	116	12	16	17	19	21	23	3	6	9	10	10	10	1293	1000	1	0.037122969837587	1.60711523588554	0	0
chrIV	S000002672	YDR264C	996029	998323	2295	17	334	0.326	0.453	1040	4	7	10	16	19	21	5	19	23	24	25	28	2295	1000	1	0.007407407407407	0.145533769063181	0.25	0
chrIV	S000002673	YDR265W	998864	999877	1014	16	561	0.641	0.206	209	4	12	23	24	24	24	4	7	11	16	17	19	1014	1000	1	0.01577909270217	0.553254437869823	0.005	0
chrIV	S000002674	YDR266C	1000104	1002023	1920	49	2113	0.791	0.098	189	3	6	7	10	10	22	6	9	21	22	22	33	1920	1000	1	0.025520833333333	1.10052083333333	0	0
chrIV	S000002675	YDR267C	1002510	1003502	993	2	191	0.051	0.885	879	1	14	17	19	20	21	3	26	34	34	36	39	993	1000	1	0.002014098690836	0.192346424974824	0.995	1
chrIV	S000002676	YDR268W	1004004	1005143	1140	19	1254	0.401	0.17	194	6	14	35	35	35	37	6	12	33	33	33	35	1140	1000	1	0.016666666666667	1.1	0.01	0
chrIV	S000002677	YDR269C	1005665	1005988	324	5	50	0.385	0.769	249	4	21	28	31	33	35	0	0	1	4	7	7	324	1000	1	0.015432098765432	0.154320987654321	0.745	1
chrIV	S000002678	YDR270W	1005675	1008689	3015	44	1683	0.321	0.127	384	3	19	27	30	34	36	3	14	19	20	20	26	3015	1000	1	0.014593698175788	0.558208955223881	0.01	0
chrIV	S000002679	YDR271C	1008395	1008766	372	13	794	0.775	0.358	133	2	4	8	8	11	11	8	18	19	20	21	22	372	1000	1	0.03494623655914	2.13440860215054	0.07	0
chrIV	S000002680	YDR272W	1009010	1009834	825	16	1253	0.427	0.221	182	5	16	24	26	27	28	2	19	24	24	26	44	825	1000	1	0.019393939393939	1.51878787878788	0.005	0
chrIV	S000002681	YDR273W	1010176	1011273	1098	22	882	0.435	0.157	172	2	14	15	16	17	25	13	31	43	63	69	71	1098	1000	1	0.020036429872496	0.80327868852459	0.005	0
chrIV	S000002682	YDR274C	1011589	1011960	372	75	9043	4.705	0.091	34	18	36	40	41	43	52	23	32	37	41	49	49	372	1000	1	0.201612903225806	24.3091397849462	0	0
chrIV	S000002683	YDR275W	1012252	1012959	708	26	1080	0.797	0.133	94	16	27	48	62	66	67	8	19	24	26	44	51	708	1000	1	0.036723163841808	1.52542372881356	0.005	0
chrIV	S000002684	YDR276C	1013476	1013643	168	2	4	0.254	0.69	116	1	6	18	20	21	41	8	24	41	50	52	53	168	1000	1	0.011904761904762	0.023809523809524	0.2	0
chrIV	S000002685	YDR277C	1014401	1015702	1302	35	1479	0.583	0.136	177	3	17	36	49	53	57	1	5	6	27	44	49	1302	1000	1	0.026881720430108	1.13594470046083	0.01	0
chrIV	S000002686	YDR278C	1017001	1017318	318	12	1357	0.85	0.333	106	2	11	23	44	52	57	13	14	18	19	20	22	318	1000	1	0.037735849056604	4.26729559748428	0.05	0
chrIV	S000002687	YDR279W	1019368	1020420	1053	28	966	0.606	0.149	157	1	18	22	22	23	27	13	23	24	24	24	24	1053	1000	1	0.02659069325736	0.917378917378917	0	0
chrIV	S000002688	YDR280W	1020747	1021664	918	3	49	0.072	0.931	855	1	9	15	17	20	41	4	16	18	19	22	26	918	1000	1	0.003267973856209	0.053376906318083	0.985	1
chrIV	S000002689	YDR281C	1022007	1022321	315	6	35	0.461	0.448	141	1	14	18	18	18	33	1	6	13	14	17	18	315	1000	1	0.019047619047619	0.111111111111111	0.2	0
chrIV	S000002690	YDR282C	1023511	1024755	1245	24	761	0.515	0.145	180	3	6	11	14	17	18	13	20	25	29	31	32	1245	1000	1	0.019277108433735	0.611244979919679	0.015	0
chrIV	S000002691	YDR283C	1025070	1030049	4980	83	2384	0.486	0.073	362	5	10	11	15	18	19	0	2	18	20	23	30	4980	1000	1	0.016666666666667	0.478714859437751	0.02	0
chrIV	S000002692	YDR284C	1030550	1031419	870	31	715	1.397	0.159	138	4	20	22	24	26	27	0	7	25	27	28	31	870	1000	1	0.035632183908046	0.82183908045977	0	0
chrIV	S000002693	YDR285W	1032436	1035063	2628	39	1310	0.601	0.107	281	1	5	8	26	29	32	6	9	12	19	20	22	2628	1000	1	0.014840182648402	0.498477929984779	0	0
chrIV	S000002694	YDR286C	1035231	1035575	345	7	465	0.912	0.319	110	4	8	8	12	13	13	6	11	25	25	29	43	345	1000	1	0.020289855072464	1.34782608695652	0.075	0
chrIV	S000002695	YDR287W	1035995	1036873	879	20	781	1.041	0.171	150	8	27	33	35	35	37	3	15	15	15	15	15	879	1000	1	0.022753128555176	0.888509670079636	0	0
chrIV	S000002696	YDR288W	1037195	1038106	912	3	217	0.144	0.955	871	14	26	29	31	32	38	2	2	2	2	2	7	912	1000	1	0.003289473684211	0.237938596491228	0.97	1
chrIV	S000002697	YDR289C	1038280	1039509	1230	2	167	0.07	0.454	559	0	4	4	4	4	6	5	10	12	12	14	14	1230	1000	1	0.001626016260163	0.135772357723577	0.35	0
chrIV	S000002698	YDR290W	1039370	1039699	330	11	325	1.481	0.518	171	0	0	0	0	0	0	1	3	5	9	10	16	330	1000	1	0.033333333333333	0.984848484848485	0.435	0
chrIV	S000002699	YDR291W	1039728	1042961	3234	56	3435	0.69	0.108	348	4	10	11	11	11	13	1	1	1	1	2	3	3234	1000	1	0.017316017316017	1.06215213358071	0.005	0
chrIV	S000002700	YDR292C	1043146	1045011	1866	4	7	0.097	0.294	549	0	1	2	9	14	15	1	1	3	5	7	10	1866	1000	1	0.002143622722401	0.003751339764202	0.77	1
chrIV	S000002701	YDR293C	1045640	1049392	3753	57	3952	0.616	0.091	340	2	5	10	11	11	11	3	4	6	7	18	18	3753	1000	1	0.015187849720224	1.05302424726885	0.01	0
chrIV	S000002702	YDR294C	1050459	1052228	1770	35	2307	0.909	0.142	251	10	29	33	34	35	39	4	20	24	27	28	29	1770	1000	1	0.019774011299435	1.30338983050847	0	0
chrIV	S000002703	YDR295C	1052623	1054647	2025	29	1109	0.649	0.14	284	4	5	8	9	12	14	1	8	22	26	26	36	2025	1000	1	0.014320987654321	0.547654320987654	0.02	0
chrIV	S000002704	YDR296W	1055212	1055892	681	10	802	0.65	0.464	316	6	19	20	21	22	24	12	17	26	28	28	28	681	1000	1	0.014684287812041	1.1776798825257	0.29	0
chrIV	S000002705	YDR297W	1056551	1057600	1050	15	513	0.652	0.25	262	1	10	20	30	30	46	1	3	8	8	8	27	1050	1000	1	0.014285714285714	0.488571428571429	0	0
chrIV	S000002706	YDR298C	1058176	1058814	639	6	148	0.427	0.498	318	1	1	2	5	8	10	4	6	22	38	38	38	639	1000	1	0.009389671361502	0.231611893583724	0.21	0
chrIV	S000002707	YDR299W	1059627	1061231	1605	1	24	0.03	0.932	1496	8	21	26	29	31	31	4	4	4	4	4	4	1605	1000	1	0.000623052959502	0.014953271028037	0.99	1
chrIV	S000002708	YDR300C	1061505	1062791	1287	1	2	0.037	0.539	694	0	1	2	2	2	2	1	13	20	20	20	20	1287	1000	1	0.000777000777001	0.001554001554002	0.38	0
chrIV	S000002709	YDR301W	1063352	1067425	4074	0	0	0	1	4074	4	19	28	28	28	28	7	27	27	27	32	32	4074	1000	1	0	0	1	1
chrIV	S000002710	YDR302W	1067731	1068390	660	1	6	0.081	0.988	652	2	22	22	22	22	22	7	9	9	9	9	9	660	1000	1	0.001515151515152	0.009090909090909	0.96	1
chrIV	S000002711	YDR303C	1068729	1071386	2658	2	3	0.032	0.657	1746	0	3	6	6	9	9	0	2	15	17	19	20	2658	1000	1	0.000752445447705	0.001128668171558	0.905	1
chrIV	S000002712	YDR304C	1071880	1072557	678	13	431	0.986	0.171	116	9	22	23	23	23	23	10	22	23	24	34	37	678	1000	1	0.019174041297935	0.635693215339233	0.02	0
chrIV	S000002713	YDR305C	1072746	1073488	743	17	924	1.17	0.188	140	14	22	23	25	31	31	14	19	22	23	23	25	743	1000	1	0.022880215343203	1.24360699865411	0.005	0
chrIV	S000002714	YDR306C	1073735	1075171	1437	24	972	0.886	0.2	287	1	15	20	23	40	42	6	22	24	29	29	29	1437	1000	1	0.016701461377871	0.676409185803758	0.01	0
chrIV	S000002715	YDR307W	1075865	1077853	1989	33	2533	0.796	0.079	157	5	13	15	21	21	23	3	5	5	7	7	10	1989	1000	1	0.01659125188537	1.27350427350427	0.005	0
chrIV	S000002716	YDR308C	1078027	1078449	423	1	2	0.109	0.955	404	2	6	9	11	11	13	2	12	13	19	21	22	423	1000	1	0.002364066193853	0.004728132387707	0.985	1
chrIV	S000002717	YDR309C	1079048	1080199	1152	28	1087	1.043	0.141	162	6	6	7	7	10	16	3	4	7	12	17	17	1152	1000	1	0.024305555555556	0.943576388888889	0	0
chrIV	S000002718	YDR310C	1081128	1084316	3189	33	2214	0.348	0.144	459	2	6	14	18	20	23	1	3	10	21	21	21	3189	1000	1	0.010348071495767	0.694261523988711	0.065	0
chrIV	S000002719	YDR311W	1085065	1086993	1929	5	251	0.09	0.608	1172	7	12	22	22	23	23	6	20	25	31	32	34	1929	1000	1	0.002592016588906	0.13011923276309	0.985	1
chrIV	S000002720	YDR312W	1087581	1088942	1362	44	1490	1.384	0.164	223	3	16	18	21	21	21	3	6	7	7	11	18	1362	1000	1	0.032305433186491	1.09397944199706	0	0
chrIV	S000002721	YDR313C	1089219	1090079	861	27	1417	1.416	0.181	156	2	6	9	9	10	17	7	28	32	35	36	39	861	1000	1	0.031358885017422	1.64576074332172	0	0
chrIV	S000002722	YDR314C	1090433	1092511	2079	35	1454	0.778	0.157	327	12	29	31	38	40	43	4	21	21	22	22	26	2079	1000	1	0.016835016835017	0.699374699374699	0	0
chrIV	S000002723	YDR315C	1092741	1093586	846	5	110	0.282	0.335	283	13	22	24	25	26	28	16	26	30	31	33	47	846	1000	1	0.005910165484634	0.130023640661939	0.18	0
chrIV	S000002724	YDR316W	1093763	1095178	1416	32	1070	1.084	0.124	175	15	25	26	27	36	36	5	14	23	25	25	25	1416	1000	1	0.022598870056497	0.755649717514124	0.005	0
chrIV	S000002725	YDR317W	1102184	1103428	1245	20	576	0.807	0.163	203	3	12	15	15	15	15	0	10	10	12	13	15	1245	1000	1	0.016064257028113	0.462650602409639	0.02	0
chrIV	S000002726	YDR318W	1103758	1104947	1190	9	135	0.4	0.182	216	9	24	30	31	31	32	2	3	4	5	15	17	1190	1000	1	0.007563025210084	0.113445378151261	0.235	0
chrIV	S000002727	YDR319C	1105003	1105827	825	12	251	0.817	0.211	174	1	1	1	2	3	7	0	8	9	11	11	14	825	1000	1	0.014545454545455	0.304242424242424	0.015	0
chrIV	S000002728	YDR320C	1106095	1108101	2007	45	1248	1.552	0.108	217	8	14	14	16	18	18	5	7	7	8	9	11	2007	1000	1	0.022421524663677	0.621823617339312	0	0
chrIV	S000007604	YDR320C-A	1108280	1108498	219	0	0	0	1	219	2	8	10	11	11	14	16	23	26	27	29	30	219	1000	1	0	0	1	1
chrIV	S000028821	YDR320W-B	1108484	1108621	138	16	1456	7.292	0.217	30	0	0	6	13	18	20	7	9	12	13	14	14	138	1000	1	0.115942028985507	10.5507246376812	0.03	0
chrIV	S000002729	YDR321W	1108702	1109847	1146	20	1188	1.108	0.147	168	7	23	23	27	28	30	1	3	3	16	16	18	1146	1000	1	0.017452006980803	1.03664921465969	0.01	0
chrIV	S000002730	YDR322W	1110589	1111692	1104	21	402	1.031	0.287	317	10	16	16	19	21	22	2	6	6	19	24	25	1104	1000	1	0.019021739130435	0.364130434782609	0.01	0
chrIV	S000007255	YDR322C-A	1112003	1112293	291	1	2	0.176	0.54	157	0	4	9	11	12	21	13	26	31	31	31	32	291	1000	1	0.003436426116838	0.006872852233677	0.595	1
chrIV	S000002731	YDR323C	1112480	1114027	1548	26	1897	0.866	0.325	503	14	25	26	29	30	30	6	12	12	12	12	12	1548	1000	1	0.016795865633075	1.22545219638243	0.34	0
chrIV	S000002732	YDR324C	1114433	1116763	2331	6	60	0.114	0.658	1533	0	1	7	11	11	11	13	14	19	19	19	19	2331	1000	1	0.002574002574003	0.025740025740026	0.975	1
chrIV	S000002733	YDR325W	1117126	1120233	3108	5	96	0.064	0.616	1914	9	10	21	22	22	22	4	22	30	30	31	32	3108	1000	1	0.001608751608752	0.030888030888031	0.99	1
chrIV	S000002734	YDR326C	1120609	1124925	4317	83	2143	0.976	0.06	257	3	13	13	15	15	16	2	5	13	13	13	13	4317	1000	1	0.019226314570304	0.496409543664582	0.01	0
chrIV	S000002735	YDR327W	1125302	1125628	327	6	512	0.913	0.544	178	12	23	25	26	28	29	0	0	0	2	4	7	327	1000	1	0.018348623853211	1.56574923547401	0.545	1
chrIV	S000002736	YDR328C	1125434	1126018	585	3	293	0.241	0.971	568	3	10	13	15	15	18	11	25	31	33	34	36	585	1000	1	0.005128205128205	0.500854700854701	0.92	1
chrIV	S000002737	YDR329C	1126270	1127595	1326	30	1308	1.093	0.101	134	10	27	27	27	43	43	16	24	27	28	28	28	1326	1000	1	0.02262443438914	0.986425339366516	0	0
chrIV	S000002738	YDR330W	1127872	1129374	1503	24	864	0.798	0.236	355	4	15	20	22	23	26	14	27	27	27	28	38	1503	1000	1	0.015968063872256	0.574850299401198	0.005	0
chrIV	S000002739	YDR331W	1129588	1130823	1236	6	205	0.201	0.683	844	8	25	31	32	32	36	7	11	11	12	13	14	1236	1000	1	0.004854368932039	0.165857605177994	0.975	1
chrIV	S000002740	YDR332W	1131001	1133070	2070	27	730	0.6	0.17	352	9	11	13	13	13	33	4	4	7	7	9	10	2070	1000	1	0.01304347826087	0.352657004830918	0.01	0
chrIV	S000002741	YDR333C	1133260	1135431	2172	35	1895	0.729	0.125	271	0	4	4	4	4	5	9	13	16	19	19	19	2172	1000	1	0.016114180478821	0.872467771639042	0	0
chrIV	S000002742	YDR334W	1135932	1140476	4545	51	1595	0.429	0.102	463	2	5	9	10	10	10	4	16	19	20	21	22	4545	1000	1	0.011221122112211	0.350935093509351	0	0
chrIV	S000002743	YDR335W	1141168	1144842	3675	31	1090	0.346	0.136	499	1	2	5	8	11	12	2	12	22	24	25	27	3675	1000	1	0.00843537414966	0.296598639455782	0.035	0
chrIV	S000002744	YDR336W	1145092	1146036	945	28	819	1.359	0.193	182	8	13	14	16	16	19	8	28	30	30	33	39	945	1000	1	0.02962962962963	0.866666666666667	0	0
chrIV	S000002745	YDR337W	1146319	1147179	861	10	591	0.484	0.262	226	9	29	33	33	39	40	3	8	23	27	29	32	861	1000	1	0.011614401858304	0.686411149825784	0.16	0
chrIV	S000002746	YDR338C	1147379	1149466	2088	74	5010	1.406	0.057	119	5	8	11	12	15	16	4	15	18	18	18	22	2088	1000	1	0.03544061302682	2.39942528735632	0	0
chrIV	S000002747	YDR339C	1149951	1150520	570	2	2	0.126	0.772	440	3	6	18	20	26	30	8	18	30	33	34	34	570	1000	1	0.003508771929825	0.003508771929825	0.95	1
chrIV	S000002748	YDR340W	1150881	1151183	303	18	868	2.45	0.413	125	2	8	11	11	15	18	1	7	9	9	9	9	303	1000	1	0.059405940594059	2.86468646864686	0.095	0
chrIV	S000002749	YDR341C	1151803	1153626	1824	1	2	0.017	0.651	1187	2	6	10	13	15	15	5	23	26	29	29	29	1824	1000	1	0.000548245614035	0.00109649122807	0.975	1
chrIV	S000002750	YDR342C	1154216	1155928	1713	4	309	0.07	0.951	1629	2	2	11	11	11	11	1	3	8	17	26	38	1713	1000	1	0.002335084646818	0.180385288966725	0.995	1
chrIV	S000002751	YDR343C	1159608	1161320	1713	2	231	0.03	0.982	1682	1	4	6	6	8	9	2	4	8	17	23	25	1713	1000	1	0.001167542323409	0.134851138353765	0.985	1
chrIV	S000002752	YDR344C	1162006	1162449	444	49	2479	3.218	0.104	46	8	12	14	15	15	15	12	18	22	24	31	31	444	1000	1	0.11036036036036	5.58333333333333	0	0
chrIV	S000002753	YDR345C	1162957	1164660	1704	40	1714	0.612	0.103	175	3	6	10	25	28	30	4	5	5	7	10	16	1704	1000	1	0.023474178403756	1.00586854460094	0.02	0
chrIV	S000002754	YDR346C	1167214	1168659	1446	44	2042	0.807	0.096	139	3	6	21	37	38	42	4	5	19	20	26	30	1446	1000	1	0.030428769017981	1.41217150760719	0	0
chrIV	S000002755	YDR347W	1169178	1170143	966	28	1142	0.813	0.183	177	0	12	14	19	21	25	5	13	15	20	26	27	966	1000	1	0.028985507246377	1.18219461697723	0	0
chrIV	S000002756	YDR348C	1170326	1171825	1500	68	3001	1.284	0.088	132	6	10	14	20	24	27	2	5	15	15	17	19	1500	1000	1	0.045333333333333	2.00066666666667	0	0
chrIV	S000002757	YDR349C	1172386	1174176	1791	34	1223	0.519	0.136	244	0	9	10	13	18	22	2	20	21	31	33	41	1791	1000	1	0.018983807928532	0.68285873813512	0	0
chrIV	S000002758	YDR350C	1176120	1178174	2055	12	425	0.168	0.225	463	1	16	24	24	25	26	4	16	18	19	20	22	2055	1000	1	0.005839416058394	0.206812652068126	0.17	0
chrIV	S000002759	YDR351W	1178666	1181260	2595	30	690	0.338	0.133	344	2	4	16	16	17	17	6	9	18	21	26	28	2595	1000	1	0.011560693641619	0.265895953757225	0.02	0
chrIV	S000002760	YDR352W	1181801	1182754	954	28	1410	1.023	0.118	113	7	9	19	19	19	19	2	4	13	13	15	18	954	1000	1	0.029350104821803	1.47798742138365	0	0
chrIV	S000002761	YDR353W	1183299	1184258	960	6	82	0.225	0.26	250	2	14	16	16	18	25	3	6	14	15	15	16	960	1000	1	0.00625	0.085416666666667	0.35	0
chrIV	S000002762	YDR354W	1184747	1185889	1143	15	457	0.502	0.127	145	0	11	12	12	13	24	8	20	20	20	20	20	1143	1000	1	0.013123359580053	0.399825021872266	0.015	0
chrIV	S000028613	YDR354C-A	1185139	1185282	144	1	81	0.283	0.736	106	2	4	6	22	22	22	1	2	4	10	10	10	144	1000	1	0.006944444444444	0.5625	0.645	1
chrIV	S000002763	YDR355C	1186067	1186369	303	0	0	0	1	303	16	20	22	24	26	44	0	0	0	0	0	0	303	1000	1	0	0	1	1
chrIV	S000002764	YDR356W	1186107	1188941	2835	3	170	0.041	0.95	2693	8	20	23	24	24	41	8	11	32	46	59	61	2835	1000	1	0.001058201058201	0.059964726631393	0.96	1
chrIV	S000002765	YDR357C	1189199	1189567	369	40	552	4.652	0.149	55	13	21	23	23	23	23	18	38	44	45	47	49	369	1000	1	0.10840108401084	1.49593495934959	0.04	0
chrIV	S000002766	YDR358W	1190059	1191732	1674	37	1314	0.877	0.111	186	10	16	36	43	52	52	1	2	8	8	8	8	1674	1000	1	0.0221027479092	0.78494623655914	0	0
chrIV	S000002767	YDR359C	1191936	1194884	2949	27	1628	0.345	0.31	915	1	2	7	10	13	13	2	3	15	16	16	26	2949	1000	1	0.009155645981689	0.552051542895897	0.35	0
chrIV	S000002768	YDR360W	1194598	1195032	435	5	13	0.499	0.655	285	0	0	0	0	1	1	1	4	17	17	17	19	435	1000	1	0.011494252873563	0.029885057471264	0.53	1
chrIV	S000002769	YDR361C	1195412	1196263	852	1	3	0.052	0.82	699	16	29	29	29	29	29	7	18	19	19	19	19	852	1000	1	0.001173708920188	0.003521126760563	0.95	1
chrIV	S000002770	YDR362C	1196679	1198697	2019	7	564	0.151	0.817	1650	1	5	14	14	14	15	2	16	18	19	22	23	2019	1000	1	0.003467062902427	0.279346210995542	1	1
chrIV	S000002771	YDR363W	1199183	1200553	1371	23	1700	0.78	0.203	278	5	10	22	23	23	23	5	6	8	10	12	17	1371	1000	1	0.016776075857039	1.2399708242159	0.055	0
chrIV	S000007235	YDR363W-A	1202128	1202397	270	3	54	0.743	0.644	174	11	26	28	33	33	37	0	3	4	4	4	4	270	1000	1	0.011111111111111	0.2	0.565	1
chrIV	S000002772	YDR364C	1202843	1204210	1368	6	99	0.266	0.406	556	1	2	4	6	9	12	5	12	14	16	16	16	1368	1000	1	0.004385964912281	0.072368421052632	0.325	0
chrIV	S000002773	YDR365C	1204497	1206383	1887	8	127	0.222	0.625	1180	2	11	11	12	12	13	6	23	23	23	23	23	1887	1000	1	0.004239533651298	0.067302596714362	0.965	1
chrIV	S000002774	YDR366C	1212438	1212836	399	11	286	1.594	0.529	211	0	0	0	0	0	0	2	2	2	4	7	10	399	1000	1	0.027568922305765	0.716791979949875	0.49	1
chrIV	S000002775	YDR367W	1212848	1213614	767	5	49	0.37	0.829	636	2	11	11	11	11	11	10	18	23	23	25	32	767	1000	1	0.00651890482399	0.063885267275098	0.87	1
chrIV	S000002776	YDR368W	1213904	1214842	939	24	383	1.382	0.167	157	5	13	15	15	17	17	1	5	8	12	12	12	939	1000	1	0.02555910543131	0.407880724174654	0.005	0
chrIV	S000002777	YDR369C	1215016	1217580	2565	54	2027	1.094	0.149	383	4	5	7	10	15	17	5	13	15	17	20	28	2565	1000	1	0.021052631578947	0.790253411306043	0.02	0
chrIV	S000002778	YDR370C	1217782	1219110	1329	38	1332	1.395	0.112	149	8	13	15	18	19	19	15	26	30	31	34	36	1329	1000	1	0.028592927012792	1.00225733634311	0	0
chrIV	S000002779	YDR371W	1219413	1220948	1536	32	2323	0.863	0.111	171	1	12	12	16	19	22	1	3	3	5	7	20	1536	1000	1	0.020833333333333	1.51236979166667	0	0
chrIV	S000028822	YDR371C-A	1219509	1219613	105	0	0	0	1	105	4	5	20	22	31	32	4	5	8	10	11	12	105	1000	1	0	0	1	1
chrIV	S000002780	YDR372C	1221112	1222149	1038	7	282	0.258	0.368	382	2	4	7	8	8	8	2	10	23	23	23	30	1038	1000	1	0.006743737957611	0.271676300578035	0.15	0
chrIV	S000002781	YDR373W	1222759	1223331	573	2	2	0.128	0.925	530	4	14	14	14	14	16	1	3	9	9	13	15	573	1000	1	0.003490401396161	0.003490401396161	0.975	1
chrIV	S000002782	YDR374C	1223474	1224394	921	24	1259	0.87	0.189	174	0	3	3	3	3	4	4	5	10	14	15	17	921	1000	1	0.026058631921824	1.36699239956569	0.005	0
chrIV	S000113553	YDR374W-A	1224757	1225026	270	2	11	0.25	0.441	119	12	16	21	23	30	30	5	5	5	6	10	27	270	1000	1	0.007407407407407	0.040740740740741	0.465	1
chrIV	S000002783	YDR375C	1225166	1226536	1371	28	932	0.695	0.182	250	2	5	5	5	6	6	19	31	31	31	31	31	1371	1000	1	0.020423048869438	0.679795769511306	0	0
chrIV	S000002784	YDR376W	1226822	1228303	1482	2	147	0.045	0.955	1416	0	16	19	23	24	25	5	28	36	38	41	42	1482	1000	1	0.001349527665317	0.09919028340081	0.995	1
chrIV	S000002785	YDR377W	1228611	1228916	306	10	90	1.186	0.451	138	2	24	26	26	26	26	2	5	7	7	17	20	306	1000	1	0.032679738562092	0.294117647058824	0.035	0
chrIV	S000002786	YDR378C	1229349	1229609	261	1	14	0.137	0.575	150	4	8	11	16	22	22	12	19	29	33	40	40	261	1000	1	0.003831417624521	0.053639846743295	0.655	1
chrIV	S000002787	YDR379W	1230167	1233196	3030	69	2666	0.641	0.063	190	10	14	18	19	25	30	1	5	10	25	25	30	3030	1000	1	0.022772277227723	0.87986798679868	0.01	0
chrIV	S000007605	YDR379C-A	1233278	1233517	240	12	900	1.418	0.254	61	1	6	12	14	18	20	8	21	35	41	45	46	240	1000	1	0.05	3.75	0	0
chrIV	S000002788	YDR380W	1234218	1236125	1908	47	1573	0.74	0.11	209	6	9	23	29	33	33	0	9	11	11	12	12	1908	1000	1	0.024633123689728	0.824423480083857	0	0
chrIV	S000002789	YDR381W	1236558	1238004	1447	5	236	0.099	0.464	672	1	6	8	10	13	13	0	10	11	12	13	17	1447	1000	1	0.003455425017277	0.16309606081548	0.77	1
chrIV	S000007650	YDR381C-A	1238312	1238850	539	3	5	0.161	0.341	184	1	11	12	12	13	13	2	4	19	23	24	28	539	1000	1	0.00556586270872	0.009276437847866	0.575	1
chrIV	S000002790	YDR382W	1239492	1239824	333	6	124	0.55	0.508	169	1	16	29	30	30	31	0	9	11	12	17	18	333	1000	1	0.018018018018018	0.372372372372372	0.075	0
chrIV	S000002791	YDR383C	1239960	1240676	717	23	632	0.971	0.208	149	2	2	2	13	16	17	8	17	25	25	42	52	717	1000	1	0.03207810320781	0.881450488145049	0	0
chrIV	S000002792	YDR384C	1241204	1242031	828	38	2272	1.384	0.22	182	3	4	9	13	13	13	2	8	26	42	54	54	828	1000	1	0.045893719806763	2.743961352657	0.005	0
chrIV	S000002793	YDR385W	1243230	1245758	2529	2	19	0.021	0.936	2368	6	18	28	40	46	60	2	7	8	12	13	22	2529	1000	1	0.000790826413602	0.007512850929221	0.975	1
chrIV	S000002794	YDR386W	1246084	1247982	1899	52	1791	0.822	0.09	170	10	16	17	17	17	17	2	8	8	9	11	14	1899	1000	1	0.027382833070037	0.943127962085308	0	0
chrIV	S000002795	YDR387C	1248154	1249821	1668	36	1405	0.583	0.135	225	5	8	11	15	18	18	6	18	24	26	28	34	1668	1000	1	0.02158273381295	0.842326139088729	0.01	0
chrIV	S000002796	YDR388W	1250186	1251634	1449	36	1106	0.671	0.088	128	12	28	38	41	42	43	3	11	25	26	27	29	1449	1000	1	0.024844720496894	0.763285024154589	0	0
chrIV	S000002797	YDR389W	1252537	1254501	1965	57	1560	0.912	0.114	224	2	5	9	17	24	25	9	26	28	36	36	36	1965	1000	1	0.029007633587786	0.793893129770992	0	0
chrIV	S000002798	YDR390C	1254937	1256847	1911	13	1518	0.217	0.851	1627	1	5	19	22	23	25	11	22	37	38	41	45	1911	1000	1	0.006802721088435	0.794348508634223	0.915	1
chrIV	S000002799	YDR391C	1257358	1258056	699	18	626	0.819	0.195	136	4	17	25	25	25	25	7	23	26	27	27	27	699	1000	1	0.025751072961373	0.895565092989986	0	0
chrIV	S000002800	YDR392W	1258696	1259709	1014	12	666	0.374	0.54	548	8	26	34	37	39	55	9	12	15	20	24	28	1014	1000	1	0.011834319526627	0.656804733727811	0.34	0
chrIV	S000002801	YDR393W	1259901	1261271	1371	45	1372	0.999	0.127	174	4	14	14	14	14	22	1	14	14	14	14	14	1371	1000	1	0.032822757111597	1.00072939460248	0	0
chrIV	S000002802	YDR394W	1261681	1262967	1287	1	1	0.023	0.949	1221	0	12	12	13	19	23	8	21	23	23	26	28	1287	1000	1	0.000777000777001	0.000777000777001	0.9785	1
chrIV	S000002803	YDR395W	1263324	1266158	2835	41	907	0.44	0.12	339	1	11	14	14	14	14	5	5	5	5	13	13	2835	1000	1	0.014462081128748	0.319929453262787	0.01	0
chrIV	S000002804	YDR396W	1266295	1266795	501	8	540	0.487	0.721	361	4	8	10	10	11	11	0	10	13	15	15	15	501	1000	1	0.015968063872256	1.07784431137725	0.72	1
chrIV	S000002805	YDR397C	1266366	1266898	533	7	532	0.4	0.871	464	1	6	10	12	14	15	11	32	39	39	39	39	533	1000	1	0.01313320825516	0.99812382739212	0.87	1
chrIV	S000002806	YDR398W	1267471	1269402	1932	11	109	0.147	0.869	1679	6	20	23	23	30	31	9	11	29	37	38	52	1932	1000	1	0.005693581780538	0.056418219461698	0.97	1
chrIV	S000002807	YDR399W	1270068	1270733	666	11	351	0.427	0.333	222	9	15	28	32	32	32	4	27	27	29	32	42	666	1000	1	0.016516516516517	0.527027027027027	0.04	0
chrIV	S000002808	YDR400W	1271063	1272085	1023	20	619	0.506	0.146	149	1	23	28	29	37	46	3	8	20	21	21	24	1023	1000	1	0.019550342130987	0.605083088954057	0.02	0
chrIV	S000002809	YDR401W	1272223	1272786	564	33	727	1.573	0.17	96	4	4	7	9	10	14	2	2	2	4	9	9	564	1000	1	0.058510638297872	1.28900709219858	0.02	0
chrIV	S000002810	YDR402C	1272234	1273703	1470	45	1002	0.765	0.176	258	5	5	7	11	12	16	0	5	13	13	13	16	1470	1000	1	0.030612244897959	0.681632653061224	0	0
chrIV	S000002811	YDR403W	1274602	1276212	1611	49	1766	0.798	0.213	343	0	1	1	4	6	7	7	16	32	32	32	34	1611	1000	1	0.030415890751086	1.09621353196772	0.01	0
chrIV	S000002812	YDR404C	1276654	1277169	516	0	0	0	1	516	10	27	37	42	45	47	0	0	15	17	28	46	516	1000	1	0	0	1	1
chrIV	S000002813	YDR405W	1277646	1278437	792	55	1505	2.031	0.107	85	3	16	16	16	29	36	15	17	29	35	53	71	792	1000	1	0.069444444444445	1.90025252525253	0	0
chrIV	S000002814	YDR406W	1279210	1283799	4590	245	14630	1.684	0.044	200	1	7	24	29	42	43	2	5	6	6	6	6	4590	1000	1	0.053376906318083	3.18736383442266	0.005	0
chrIV	S000028543	YDR406W-A	1283799	1284044	246	5	5	0.582	0.533	131	4	12	29	33	35	36	3	3	3	3	3	3	246	1000	1	0.020325203252033	0.020325203252033	0.425	0
chrIV	S000002815	YDR407C	1284069	1287938	3870	4	185	0.026	0.646	2501	4	5	10	22	23	26	1	9	9	9	17	20	3870	1000	1	0.001033591731266	0.04780361757106	1	1
chrIV	S000002816	YDR408C	1288215	1288859	645	2	20	0.09	0.583	376	13	21	21	22	22	23	1	8	21	22	22	23	645	1000	1	0.003100775193798	0.031007751937985	0.365	0
chrIV	S000002817	YDR409W	1289406	1292120	2715	47	2530	0.589	0.091	246	6	21	22	22	22	22	5	13	20	21	27	30	2715	1000	1	0.01731123388582	0.931860036832412	0.005	0
chrIV	S000002818	YDR410C	1292372	1293091	720	18	698	1.006	0.192	138	1	12	15	17	18	20	0	11	13	13	16	18	720	1000	1	0.025	0.969444444444444	0	0
chrIV	S000002819	YDR411C	1293369	1294394	1026	25	1726	0.993	0.127	130	8	19	20	23	25	32	12	21	22	22	26	29	1026	1000	1	0.024366471734893	1.682261208577	0	0
chrIV	S000002820	YDR412W	1294693	1295400	708	2	5	0.115	0.732	518	2	11	12	17	21	21	4	5	11	14	14	29	708	1000	1	0.002824858757062	0.007062146892655	0.91	1
chrIV	S000002821	YDR413C	1294836	1295411	576	1	4	0.071	0.8	461	1	1	18	20	21	29	4	5	10	13	14	31	576	1000	1	0.001736111111111	0.006944444444444	0.87	1
chrIV	S000002822	YDR414C	1295598	1296686	1089	37	914	1.387	0.234	255	1	5	6	6	14	18	0	3	9	11	13	26	1089	1000	1	0.033976124885216	0.839302112029385	0.005	0
chrIV	S000002823	YDR415C	1297037	1298161	1125	28	1254	0.968	0.121	136	12	22	23	23	25	27	6	21	21	24	24	25	1125	1000	1	0.024888888888889	1.11466666666667	0	0
chrIV	S000002824	YDR416W	1298432	1301011	2580	25	449	0.373	0.214	551	0	19	24	26	29	39	18	20	28	30	30	36	2580	1000	1	0.00968992248062	0.174031007751938	0.67	1
chrIV	S000002825	YDR417C	1301555	1301926	372	5	87	0.529	0.516	192	11	14	17	19	20	20	0	0	0	5	7	9	372	1000	1	0.013440860215054	0.233870967741935	0.455	1
chrIV	S000002826	YDR418W	1301616	1302113	498	4	47	0.313	0.761	379	7	14	17	19	19	20	4	4	4	8	13	15	498	1000	1	0.008032128514056	0.094377510040161	0.785	1
chrIV	S000002827	YDR419W	1303174	1305072	1899	53	1811	1.165	0.057	108	10	16	21	26	28	29	1	1	5	7	10	11	1899	1000	1	0.027909426013692	0.953659820958399	0	0
chrIV	S000002828	YDR420W	1306267	1311675	5409	63	3257	0.432	0.166	897	1	4	13	14	14	16	4	8	10	12	18	23	5409	1000	1	0.011647254575707	0.602144573858384	0.08	0
chrIV	S000002829	YDR421W	1312040	1314892	2853	60	2806	0.926	0.149	426	0	16	20	22	23	24	4	6	12	13	13	13	2853	1000	1	0.021030494216614	0.983526112863652	0.005	0
chrIV	S000002830	YDR422C	1315326	1317773	2448	35	2621	0.624	0.124	304	4	10	14	15	16	19	1	20	21	25	29	38	2448	1000	1	0.014297385620915	1.07066993464052	0.005	0
chrIV	S000002831	YDR423C	1318046	1319275	1230	41	2011	1.536	0.119	146	14	28	30	32	33	36	9	17	18	33	35	36	1230	1000	1	0.033333333333333	1.6349593495935	0	0
chrIV	S000002832	YDR424C	1319387	1319841	455	11	467	1.06	0.27	123	10	15	17	19	21	24	9	21	22	22	22	23	455	1000	1	0.024175824175824	1.02637362637363	0.01	0
chrIV	S000002833	YDR425W	1320064	1321941	1878	25	995	0.554	0.151	284	5	19	22	31	32	35	5	20	20	20	20	23	1878	1000	1	0.013312034078807	0.529818956336528	0.015	0
chrIV	S000002834	YDR426C	1321629	1322006	378	7	220	0.785	0.415	157	0	4	7	8	10	11	13	20	20	20	20	24	378	1000	1	0.018518518518519	0.582010582010582	0.06	0
chrIV	S000002835	YDR427W	1322205	1323386	1182	2	50	0.073	0.98	1158	8	21	26	27	27	30	5	7	7	7	7	7	1182	1000	1	0.001692047377327	0.042301184433164	0.985	1
chrIV	S000002836	YDR428C	1323454	1324239	786	16	453	0.913	0.221	174	5	5	5	5	5	8	7	10	10	10	10	13	786	1000	1	0.020356234096692	0.576335877862595	0.005	0
chrIV	S000002837	YDR429C	1324477	1325301	825	1	1	0.049	0.961	793	2	8	9	13	17	17	11	18	26	32	35	37	825	1000	1	0.001212121212121	0.001212121212121	0.95	1
chrIV	S000002838	YDR430C	1325501	1328470	2970	72	4313	1	0.072	215	7	18	18	18	18	19	1	11	11	11	11	11	2970	1000	1	0.024242424242424	1.45218855218855	0	0
chrIV	S000002839	YDR431W	1328390	1328701	312	20	1621	2.757	0.378	118	0	6	9	9	10	12	5	5	5	5	5	10	312	1000	1	0.064102564102564	5.19551282051282	0.145	0
chrIV	S000002840	YDR432W	1328783	1330027	1245	1	1	0.032	0.938	1168	5	18	22	23	23	25	0	2	5	6	16	16	1245	1000	1	0.000803212851406	0.000803212851406	0.98	1
chrIV	S000002841	YDR433W	1329600	1330040	441	1	1	0.098	0.796	351	0	0	0	0	5	8	0	3	6	7	15	15	441	1000	1	0.002267573696145	0.002267573696145	0.905	1
chrIV	S000002842	YDR434W	1331237	1332841	1605	3	335	0.075	0.541	869	0	9	13	19	22	22	2	6	8	9	9	14	1605	1000	1	0.001869158878505	0.208722741433022	0.86	1
chrIV	S000002843	YDR435C	1332983	1333969	987	21	1181	0.917	0.205	202	1	2	2	2	4	4	9	23	25	33	38	39	987	1000	1	0.021276595744681	1.19655521783181	0	0
chrIV	S000002844	YDR436W	1334821	1336953	2133	43	1810	0.789	0.132	282	3	14	31	36	41	44	1	2	6	6	9	10	2133	1000	1	0.020159399906235	0.848570089076418	0	0
chrIV	S000002845	YDR437W	1337352	1337774	423	6	24	0.586	0.884	374	4	11	12	12	18	19	0	5	21	23	23	28	423	1000	1	0.014184397163121	0.056737588652482	0.83	1
chrIV	S000002846	YDR438W	1338274	1339386	1113	20	1036	0.757	0.206	229	2	18	23	23	32	32	3	9	10	12	13	15	1113	1000	1	0.017969451931716	0.930817610062893	0.005	0
chrIV	S000002847	YDR439W	1339676	1340719	1044	13	201	0.475	0.139	145	1	7	12	13	14	30	3	5	10	13	19	29	1044	1000	1	0.012452107279694	0.192528735632184	0.02	0
chrIV	S000002848	YDR440W	1342493	1344241	1749	32	1787	0.652	0.129	225	0	17	22	24	25	28	9	11	18	20	28	30	1749	1000	1	0.018296169239566	1.02172670097198	0.01	0
chrIV	S000002849	YDR441C	1344517	1345062	546	27	1533	1.939	0.165	90	3	5	11	13	16	18	8	11	11	17	18	20	546	1000	1	0.04945054945055	2.80769230769231	0	0
chrIV	S000002850	YDR442W	1345647	1346039	393	12	675	1.139	0.29	114	4	5	13	16	22	23	1	2	6	7	7	9	393	1000	1	0.030534351145038	1.7175572519084	0	0
chrIV	S000002851	YDR443C	1345676	1349938	4263	62	1851	0.491	0.16	681	5	6	11	16	21	24	4	20	24	29	32	33	4263	1000	1	0.014543748533896	0.434201266713582	0.045	0
chrIV	S000002852	YDR444W	1350290	1352353	2064	51	2274	0.867	0.098	203	8	30	32	33	34	34	11	13	13	13	20	23	2064	1000	1	0.024709302325581	1.10174418604651	0	0
chrIV	S000002853	YDR445C	1352182	1352589	408	19	557	1.573	0.27	110	1	8	9	11	13	13	3	3	5	7	23	24	408	1000	1	0.04656862745098	1.36519607843137	0.005	0
chrIV	S000002854	YDR446W	1353725	1354633	909	18	534	0.632	0.226	205	13	22	27	30	30	32	2	2	3	3	17	17	909	1000	1	0.01980198019802	0.587458745874587	0.01	0
chrIV	S000002855	YDR447C	1354829	1355553	725	10	838	0.434	0.33	239	0	2	2	5	5	6	0	19	29	29	29	30	725	1000	1	0.013793103448276	1.15586206896552	0.105	0
chrIV	S000002856	YDR448W	1356065	1357369	1305	10	711	0.232	0.487	636	2	13	32	33	37	39	2	4	6	7	7	8	1305	1000	1	0.007662835249042	0.544827586206897	0.83	1
chrIV	S000002857	YDR449C	1357580	1358902	1323	5	99	0.109	0.656	868	2	3	6	6	10	12	6	16	20	36	38	38	1323	1000	1	0.003779289493575	0.074829931972789	0.98	1
chrIV	S000002858	YDR450W	1359923	1360798	876	11	182	0.356	0.303	265	3	19	32	36	37	37	2	12	14	15	19	24	876	1000	1	0.012557077625571	0.207762557077626	0.04	0
chrIV	S000002859	YDR451C	1361120	1362181	1062	39	1438	1.185	0.115	122	4	10	10	11	14	28	8	10	22	25	26	26	1062	1000	1	0.036723163841808	1.35404896421846	0.005	0
chrIV	S000002860	YDR452W	1362878	1364902	2025	67	3000	1.135	0.089	180	3	14	25	33	36	43	3	7	10	22	34	34	2025	1000	1	0.033086419753087	1.48148148148148	0	0
chrIV	S000002861	YDR453C	1365072	1365662	591	33	3296	2.009	0.22	130	2	5	14	16	18	18	5	10	17	19	19	20	591	1000	1	0.055837563451777	5.57698815566836	0	0
chrIV	S000002862	YDR454C	1366264	1366827	564	1	1	0.065	0.862	486	5	7	23	25	26	35	4	14	15	18	27	28	564	1000	1	0.00177304964539	0.00177304964539	0.975	1
chrIV	S000002863	YDR455C	1367373	1367681	309	21	509	2.555	0.172	53	9	10	18	18	19	24	0	1	3	3	5	5	309	1000	1	0.067961165048544	1.64724919093851	0.02	0
chrIV	S000002864	YDR456W	1367485	1369386	1902	47	791	0.92	0.121	230	6	18	19	20	20	37	1	13	14	15	17	17	1902	1000	1	0.024710830704522	0.415878023133544	0	0
chrIV	S000002865	YDR457W	1369790	1379596	9807	113	6614	0.323	0.05	490	1	13	14	16	18	19	4	9	11	12	15	17	9807	1000	1	0.011522381972061	0.674416233302743	0.075	0
chrIV	S000002866	YDR458C	1380055	1382046	1992	36	1324	0.908	0.142	283	2	3	6	9	12	12	7	22	25	32	35	53	1992	1000	1	0.018072289156627	0.664658634538153	0	0
chrIV	S000002867	YDR459C	1382319	1383443	1125	31	1297	1.347	0.125	141	4	20	29	31	31	33	2	20	22	22	22	42	1125	1000	1	0.027555555555556	1.15288888888889	0	0
chrIV	S000002868	YDR460W	1383811	1384776	966	3	22	0.134	0.59	570	2	16	18	23	25	31	2	21	26	28	46	48	966	1000	1	0.003105590062112	0.022774327122153	0.895	1
chrIV	S000002869	YDR461W	1385176	1385286	111	5	342	1.901	0.667	74	5	24	26	26	26	44	2	4	7	22	23	23	111	1000	1	0.045045045045045	3.08108108108108	0.635	1
chrIV	S000087209	YDR461C-A	1385524	1385766	243	4	255	0.692	0.428	104	5	7	14	22	22	22	15	30	30	33	33	33	243	1000	1	0.016460905349794	1.04938271604938	0.12	0
chrIV	S000002870	YDR462W	1386073	1386516	444	6	42	0.568	0.477	212	6	21	21	23	44	44	5	15	15	15	17	17	444	1000	1	0.013513513513514	0.094594594594595	0.35	0
chrIV	S000002871	YDR463W	1386816	1388375	1560	9	226	0.228	0.465	726	10	20	24	24	28	28	8	11	25	25	26	26	1560	1000	1	0.005769230769231	0.144871794871795	0.75	1
chrIV	S000002872	YDR464W	1388872	1393179	4308	23	542	0.18	0.302	1302	1	15	18	20	20	20	1	5	8	10	13	22	4308	1000	1	0.005338904363974	0.125812441968431	0.555	1
chrIV	S000028614	YDR464C-A	1392492	1392680	189	3	24	0.644	0.534	101	0	1	5	6	6	6	4	4	4	8	8	11	189	1000	1	0.015873015873016	0.126984126984127	0.35	0
chrIV	S000002873	YDR465C	1393336	1394574	1239	28	2494	0.908	0.189	234	3	5	5	10	11	11	12	21	32	32	32	33	1239	1000	1	0.022598870056497	2.01291364003228	0	0
chrIV	S000002874	YDR466W	1395121	1397817	2697	32	1164	0.486	0.281	759	2	19	25	32	32	34	5	12	12	17	28	29	2697	1000	1	0.011865035224323	0.431590656284761	0.095	0
chrIV	S000002875	YDR467C	1397583	1397909	327	12	693	1.743	0.284	93	2	4	6	6	6	6	7	11	11	12	21	23	327	1000	1	0.036697247706422	2.11926605504587	0	0
chrIV	S000002876	YDR468C	1398026	1398700	675	12	334	0.814	0.458	309	8	12	13	14	15	15	2	14	14	17	18	18	675	1000	1	0.017777777777778	0.494814814814815	0.18	0
chrIV	S000002877	YDR469W	1399015	1399542	528	9	215	0.831	0.248	131	8	20	22	25	32	35	2	6	7	7	7	8	528	1000	1	0.017045454545455	0.40719696969697	0.005	0
chrIV	S000002878	YDR470C	1399706	1401214	1509	11	88	0.283	0.349	527	3	5	7	7	9	9	0	16	22	27	28	36	1509	1000	1	0.007289595758781	0.058316766070245	0.075	0
chrIV	S000002879	YDR471W	1401770	1402564	795	21	1136	0.919	0.132	105	8	15	19	20	22	22	5	14	18	25	25	28	795	1000	1	0.026415094339623	1.42893081761006	0	0
chrIV	S000002880	YDR472W	1403322	1404173	852	3	56	0.121	0.94	801	4	11	11	15	17	17	2	9	9	9	10	11	852	1000	1	0.003521126760563	0.065727699530517	0.99	1
chrIV	S000002881	YDR473C	1404445	1405854	1410	10	391	0.24	0.355	500	12	17	19	19	19	26	2	8	13	13	15	21	1410	1000	1	0.00709219858156	0.277304964539007	0.845	1
chrIV	S000002883	YDR475C	1407464	1410094	2631	67	2580	0.824	0.063	165	4	10	10	13	16	19	1	11	25	27	36	38	2631	1000	1	0.025465602432535	0.980615735461802	0.005	0
chrIV	S000002884	YDR476C	1410453	1411127	675	41	2419	1.802	0.145	98	20	35	36	36	40	41	16	24	38	41	44	44	675	1000	1	0.060740740740741	3.5837037037037	0.02	0
chrIV	S000002885	YDR477W	1412373	1414274	1902	6	161	0.092	0.262	499	2	5	13	15	22	29	0	10	10	10	14	14	1902	1000	1	0.003154574132492	0.084647739221872	0.215	0
chrIV	S000002886	YDR478W	1414575	1415171	597	0	0	0	1	597	10	20	20	21	22	22	3	7	9	9	11	13	597	1000	1	0	0	1	1
chrIV	S000002887	YDR479C	1415210	1416874	1665	41	1566	0.794	0.114	190	0	0	0	5	5	5	4	21	32	32	39	40	1665	1000	1	0.024624624624625	0.940540540540541	0	0
chrIV	S000002888	YDR480W	1417399	1418370	972	44	3164	1.433	0.169	164	1	7	21	23	26	26	1	3	3	7	15	23	972	1000	1	0.045267489711934	3.25514403292181	0	0
chrIV	S000002889	YDR481C	1418550	1420250	1701	52	3827	0.873	0.117	199	2	5	13	19	19	37	4	20	24	38	40	42	1701	1000	1	0.030570252792475	2.2498530276308	0	0
chrIV	S000002890	YDR482C	1420431	1420838	408	47	3753	3.566	0.123	50	13	17	20	22	30	34	15	27	28	30	31	32	408	1000	1	0.115196078431373	9.19852941176471	0	0
chrIV	S000002891	YDR483W	1421157	1422485	1329	20	461	0.443	0.172	229	9	20	35	45	46	46	3	10	11	11	11	11	1329	1000	1	0.015048908954101	0.346877351392024	0.005	0
chrIV	S000002892	YDR484W	1422763	1424688	1926	7	81	0.098	0.7	1348	3	10	12	13	17	19	4	8	8	13	14	14	1926	1000	1	0.003634475597092	0.042056074766355	0.98	1
chrIV	S000002893	YDR485C	1424820	1427207	2388	37	1162	0.386	0.104	249	3	7	8	9	9	9	8	17	19	21	38	38	2388	1000	1	0.015494137353434	0.486599664991625	0.005	0
chrIV	S000002894	YDR486C	1427431	1428120	690	11	627	0.418	0.246	170	5	16	17	19	21	22	12	26	26	26	46	49	690	1000	1	0.015942028985507	0.908695652173913	0.025	0
chrIV	S000002895	YDR487C	1428354	1428980	627	0	0	0	1	627	7	26	29	29	40	42	10	33	48	52	58	60	627	1000	1	0	0	0.995	1
chrIV	S000002896	YDR488C	1429188	1430789	1602	84	3827	1.608	0.101	162	25	36	36	36	41	43	13	26	26	26	26	28	1602	1000	1	0.052434456928839	2.38888888888889	0.015	0
chrIV	S000002897	YDR489W	1431012	1431896	885	1	2	0.035	0.819	725	13	24	27	31	37	47	13	22	26	29	39	45	885	1000	1	0.001129943502825	0.00225988700565	0.995	1
chrIV	S000002898	YDR490C	1431968	1434268	2301	106	7158	1.697	0.074	171	9	9	9	9	24	25	4	17	37	42	44	55	2301	1000	1	0.04606692742286	3.11082138200782	0	0
chrIV	S000002899	YDR491C	1434500	1434991	492	41	4617	2.787	0.175	86	7	17	19	33	39	49	2	7	8	16	29	33	492	1000	1	0.083333333333333	9.38414634146342	0.02	0
chrIV	S000002900	YDR492W	1434924	1435874	951	43	2171	1.424	0.113	107	6	9	29	32	44	50	1	11	18	22	25	25	951	1000	1	0.04521556256572	2.28286014721346	0	0
chrIV	S000002901	YDR493W	1436217	1436588	372	10	749	0.813	0.288	107	6	21	30	36	40	53	1	16	17	17	20	24	372	1000	1	0.026881720430108	2.01344086021505	0.015	0
chrIV	S000002902	YDR494W	1436930	1438015	1086	15	250	0.397	0.417	453	6	21	24	27	34	35	3	7	7	7	7	8	1086	1000	1	0.013812154696133	0.230202578268877	0.365	0
chrIV	S000002903	YDR495C	1438115	1441150	3036	25	733	0.238	0.256	777	3	4	6	8	11	14	2	12	14	18	20	20	3036	1000	1	0.008234519104084	0.241436100131752	0.34	0
chrIV	S000002904	YDR496C	1441433	1443403	1971	28	1184	0.493	0.247	487	7	16	17	20	21	24	8	15	16	17	17	19	1971	1000	1	0.014205986808727	0.600710299340436	0.01	0
chrIV	S000002905	YDR497C	1443713	1445467	1755	24	855	0.466	0.185	324	3	10	10	11	11	13	0	14	17	20	20	25	1755	1000	1	0.013675213675214	0.487179487179487	0.03	0
chrIV	S000002906	YDR498C	1445843	1446994	1152	14	1059	0.476	0.766	883	5	31	31	33	35	38	11	20	23	30	30	30	1152	1000	1	0.012152777777778	0.919270833333333	0.87	1
chrIV	S000002907	YDR499W	1447830	1450073	2244	6	36	0.092	0.552	1238	5	19	19	24	24	24	3	4	7	10	14	16	2244	1000	1	0.002673796791444	0.016042780748663	0.915	1
chrIV	S000002908	YDR500C	1450198	1450853	656	12	234	0.619	0.297	195	2	3	3	3	3	3	9	15	18	21	24	26	656	1000	1	0.018292682926829	0.356707317073171	0.005	0
chrIV	S000002909	YDR501W	1451353	1452918	1566	42	1257	0.891	0.1	156	1	4	10	13	16	16	2	7	8	9	13	20	1566	1000	1	0.026819923371648	0.802681992337165	0	0
chrIV	S000002910	YDR502C	1453310	1454464	1155	30	1305	0.854	0.154	178	1	3	5	5	6	9	7	12	30	32	33	46	1155	1000	1	0.025974025974026	1.12987012987013	0	0
chrIV	S000002911	YDR503C	1455042	1455866	825	14	3313	0.534	0.183	151	5	7	27	29	33	35	7	19	27	28	29	30	825	1000	1	0.016969696969697	4.01575757575758	0.05	0
chrIV	S000002912	YDR504C	1456311	1456694	384	5	83	0.432	0.346	133	3	9	22	24	24	42	1	2	3	4	4	6	384	1000	1	0.013020833333333	0.216145833333333	0.1	0
chrIV	S000002913	YDR505C	1456695	1459220	2526	29	430	0.339	0.102	257	1	2	3	13	15	18	6	13	35	50	60	60	2526	1000	1	0.011480601741884	0.170229612034838	0.02	0
chrIV	S000002914	YDR506C	1459728	1461554	1827	100	5944	1.634	0.102	186	19	41	49	52	52	54	8	15	20	21	23	26	1827	1000	1	0.054734537493158	3.25342090859332	0.005	0
chrIV	S000002915	YDR507C	1462358	1465786	3429	69	2319	0.542	0.05	170	3	4	5	14	16	17	6	7	13	13	14	15	3429	1000	1	0.020122484689414	0.676290463692039	0	0
chrIV	S000002916	YDR508C	1466453	1468444	1992	39	1602	0.523	0.087	173	0	2	14	20	23	25	5	12	25	34	34	41	1992	1000	1	0.019578313253012	0.80421686746988	0	0
chrIV	S000002917	YDR509W	1468226	1468573	348	11	206	0.823	0.388	135	3	3	6	6	7	8	5	17	25	40	40	47	348	1000	1	0.031609195402299	0.591954022988506	0.05	0
chrIV	S000002918	YDR510W	1469400	1469705	306	0	0	0	1	306	3	19	28	41	41	43	4	9	11	14	18	19	306	1000	1	0	0	1	1
chrIV	S000028615	YDR510C-A	1469695	1469811	117	4	177	0.934	0.419	49	0	0	3	13	21	24	7	15	20	26	45	49	117	1000	1	0.034188034188034	1.51282051282051	0.105	0
chrIV	S000002919	YDR511W	1470017	1470418	402	16	1142	1.099	0.351	141	7	14	14	16	24	27	5	10	15	18	19	21	402	1000	1	0.039800995024876	2.8407960199005	0.04	0
chrIV	S000002920	YDR512C	1470500	1471063	564	52	3865	2.798	0.138	78	5	9	16	21	21	29	6	7	9	19	24	24	564	1000	1	0.092198581560284	6.85283687943262	0	0
chrIV	S000002921	YDR513W	1471017	1471448	432	11	217	0.732	0.278	120	15	32	42	45	52	52	1	5	13	18	19	22	432	1000	1	0.025462962962963	0.502314814814815	0.01	0
chrIV	S000002922	YDR514C	1471548	1472999	1452	51	1663	1.041	0.105	153	1	4	4	21	25	31	3	8	13	13	13	15	1452	1000	1	0.035123966942149	1.14531680440771	0	0
chrIV	S000002923	YDR515W	1473429	1474772	1344	8	256	0.167	0.318	428	5	6	10	12	16	18	3	8	10	10	10	15	1344	1000	1	0.005952380952381	0.190476190476191	0.425	0
chrIV	S000002924	YDR516C	1474974	1476476	1503	34	2146	0.62	0.17	256	5	8	8	8	8	8	3	5	18	32	36	38	1503	1000	1	0.022621423819029	1.42781104457751	0	0
chrIV	S000002925	YDR517W	1477239	1478357	1119	43	2674	1.081	0.147	164	4	21	31	34	36	40	10	17	25	28	32	41	1119	1000	1	0.038427167113494	2.38963360142985	0	0
chrIV	S000002926	YDR518W	1478608	1480161	1554	46	3011	0.778	0.151	234	3	17	22	24	27	48	11	28	34	38	43	46	1554	1000	1	0.02960102960103	1.93758043758044	0.005	0
chrIV	S000002927	YDR519W	1480425	1480832	408	15	846	0.962	0.189	77	4	24	29	31	34	43	1	2	6	6	12	13	408	1000	1	0.036764705882353	2.07352941176471	0	0
chrIV	S000002928	YDR520C	1481085	1483403	2319	48	1640	0.538	0.123	286	0	1	5	6	11	11	1	10	13	14	16	18	2319	1000	1	0.020698576972833	0.707201379905131	0.005	0
chrIV	S000002929	YDR521W	1483141	1483476	336	8	229	0.637	0.366	123	6	7	9	9	10	13	5	21	22	22	23	24	336	1000	1	0.023809523809524	0.681547619047619	0.035	0
chrIV	S000002930	YDR522C	1483795	1485303	1509	19	769	0.322	0.171	258	4	21	23	27	31	31	8	22	26	26	29	32	1509	1000	1	0.012591119946985	0.50960901259112	0.035	0
chrIV	S000002931	YDR523C	1485566	1487038	1473	49	2311	0.817	0.133	196	5	17	18	19	20	21	0	3	5	9	10	15	1473	1000	1	0.03326544467074	1.56890699253225	0	0
chrIV	S000002932	YDR524C	1487542	1488990	1449	31	816	0.549	0.143	207	15	19	22	24	29	29	9	23	27	29	40	47	1449	1000	1	0.021394064872326	0.563146997929607	0.005	0
chrIV	S000028740	YDR524W-C	1489403	1489492	90	2	281	0.6	0.689	62	3	11	20	21	26	28	1	3	4	14	21	31	90	1000	1	0.022222222222222	3.12222222222222	0.6	1
chrIV	S000028739	YDR524C-B	1489598	1489798	201	5	157	0.671	0.557	112	1	3	10	12	14	15	3	20	31	48	64	64	201	1000	1	0.024875621890547	0.781094527363184	0.4	0
chrIV	S000028616	YDR524C-A	1489871	1489990	120	16	1250	3.673	0.217	26	2	4	6	13	13	15	11	21	31	37	48	48	120	1000	1	0.133333333333333	10.4166666666667	0.03	0
chrIV	S000002933	YDR525W	1489905	1490234	330	39	1744	3.381	0.118	39	3	7	8	16	16	21	5	23	31	40	40	40	330	1000	1	0.118181818181818	5.28484848484849	0	0
chrIV	S000007236	YDR525W-A	1490596	1490835	240	30	4299	3.634	0.237	57	7	24	32	50	51	60	9	26	27	27	27	33	240	1000	1	0.125	17.9125	0.015	0
chrIV	S000002934	YDR526C	1491075	1491545	471	1	1	0.058	0.69	325	14	19	27	45	58	60	0	0	0	0	8	13	471	1000	1	0.002123142250531	0.002123142250531	0.99	1
chrIV	S000002935	YDR527W	1491094	1492413	1320	7	224	0.138	0.877	1157	10	18	32	49	58	59	1	7	9	12	16	20	1320	1000	1	0.00530303030303	0.16969696969697	0.97	1
chrIV	S000002936	YDR528W	1494586	1495857	1272	38	1974	0.763	0.098	125	2	7	15	16	18	20	4	8	11	17	20	22	1272	1000	1	0.029874213836478	1.55188679245283	0	0
chrIV	S000002937	YDR529C	1496165	1496548	384	13	1254	0.876	0.25	96	5	9	10	14	18	21	10	28	30	32	37	52	384	1000	1	0.033854166666667	3.265625	0	0
chrIV	S000002938	YDR530C	1496791	1497768	978	25	1604	0.614	0.137	134	13	32	39	44	49	52	10	14	28	28	28	30	978	1000	1	0.025562372188139	1.640081799591	0.005	0
chrIV	S000002939	YDR531W	1498232	1499335	1104	2	59	0.042	0.965	1065	5	20	28	31	35	55	1	2	4	6	6	10	1104	1000	1	0.001811594202899	0.053442028985507	0.995	1
chrIV	S000002940	YDR532C	1499396	1500553	1158	11	62	0.224	0.27	313	2	3	3	3	3	15	8	16	20	29	34	37	1158	1000	1	0.009499136442142	0.053540587219344	0.465	1
chrIV	S000002941	YDR533C	1501447	1502160	714	23	1005	0.849	0.127	91	3	6	9	12	13	13	8	15	22	33	36	36	714	1000	1	0.032212885154062	1.40756302521008	0.01	0
chrIV	S000002942	YDR534C	1503314	1504900	1587	34	1363	0.559	0.14	222	2	7	9	24	34	40	4	6	10	12	13	15	1587	1000	1	0.021424070573409	0.8588531821046	0	0
chrIV	S000002943	YDR535C	1506606	1507362	757	43	2299	1.582	0.108	82	3	5	8	9	11	13	16	29	41	44	49	51	757	1000	1	0.056803170409511	3.03698811096433	0	0
chrIV	S000002944	YDR536W	1508005	1509714	1710	57	3637	0.935	0.057	98	2	8	14	21	32	34	1	12	12	14	18	18	1710	1000	1	0.033333333333333	2.12690058479532	0	0
chrIV	S000002945	YDR537C	1510856	1511461	606	12	851	0.503	0.267	162	2	6	8	9	13	17	5	7	11	13	16	19	606	1000	1	0.01980198019802	1.4042904290429	0.01	0
chrIV	S000002946	YDR538W	1510902	1511630	729	18	1085	0.633	0.222	162	1	6	6	6	16	19	2	4	19	22	25	26	729	1000	1	0.024691358024691	1.4883401920439	0.01	0
chrIV	S000002947	YDR539W	1512094	1513605	1512	30	1605	0.529	0.105	159	1	24	25	25	26	26	3	8	11	19	21	32	1512	1000	1	0.01984126984127	1.06150793650794	0	0
chrIV	S000002948	YDR540C	1517136	1517675	540	10	162	0.617	0.198	107	0	0	3	20	20	21	2	6	10	11	13	17	540	1000	1	0.018518518518519	0.3	0.005	0
chrIV	S000002949	YDR541C	1519664	1520698	1035	42	2397	1.857	0.113	117	4	7	12	19	21	29	4	12	24	26	27	28	1035	1000	1	0.040579710144928	2.31594202898551	0	0
chrIV	S000002950	YDR542W	1523249	1523611	363	0	0	0	1	363	0	2	5	5	7	7	1	1	7	9	9	11	363	1000	1	0	0	0.893215857263652	1
chrIV	S000002951	YDR543C	1524634	1524933	300	7	84	1.251	0.393	118	0	1	3	8	9	11	2	2	5	5	5	5	300	1000	1	0.023333333333333	0.28	0.035	0
chrIV	S000002952	YDR544C	1525095	1525523	429	7	481	0.898	0.627	269	0	4	6	7	8	8	0	0	0	0	0	0	429	1000	1	0.016317016317016	1.12121212121212	0.675	1
chrIV	S000002953	YDR545W	1526321	1531711	5391	0	0	0	1	5391	0	0	0	0	5	6	0	0	0	0	0	0	5391	1000	1	0	0	0.893215857263652	1
chrIV	S000028617	YDR545C-A	1530863	1531342	480	0	0	0	1	480	0	0	0	0	0	0	0	0	0	0	0	0	480	1000	1	0	0	0.893215857263652	1
chrV	S000006409	YEL077C	264	4097	3834	61	1884	0.277	0.222	850	0	0	0	0	0	0	1	1	1	1	1	1	3834	1000	1	0.015910276473657	0.491392801251956	0.335	0
chrV	S000028621	YEL077W-A	630	1112	483	10	87	0.561	0.814	393	2	2	3	3	3	3	4	4	5	7	10	12	483	1000	1	0.020703933747412	0.180124223602485	0.72	1
chrV	S000002955	YEL076C-A	4185	5114	930	0	0	0	1	930	1	1	1	19	19	23	0	0	1	1	9	13	930	1000	1	0	0	0.921980046097693	1
chrV	S000000802	YEL076C	4464	5114	651	0	0	0	1	651	0	0	1	1	1	1	0	0	1	1	9	13	651	1000	1	0	0	0.893215857263652	1
chrV	S000002956	YEL075W-A	4870	5481	612	1	38	0.034	0.971	594	0	0	0	0	0	0	0	0	0	5	8	14	612	1000	1	0.001633986928105	0.062091503267974	0.955	1
chrV	S000000801	YEL075C	5345	5713	369	1	38	0.057	0.68	251	0	0	0	0	0	0	0	0	2	15	19	25	369	1000	1	0.002710027100271	0.102981029810298	0.865	1
chrV	S000000800	YEL074W	6126	6464	339	38	4819	2.338	0.206	70	5	5	5	6	6	6	3	10	15	19	25	31	339	1000	1	0.112094395280236	14.2153392330383	0.09	0
chrV	S000000799	YEL073C	7230	7553	324	21	1437	1.326	0.136	44	8	10	14	21	27	27	5	20	27	29	39	46	324	1000	1	0.064814814814815	4.43518518518518	0.01	0
chrV	S000000798	YEL072W	13720	14415	696	22	1682	0.616	0.264	184	4	21	43	56	63	78	1	4	15	23	25	33	696	1000	1	0.031609195402299	2.41666666666667	0	0
chrV	S000000797	YEL071W	16355	17845	1491	70	4813	0.784	0.074	111	10	28	45	56	60	65	2	12	15	20	30	33	1491	1000	1	0.046948356807512	3.2280348759222	0.01	0
chrV	S000000796	YEL070W	19589	21097	1509	41	2007	0.47	0.225	340	1	2	7	10	17	22	3	12	14	15	15	20	1509	1000	1	0.027170311464546	1.33001988071571	0.05	0
chrV	S000000795	YEL069C	21537	23231	1695	53	3354	0.582	0.107	182	4	14	14	17	17	17	4	9	17	20	23	30	1695	1000	1	0.031268436578171	1.9787610619469	0.005	0
chrV	S000000794	YEL068C	25646	25978	333	12	1083	0.748	0.348	116	2	16	22	27	32	35	19	25	27	46	53	61	333	1000	1	0.036036036036036	3.25225225225225	0.04	0
chrV	S000000793	YEL067C	26189	26776	588	56	6224	2.135	0.122	72	4	23	30	42	55	59	5	10	22	43	45	50	588	1000	1	0.095238095238095	10.5850340136054	0	0
chrV	S000000792	YEL066W	26667	27206	540	35	2351	1.47	0.133	72	20	37	40	55	58	67	10	19	30	33	40	42	540	1000	1	0.064814814814815	4.3537037037037	0	0
chrV	S000000791	YEL065W	27657	29543	1887	84	4386	1.091	0.079	150	9	21	29	34	56	68	3	12	13	15	16	19	1887	1000	1	0.044515103338633	2.32432432432432	0	0
chrV	S000000790	YEL064C	29797	31239	1443	48	4903	0.767	0.109	157	9	15	18	27	29	36	6	28	33	38	39	40	1443	1000	1	0.033264033264033	3.3977823977824	0	0
chrV	S000000789	YEL063C	31694	33466	1773	48	1531	0.524	0.086	152	6	7	25	30	33	36	10	15	23	32	34	35	1773	1000	1	0.027072758037225	0.86350817822899	0	0
chrV	S000000788	YEL062W	34407	36254	1848	24	317	0.245	0.221	408	9	26	28	53	60	61	4	11	17	18	19	19	1848	1000	1	0.012987012987013	0.171536796536797	0.065	0
chrV	S000000787	YEL061C	36535	39537	3003	46	1171	0.294	0.107	320	8	13	13	13	14	15	0	16	23	27	31	37	3003	1000	1	0.015318015318015	0.38994338994339	0.025	0
chrV	S000000786	YEL060C	40046	41953	1908	76	3540	0.948	0.069	132	14	18	37	38	38	40	11	35	39	55	66	66	1908	1000	1	0.039832285115304	1.85534591194969	0	0
chrV	S000002954	YEL059C-A	42400	42624	225	47	1692	5.282	0.08	18	9	20	42	48	51	53	14	36	48	49	49	49	225	1000	1	0.208888888888889	7.52	0.01	0
chrV	S000000785	YEL059W	42652	42960	309	57	3747	4.706	0.049	15	16	37	43	54	59	63	10	25	25	25	25	25	309	1000	1	0.184466019417476	12.126213592233	0	0
chrV	S000000784	YEL058W	43252	44925	1674	3	58	0.039	0.833	1395	14	30	47	63	73	81	6	25	31	37	43	52	1674	1000	1	0.001792114695341	0.034647550776583	0.96	1
chrV	S000000783	YEL057C	45020	45721	702	44	1954	1.577	0.274	192	6	8	9	9	9	9	6	11	27	30	37	42	702	1000	1	0.062678062678063	2.78347578347578	0.02	0
chrV	S000000782	YEL056W	47168	48373	1206	49	1795	0.91	0.129	155	2	13	24	32	46	49	4	5	5	5	5	5	1206	1000	1	0.040630182421227	1.48839137645108	0	0
chrV	S000000781	YEL055C	48471	51539	3069	9	73	0.054	0.257	790	5	11	18	18	20	27	1	18	20	26	27	31	3069	1000	1	0.002932551319648	0.023786249592701	0.87	1
chrV	S000000780	YEL054C	52721	53218	498	16	461	0.717	0.249	124	2	4	7	10	24	24	9	24	34	41	43	45	498	1000	1	0.032128514056225	0.92570281124498	0	0
chrV	S000028744	YEL053W-A	52908	53255	348	14	422	0.925	0.224	78	0	3	6	6	13	13	13	25	36	37	41	44	348	1000	1	0.040229885057471	1.21264367816092	0.015	0
chrV	S000000779	YEL053C	53901	56102	2202	68	3212	0.676	0.055	121	11	18	28	34	35	39	5	26	45	52	55	59	2202	1000	1	0.030881017257039	1.45867393278837	0	0
chrV	S000000778	YEL052W	56571	58100	1530	57	1930	0.806	0.092	141	10	27	47	49	54	59	4	16	16	16	22	29	1530	1000	1	0.037254901960784	1.26143790849673	0	0
chrV	S000000777	YEL051W	58378	59148	771	3	100	0.083	0.799	616	8	19	23	24	26	38	7	11	19	28	36	39	771	1000	1	0.003891050583658	0.12970168612192	0.975	1
chrV	S000028545	YEL050W-A	59549	59740	192	9	135	0.911	0.333	64	8	28	35	35	35	38	8	13	20	26	36	42	192	1000	1	0.046875	0.703125	0.04	0
chrV	S000000776	YEL050C	59670	60851	1182	71	2558	1.146	0.129	153	7	9	16	19	19	20	7	27	34	35	47	48	1182	1000	1	0.060067681895093	2.16412859560068	0.005	0
chrV	S000000775	YEL049W	63728	64090	363	10	132	0.488	0.287	104	6	8	18	25	30	30	11	21	28	29	29	35	363	1000	1	0.027548209366391	0.363636363636364	0.01	0
chrV	S000000774	YEL048C	64709	65167	459	6	24	0.227	0.296	136	2	11	22	25	30	35	5	12	20	23	31	39	459	1000	1	0.013071895424837	0.052287581699347	0.415	0
chrV	S000000773	YEL047C	65385	66797	1413	66	3420	0.78	0.086	122	4	12	15	16	27	28	9	31	38	42	42	42	1413	1000	1	0.046709129511677	2.4203821656051	0	0
chrV	S000000772	YEL046C	67629	68792	1164	6	70	0.082	0.217	253	5	11	14	32	38	40	4	20	34	55	55	74	1164	1000	1	0.005154639175258	0.060137457044674	0.225	0
chrV	S000000771	YEL045C	68840	69265	426	57	4537	2.249	0.136	58	3	4	4	5	5	8	18	40	63	65	90	93	426	1000	1	0.133802816901408	10.650234741784	0	0
chrV	S000000770	YEL044W	69757	70257	501	15	153	0.474	0.303	152	20	42	64	85	85	86	25	39	44	53	54	55	501	1000	1	0.029940119760479	0.305389221556886	0.13	0
chrV	S000000769	YEL043W	70478	73348	2871	127	9831	0.668	0.053	152	11	33	37	37	58	71	10	24	30	32	38	42	2871	1000	1	0.044235458028562	3.42424242424242	0.005	0
chrV	S000000768	YEL042W	73771	75327	1557	73	4384	0.7	0.071	111	6	15	22	27	33	38	7	27	46	49	57	61	1557	1000	1	0.046885035324342	2.81567116249197	0	0
chrV	S000000767	YEL041W	75944	77431	1488	68	3949	0.652	0.071	106	5	15	33	40	44	50	6	16	30	36	36	40	1488	1000	1	0.045698924731183	2.65389784946236	0	0
chrV	S000000766	YEL040W	78053	79456	1404	78	5135	0.878	0.078	110	5	15	27	31	35	38	9	16	23	27	33	39	1404	1000	1	0.055555555555556	3.65740740740741	0	0
chrV	S000000765	YEL039C	79636	79977	342	17	632	0.831	0.266	91	7	17	26	30	37	42	5	11	17	26	33	41	342	1000	1	0.049707602339181	1.84795321637427	0.005	0
chrV	S000000764	YEL038W	80462	81145	684	58	2646	1.465	0.089	61	17	25	29	36	44	49	1	12	22	27	30	35	684	1000	1	0.084795321637427	3.86842105263158	0	0
chrV	S000000763	YEL037C	81407	82603	1197	57	2420	0.822	0.117	140	3	14	25	36	47	55	10	21	38	47	48	49	1197	1000	1	0.047619047619048	2.02172096908939	0	0
chrV	S000000762	YEL036C	83050	84552	1503	40	1695	0.411	0.09	135	13	25	29	33	45	55	2	11	25	51	61	68	1503	1000	1	0.026613439787093	1.12774451097804	0.005	0
chrV	S000000761	YEL035C	85045	85545	501	95	11423	3.278	0.116	58	28	43	52	55	57	58	12	12	12	15	22	22	501	1000	1	0.189620758483034	22.8003992015968	0.01	0
chrV	S000028743	YEL034C-A	85613	86215	603	10	561	0.266	0.687	414	18	31	48	73	76	79	6	27	34	46	46	46	603	1000	1	0.016583747927032	0.930348258706468	0.865	1
chrV	S000000760	YEL034W	85676	86149	474	7	494	0.239	0.797	378	6	20	31	56	58	60	2	16	26	48	48	48	474	1000	1	0.014767932489452	1.042194092827	0.9	1
chrV	S000000759	YEL033W	86179	86598	420	49	5905	1.972	0.15	63	7	8	8	23	42	44	8	30	30	30	30	30	420	1000	1	0.116666666666667	14.0595238095238	0	0
chrV	S000000758	YEL032W	86937	89852	2916	1	62	0.005	0.999	2914	6	28	35	45	45	71	9	19	33	37	37	41	2916	1000	1	0.000342935528121	0.021262002743484	1	1
chrV	S000028620	YEL032C-A	87040	87201	162	0	0	0	1	162	0	6	23	45	45	57	0	0	0	0	0	0	162	1000	1	0	0	0.893215857263652	1
chrV	S000000757	YEL031W	90258	93905	3648	168	7485	0.684	0.042	154	13	39	48	48	48	48	8	26	37	45	47	53	3648	1000	1	0.046052631578947	2.05180921052632	0.015	0
chrV	S000028619	YEL030C-A	94583	94897	315	12	822	0.591	0.317	100	13	31	47	58	65	69	2	9	10	13	26	28	315	1000	1	0.038095238095238	2.60952380952381	0.095	0
chrV	S000000756	YEL030W	94644	96578	1935	129	4458	1.022	0.072	140	1	22	31	43	46	50	8	28	32	35	36	43	1935	1000	1	0.066666666666667	2.30387596899225	0	0
chrV	S000000755	YEL029C	96858	97796	939	34	839	0.59	0.136	128	10	28	31	43	56	63	6	25	33	44	49	59	939	1000	1	0.036208732694356	0.893503727369542	0.005	0
chrV	S000000754	YEL028W	98668	99129	462	26	1725	0.844	0.128	59	13	21	29	57	59	60	8	17	33	39	48	59	462	1000	1	0.056277056277056	3.73376623376623	0.035	0
chrV	S000000753	YEL027W	100769	101251	483	2	2	0.056	0.76	367	2	21	35	42	48	55	1	3	17	19	21	28	483	1000	1	0.004140786749482	0.004140786749482	0.89	1
chrV	S000000752	YEL026W	101943	102323	381	0	0	0	1	381	3	17	31	33	33	38	9	16	29	39	45	53	381	1000	1	0	0	1	1
chrV	S000000751	YEL025C	102581	106147	3567	203	11368	0.739	0.054	192	3	15	15	15	21	21	21	33	46	57	62	65	3567	1000	1	0.056910569105691	3.1869918699187	0	0
chrV	S000000750	YEL024W	107260	107907	648	32	2123	0.685	0.103	67	3	26	38	47	67	75	2	4	5	14	27	37	648	1000	1	0.049382716049383	3.27623456790123	0	0
chrV	S000000749	YEL023C	108504	110552	2049	189	8777	1.245	0.063	129	12	25	26	31	35	57	13	27	32	52	61	64	2049	1000	1	0.092240117130308	4.28355295265983	0	0
chrV	S000000748	YEL022W	111421	115800	4380	278	14040	0.702	0.03	133	4	28	30	39	39	50	5	25	30	32	32	32	4380	1000	1	0.063470319634703	3.20547945205479	0	0
chrV	S000000747	YEL021W	116167	116970	804	30	439698	0.391	0.187	150	3	13	20	23	29	34	5	15	15	37	39	53	804	1000	1	0.037313432835821	546.888059701493	0.17	0
chrV	S000028544	YEL020C-B	117183	117380	198	0	0	0	1	198	8	15	16	17	22	28	6	21	21	22	37	49	198	1000	1	0	0	1	1
chrV	S000007256	YEL020W-A	117211	117474	264	6	56	0.246	0.894	236	6	14	14	16	22	23	14	34	34	52	67	86	264	1000	1	0.022727272727273	0.212121212121212	0.82	1
chrV	S000000746	YEL020C	118617	120299	1683	173	12223	1.107	0.048	81	17	23	39	40	61	70	8	31	40	41	67	71	1683	1000	1	0.102792632204397	7.26262626262626	0	0
chrV	S000000745	YEL019C	120498	121301	804	27	3284	0.344	0.459	369	22	30	32	43	55	66	26	45	50	59	80	90	804	1000	1	0.033582089552239	4.08457711442786	0.925	1
chrV	S000028742	YEL018C-A	121455	121988	534	34	2137	0.655	0.212	113	26	39	39	41	61	76	7	20	41	54	79	96	534	1000	1	0.063670411985019	4.00187265917603	0.07	0
chrV	S000000744	YEL018W	121471	122310	840	73	3816	0.899	0.135	113	25	41	41	44	67	78	19	36	44	64	86	100	840	1000	1	0.086904761904762	4.54285714285714	0.005	0
chrV	S000002103	YEL017C-A	122798	122929	132	14	794	1.031	0.333	44	5	15	30	42	49	49	20	47	73	99	115	131	132	1000	1	0.106060606060606	6.01515151515152	0.065	0
chrV	S000000743	YEL017W	123657	124670	1014	149	5423	1.397	0.067	68	26	41	65	90	103	116	18	24	39	44	51	62	1014	1000	1	0.146942800788955	5.34812623274162	0	0
chrV	S000000742	YEL016C	124737	126218	1482	144	9904	0.871	0.051	76	17	28	39	53	66	90	17	31	43	54	67	80	1482	1000	1	0.097165991902834	6.68286099865047	0	0
chrV	S000000741	YEL015W	126629	128284	1656	166	13641	0.85	0.05	83	10	29	45	47	63	77	12	26	34	41	47	49	1656	1000	1	0.10024154589372	8.23731884057971	0	0
chrV	S000000740	YEL014C	128303	128608	306	47	4285	1.273	0.082	25	15	26	32	38	50	61	12	18	24	28	35	42	306	1000	1	0.15359477124183	14.0032679738562	0	0
chrV	S000000739	YEL013W	128825	130561	1737	109	2621	0.497	0.052	91	2	18	37	52	63	76	7	19	33	58	75	86	1737	1000	1	0.062751871042027	1.50892343120322	0	0
chrV	S000000738	YEL012W	131772	132551	780	95	6158	0.983	0.068	53	12	30	49	64	75	82	23	46	65	76	90	105	780	1000	1	0.121794871794872	7.8948717948718	0	0
chrV	S000000737	YEL011W	133120	135234	2115	280	27315	1.1	0.024	50	19	42	62	80	88	106	13	30	43	59	68	76	2115	1000	1	0.132387706855792	12.9148936170213	0	0
chrV	S000000736	YEL010W	136279	136629	351	57	4950	1.368	0.105	37	13	33	53	61	79	97	21	28	43	57	66	79	351	1000	1	0.162393162393162	14.1025641025641	0	0
chrV	S000028741	YEL009C-A	136371	136778	408	71	5478	1.462	0.091	37	9	22	33	34	50	63	18	28	47	56	63	69	408	1000	1	0.174019607843137	13.4264705882353	0	0
chrV	S000000735	YEL009C	138918	139763	846	102	6562	1.014	0.05	42	23	30	50	65	70	83	13	19	27	50	60	70	846	1000	1	0.120567375886525	7.7565011820331	0	0
chrV	S000000734	YEL008W	140512	140892	381	47	54808	1.009	0.066	25	19	39	43	54	68	84	10	18	30	48	55	56	381	1000	1	0.123359580052493	143.853018372703	0.01	0
chrV	S000028618	YEL008C-A	140726	140818	93	7	14570	0.615	0.269	25	11	26	50	59	72	80	13	22	36	47	65	69	93	1000	1	0.075268817204301	156.666666666667	0.11	0
chrV	S000000733	YEL007W	141892	143892	2001	98	3770	0.373	0.076	153	21	41	59	71	86	109	16	35	50	69	88	107	2001	1000	1	0.048975512243878	1.88405797101449	0.04	0
chrV	S000000732	YEL006W	144327	145334	1008	169	15542	1.374	0.059	59	12	25	44	56	60	61	10	24	41	55	65	86	1008	1000	1	0.16765873015873	15.4186507936508	0	0
chrV	S000000731	YEL005C	145907	146755	849	108	7066	0.999	0.053	45	12	29	36	54	67	85	12	32	43	58	81	100	849	1000	1	0.127208480565371	8.32273262661955	0	0
chrV	S000000730	YEL004W	146951	147979	1029	173	12468	1.398	0.038	39	21	32	51	59	75	87	10	19	34	54	54	54	1029	1000	1	0.168124392614189	12.1166180758018	0	0
chrV	S000000729	YEL003W	148176	148599	424	64	11035	1.276	0.118	50	9	19	44	68	77	101	19	32	32	32	32	36	424	1000	1	0.150943396226415	26.0259433962264	0	0
chrV	S000000728	YEL002C	148722	150014	1293	15	469	0.094	0.64	827	17	28	37	44	66	79	7	10	33	45	55	79	1293	1000	1	0.011600928074246	0.362722351121423	1	1
chrV	S000000727	YEL001C	150301	150978	678	100	15812	1.235	0.091	62	8	12	15	15	15	28	12	21	29	48	48	72	678	1000	1	0.147492625368732	23.3215339233038	0	0
chrV	S000000803	YER001W	153520	155808	2289	408	57172	1.549	0.018	41	26	47	53	61	81	93	22	36	47	58	68	73	2289	1000	1	0.17824377457405	24.9768457841852	0	0
chrV	S000000804	YER002W	156803	157498	696	65	2073	0.777	0.073	51	13	36	47	57	74	86	7	10	10	10	10	11	696	1000	1	0.093390804597701	2.97844827586207	0	0
chrV	S000000805	YER003C	157736	159118	1383	7	38	0.041	0.322	445	5	11	17	29	53	66	11	22	36	48	73	86	1383	1000	1	0.005061460592914	0.027476500361533	0.935	1
chrV	S000000806	YER004W	159580	160275	696	132	19349	1.712	0.042	29	14	32	43	43	43	43	17	36	54	76	91	104	696	1000	1	0.189655172413793	27.8002873563218	0	0
chrV	S000000807	YER005W	160550	162442	1893	296	45502	1.486	0.021	39	18	33	49	66	77	77	18	34	36	36	36	36	1893	1000	1	0.156365557316429	24.0369783412573	0	0
chrV	S000000808	YER006W	162723	164285	1563	38	2160	0.215	0.257	402	13	30	46	60	79	87	10	34	61	75	82	99	1563	1000	1	0.024312220089571	1.38195777351248	0.47	1
chrV	S000028745	YER006C-A	164344	164661	318	56	4426	1.71	0.214	68	13	24	24	25	25	27	10	26	36	45	66	84	318	1000	1	0.176100628930818	13.9182389937107	0.07	0
chrV	S000000809	YER007W	164527	166083	1557	201	16039	1.259	0.062	97	16	31	39	39	39	39	7	26	48	59	68	77	1557	1000	1	0.129094412331407	10.3012202954399	0.01	0
chrV	S000002957	YER007C-A	166237	166885	649	83	7142	1.308	0.1	65	12	22	42	52	56	71	21	40	61	61	73	84	649	1000	1	0.12788906009245	11.0046224961479	0	0
chrV	S000000810	YER008C	167808	171818	4011	232	10737	0.615	0.035	140	10	24	26	38	52	68	11	34	34	34	50	66	4011	1000	1	0.057840937422089	2.67688855646971	0.005	0
chrV	S000000811	YER009W	172115	172492	378	0	0	0	1	378	14	36	39	42	53	54	1	6	17	28	38	51	378	1000	1	0	0	1	1
chrV	S000000812	YER010C	172634	173338	705	83	5840	1.534	0.096	68	1	1	1	25	27	37	19	40	54	75	95	118	705	1000	1	0.117730496453901	8.28368794326241	0	0
chrV	S000000813	YER011W	175248	176012	765	69	2203	1.147	0.11	84	5	20	43	58	76	91	4	17	25	35	50	63	765	1000	1	0.090196078431373	2.8797385620915	0	0
chrV	S000000814	YER012W	177835	178431	597	7	80	0.146	0.96	573	11	32	44	64	71	76	13	26	38	45	50	50	597	1000	1	0.011725293132328	0.134003350083752	0.98	1
chrV	S000000815	YER013W	178841	182278	3438	49	3503	0.164	0.631	2168	11	19	32	32	42	58	3	23	23	24	28	33	3438	1000	1	0.014252472367656	1.01890634089587	0.98	1
chrV	S000000816	YER014W	182600	184219	1620	63	2176	0.432	0.085	138	17	40	50	50	50	50	12	37	46	50	57	66	1620	1000	1	0.038888888888889	1.34320987654321	0.005	0
chrV	S000007590	YER014C-A	183731	184700	970	92	7438	1.119	0.103	100	0	4	8	14	20	20	12	17	26	34	44	50	970	1000	1	0.094845360824742	7.6680412371134	0	0
chrV	S000000817	YER015W	184541	186775	2235	176	8359	0.904	0.045	100	14	39	46	51	54	57	17	28	37	54	64	70	2235	1000	1	0.078747203579418	3.74004474272931	0	0
chrV	S000000818	YER016W	188277	189311	1035	108	9849	1.398	0.074	77	18	37	53	71	89	95	9	15	18	23	23	31	1035	1000	1	0.104347826086957	9.51594202898551	0	0
chrV	S000000819	YER017C	189503	191788	2286	152	4960	0.945	0.081	185	6	15	26	38	48	63	8	30	30	30	43	61	2286	1000	1	0.066491688538933	2.16972878390201	0	0
chrV	S000000820	YER018C	191959	192624	666	11	964	0.205	0.947	631	20	30	37	44	49	51	7	32	39	65	82	106	666	1000	1	0.016516516516517	1.44744744744745	0.885	1
chrV	S000000821	YER019W	192797	194230	1434	220	14748	2.113	0.07	101	25	26	26	26	51	62	22	29	42	61	82	94	1434	1000	1	0.153417015341702	10.2845188284519	0	0
chrV	S000002127	YER019C-A	194273	194539	267	28	867	1.296	0.262	70	23	50	60	79	101	120	15	27	47	69	76	88	267	1000	1	0.104868913857678	3.24719101123596	0.025	0
chrV	S000000822	YER020W	195168	196517	1350	134	7047	1.334	0.068	92	25	41	56	61	88	106	8	10	30	30	31	31	1350	1000	1	0.099259259259259	5.22	0	0
chrV	S000000823	YER021W	196948	198519	1572	16	2331	0.13	0.354	556	14	30	35	41	49	57	7	30	34	35	35	35	1572	1000	1	0.010178117048346	1.48282442748092	0.945	1
chrV	S000000824	YER022W	198812	200875	2064	23	365	0.148	0.758	1564	15	37	46	47	47	47	22	40	40	40	51	58	2064	1000	1	0.011143410852713	0.176841085271318	0.96	1
chrV	S000000825	YER023W	201076	201936	861	1	1	0.016	0.963	829	18	40	40	40	40	40	28	44	50	56	63	66	861	1000	1	0.00116144018583	0.00116144018583	0.955	1
chrV	S000028622	YER023C-A	201522	201734	213	0	0	0	1	213	0	0	0	15	15	15	0	1	17	22	47	54	213	1000	1	0	0	0.893215857263652	1
chrV	S000000826	YER024W	202192	204963	2772	208	14296	1.07	0.053	147	5	32	32	32	32	32	14	32	32	32	32	32	2772	1000	1	0.075036075036075	5.15728715728716	0	0
chrV	S000000827	YER025W	205251	206834	1584	2	72	0.02	0.989	1567	13	33	45	50	60	63	11	18	29	46	46	47	1584	1000	1	0.001262626262626	0.045454545454546	1	1
chrV	S000000828	YER026C	207644	208474	831	3	368	0.06	0.918	763	3	18	34	43	43	43	5	28	38	42	57	61	831	1000	1	0.003610108303249	0.442839951865223	0.985	1
chrV	S000000829	YER027C	208979	210232	1254	73	3912	1.033	0.124	156	3	14	34	34	34	52	9	30	31	35	41	59	1254	1000	1	0.058213716108453	3.11961722488038	0	0
chrV	S000000830	YER028C	210692	211876	1185	128	5078	1.78	0.064	76	4	6	29	33	35	40	5	12	18	32	32	39	1185	1000	1	0.108016877637131	4.28523206751055	0	0
chrV	S000000831	YER029C	212587	213177	591	23	795	0.556	0.531	314	12	29	36	41	59	66	6	22	23	24	27	29	591	1000	1	0.038917089678511	1.34517766497462	0.79	1
chrV	S000000832	YER030W	213437	213898	462	10	50	0.312	0.264	122	15	29	29	33	48	52	4	4	7	12	38	50	462	1000	1	0.021645021645022	0.108225108225108	0.11	0
chrV	S000000833	YER031C	214076	214747	672	39	2689	0.87	0.186	125	0	4	11	18	18	32	13	34	39	45	49	55	672	1000	1	0.058035714285714	4.0014880952381	0.015	0
chrV	S000000834	YER032W	215063	217693	2631	124	6639	0.728	0.044	117	7	28	33	33	34	35	6	18	30	33	34	35	2631	1000	1	0.04713036868111	2.52337514253136	0	0
chrV	S000000835	YER033C	218057	221287	3231	137	4903	0.638	0.039	125	10	12	19	24	27	29	22	38	45	57	72	85	3231	1000	1	0.042401733209533	1.51748684617765	0.01	0
chrV	S000000836	YER034W	221846	222403	558	64	18229	1.928	0.079	44	20	27	36	45	47	54	15	34	49	75	82	82	558	1000	1	0.114695340501792	32.668458781362	0	0
chrV	S000000837	YER035W	222639	223076	438	72	6699	2.941	0.053	23	20	34	42	52	67	79	20	43	49	49	49	49	438	1000	1	0.164383561643836	15.2945205479452	0	0
chrV	S000000838	YER036C	223367	225199	1833	25	350	0.215	0.178	326	8	32	59	72	84	100	5	27	34	42	47	52	1833	1000	1	0.013638843426078	0.190943807965085	0.28	0
chrV	S000000839	YER037W	225889	226854	966	46	2175	0.832	0.085	82	9	34	41	45	46	46	0	0	0	0	0	7	966	1000	1	0.047619047619048	2.25155279503106	0	0
chrV	S000000840	YER038C	226858	228252	1395	10	348	0.116	0.536	748	4	9	12	17	31	46	14	21	28	33	35	44	1395	1000	1	0.007168458781362	0.249462365591398	0.835	1
chrV	S000028746	YER038W-A	228451	228831	381	30	1280	1.309	0.192	73	7	21	24	24	24	24	6	7	12	17	24	24	381	1000	1	0.078740157480315	3.35958005249344	0	0
chrV	S000000841	YER039C	228456	229205	750	52	2317	1.157	0.128	96	6	19	21	21	21	21	0	8	25	34	34	36	750	1000	1	0.069333333333333	3.08933333333333	0	0
chrV	S000007226	YER039C-A	229263	229481	219	8	1421	0.597	0.365	80	5	9	14	18	24	24	17	38	48	56	56	58	219	1000	1	0.036529680365297	6.48858447488585	0.13	0
chrV	S000000842	YER040W	229795	231987	2193	79	2299	0.567	0.07	154	5	26	27	30	39	47	6	10	31	32	34	35	2193	1000	1	0.036023711810306	1.04833561331509	0	0
chrV	S000000843	YER041W	232461	234740	2280	105	5935	0.74	0.073	166	9	30	36	39	42	44	21	28	29	36	38	38	2280	1000	1	0.046052631578947	2.6030701754386	0	0
chrV	S000000844	YER042W	234937	235491	555	48	3883	1.495	0.187	104	8	29	42	46	51	54	9	14	14	14	14	14	555	1000	1	0.086486486486487	6.9963963963964	0.015	0
chrV	S000000845	YER043C	235770	237119	1350	2	2	0.025	0.987	1333	2	8	17	23	42	50	5	27	36	36	56	65	1350	1000	1	0.001481481481481	0.001481481481481	0.995	1
chrV	S000000846	YER044C	237570	238016	447	7	105	0.274	0.855	382	6	20	40	40	40	40	6	26	34	44	46	51	447	1000	1	0.015659955257271	0.23489932885906	0.275	0
chrV	S000001954	YER044C-A	238460	239774	1315	95	4908	1.297	0.081	107	10	25	38	38	50	50	9	10	12	16	20	27	1315	1000	1	0.072243346007605	3.73231939163498	0	0
chrV	S000000847	YER045C	240032	241501	1470	61	2802	0.716	0.102	150	2	9	18	18	24	46	11	15	25	37	48	71	1470	1000	1	0.041496598639456	1.90612244897959	0	0
chrV	S000000848	YER046W	243180	243611	432	35	3201	1.436	0.167	72	8	32	38	50	62	65	10	15	19	24	30	37	432	1000	1	0.081018518518519	7.40972222222222	0	0
chrV	S000028747	YER046W-A	243700	244029	330	20	540	1.055	0.164	54	9	16	19	42	55	67	6	8	11	17	20	20	330	1000	1	0.060606060606061	1.63636363636364	0.03	0
chrV	S000000849	YER047C	243810	246503	2694	92	5819	0.553	0.075	201	5	15	27	29	39	56	7	9	19	20	20	25	2694	1000	1	0.034149962880475	2.15998515219005	0	0
chrV	S000000850	YER048C	246982	248157	1176	41	1743	0.579	0.167	196	2	13	13	14	19	22	6	22	25	29	33	38	1176	1000	1	0.034863945578231	1.48214285714286	0	0
chrV	S000007237	YER048W-A	250718	251002	285	6	312	0.319	0.796	227	7	26	30	31	38	43	6	9	18	25	26	28	285	1000	1	0.021052631578947	1.09473684210526	0.73	1
chrV	S000000851	YER049W	251728	253662	1935	58	2215	0.414	0.101	195	2	20	24	32	38	51	3	11	19	23	26	28	1935	1000	1	0.029974160206718	1.14470284237726	0.01	0
chrV	S000000852	YER050C	253971	254387	417	16	370	0.579	0.329	137	4	11	20	24	26	28	10	31	35	38	46	51	417	1000	1	0.038369304556355	0.887290167865707	0.13	0
chrV	S000000853	YER051W	254656	256134	1479	77	3455	0.719	0.058	86	19	40	44	54	62	66	12	24	31	32	37	40	1479	1000	1	0.052062204192022	2.33603786342123	0	0
chrV	S000000854	YER052C	256375	257958	1584	57	2856	0.475	0.091	144	6	19	24	26	27	32	4	25	50	56	62	71	1584	1000	1	0.035984848484849	1.8030303030303	0.01	0
chrV	S000000855	YER053C	258737	259639	903	54	2336	0.759	0.089	80	9	18	43	59	63	68	9	19	43	62	66	76	903	1000	1	0.059800664451827	2.58693244739756	0	0
chrV	S000007523	YER053C-A	260933	261046	114	4	112	0.444	0.614	70	4	7	23	41	55	61	5	15	22	39	58	59	114	1000	1	0.035087719298246	0.982456140350877	0.53	1
chrV	S000000856	YER054C	262052	263698	1647	104	6711	0.8	0.064	106	12	33	50	56	59	80	5	9	18	36	52	58	1647	1000	1	0.06314511232544	4.07468123861567	0.005	0
chrV	S000000857	YER055C	264892	265785	894	60	2632	0.834	0.091	81	16	30	51	70	74	80	1	22	41	48	51	57	894	1000	1	0.067114093959732	2.94407158836689	0	0
chrV	S000000858	YER056C	266512	268113	1602	65	3067	0.5	0.092	148	7	14	31	35	43	57	6	19	40	62	77	80	1602	1000	1	0.040574282147316	1.91448189762797	0	0
chrV	S000002135	YER056C-A	269423	270185	763	22	419	0.377	0.294	224	7	14	22	40	54	56	6	16	24	26	45	56	763	1000	1	0.028833551769332	0.549148099606815	0.03	0
chrV	S000000859	YER057C	270737	271126	390	14	1719	0.512	0.236	92	5	21	36	36	41	54	6	27	31	36	43	47	390	1000	1	0.035897435897436	4.40769230769231	0.02	0
chrV	S000000860	YER058W	271768	272091	324	18	1309	0.798	0.222	72	14	24	27	32	34	39	8	17	31	35	39	45	324	1000	1	0.055555555555556	4.04012345679012	0.035	0
chrV	S000000861	YER059W	272624	273886	1263	57	2696	0.669	0.113	143	5	10	21	23	29	36	6	8	15	26	29	35	1263	1000	1	0.045130641330166	2.13460015835313	0	0
chrV	S000000862	YER060W	274567	276153	1587	75	2578	0.69	0.09	143	11	18	23	30	37	39	3	13	16	20	27	31	1587	1000	1	0.047258979206049	1.6244486452426	0	0
chrV	S000002958	YER060W-A	276572	278164	1593	74	2991	0.72	0.072	115	4	6	12	17	23	28	2	3	5	7	12	30	1593	1000	1	0.046453232893911	1.87758945386064	0	0
chrV	S000000863	YER061C	278298	279626	1329	46	3399	0.52	0.085	113	2	4	4	6	11	17	15	26	30	34	35	51	1329	1000	1	0.034612490594432	2.55756207674944	0	0
chrV	S000000864	YER062C	279930	280682	753	22	965	0.484	0.143	108	1	12	16	18	22	24	3	10	18	19	25	35	753	1000	1	0.02921646746348	1.28154050464807	0.01	0
chrV	S000000865	YER063W	281710	282366	657	41	1456	1.084	0.18	118	2	24	27	31	32	37	5	11	14	17	26	28	657	1000	1	0.062404870624049	2.21613394216134	0	0
chrV	S000000866	YER064C	282705	284222	1518	70	2745	0.84	0.143	217	3	8	15	20	22	35	11	16	31	48	58	65	1518	1000	1	0.046113306982872	1.80830039525692	0	0
chrV	S000000867	YER065C	285241	286914	1674	89	7425	0.973	0.057	96	5	26	44	59	62	69	12	17	34	42	47	55	1674	1000	1	0.053166069295102	4.43548387096774	0.005	0
chrV	S000000868	YER066W	290242	290799	558	17	641	0.583	0.172	96	4	5	5	9	15	19	3	4	11	16	19	22	558	1000	1	0.030465949820789	1.14874551971326	0	0
chrV	S000002959	YER066C-A	291703	292203	501	18	201	0.725	0.269	135	19	24	27	32	33	37	7	10	18	26	26	26	501	1000	1	0.035928143712575	0.401197604790419	0.085	0
chrV	S000000869	YER067W	292066	292551	486	15	478	0.618	0.313	152	0	4	23	28	31	34	10	24	38	38	38	38	486	1000	1	0.030864197530864	0.983539094650206	0	0
chrV	S000028748	YER067C-A	292240	292563	324	10	390	0.624	0.201	65	3	5	9	19	23	25	10	27	41	41	41	41	324	1000	1	0.030864197530864	1.2037037037037	0.02	0
chrV	S000000870	YER068W	293050	294813	1764	27	1100	0.268	0.458	808	0	14	27	30	30	32	7	24	42	46	52	55	1764	1000	1	0.01530612244898	0.623582766439909	0.285	0
chrV	S000028749	YER068C-A	295301	295732	432	27	1762	1.289	0.222	96	14	28	42	50	51	51	1	6	7	8	9	12	432	1000	1	0.0625	4.0787037037037	0.035	0
chrV	S000000871	YER069W	295410	298001	2592	71	3548	0.553	0.096	250	10	24	41	47	47	48	2	5	5	20	22	23	2592	1000	1	0.027391975308642	1.36882716049383	0	0
chrV	S000000872	YER070W	298950	301616	2667	45	1649	0.35	0.159	425	4	10	24	31	33	34	2	11	12	14	32	38	2667	1000	1	0.016872890888639	0.618297712785902	0.03	0
chrV	S000000873	YER071C	301947	302327	381	7	38	0.378	0.257	98	2	7	11	14	15	15	14	19	37	42	57	69	381	1000	1	0.018372703412074	0.099737532808399	0.085	0
chrV	S000000874	YER072W	302806	303195	390	29	1337	1.536	0.11	43	6	23	29	30	39	42	9	19	34	49	56	60	390	1000	1	0.074358974358974	3.42820512820513	0	0
chrV	S000000875	YER073W	304030	305592	1563	63	2675	0.805	0.096	150	2	13	36	51	56	60	1	7	22	27	27	27	1563	1000	1	0.040307101727447	1.71145233525272	0	0
chrV	S000000876	YER074W	306323	307196	874	7	31	0.162	0.324	283	4	10	23	23	23	27	2	6	19	19	25	29	874	1000	1	0.008009153318078	0.035469107551488	0.62	1
chrV	S000007651	YER074W-A	307653	308123	471	1	1	0.042	0.548	258	9	18	23	23	23	31	2	8	15	20	23	25	471	1000	1	0.002123142250531	0.002123142250531	0.95	1
chrV	S000000877	YER075C	308413	311199	2787	93	3520	0.633	0.06	166	3	9	9	9	11	14	8	18	36	47	53	62	2787	1000	1	0.033369214208827	1.26300681736634	0	0
chrV	S000000878	YER076C	312590	313498	909	64	2231	1.326	0.097	88	7	9	15	42	61	61	4	6	9	15	16	18	909	1000	1	0.07040704070407	2.45434543454345	0	0
chrV	S000028750	YER076W-A	313390	313737	348	16	466	0.875	0.201	70	2	7	14	22	27	37	5	10	21	22	25	27	348	1000	1	0.045977011494253	1.33908045977012	0	0
chrV	S000000879	YER077C	314534	316600	2067	59	3086	0.601	0.131	270	3	4	7	12	16	25	23	33	36	39	43	53	2067	1000	1	0.028543783260764	1.49298500241896	0	0
chrV	S000000880	YER078C	316807	318342	1536	79	3528	1.097	0.065	100	10	32	35	38	39	44	2	5	29	35	37	52	1536	1000	1	0.051432291666667	2.296875	0	0
chrV	S000028546	YER078W-A	318646	318810	165	32	238	4.148	0.158	26	16	18	24	32	35	36	6	11	12	16	35	38	165	1000	1	0.193939393939394	1.44242424242424	0.115	0
chrV	S000000881	YER079W	318920	319552	633	23	932	0.776	0.245	155	6	20	34	40	45	53	5	6	17	20	21	22	633	1000	1	0.036334913112164	1.47235387045814	0	0
chrV	S000028751	YER079C-A	319902	320240	339	12	1568	0.767	0.322	109	20	28	29	37	43	45	2	5	7	7	7	14	339	1000	1	0.035398230088496	4.62536873156342	0.115	0
chrV	S000000882	YER080W	319963	321846	1884	43	2848	0.488	0.192	362	7	28	33	36	40	44	5	23	32	42	43	47	1884	1000	1	0.022823779193206	1.51167728237792	0.03	0
chrV	S000000883	YER081W	322686	324095	1410	48	1821	0.812	0.091	129	3	15	18	37	42	44	1	5	5	5	5	5	1410	1000	1	0.034042553191489	1.29148936170213	0	0
chrV	S000000884	YER082C	324272	325936	1665	5	32	0.062	0.519	864	4	6	14	16	19	21	5	23	26	26	28	30	1665	1000	1	0.003003003003003	0.019219219219219	0.975	1
chrV	S000000885	YER083C	326174	327031	858	17	424	0.383	0.276	237	19	31	31	31	31	31	13	33	41	45	46	46	858	1000	1	0.01981351981352	0.494172494172494	0.12	0
chrV	S000000886	YER084W	327065	327451	387	43	3715	2.286	0.191	74	2	9	11	11	23	23	2	4	5	5	5	5	387	1000	1	0.111111111111111	9.59948320413437	0.015	0
chrV	S000028752	YER084W-A	327598	328110	513	12	299	0.461	0.263	135	4	6	18	25	26	41	2	16	16	16	16	16	513	1000	1	0.023391812865497	0.582846003898635	0.005	0
chrV	S000000887	YER085C	327619	328140	522	12	299	0.453	0.259	135	3	5	12	19	19	37	8	16	16	16	16	16	522	1000	1	0.022988505747127	0.5727969348659	0.01	0
chrV	S000000888	YER086W	328477	330207	1731	2	56	0.022	0.82	1419	1	13	13	16	20	27	3	5	6	12	14	14	1731	1000	1	0.001155401502022	0.032351242056615	0.995	1
chrV	S000000889	YER087W	330576	332306	1731	47	1664	0.581	0.192	332	3	16	18	19	19	19	6	8	9	22	33	40	1731	1000	1	0.027151935297516	0.961294049682265	0.03	0
chrV	S000028753	YER087C-A	331817	332368	552	20	926	0.771	0.203	112	1	5	5	10	12	15	6	16	24	36	48	52	552	1000	1	0.036231884057971	1.67753623188406	0.015	0
chrV	S000002128	YER087C-B	332582	332830	249	10	390	0.844	0.47	117	10	14	17	19	19	20	8	22	24	30	35	36	249	1000	1	0.040160642570281	1.56626506024096	0.3	0
chrV	S000000890	YER088C	333176	335188	2013	101	7935	1.08	0.064	129	1	14	16	25	36	40	10	19	42	70	90	100	2013	1000	1	0.050173869846001	3.94187779433681	0	0
chrV	S000028754	YER088C-A	335696	336019	324	78	4523	5.314	0.108	35	18	42	54	61	65	69	19	30	36	46	52	53	324	1000	1	0.240740740740741	13.9598765432099	0	0
chrV	S000028623	YER088W-B	335927	336073	147	31	5200	4.426	0.17	25	21	50	69	80	83	84	12	30	39	51	55	57	147	1000	1	0.210884353741497	35.3741496598639	0.005	0
chrV	S000000891	YER089C	335946	337340	1395	142	12195	2.381	0.045	63	19	51	70	78	80	81	3	5	18	18	18	19	1395	1000	1	0.10179211469534	8.74193548387097	0	0
chrV	S000000892	YER090W	337949	339472	1524	55	1978	0.79	0.136	207	4	16	17	19	25	33	10	22	22	24	26	32	1524	1000	1	0.036089238845144	1.29790026246719	0	0
chrV	S000029725	YER090C-A	338322	338411	90	2	16	0.483	0.944	85	3	8	8	17	22	30	1	2	3	6	15	17	90	1000	1	0.022222222222222	0.177777777777778	0.7	1
chrV	S000000893	YER091C	339864	342167	2304	51	1040	0.444	0.152	351	0	1	11	21	23	28	0	6	30	47	64	65	2304	1000	1	0.022135416666667	0.451388888888889	0.01	0
chrV	S000007238	YER091C-A	342390	342611	222	49	4592	4.747	0.077	17	9	10	13	13	16	18	2	23	32	48	52	53	222	1000	1	0.220720720720721	20.6846846846847	0	0
chrV	S000000894	YER092W	342855	343232	378	35	1795	1.96	0.312	118	20	27	51	52	52	54	16	26	32	33	33	33	378	1000	1	0.092592592592593	4.74867724867725	0.105	0
chrV	S000000895	YER093C	343320	347612	4293	56	1875	0.24	0.323	1385	16	35	44	45	48	48	3	19	23	29	33	33	4293	1000	1	0.013044491031913	0.43675751222921	0.7	1
chrV	S000002960	YER093C-A	347912	348400	489	18	424	0.976	0.288	141	3	19	26	26	28	28	14	22	24	24	32	33	489	1000	1	0.03680981595092	0.867075664621677	0.005	0
chrV	S000000896	YER094C	348729	349346	618	0	0	0	1	618	5	9	11	17	25	26	0	16	19	22	24	26	618	1000	1	0	0	1	1
chrV	S000000897	YER095W	349980	351182	1203	24	223	0.52	0.148	178	3	18	21	21	21	31	2	3	16	17	17	22	1203	1000	1	0.019950124688279	0.185369908561929	0	0
chrV	S000000898	YER096W	351698	353236	1539	33	2198	0.517	0.157	242	3	15	18	20	22	24	0	5	20	25	33	35	1539	1000	1	0.021442495126706	1.42820012995452	0.005	0
chrV	S000000899	YER097W	355140	355469	330	37	1076	2.927	0.127	42	21	32	34	34	34	49	2	5	8	10	11	17	330	1000	1	0.112121212121212	3.26060606060606	0	0
chrV	S000000900	YER098W	355466	357730	2265	59	1844	0.625	0.096	218	7	15	35	38	39	43	1	16	18	20	21	25	2265	1000	1	0.026048565121413	0.814128035320088	0	0
chrV	S000000901	YER099C	358105	359061	957	29	1132	0.71	0.197	189	3	17	20	22	25	26	10	17	29	31	36	36	957	1000	1	0.03030303030303	1.1828631138976	0	0
chrV	S000000902	YER100W	359562	360314	753	26	1427	0.836	0.139	105	4	16	23	24	28	35	6	8	10	15	21	31	753	1000	1	0.034528552456839	1.89508632138114	0.005	0
chrV	S000000903	YER101C	360502	361794	1293	39	2051	0.742	0.106	137	2	8	13	16	27	31	7	20	23	34	34	34	1293	1000	1	0.03016241299304	1.58623356535189	0	0
chrV	S000000904	YER102W	362733	363702	970	10	754	0.239	0.454	440	8	24	31	37	43	45	6	15	27	37	43	51	970	1000	1	0.010309278350516	0.777319587628866	0.84	1
chrV	S000000905	YER103W	364589	366517	1929	47	2160	0.594	0.097	187	5	11	31	35	35	36	2	18	26	30	40	41	1929	1000	1	0.024364955935718	1.11975116640747	0	0
chrV	S000000906	YER104W	366802	367428	627	23	807	0.972	0.211	132	10	23	27	28	30	38	7	15	25	26	31	33	627	1000	1	0.036682615629984	1.28708133971292	0	0
chrV	S000000907	YER105C	367838	372013	4176	106	4660	0.652	0.038	158	9	19	26	30	32	32	9	26	28	29	37	37	4176	1000	1	0.025383141762452	1.11590038314176	0	0
chrV	S000000908	YER106W	372326	373234	909	39	1249	1.283	0.147	134	0	13	15	15	19	22	1	3	3	3	3	18	909	1000	1	0.042904290429043	1.37403740374037	0	0
chrV	S000000909	YER107C	373448	374545	1098	1	2	0.027	0.982	1078	1	3	16	17	19	28	5	6	18	26	29	32	1098	1000	1	0.000910746812386	0.001821493624772	0.969642857142857	1
chrV	S000028755	YER107W-A	374394	374714	321	6	63	0.626	0.411	132	0	0	0	0	2	3	15	27	32	35	36	38	321	1000	1	0.018691588785047	0.196261682242991	0.11	0
chrV	S000000912	YER110C	378762	382103	3342	41	1158	0.366	0.098	326	1	10	14	23	26	28	3	11	16	16	16	17	3342	1000	1	0.012268102932376	0.346499102333932	0	0
chrV	S000000913	YER111C	382595	385876	3282	47	1479	0.426	0.209	687	3	9	17	18	20	22	5	8	18	20	32	32	3282	1000	1	0.014320536258379	0.450639853747715	0.055	0
chrV	S000000914	YER112W	387232	387795	564	0	0	0	1	564	3	19	28	38	42	44	0	5	8	12	13	15	564	1000	1	0	0	1	1
chrV	S000000915	YER113C	387932	390052	2121	58	2050	0.848	0.099	211	0	0	0	0	9	15	13	22	25	41	43	43	2121	1000	1	0.027345591702027	0.966525223950966	0.005	0
chrV	S000000916	YER114C	390590	393712	3123	84	4312	0.751	0.107	333	2	5	16	22	23	27	2	4	19	29	30	33	3123	1000	1	0.026897214217099	1.38072366314441	0	0
chrV	S000000917	YER115C	394292	394867	576	19	1511	0.866	0.222	128	13	29	31	32	34	35	1	2	8	9	14	20	576	1000	1	0.032986111111111	2.62326388888889	0	0
chrV	S000000918	YER116C	395348	396172	825	26	727	0.83	0.192	158	2	11	12	14	18	20	3	21	29	29	30	32	825	1000	1	0.031515151515152	0.881212121212121	0	0
chrV	S000000919	YER117W	396769	397653	885	7	427	0.207	0.202	179	3	12	18	26	30	36	1	8	9	9	12	19	885	1000	1	0.007909604519774	0.482485875706215	0.075	0
chrV	S000000920	YER118C	397952	399055	1104	29	635	0.718	0.269	297	1	8	8	9	11	15	5	12	23	26	29	33	1104	1000	1	0.026268115942029	0.57518115942029	0.005	0
chrV	S000000921	YER119C	399496	400842	1347	51	4312	1.039	0.106	143	5	22	23	25	29	31	12	23	28	29	36	45	1347	1000	1	0.037861915367483	3.20118782479584	0	0
chrV	S000002961	YER119C-A	400867	401238	372	35	3710	2.838	0.317	118	5	17	23	24	26	42	3	6	8	13	19	20	372	1000	1	0.094086021505376	9.97311827956989	0.14	0
chrV	S000000922	YER120W	401135	401869	735	24	926	0.986	0.177	130	9	20	28	30	33	35	7	15	23	26	33	35	735	1000	1	0.03265306122449	1.25986394557823	0	0
chrV	S000000923	YER121W	402375	402719	345	18	399	1.61	0.243	84	8	15	22	32	34	39	3	7	11	13	15	18	345	1000	1	0.052173913043478	1.15652173913043	0.005	0
chrV	S000000924	YER122C	402871	404352	1482	44	2325	0.907	0.101	149	1	5	9	16	18	20	4	17	22	24	25	26	1482	1000	1	0.029689608636977	1.56882591093117	0.005	0
chrV	S000000925	YER123W	404813	406387	1575	22	301	0.428	0.144	227	7	7	19	19	21	33	5	8	10	18	23	26	1575	1000	1	0.013968253968254	0.191111111111111	0.005	0
chrV	S000000926	YER124C	407342	409063	1722	42	1453	0.782	0.094	162	4	7	12	13	14	14	2	11	21	27	30	30	1722	1000	1	0.024390243902439	0.843786295005807	0	0
chrV	S000000927	YER125W	410189	412618	2430	1	1	0.012	0.819	1990	2	5	6	13	15	17	1	5	9	12	12	12	2430	1000	1	0.000411522633745	0.000411522633745	0.995	1
chrV	S000000928	YER126C	413394	414179	786	0	0	0	1	786	3	5	9	12	12	12	6	22	23	23	24	31	786	1000	1	0	0	1	1
chrV	S000000929	YER127W	414481	415554	1074	3	197	0.077	0.649	697	14	29	29	29	29	30	2	8	9	10	22	23	1074	1000	1	0.002793296089385	0.18342644320298	0.995	1
chrV	S000000930	YER128W	415859	416470	612	19	1482	0.877	0.172	105	12	18	18	18	18	37	4	17	20	20	26	28	612	1000	1	0.031045751633987	2.42156862745098	0	0
chrV	S000000931	YER129W	417281	420709	3429	76	5398	0.632	0.07	240	0	0	1	15	19	27	5	9	15	16	18	19	3429	1000	1	0.022163896179644	1.57421988918052	0	0
chrV	S000000932	YER130C	421115	422446	1332	49	2862	0.974	0.12	160	6	11	17	19	20	21	4	24	43	49	61	64	1332	1000	1	0.036786786786787	2.14864864864865	0	0
chrV	S000000933	YER131W	423591	424311	721	9	208	0.32	0.265	191	4	22	33	52	65	72	3	22	33	41	49	51	721	1000	1	0.0124826629681	0.288488210818308	0.035	0
chrV	S000000934	YER132C	425188	430449	5262	143	6623	0.61	0.051	269	3	10	18	35	38	39	5	6	7	10	13	14	5262	1000	1	0.027175978715317	1.25864690231851	0.005	0
chrV	S000000935	YER133W	432495	433958	1464	4	37	0.058	0.503	737	1	23	28	31	39	54	1	4	4	6	6	9	1464	1000	1	0.002732240437158	0.025273224043716	0.81	1
chrV	S000028756	YER133W-A	437191	437532	342	6	82	0.555	0.284	97	1	4	8	10	12	26	3	7	23	29	36	54	342	1000	1	0.017543859649123	0.239766081871345	0.015	0
chrV	S000000936	YER134C	437267	437803	537	16	307	0.96	0.236	127	1	2	6	13	19	33	7	27	32	39	47	70	537	1000	1	0.029795158286778	0.571694599627561	0	0
chrV	S000000937	YER135C	437952	438344	393	22	704	1.854	0.165	65	20	21	24	28	33	36	2	10	11	22	46	46	393	1000	1	0.055979643765903	1.79134860050891	0.04	0
chrV	S000000938	YER136W	439616	440971	1356	1	43	0.024	0.998	1353	4	11	24	33	37	39	11	11	12	18	23	33	1356	1000	1	0.000737463126844	0.031710914454277	0.995	1
chrV	S000000939	YER137C	441373	441819	447	26	1527	2.183	0.28	125	2	10	21	21	21	21	10	18	18	19	21	32	447	1000	1	0.058165548098434	3.41610738255034	0.01	0
chrV	S000028757	YER137W-A	441575	441880	306	16	777	1.955	0.408	125	5	14	22	24	24	24	12	15	15	25	28	32	306	1000	1	0.052287581699347	2.53921568627451	0.11	0
chrV	S000007239	YER138W-A	449474	449578	105	1	8	0.391	0.943	99	0	7	7	7	7	7	1	4	8	10	10	10	105	1000	1	0.00952380952381	0.076190476190476	0.635	1
chrV	S000000941	YER139C	450563	451243	681	12	360	0.642	0.282	192	0	2	4	9	9	9	0	15	17	18	18	19	681	1000	1	0.017621145374449	0.52863436123348	0.015	0
chrV	S000000942	YER140W	451565	453235	1671	45	2869	0.821	0.189	316	8	29	32	32	32	32	13	17	19	21	23	27	1671	1000	1	0.026929982046679	1.71693596648713	0.005	0
chrV	S000000943	YER141W	453459	454919	1461	27	1226	0.626	0.11	160	1	14	18	22	22	23	2	8	10	15	16	21	1461	1000	1	0.018480492813142	0.839151266255989	0	0
chrV	S000000944	YER142C	455146	456036	891	30	1241	1.1	0.118	105	4	7	11	12	13	14	7	30	35	35	39	43	891	1000	1	0.033670033670034	1.39281705948373	0	0
chrV	S000000945	YER143W	456319	457605	1287	48	2776	1.146	0.114	147	3	29	30	33	35	38	4	14	19	25	28	31	1287	1000	1	0.037296037296037	2.15695415695416	0	0
chrV	S000000946	YER144C	457806	460223	2418	82	3923	0.833	0.063	153	10	15	27	29	33	38	14	27	31	33	39	48	2418	1000	1	0.033912324234905	1.62241521918941	0	0
chrV	S000000947	YER145C	460526	461740	1215	64	2383	1.294	0.092	112	6	19	22	24	27	32	10	26	42	56	59	59	1215	1000	1	0.052674897119342	1.96131687242798	0	0
chrV	S000028758	YER145C-A	462386	462823	438	24	482	1.295	0.589	258	18	28	43	53	56	59	11	19	19	19	19	19	438	1000	1	0.054794520547945	1.10045662100457	0.765	1
chrV	S000000948	YER146W	462585	462866	282	9	332	0.74	0.844	238	13	23	33	49	59	69	4	19	19	19	19	19	282	1000	1	0.031914893617021	1.17730496453901	0.88	1
chrV	S000000949	YER147C	462968	464842	1875	18	744	0.201	0.628	1178	4	13	13	25	42	47	10	20	24	24	24	30	1875	1000	1	0.0096	0.3968	0.935	1
chrV	S000028759	YER147C-A	465203	465613	411	4	109	0.204	0.827	340	2	9	12	12	12	13	0	0	0	4	4	5	411	1000	1	0.009732360097324	0.265206812652068	0.805	1
chrV	S000000950	YER148W	465303	466025	723	2	4	0.057	0.628	454	2	4	19	19	19	19	1	4	10	10	13	27	723	1000	1	0.002766251728907	0.005532503457815	0.945	1
chrV	S000028760	YER148W-A	466185	466763	579	18	883	0.671	0.231	134	2	2	2	4	5	5	5	10	12	18	19	29	579	1000	1	0.031088082901554	1.52504317789292	0	0
chrV	S000000951	YER149C	466208	467470	1263	43	2065	0.754	0.106	134	3	4	4	6	8	8	7	26	27	46	53	71	1263	1000	1	0.034045922406968	1.63499604117181	0	0
chrV	S000000952	YER150W	468370	468816	447	21	564	1.117	0.228	102	8	28	48	58	60	64	2	8	16	17	18	18	447	1000	1	0.046979865771812	1.26174496644295	0.01	0
chrV	S000000953	YER151C	469686	472424	2739	34	1237	0.302	0.134	368	4	14	21	38	44	61	2	12	15	18	26	27	2739	1000	1	0.012413289521723	0.451624680540343	0	0
chrV	S000000954	YER152C	472657	473988	1332	65	4075	1.535	0.098	131	15	20	24	29	29	30	7	26	32	36	40	51	1332	1000	1	0.048798798798799	3.05930930930931	0	0
chrV	S000028761	YER152W-A	473485	474051	567	29	1737	1.588	0.176	100	9	15	16	21	24	24	18	28	32	40	42	45	567	1000	1	0.051146384479718	3.06349206349206	0.01	0
chrV	S000000955	YER153C	474041	474805	765	51	2574	2.005	0.154	118	1	9	16	26	33	35	14	36	40	51	55	57	765	1000	1	0.066666666666667	3.36470588235294	0	0
chrV	S000000956	YER154W	475020	476228	1209	55	2186	1.376	0.105	127	17	36	44	51	53	63	4	5	6	10	11	13	1209	1000	1	0.045492142266336	1.808105872622	0.005	0
chrV	S000000957	YER155C	476345	482848	6504	68	2721	0.218	0.16	1041	2	5	9	17	24	27	7	13	36	37	39	50	6504	1000	1	0.010455104551046	0.418357933579336	0.07	0
chrV	S000000958	YER156C	483325	484341	1017	17	484	0.485	0.153	156	6	31	38	40	40	41	10	22	39	39	42	47	1017	1000	1	0.016715830875123	0.47590953785644	0.005	0
chrV	S000000959	YER157W	484788	487193	2406	40	739	0.577	0.161	388	12	19	33	33	35	50	20	30	33	33	36	45	2406	1000	1	0.0166251039069	0.307148794679967	0.05	0
chrV	S000000960	YER158C	488857	490578	1722	53	1594	1.14	0.109	188	0	15	21	23	23	40	4	9	31	33	34	55	1722	1000	1	0.030778164924506	0.925667828106852	0	0
chrV	S000028624	YER158W-A	491487	491702	216	10	49	1.594	0.556	120	13	27	31	39	45	52	0	3	17	23	23	23	216	1000	1	0.046296296296296	0.226851851851852	0.535	1
chrV	S000000961	YER159C	491530	491958	429	12	555	0.963	0.69	296	9	25	29	42	44	46	11	29	37	37	37	37	429	1000	1	0.027972027972028	1.29370629370629	0.915	1
chrV	S000000963	YER161C	499347	500348	1002	26	1156	0.947	0.154	154	0	7	20	29	29	29	5	20	22	23	25	26	1002	1000	1	0.025948103792415	1.15369261477046	0.005	0
chrV	S000000964	YER162C	500630	502894	2265	32	1146	0.536	0.15	339	7	19	25	28	32	32	10	22	24	28	41	44	2265	1000	1	0.014128035320088	0.505960264900662	0	0
chrV	S000000965	YER163C	503084	503782	699	15	885	1.098	0.18	126	14	20	24	24	27	28	14	24	29	33	33	34	699	1000	1	0.021459227467811	1.26609442060086	0	0
chrV	S000000966	YER164W	505392	509798	4407	68	1572	0.578	0.104	457	1	4	19	21	24	38	3	18	37	37	37	37	4407	1000	1	0.015429997730883	0.356705241660994	0.005	0
chrV	S000000967	YER165W	510373	512106	1734	4	214	0.084	0.79	1369	1	2	9	13	16	18	0	5	11	14	14	15	1734	1000	1	0.002306805074971	0.123414071510957	0.99	1
chrV	S000028762	YER165C-A	512627	512983	357	6	191	0.645	0.232	83	1	7	14	14	14	14	0	1	2	4	5	8	357	1000	1	0.016806722689076	0.535014005602241	0	0
chrV	S000000968	YER166W	512744	517459	4716	129	5777	0.979	0.042	200	1	2	14	14	15	15	7	24	28	31	34	35	4716	1000	1	0.02735368956743	1.22497879558948	0	0
chrV	S000000969	YER167W	518216	520771	2556	42	1532	0.632	0.101	259	0	3	3	18	20	26	4	6	6	6	6	6	2556	1000	1	0.016431924882629	0.599374021909233	0.015	0
chrV	S000000970	YER168C	521029	522669	1641	3	22	0.078	0.403	661	4	7	8	10	12	12	9	16	24	30	32	34	1641	1000	1	0.001828153564899	0.013406459475929	0.925	1
chrV	S000000971	YER169W	523369	525759	2391	45	2628	0.955	0.152	364	6	13	21	30	30	30	16	30	30	34	45	45	2391	1000	1	0.018820577164366	1.099121706399	0.01	0
chrV	S000000972	YER170W	525974	526651	678	25	1727	1.848	0.184	125	11	29	34	36	37	41	4	15	15	15	15	15	678	1000	1	0.036873156342183	2.54719764011799	0	0
chrV	S000000973	YER171W	527082	529418	2337	12	286	0.237	0.611	1427	1	6	10	11	18	20	1	1	1	4	6	6	2337	1000	1	0.005134788189987	0.122379118528027	0.905	1
chrV	S000000974	YER172C	529530	536021	6492	16	499	0.066	0.373	2424	1	5	5	5	5	5	4	18	23	29	30	30	6492	1000	1	0.002464571780653	0.076863832409119	0.945	1
chrV	S000028763	YER172C-A	536275	536655	381	8	189	0.682	0.27	103	11	22	27	27	27	27	5	5	7	8	8	9	381	1000	1	0.020997375328084	0.496062992125984	0.01	0
chrV	S000000975	YER173W	536300	538279	1980	30	1208	0.457	0.172	341	9	22	27	28	28	28	2	4	9	16	33	36	1980	1000	1	0.015151515151515	0.61010101010101	0.025	0
chrV	S000000976	YER174C	538434	539168	735	30	1273	1.237	0.118	87	2	4	7	12	13	13	4	18	23	26	28	32	735	1000	1	0.040816326530612	1.73197278911565	0	0
chrV	S000000977	YER175C	539464	540363	900	37	2385	1.18	0.159	143	7	21	23	28	29	30	11	24	27	30	32	33	900	1000	1	0.041111111111111	2.65	0	0
chrV	S000028625	YER175W-A	540650	540814	165	4	76	0.659	0.309	51	8	20	21	27	32	35	3	6	13	24	24	24	165	1000	1	0.024242424242424	0.460606060606061	0.01	0
chrV	S000000978	YER176W	541690	545055	3366	199	12544	1.638	0.041	139	9	23	26	32	36	38	26	32	45	49	51	68	3366	1000	1	0.059120617944147	3.72667855020796	0	0
chrV	S000000979	YER177W	545611	546414	804	23	1640	0.609	0.215	173	10	32	42	60	69	76	2	14	22	25	29	31	804	1000	1	0.028606965174129	2.03980099502488	0.005	0
chrV	S000000980	YER178W	546817	548079	1263	37	2534	0.632	0.113	143	7	28	30	31	34	45	3	16	18	24	24	27	1263	1000	1	0.02929532858274	2.00633412509897	0.005	0
chrV	S000000981	YER179W	548421	549517	1097	58	3637	1.083	0.153	168	0	13	18	20	23	25	2	6	7	11	19	22	1097	1000	1	0.052871467639016	3.31540565177758	0	0
chrV	S000000982	YER180C	549724	550527	804	23	666	0.581	0.187	150	4	6	18	18	23	28	7	9	12	24	27	29	804	1000	1	0.028606965174129	0.828358208955224	0.02	0
chrV	S000028437	YER180C-A	550865	551122	258	5	77	0.393	0.357	92	2	4	13	17	23	33	12	23	32	34	37	40	258	1000	1	0.01937984496124	0.298449612403101	0.12	0
chrV	S000000983	YER181C	551473	551796	324	6	404	0.37	0.46	149	12	14	17	19	19	19	0	3	4	13	17	21	324	1000	1	0.018518518518519	1.24691358024691	0.42	0
chrV	S000000984	YER182W	552525	553259	735	22	783	0.573	0.173	127	6	11	14	16	24	26	5	8	12	16	18	19	735	1000	1	0.029931972789116	1.06530612244898	0.005	0
chrV	S000000985	YER183C	553334	553969	636	25	1417	0.772	0.2	127	3	4	11	14	17	19	16	25	27	30	36	36	636	1000	1	0.039308176100629	2.22798742138365	0	0
chrV	S000000986	YER184C	556296	558680	2385	89	3813	0.803	0.131	312	0	8	9	11	15	19	5	7	10	14	18	21	2385	1000	1	0.037316561844864	1.59874213836478	0	0
chrV	S000000987	YER185W	559454	560365	912	33	3054	0.763	0.162	148	3	11	16	17	26	26	3	21	22	24	27	34	912	1000	1	0.036184210526316	3.34868421052632	0	0
chrV	S000000988	YER186C	561705	562625	921	56	1465	1.396	0.137	126	2	14	21	22	26	29	4	14	24	28	30	32	921	1000	1	0.060803474484256	1.59066232356135	0	0
chrV	S000000989	YER187W	566230	566655	426	22	1057	1.398	0.115	49	2	5	10	12	18	25	0	4	8	12	20	21	426	1000	1	0.051643192488263	2.481220657277	0.005	0
chrV	S000000990	YER188W	568040	568759	720	17	1031	0.61	0.16	115	7	14	22	23	29	34	3	7	11	13	24	41	720	1000	1	0.023611111111111	1.43194444444444	0.01	0
chrV	S000028764	YER188C-A	569608	569907	300	31	1722	2.945	0.237	71	1	6	11	14	16	20	16	30	39	40	40	40	300	1000	1	0.103333333333333	5.74	0	0
chrV	S000000991	YER189W	571155	571523	369	0	0	0	1	369	0	0	0	2	21	26	13	29	29	29	29	29	369	1000	1	0	0	0.893215857263652	1
chrV	S000000992	YER190W	571480	576525	5046	29	1579	0.119	0.958	4835	0	0	0	0	1	21	0	0	0	0	0	0	5046	1000	1	0.005747126436782	0.312921125644074	0.93	1
chrV	S000028626	YER190C-A	574804	575379	576	0	0	0	1	576	0	0	0	0	0	0	0	0	0	0	0	0	576	1000	1	0	0	0.893215857263652	1
chrV	S000028627	YER190C-B	575680	576162	483	0	0	0	1	483	0	0	0	0	0	0	0	0	0	0	0	0	483	1000	1	0	0	0.893215857263652	1
chrVI	S000001826	YFL068W	53	535	483	0	0	0	1	483	0	0	0	0	0	0	0	0	0	0	0	0	483	1000	1	0	0	0.893215857263652	1
chrVI	S000001827	YFL067W	836	1363	528	1	18	0.105	0.538	284	0	0	0	0	0	0	1	1	1	1	1	1	528	1000	1	0.001893939393939	0.034090909090909	0.755	1
chrVI	S000001828	YFL066C	1437	2615	1179	4	213	0.183	0.602	710	0	0	1	1	1	1	0	0	3	3	3	6	1179	1000	1	0.003392705682782	0.180661577608143	0.835	1
chrVI	S000001829	YFL065C	3030	3338	309	3	10	0.583	0.699	216	3	3	3	3	3	4	0	0	0	1	1	13	309	1000	1	0.009708737864078	0.032362459546926	0.605	1
chrVI	S000001830	YFL064C	3322	3846	525	1	2	0.108	0.558	293	0	1	4	4	4	4	0	1	4	6	19	20	525	1000	1	0.001904761904762	0.003809523809524	0.68	1
chrVI	S000001831	YFL063W	5066	5521	456	17	652	1.891	0.248	113	6	18	20	20	21	21	3	8	10	12	14	14	456	1000	1	0.037280701754386	1.42982456140351	0	0
chrVI	S000001832	YFL062W	6426	7565	1140	12	315	0.389	0.56	638	16	27	27	27	28	38	0	1	1	2	6	7	1140	1000	1	0.010526315789474	0.276315789473684	0.835	1
chrVI	S000001833	YFL061W	9545	10222	678	1	71	0.052	0.515	349	1	1	3	3	3	3	0	0	2	2	6	6	678	1000	1	0.001474926253687	0.104719764011799	0.9	1
chrVI	S000001834	YFL060C	10301	10969	669	8	170	0.417	0.435	291	0	0	0	0	11	12	5	19	24	27	30	36	669	1000	1	0.011958146487295	0.254110612855007	0.09	0
chrVI	S000001835	YFL059W	11363	12259	897	10	295	0.357	0.338	303	5	8	13	17	17	17	2	2	2	3	5	7	897	1000	1	0.011148272017837	0.328874024526199	0.16	0
chrVI	S000001836	YFL058W	12929	13951	1023	21	544	0.553	0.189	193	1	1	1	1	1	2	1	5	15	20	24	25	1023	1000	1	0.020527859237537	0.531769305962854	0.005	0
chrVI	S000001839	YFL055W	17004	18680	1677	75	4352	1.121	0.08	134	6	14	28	32	36	37	4	8	11	16	25	32	1677	1000	1	0.044722719141324	2.59511031604055	0	0
chrVI	S000001840	YFL054C	20847	22787	1941	92	5616	0.978	0.066	129	9	11	12	18	26	28	5	18	28	37	41	41	1941	1000	1	0.047398248325605	2.89335394126739	0	0
chrVI	S000001841	YFL053W	23423	25198	1776	94	3161	1.012	0.074	132	7	14	36	44	52	54	0	3	12	16	19	22	1776	1000	1	0.052927927927928	1.77984234234234	0	0
chrVI	S000001842	YFL052W	28232	29629	1398	45	2536	0.654	0.074	104	9	25	27	37	39	40	2	7	12	14	17	19	1398	1000	1	0.032188841201717	1.8140200286123	0	0
chrVI	S000001843	YFL051C	30058	30540	483	16	486	0.664	0.209	101	5	8	11	16	20	24	1	4	7	8	9	24	483	1000	1	0.033126293995859	1.00621118012422	0.005	0
chrVI	S000001844	YFL050C	33272	35848	2577	130	6405	1.059	0.057	146	4	11	19	30	44	52	0	1	5	8	10	12	2577	1000	1	0.050446255335662	2.48544819557625	0	0
chrVI	S000001845	YFL049W	36803	38674	1872	51	2511	0.528	0.1	188	12	31	33	39	40	46	1	7	8	12	14	24	1872	1000	1	0.02724358974359	1.34134615384615	0.005	0
chrVI	S000001846	YFL048C	38843	40180	1338	32	1785	0.467	0.115	154	5	9	12	16	19	22	12	28	36	39	40	42	1338	1000	1	0.023916292974589	1.33408071748879	0	0
chrVI	S000001847	YFL047W	40421	42565	2145	79	2056	0.705	0.056	121	15	29	34	38	40	43	7	23	36	40	45	45	2145	1000	1	0.036829836829837	0.958508158508158	0	0
chrVI	S000001848	YFL046W	42815	43438	624	46	3854	1.56	0.133	83	8	24	29	36	37	39	7	13	13	13	19	24	624	1000	1	0.073717948717949	6.17628205128205	0	0
chrVI	S000001849	YFL045C	43628	44392	765	1	1	0.028	0.987	755	5	13	22	25	28	32	1	16	19	21	26	28	765	1000	1	0.001307189542484	0.001307189542484	1	1
chrVI	S000001850	YFL044C	44655	45560	906	38	3141	0.922	0.117	106	15	24	24	24	30	43	12	25	31	42	45	48	906	1000	1	0.041942604856512	3.46688741721854	0	0
chrVI	S000001852	YFL042C	45720	47744	2025	82	4902	0.928	0.072	145	19	26	28	30	40	40	14	27	29	35	39	47	2025	1000	1	0.040493827160494	2.42074074074074	0	0
chrVI	S000028547	YFL041W-A	48734	48925	192	7	69	0.781	0.396	76	5	9	16	19	23	25	7	25	38	43	44	49	192	1000	1	0.036458333333333	0.359375	0.055	0
chrVI	S000001853	YFL041W	49139	51007	1869	85	4793	1.037	0.065	122	16	28	32	44	47	58	1	6	6	11	12	18	1869	1000	1	0.045478865703585	2.56447298020332	0	0
chrVI	S000001854	YFL040W	51350	52972	1623	97	4813	1.432	0.085	138	4	16	18	20	24	28	7	21	21	21	21	21	1623	1000	1	0.059765865680838	2.96549599507086	0	0
chrVI	S000001855	YFL039C	53260	54696	1437	0	0	0	1	1437	2	17	31	35	42	42	1	5	20	28	28	49	1437	1000	1	0	0	1	1
chrVI	S000001856	YFL038C	55366	55986	621	0	0	0	1	621	17	26	43	44	44	44	11	29	30	30	30	30	621	1000	1	0	0	1	1
chrVI	S000001857	YFL037W	56336	57709	1374	2	67	0.031	0.689	946	9	31	32	32	54	54	3	4	7	20	22	23	1374	1000	1	0.001455604075691	0.048762736535662	1	1
chrVI	S000001858	YFL036W	58782	62837	4056	93	3372	0.51	0.067	271	4	6	18	27	30	30	6	8	8	8	18	25	4056	1000	1	0.02292899408284	0.831360946745562	0	0
chrVI	S000001859	YFL034C-B	63016	63993	978	23	1355	0.612	0.671	656	1	7	11	12	15	18	9	30	39	45	67	72	978	1000	1	0.023517382413088	1.38548057259714	0.94	1
chrVI	S000006436	YFL034C-A	64243	64932	690	35	874	1.236	0.114	79	13	32	42	42	42	47	9	29	43	51	52	58	690	1000	1	0.05072463768116	1.26666666666667	0	0
chrVI	S000001860	YFL034W	65477	68698	3222	141	8056	0.926	0.04	129	14	17	29	37	42	50	4	16	17	18	23	28	3222	1000	1	0.043761638733706	2.50031036623215	0	0
chrVI	S000001861	YFL033C	69115	74427	5313	174	11855	0.559	0.04	214	2	5	9	13	16	18	17	25	39	49	51	59	5313	1000	1	0.032749858836815	2.23131940523245	0.005	0
chrVI	S000001862	YFL032W	74872	75192	321	29	1627	1.53	0.287	92	4	30	40	46	49	53	7	10	19	27	43	53	321	1000	1	0.090342679127726	5.06853582554517	0.005	0
chrVI	S000001863	YFL031W	75179	76147	969	61	2163	1.087	0.093	90	2	22	24	33	38	41	8	19	26	36	48	62	969	1000	1	0.062951496388029	2.23219814241486	0	0
chrVI	S000028629	YFL031C-A	76014	76115	102	4	85	0.683	0.471	48	6	13	28	32	46	63	3	17	19	25	40	56	102	1000	1	0.03921568627451	0.833333333333333	0.18	0
chrVI	S000001864	YFL030W	76831	77988	1158	127	7696	1.957	0.043	50	9	24	27	33	38	40	5	5	5	5	5	9	1158	1000	1	0.109671848013817	6.64594127806563	0	0
chrVI	S000001865	YFL029C	78055	79161	1107	1	1	0.015	0.996	1103	5	21	34	44	61	69	18	32	33	38	44	56	1107	1000	1	0.000903342366757	0.000903342366757	0.935	1
chrVI	S000001866	YFL028C	79344	80213	870	49	3566	1.018	0.125	109	19	32	32	32	32	43	16	33	45	51	56	65	870	1000	1	0.05632183908046	4.09885057471264	0	0
chrVI	S000001867	YFL027C	80419	81912	1494	85	4291	0.982	0.062	93	16	33	40	46	50	50	12	20	36	52	59	61	1494	1000	1	0.056894243641232	2.87215528781794	0	0
chrVI	S000001868	YFL026W	82580	83875	1296	79	3546	0.986	0.069	90	11	26	40	48	51	53	6	11	18	22	28	34	1296	1000	1	0.060956790123457	2.73611111111111	0	0
chrVI	S000001869	YFL025C	84145	87234	3090	178	6187	0.808	0.047	146	9	12	18	23	26	44	1	21	31	32	32	33	3090	1000	1	0.057605177993528	2.00226537216828	0	0
chrVI	S000001870	YFL024C	87847	90345	2499	34	786	0.183	0.166	416	8	9	18	32	39	46	9	20	47	54	56	62	2499	1000	1	0.013605442176871	0.31452581032413	0.715	1
chrVI	S000001871	YFL023W	90986	93376	2391	156	6017	0.897	0.047	112	20	30	44	53	53	53	8	11	11	12	12	12	2391	1000	1	0.065244667503137	2.51652028439983	0	0
chrVI	S000001872	YFL022C	93499	95010	1512	1	1	0.008	0.685	1035	9	29	35	40	44	47	7	29	48	61	88	101	1512	1000	1	0.000661375661376	0.000661375661376	0.895	1
chrVI	S000028766	YFL021C-A	95761	96615	855	150	15012	2.425	0.043	37	18	29	52	72	72	72	7	16	28	40	54	72	855	1000	1	0.175438596491228	17.5578947368421	0	0
chrVI	S000001873	YFL021W	95966	97498	1533	199	12365	1.702	0.053	82	30	41	53	65	65	65	8	20	36	58	64	65	1533	1000	1	0.129810828440965	8.0658838878017	0.01	0
chrVI	S000001874	YFL020C	99231	99599	369	16	668	0.479	0.347	128	2	4	24	28	43	59	5	7	13	14	17	33	369	1000	1	0.043360433604336	1.81029810298103	0.205	0
chrVI	S000001875	YFL019C	100252	100605	354	10	20	0.295	0.24	85	3	10	12	16	16	24	3	5	18	30	45	55	354	1000	1	0.028248587570622	0.056497175141243	0.135	0
chrVI	S000001876	YFL018C	101628	103127	1500	128	6304	0.865	0.043	65	16	29	44	57	59	67	8	32	43	43	43	50	1500	1000	1	0.085333333333333	4.20266666666667	0	0
chrVI	S000002965	YFL017W-A	103699	103932	234	1	74	0.042	0.966	226	24	40	56	72	80	90	11	11	11	22	30	38	234	1000	1	0.004273504273504	0.316239316239316	0.94	1
chrVI	S000001877	YFL017C	103983	104462	480	3	174	0.059	0.952	457	9	9	34	56	73	76	21	34	46	60	68	77	480	1000	1	0.00625	0.3625	0.98	1
chrVI	S000001878	YFL016C	104701	106236	1536	141	8986	0.832	0.048	73	13	27	27	28	52	55	15	36	60	85	95	109	1536	1000	1	0.091796875	5.85026041666667	0	0
chrVI	S000028765	YFL015W-A	106415	106732	318	45	2966	1.371	0.186	59	20	34	41	46	59	69	16	41	66	75	88	104	318	1000	1	0.141509433962264	9.32704402515724	0.015	0
chrVI	S000001879	YFL015C	106469	106963	495	89	10841	1.788	0.119	59	12	32	40	49	61	77	22	45	55	70	83	104	495	1000	1	0.17979797979798	21.9010101010101	0	0
chrVI	S000001880	YFL014W	107256	107585	330	33	685	1.008	0.094	31	8	31	54	77	88	95	11	27	48	60	75	78	330	1000	1	0.1	2.07575757575758	0.005	0
chrVI	S000028628	YFL013W-A	107799	108602	804	137	39472	1.846	0.061	49	17	29	37	53	66	77	18	35	41	45	53	68	804	1000	1	0.170398009950249	49.0945273631841	0	0
chrVI	S000001881	YFL013C	107852	109930	2079	251	48831	1.297	0.05	104	13	29	40	49	69	88	12	24	32	36	42	66	2079	1000	1	0.120731120731121	23.4877344877345	0	0
chrVI	S000002964	YFL012W-A	109810	110184	375	52	12046	1.46	0.205	77	6	14	18	21	39	53	8	20	34	43	50	67	375	1000	1	0.138666666666667	32.1226666666667	0.125	0
chrVI	S000001882	YFL012W	110647	111093	447	40	3790	0.957	0.143	64	1	20	29	43	44	48	6	12	31	48	58	73	447	1000	1	0.089485458612975	8.47874720357942	0	0
chrVI	S000001883	YFL011W	112345	113985	1641	189	13591	1.393	0.039	64	5	16	37	51	60	66	17	33	47	71	83	88	1641	1000	1	0.115173674588665	8.28214503351615	0	0
chrVI	S000001955	YFL010W-A	114990	115274	285	33	1403	1.403	0.154	44	9	29	53	67	84	91	16	30	45	64	64	64	285	1000	1	0.115789473684211	4.92280701754386	0	0
chrVI	S000001884	YFL010C	115108	115743	636	76	4145	1.478	0.137	87	12	19	36	50	66	78	14	36	46	46	46	46	636	1000	1	0.119496855345912	6.51729559748428	0	0
chrVI	S000001885	YFL009W	116145	118484	2340	16	617	0.076	0.318	743	10	13	27	43	51	74	11	35	52	63	63	63	2340	1000	1	0.006837606837607	0.263675213675214	0.705	1
chrVI	S000001886	YFL008W	119429	123106	3678	4	121	0.012	0.319	1172	11	20	38	54	58	59	16	27	32	37	45	54	3678	1000	1	0.001087547580207	0.032898314301251	0.87	1
chrVI	S000001887	YFL007W	123479	129910	6432	484	26016	0.991	0.015	94	2	19	32	32	32	33	17	33	49	49	49	70	6432	1000	1	0.075248756218906	4.04477611940299	0	0
chrVI	S000001889	YFL005W	130334	130981	648	1	2	0.021	0.94	609	15	27	48	60	73	84	5	16	18	36	50	61	648	1000	1	0.001543209876543	0.003086419753086	0.99	1
chrVI	S000001890	YFL004W	131810	134296	2487	242	13611	1.439	0.041	101	9	37	58	64	64	80	18	26	43	63	74	93	2487	1000	1	0.097305991154001	5.47285886610374	0	0
chrVI	S000001891	YFL003C	134521	137157	2637	393	30500	2.329	0.036	94	12	27	41	48	63	71	8	18	28	53	53	53	2637	1000	1	0.149032992036405	11.5661736822146	0	0
chrVI	S000001894	YFL002C	145114	146934	1821	23	646	0.158	0.401	730	20	49	67	84	103	103	11	24	44	70	84	102	1821	1000	1	0.012630422844591	0.354750137287205	0.98	1
chrVI	S000001895	YFL001W	147131	148459	1329	216	15595	2.433	0.036	48	13	23	23	23	24	24	18	23	44	53	68	78	1329	1000	1	0.162528216704289	11.7343867569601	0	0
chrVI	S000001897	YFR001W	149110	149724	615	67	674	1.395	0.14	86	12	32	59	78	90	109	14	27	27	31	32	32	615	1000	1	0.108943089430894	1.09593495934959	0.045	0
chrVI	S000001898	YFR002W	150016	152535	2520	138	7720	0.596	0.299	754	12	26	43	53	71	90	25	42	42	59	60	61	2520	1000	1	0.054761904761905	3.06349206349206	0.755	1
chrVI	S000001899	YFR003C	152657	153124	468	14	667	0.294	0.564	264	27	44	51	73	82	82	17	32	32	32	33	33	468	1000	1	0.02991452991453	1.42521367521368	0.915	1
chrVI	S000001900	YFR004W	153393	154313	921	12	484	0.122	0.541	498	16	33	33	40	46	62	23	42	42	42	42	52	921	1000	1	0.013029315960912	0.525515743756786	0.975	1
chrVI	S000001901	YFR005C	154527	155873	1347	5	225	0.035	0.921	1240	16	41	42	42	42	43	21	28	51	63	84	98	1347	1000	1	0.003711952487008	0.167037861915367	0.995	1
chrVI	S000001902	YFR006W	156145	157752	1608	256	25255	1.668	0.031	50	17	28	29	29	29	29	11	18	29	47	69	79	1608	1000	1	0.159203980099502	15.7058457711443	0	0
chrVI	S000001903	YFR007W	159299	160360	1062	158	13797	1.531	0.033	35	22	44	60	71	89	103	27	36	41	50	60	68	1062	1000	1	0.148775894538606	12.9915254237288	0	0
chrVI	S000001904	YFR008W	160535	161200	666	57	1959	0.837	0.066	44	15	41	59	74	83	99	8	18	24	31	44	64	666	1000	1	0.085585585585586	2.94144144144144	0	0
chrVI	S000001905	YFR009W	162488	164746	2259	227	10809	0.919	0.042	96	10	27	47	54	67	77	8	20	22	28	30	34	2259	1000	1	0.100486941124391	4.78486055776892	0	0
chrVI	S000028823	YFR009W-A	163875	164132	258	16	175	0.557	0.194	50	7	20	38	49	58	76	14	20	34	38	39	44	258	1000	1	0.062015503875969	0.678294573643411	0.09	0
[truncated: 4,573 more rows]
