# Supplementary material for: Comparing the utility of in vivo transposon mutagenesis approaches in yeast species to infer gene essentiality
Source: Curr Genet. 2020 Jul 17;66(6):1117–34. doi: 10.1007/s00294-020-01096-6 (PMC7599172; doi:10.1007/s00294-020-01096-6)
Supplement: Supplementary file 5 — Supplementary file5 (CSV 1060 kb) [file 294_2020_1096_MOESM5_ESM.csv]

Chromosome	primaryIdentifier	Standard Name	Start	End	Length	Hits	Reads	Neighborhood Index	Freedom Index	Max Free Interval	Hits_100_upstream	Hits_200_upstream	Hits_300_upstream	Hits_400_upstream	Hits_500_upstream	Hits_600_upstream	Hits_100_downstream	Hits_200_downstream	Hits_300_downstream	Hits_400_downstream	Hits_500_downstream	Hits_600_downstream	Target Seqs	Target Seqs per kbp	Hits per Target Sequence	Hits per Length	Reads per Length	Probability	Verdict
chrI	S000002143	YAL069W	335	649	315	29	1923	2.901	0.149	47	10	27	31	31	31	31	7	11	11	11	13	13	26	82.803	1.11538461538462	0.092063492063492	6.1047619047619	0	0
chrI	S000028594	YAL068W-A	538	792	255	12	544	1.429	0.255	65	15	26	46	46	46	46	3	3	4	7	9	9	30	118.11	0.4	0.047058823529412	2.13333333333333	0.02	0
chrI	S000002142	YAL068C	1807	2169	363	7	122	0.562	0.303	110	0	2	5	6	10	18	0	0	10	14	14	14	19	52.486	0.368421052631579	0.019283746556474	0.336088154269973	0.055	0
chrI	S000028593	YAL067W-A	2480	2707	228	12	921	1.594	0.5	114	10	10	10	12	17	17	2	4	4	7	8	8	14	61.674	0.857142857142857	0.052631578947369	4.03947368421053	0.34	0
chrI	S000000062	YAL067C	7235	9016	1782	30	751	0.536	0.221	393	1	3	6	7	11	11	3	8	20	25	33	34	162	90.96	0.185185185185185	0.016835016835017	0.421436588103255	0.005	0
chrI	S000000061	YAL066W	10091	10399	309	11	91	1.228	0.259	80	10	13	20	30	34	36	3	4	6	11	17	17	39	126.623	0.282051282051282	0.035598705501618	0.294498381877023	0.01	0
chrI	S000001817	YAL065C	11565	11951	387	10	172	0.91	0.432	167	3	9	20	21	22	30	0	1	2	5	5	6	29	75.13	0.344827586206897	0.025839793281654	0.444444444444444	0.135	0
chrI	S000002141	YAL064W-B	12046	12426	381	6	30	0.554	0.315	120	0	0	2	5	10	12	1	4	5	6	7	8	21	55.263	0.285714285714286	0.015748031496063	0.078740157480315	0.12	0
chrI	S000002140	YAL064C-A	13363	13743	381	8	135	0.743	0.244	93	0	1	1	2	3	7	3	4	7	13	21	22	29	76.316	0.275862068965517	0.020997375328084	0.354330708661417	0.045	0
chrI	S000000060	YAL064W	21566	21850	285	4	102	0.395	0.467	133	7	8	14	18	21	23	0	4	4	4	4	4	29	102.113	0.137931034482759	0.014035087719298	0.357894736842105	0.31	0
chrI	S000028813	YAL063C-A	22395	22685	291	5	29	0.461	0.509	148	1	1	3	3	8	11	4	4	5	8	13	16	36	124.138	0.138888888888889	0.017182130584193	0.099656357388316	0.245	0
chrI	S000000059	YAL063C	24000	27968	3969	65	1499	0.302	0.412	1634	6	16	20	21	21	22	1	1	5	7	11	14	284	71.573	0.22887323943662	0.016376921138826	0.377676996724616	0.335	0
chrI	S000000058	YAL062W	31567	32940	1374	101	4440	1.481	0.105	144	31	37	39	47	48	77	26	48	59	68	72	91	94	68.463	1.07446808510638	0.073508005822416	3.23144104803493	0	0
chrI	S000000057	YAL061W	33448	34701	1254	121	5019	1.874	0.065	82	4	14	38	50	50	61	16	35	47	53	60	62	80	63.847	1.5125	0.096491228070176	4.00239234449761	0	0
chrI	S000000056	YAL060W	35155	36303	1149	73	1885	1.086	0.07	80	2	17	31	50	58	67	6	20	23	25	32	33	94	81.882	0.776595744680851	0.063533507397737	1.64055700609225	0	0
chrI	S000028734	YAL059C-A	36496	36918	423	15	330	0.568	0.236	100	14	20	25	30	40	56	4	7	15	16	21	22	32	75.829	0.46875	0.035460992907802	0.780141843971631	0	0
chrI	S000000055	YAL059W	36509	37147	639	24	850	0.604	0.177	113	13	21	26	33	42	56	4	12	14	14	14	15	48	75.235	0.5	0.037558685446009	1.3302034428795	0	0
chrI	S000000054	YAL058W	37464	38972	1509	36	708	0.366	0.125	189	5	12	17	20	31	40	11	24	28	29	29	32	122	80.902	0.295081967213115	0.023856858846919	0.469184890656064	0	0
chrI	S000002139	YAL056C-A	38696	39046	351	14	460	0.614	0.248	87	1	5	7	12	15	20	17	23	25	25	26	26	33	94.286	0.424242424242424	0.03988603988604	1.31054131054131	0.005	0
chrI	S000000052	YAL056W	39259	41901	2643	48	618	0.281	0.104	276	6	19	26	30	32	36	2	7	16	19	22	29	250	94.625	0.192	0.018161180476731	0.233825198637911	0	0
chrI	S000000051	YAL055W	42177	42719	543	42	812	1.512	0.133	72	9	15	19	25	26	27	5	7	9	27	31	34	46	84.871	0.91304347826087	0.077348066298343	1.49539594843462	0	0
chrI	S000000050	YAL054C	42881	45022	2142	91	3488	0.85	0.074	159	6	12	16	25	29	30	7	17	59	71	74	75	165	77.067	0.551515151515152	0.042483660130719	1.62838468720822	0	0
chrI	S000000049	YAL053W	45899	48250	2352	76	1531	0.839	0.118	277	3	24	35	53	54	57	5	20	23	24	25	28	204	86.772	0.372549019607843	0.032312925170068	0.65093537414966	0	0
chrI	S000000048	YAL051W	48564	51707	3144	77	3182	0.661	0.067	211	11	28	29	29	29	31	2	4	7	10	25	31	307	97.677	0.250814332247557	0.024491094147583	1.01208651399491	0	0
chrI	S000000047	YAL049C	51855	52595	741	21	367	0.774	0.221	164	2	5	9	11	14	16	9	24	29	33	36	36	57	77.027	0.368421052631579	0.02834008097166	0.49527665317139	0	0
chrI	S000000046	YAL048C	52801	54789	1989	51	388	0.776	0.114	227	15	24	28	31	33	35	8	11	11	11	11	11	171	86.016	0.298245614035088	0.025641025641026	0.195072900955254	0	0
chrI	S000028733	YAL047W-A	54584	54913	330	17	200	1.7	0.185	61	0	0	1	2	4	6	1	1	1	1	1	1	42	127.66	0.404761904761905	0.051515151515152	0.606060606060606	0	0
chrI	S000000045	YAL047C	54989	56857	1869	2	30	0.032	0.942	1761	3	11	15	17	18	23	4	7	9	15	24	28	199	106.531	0.010050251256281	0.001070090957731	0.016051364365971	0.94	1
chrI	S000000044	YAL046C	57029	57385	357	9	128	1.053	0.406	145	6	7	7	7	7	7	12	20	22	23	33	33	27	75.843	0.333333333333333	0.025210084033614	0.358543417366947	0.08	0
chrI	S000000043	YAL045C	57488	57796	309	19	510	2.622	0.288	89	12	19	20	20	20	20	9	14	16	28	28	28	23	74.675	0.826086956521739	0.061488673139159	1.6504854368932	0	0
chrI	S000007586	YAL044W-A	57518	57850	333	22	637	2.823	0.267	89	10	14	15	16	16	16	8	11	13	29	29	29	28	84.337	0.785714285714286	0.066066066066066	1.91291291291291	0	0
chrI	S000000042	YAL044C	57950	58462	513	20	358	1.322	0.212	109	8	13	23	28	31	31	14	26	26	26	26	26	41	80.078	0.487804878048781	0.038986354775829	0.697855750487329	0	0
chrI	S000000041	YAL043C	58695	61052	2358	1	4	0.01	0.986	2324	15	23	29	30	38	39	1	8	17	20	23	43	181	76.793	0.005524861878453	0.000424088210348	0.001696352841391	0.99	1
chrI	S000002138	YAL042C-A	61231	61608	378	21	430	1.362	0.206	78	8	8	8	8	8	8	2	3	3	8	22	22	27	71.618	0.777777777777778	0.055555555555556	1.13756613756614	0	0
chrI	S000000040	YAL042W	61316	62563	1248	37	652	0.74	0.147	183	12	16	16	16	16	16	20	20	20	20	20	20	85	68.164	0.435294117647059	0.029647435897436	0.522435897435897	0	0
chrI	S000000039	YAL041W	62840	65404	2565	2	7	0.018	0.629	1613	0	3	6	8	10	18	14	19	23	28	28	29	273	106.474	0.007326007326007	0.000779727095517	0.002729044834308	0.96	1
chrI	S000000038	YAL040C	65778	67520	1743	29	1332	0.405	0.167	291	1	6	17	17	17	17	1	5	15	30	45	51	142	81.515	0.204225352112676	0.016637980493402	0.764199655765921	0.005	0
chrI	S000000037	YAL039C	68716	69525	810	60	1449	2.138	0.085	69	31	45	68	96	99	100	14	27	39	55	58	62	40	49.444	1.5	0.074074074074074	1.78888888888889	0	0
chrI	S000000036	YAL038W	71786	73288	1503	4	12	0.065	0.449	675	0	0	13	14	19	28	3	9	15	17	18	25	135	89.88	0.02962962962963	0.002661343978709	0.007984031936128	0.955	1
chrI	S000028592	YAL037C-B	72326	73300	975	4	12	0.102	0.692	675	0	0	0	0	25	29	4	9	15	17	18	25	88	90.349	0.045454545454546	0.004102564102564	0.012307692307692	0.92	1
chrI	S000028732	YAL037C-A	73426	73518	93	6	91	1.64	0.376	35	4	5	5	5	6	6	4	11	13	14	21	26	11	119.565	0.545454545454545	0.064516129032258	0.978494623655914	0.115	0
chrI	S000000035	YAL037W	74020	74823	804	28	514	0.888	0.143	115	2	4	11	15	15	16	9	15	16	16	22	22	87	108.344	0.32183908045977	0.034825870646766	0.639303482587065	0	0
chrI	S000000034	YAL036C	75043	76152	1110	41	723	0.927	0.229	254	6	14	21	22	23	28	12	15	16	16	16	16	94	84.761	0.436170212765957	0.036936936936937	0.651351351351351	0	0
chrI	S000000033	YAL035W	76427	79435	3009	8	27	0.061	0.584	1757	0	3	8	19	20	29	6	7	7	7	10	16	226	75.133	0.035398230088496	0.002658690594882	0.008973080757727	0.86	1
chrI	S000002137	YAL034C-B	79489	79842	354	2	15	0.179	0.737	261	6	8	8	8	9	9	0	0	0	5	9	11	38	107.649	0.052631578947369	0.005649717514124	0.042372881355932	0.64	1
chrI	S000000032	YAL034W-A	79718	80587	870	7	79	0.265	0.867	754	0	2	4	4	5	5	3	11	19	24	25	35	88	101.266	0.079545454545455	0.008045977011494	0.09080459770115	0.88	1
chrI	S000002134	YAL034C	80710	81951	1242	46	548	1.543	0.163	202	7	11	11	11	11	11	6	17	21	25	25	31	115	92.667	0.4	0.037037037037037	0.44122383252818	0	0
chrI	S000000031	YAL033W	82706	83227	522	1	12	0.078	0.879	459	1	5	5	18	18	23	3	10	12	13	13	17	51	97.889	0.019607843137255	0.001915708812261	0.022988505747127	0.955	1
chrI	S000000030	YAL032C	83335	84474	1140	20	462	0.72	0.418	476	4	5	5	5	9	11	4	5	7	12	17	17	85	74.627	0.235294117647059	0.017543859649123	0.405263157894737	0.67	1
chrI	S000028731	YAL031W-A	84669	84977	309	7	108	0.979	0.411	127	1	5	5	6	8	9	4	9	10	11	11	11	26	84.416	0.269230769230769	0.022653721682848	0.349514563106796	0.135	0
chrI	S000000029	YAL031C	84749	87031	2283	41	982	0.781	0.109	248	3	4	4	4	7	9	11	26	34	36	37	37	206	90.272	0.199029126213592	0.017958826106001	0.430135786246167	0	0
chrI	S000000028	YAL030W	87286	87752	467	16	267	1.663	0.182	85	11	26	26	32	34	34	13	18	19	20	25	27	40	85.837	0.4	0.034261241970022	0.571734475374732	0	0
chrI	S000000027	YAL029C	87855	92270	4416	73	1339	0.835	0.106	468	13	15	18	27	29	31	4	7	16	20	22	22	440	99.66	0.165909090909091	0.016530797101449	0.303215579710145	0.01	0
chrI	S000000026	YAL028W	92900	94486	1587	25	624	0.883	0.212	337	9	11	24	28	30	36	12	16	16	19	19	19	134	84.489	0.186567164179104	0.015752993068683	0.393194706994329	0.01	0
chrI	S000000025	YAL027W	94687	95472	786	23	713	1.747	0.392	308	4	16	16	19	23	26	0	5	8	9	9	9	81	103.185	0.283950617283951	0.029262086513995	0.907124681933842	0.16	0
chrI	S000028730	YAL026C-A	95386	95823	438	17	678	2.381	0.384	168	5	6	11	11	11	11	1	2	2	2	2	2	41	93.822	0.414634146341463	0.038812785388128	1.54794520547945	0.04	0
chrI	S000000024	YAL026C	95630	99697	4068	12	159	0.126	0.353	1438	3	7	11	12	22	24	0	0	2	2	2	2	417	102.533	0.028776978417266	0.002949852507375	0.039085545722714	0.75	1
chrI	S000000023	YAL025C	100225	101145	921	0	0	0	1	921	1	3	10	11	11	11	0	4	9	9	9	13	72	78.261	0	0	0	0.921208360166992	1
chrI	S000000022	YAL024C	101565	105872	4308	44	320	0.397	0.127	549	8	12	12	12	12	14	2	3	9	10	14	15	403	93.569	0.109181141439206	0.010213556174559	0.074280408542247	0.01	0
chrI	S000000021	YAL023C	106272	108551	2280	57	590	1.235	0.073	167	6	12	14	15	15	16	2	16	31	35	38	43	178	78.104	0.320224719101124	0.025	0.258771929824561	0	0
chrI	S000000020	YAL022C	108877	110430	1554	48	1016	1.251	0.093	144	18	37	38	41	44	45	8	15	22	22	22	22	114	73.406	0.421052631578947	0.030888030888031	0.653796653796654	0	0
chrI	S000000019	YAL021C	110846	113359	2514	22	415	0.322	0.503	1265	8	9	17	17	21	24	7	29	34	41	42	46	190	75.607	0.115789473684211	0.008750994431185	0.165075576770088	0.175	0
chrI	S000000018	YAL020C	113614	114615	1002	43	1410	1.66	0.115	115	17	36	42	46	47	48	13	27	33	35	36	37	51	50.949	0.843137254901961	0.042914171656687	1.40718562874251	0	0
chrI	S000028729	YAL019W-A	114250	114819	570	49	2483	3.391	0.189	108	5	7	9	18	20	21	7	13	16	16	16	17	33	57.996	1.48484848484848	0.085964912280702	4.35614035087719	0	0
chrI	S000000017	YAL019W	114919	118314	3396	50	948	0.524	0.098	334	7	21	29	31	31	34	6	14	16	20	24	36	309	91.016	0.161812297734628	0.01472320376914	0.279151943462898	0	0
chrI	S000000016	YAL018C	118564	119541	978	24	588	0.916	0.21	205	5	13	15	15	16	18	0	19	24	33	35	35	84	85.977	0.285714285714286	0.024539877300614	0.601226993865031	0	0
chrI	S000000015	YAL017W	120225	124295	4071	68	1290	0.612	0.086	352	6	6	13	16	16	18	1	11	15	15	15	15	386	94.84	0.176165803108808	0.016703512650455	0.316875460574797	0	0
chrI	S000028528	YAL016C-B	124307	124492	186	11	94	2.399	0.505	94	1	3	4	7	7	9	3	6	6	6	6	6	29	156.757	0.379310344827586	0.059139784946237	0.505376344086022	0.22	0
chrI	S000028728	YAL016C-A	124755	125069	315	0	0	0	1	315	3	6	12	15	16	17	0	0	0	0	0	0	26	82.803	0	0	0	0.999545454545454	1
chrI	S000000014	YAL016W	124879	126786	1908	1	5	0.022	0.988	1886	0	1	5	6	10	10	13	15	19	24	27	27	198	103.828	0.005050505050505	0.000524109014675	0.002620545073375	0.975	1
chrI	S000000013	YAL015C	126903	128102	1200	35	469	1.305	0.088	106	11	14	14	14	14	14	12	13	14	22	24	24	83	69.224	0.421686746987952	0.029166666666667	0.390833333333333	0	0
chrI	S000000012	YAL014C	128252	129019	768	16	544	0.828	0.178	137	4	14	18	21	24	24	9	10	13	13	13	23	63	82.138	0.253968253968254	0.020833333333333	0.708333333333333	0	0
chrI	S000000011	YAL013W	129270	130487	1218	10	133	0.28	0.395	481	2	9	11	13	16	19	9	15	23	32	33	42	69	56.697	0.144927536231884	0.008210180623974	0.109195402298851	0.29	0
chrI	S000000010	YAL012W	130799	131983	1185	35	807	1.036	0.2	237	13	20	21	22	22	24	9	22	30	30	30	31	92	77.703	0.380434782608696	0.029535864978903	0.681012658227848	0	0
chrI	S000000009	YAL011W	132199	134076	1878	29	1044	0.498	0.244	458	14	23	24	25	34	41	5	9	9	10	10	10	152	80.98	0.190789473684211	0.015441959531416	0.55591054313099	0.005	0
chrI	S000000008	YAL010C	134184	135665	1482	7	44	0.154	0.514	762	5	9	11	12	12	12	3	8	11	14	17	18	138	93.18	0.05072463768116	0.00472334682861	0.029689608636977	0.73	1
chrI	S000000007	YAL009W	135854	136633	780	17	246	0.744	0.24	187	6	8	8	8	9	10	3	8	13	16	19	20	60	77.022	0.283333333333333	0.021794871794872	0.315384615384615	0	0
chrI	S000000006	YAL008W	136914	137510	597	17	300	0.944	0.201	120	3	8	10	11	13	13	1	4	5	6	27	36	66	110.738	0.257575757575758	0.028475711892797	0.50251256281407	0	0
chrI	S000000005	YAL007C	137698	138345	648	16	275	0.834	0.188	122	4	4	10	14	15	17	8	18	24	25	44	45	69	106.646	0.231884057971014	0.024691358024691	0.424382716049383	0	0
chrI	S000000004	YAL005C	139503	141431	1929	56	1132	1.114	0.216	416	14	33	44	44	54	57	8	28	37	40	40	41	149	77.282	0.375838926174497	0.029030585795749	0.586832555728357	0	0
chrI	S000002136	YAL004W	140760	141407	648	17	401	1.001	0.525	340	2	2	2	3	14	27	10	28	41	44	44	45	43	66.461	0.395348837209302	0.026234567901235	0.618827160493827	0.365	0
chrI	S000000003	YAL003W	142174	143160	987	2	20	0.063	0.699	690	1	4	12	28	30	30	3	15	27	27	28	28	86	87.221	0.023255813953488	0.002026342451874	0.020263424518744	0.975	1
chrI	S000000002	YAL002W	143707	147531	3825	37	5979	0.248	0.494	1891	4	13	32	33	33	34	6	6	6	6	7	7	398	104.079	0.092964824120603	0.009673202614379	1.56313725490196	0.23	0
chrI	S000000001	YAL001C	147594	151166	3573	12	121	0.087	0.541	1932	5	16	29	29	29	29	0	9	9	15	30	46	349	97.704	0.034383954154728	0.00335852225021	0.033865099356283	0.965	1
chrI	S000000063	YAR002W	152257	153876	1620	156	4846	5.191	0.054	88	17	29	37	41	41	42	7	15	22	25	27	28	152	93.885	1.02631578947368	0.096296296296296	2.99135802469136	0	0
chrI	S000002129	YAR002C-A	154065	154724	660	44	1258	3.13	0.162	107	7	17	24	30	42	56	15	19	26	28	30	32	57	86.495	0.771929824561403	0.066666666666667	1.90606060606061	0	0
chrI	S000000064	YAR003W	155005	156285	1281	33	446	1.14	0.178	228	2	7	16	17	23	30	3	4	12	12	12	12	124	96.875	0.266129032258064	0.02576112412178	0.348165495706479	0	0
chrI	S000000065	YAR007C	156754	158619	1866	1	23	0.02	0.988	1843	6	12	13	13	13	22	1	1	1	1	1	3	162	86.863	0.006172839506173	0.0005359056806	0.012325830653805	0.99	1
chrI	S000000066	YAR008W	158966	159793	828	2	5	0.087	0.568	470	1	1	1	1	1	1	5	10	15	15	15	16	74	89.48	0.027027027027027	0.002415458937198	0.006038647342995	0.945	1
chrI	S000000069	YAR014C	166742	168871	2130	17	280	0.451	0.123	261	1	9	33	38	38	38	1	12	37	38	39	47	185	86.895	0.091891891891892	0.007981220657277	0.131455399061033	0.135	0
chrI	S000000070	YAR015W	169375	170295	921	20	246	1.067	0.204	188	7	31	42	43	44	44	12	18	20	25	27	38	81	88.043	0.246913580246914	0.02171552660152	0.267100977198697	0	0
chrI	S000000071	YAR018C	170396	171703	1308	35	505	1.131	0.125	163	12	23	25	26	33	33	7	19	27	28	28	28	119	91.048	0.294117647058824	0.026758409785933	0.386085626911315	0	0
chrI	S000000072	YAR019C	172211	175135	2925	4	85	0.04	0.891	2606	13	21	37	41	43	45	0	7	9	10	13	20	271	92.681	0.014760147601476	0.001367521367521	0.029059829059829	0.985	1
chrI	S000028735	YAR019W-A	174998	175330	333	8	285	0.696	0.685	228	0	0	0	0	0	0	1	3	3	5	6	7	21	63.253	0.380952380952381	0.024024024024024	0.855855855855856	0.41	0
chrI	S000000073	YAR020C	176856	177023	168	2	25	0.351	0.411	69	1	7	9	12	13	21	3	7	8	8	9	9	6	35.928	0.333333333333333	0.011904761904762	0.148809523809524	0.275	0
chrI	S000000074	YAR023C	179281	179820	540	14	243	0.754	0.254	137	3	7	7	8	9	9	4	9	28	30	41	61	49	90.909	0.285714285714286	0.025925925925926	0.45	0	0
chrI	S000000075	YAR027W	183770	184477	708	13	466	0.392	0.237	168	7	24	30	30	34	37	6	12	19	24	24	32	66	93.352	0.196969696969697	0.018361581920904	0.65819209039548	0.005	0
chrI	S000000076	YAR028W	184892	185596	705	21	292	0.628	0.189	133	6	25	35	37	42	46	0	2	5	8	9	10	58	82.386	0.362068965517241	0.029787234042553	0.414184397163121	0	0
chrI	S000000077	YAR029W	186321	186545	225	4	45	0.369	0.684	154	3	6	12	12	15	33	3	6	12	12	12	20	25	111.607	0.16	0.017777777777778	0.2	0.625	1
chrI	S000001821	YAR030C	186512	186853	342	7	218	0.426	0.31	106	0	4	7	9	11	19	6	10	10	13	17	18	31	90.909	0.225806451612903	0.02046783625731	0.637426900584795	0.11	0
chrI	S000000078	YAR031W	186836	187732	897	15	275	0.349	0.275	247	1	4	4	8	11	16	2	6	12	12	22	22	86	95.982	0.174418604651163	0.016722408026756	0.306577480490524	0.01	0
chrI	S000000079	YAR033W	188107	188811	705	14	590	0.408	0.43	303	3	10	12	15	18	20	7	10	20	25	35	41	63	89.489	0.222222222222222	0.019858156028369	0.836879432624114	0.39	0
chrI	S000000080	YAR035W	190193	192256	2064	233	9263	2.851	0.042	86	37	64	74	80	90	91	1	13	17	20	22	23	84	40.717	2.77380952380952	0.112887596899225	4.48788759689923	0.01	0
chrI	S000028595	YAR035C-A	192337	192417	81	6	41	1.699	0.395	32	1	4	16	28	41	52	13	23	23	27	28	29	3	37.5	2	0.074074074074074	0.506172839506173	0.13	0
chrI	S000000081	YAR042W	192619	196185	3567	66	1268	0.449	0.089	317	10	23	24	37	54	63	3	8	9	12	13	13	283	79.361	0.23321554770318	0.018502943650126	0.355480796187272	0	0
chrI	S000000083	YAR047C	201467	201787	321	1	11	0.117	0.723	232	4	7	7	7	11	12	3	7	8	11	14	14	29	90.625	0.03448275862069	0.003115264797508	0.034267912772586	0.88	1
chrI	S000000084	YAR050W	203403	208016	4614	62	879	0.824	0.351	1619	0	3	3	3	14	17	7	16	17	21	21	22	332	71.971	0.186746987951807	0.013437364542696	0.190507152145644	0.15	0
chrI	S000000085	YAR053W	208367	208663	297	7	169	1.654	0.421	125	0	6	11	17	19	19	6	9	9	12	14	17	40	135.135	0.175	0.023569023569024	0.569023569023569	0.26	0
chrI	S000000086	YAR060C	217157	217492	336	0	0	0	1	336	0	0	0	0	0	0	0	0	0	0	0	0	32	95.522	0	0	0	0.943105842552001	1
chrI	S000000089	YAR064W	220198	220497	300	19	789	7.796	0.173	52	0	0	0	0	0	0	1	1	4	4	4	4	11	36.789	1.72727272727273	0.063333333333333	2.63	0.005	0
chrI	S000002144	YAR066W	221049	221660	612	0	0	0	1	612	0	1	2	12	12	12	0	0	0	1	1	1	39	63.83	0	0	0	0.943105842552001	1
chrI	S000000091	YAR068W	222406	222891	486	2	82	0.462	0.601	292	1	1	1	1	1	4	2	8	8	8	8	8	29	59.794	0.068965517241379	0.004115226337449	0.168724279835391	0.745	1
chrI	S000000092	YAR069C	224011	224304	294	0	0	0	1	294	0	0	0	0	3	3	0	0	2	2	2	2	21	71.672	0	0	0	0.943105842552001	1
chrI	S000000093	YAR070C	224563	224862	300	4	33	1.345	0.53	159	0	0	0	0	0	4	0	0	3	3	3	3	28	93.645	0.142857142857143	0.013333333333333	0.11	0.405	0
chrI	S000000094	YAR071W	225460	226863	1404	7	39	0.446	0.601	844	0	0	1	3	3	3	2	7	8	10	10	12	107	76.265	0.065420560747664	0.004985754985755	0.027777777777778	0.65	1
chrI	S000000095	YAR073W	227742	228953	1212	12	202	0.778	0.22	267	0	0	15	18	18	18	2	2	4	6	11	11	107	88.357	0.11214953271028	0.00990099009901	0.166666666666667	0.095	0
chrI	S000002145	YAR075W	228844	229317	474	6	77	0.924	0.521	247	1	2	3	4	5	20	2	8	14	16	16	16	46	97.252	0.130434782608696	0.012658227848101	0.162447257383966	0.32	0
chrII	S000002153	YBL113C	280	2658	2379	24	306	0.324	0.224	533	9	19	19	19	19	19	0	0	0	0	0	0	123	51.724	0.195121951219512	0.010088272383354	0.128625472887768	0.05	0
chrII	S000028599	YBL113W-A	646	1128	483	1	7	0.068	0.841	406	0	4	6	7	7	7	0	1	2	3	3	3	29	60.166	0.03448275862069	0.002070393374741	0.014492753623188	0.93	1
chrII	S000002152	YBL112C	2582	2899	318	0	0	0	1	318	0	0	0	2	5	6	0	0	0	0	0	0	22	69.401	0	0	0	0.943105842552001	1
chrII	S000002151	YBL111C	2907	5009	2103	0	0	0	1	2103	0	0	0	0	0	0	0	0	0	0	12	19	155	73.739	0	0	0	0.943105842552001	1
chrII	S000002150	YBL109W	5790	6125	336	62	3838	8.57	0.098	33	2	2	2	2	2	2	12	34	41	42	51	52	21	62.687	2.95238095238095	0.18452380952381	11.422619047619	0	0
chrII	S000007592	YBL108C-A	7605	7733	129	1	38	0.34	0.651	84	0	0	10	13	20	31	0	0	0	13	13	13	8	62.5	0.125	0.007751937984496	0.294573643410853	0.79	1
chrII	S000000204	YBL108W	8177	8482	306	32	2657	4.825	0.17	52	0	0	0	0	0	9	7	8	8	8	9	11	28	91.803	1.14285714285714	0.104575163398693	8.68300653594771	0.015	0
chrII	S000007229	YBL107W-A	9268	9372	105	2	138	0.816	0.8	84	0	0	1	5	11	11	1	3	12	13	22	25	14	134.615	0.142857142857143	0.019047619047619	1.31428571428571	0.54	0
chrII	S000000203	YBL107C	9961	10551	591	28	694	2.144	0.159	94	6	9	14	16	17	30	16	28	31	33	34	37	45	76.271	0.622222222222222	0.047377326565144	1.17428087986464	0	0
chrII	S000000202	YBL106C	10847	13879	3033	51	925	0.661	0.108	328	2	14	18	27	30	30	2	26	28	28	28	28	277	91.359	0.184115523465704	0.016815034619189	0.304978569073524	0	0
chrII	S000000201	YBL105C	14241	17696	3456	4	32	0.034	0.626	2163	0	16	17	17	20	22	0	0	9	9	11	11	319	92.33	0.012539184952978	0.001157407407407	0.009259259259259	0.89	1
chrII	S000000200	YBL104C	18177	21293	3117	63	1254	0.577	0.086	268	10	16	16	16	16	16	14	29	39	42	42	47	303	97.24	0.207920792079208	0.020211742059673	0.402309913378248	0	0
chrII	S000000199	YBL103C	22076	23536	1461	30	318	0.688	0.2	292	0	3	3	18	19	23	2	6	23	24	26	29	121	82.877	0.247933884297521	0.020533880903491	0.217659137577002	0	0
chrII	S000000198	YBL102W	24098	24745	648	31	637	1.775	0.191	124	2	25	32	32	34	35	7	12	16	19	22	25	46	71.097	0.673913043478261	0.04783950617284	0.983024691358025	0	0
chrII	S000000197	YBL101C	24946	28299	3354	100	2371	1.076	0.051	170	5	12	14	22	43	47	7	19	38	71	74	74	310	92.455	0.32258064516129	0.029815146094216	0.706917113893858	0	0
chrII	S000028598	YBL100W-C	28427	28546	120	12	1186	3.226	0.25	30	10	21	34	36	36	38	14	38	75	84	85	85	10	84.034	1.2	0.1	9.88333333333333	0.055	0
chrII	S000000196	YBL100C	36989	37303	315	0	0	0	1	315	2	5	18	29	31	31	1	1	2	3	3	11	15	47.771	0	0	0	0.906244192082427	1
chrII	S000000195	YBL099W	37053	38690	1638	6	18	0.127	0.429	703	1	4	13	17	20	23	4	12	24	26	26	26	111	67.807	0.054054054054054	0.003663003663004	0.010989010989011	0.305	0
chrII	S000000194	YBL098W	39145	40527	1383	27	545	1.036	0.17	235	6	14	18	18	18	19	27	29	29	29	29	30	142	102.75	0.190140845070423	0.019522776572668	0.394070860448301	0	0
chrII	S000000193	YBL097W	40831	43095	2265	2	56	0.043	0.538	1219	0	2	6	6	8	11	6	12	17	18	23	23	221	97.615	0.009049773755656	0.000883002207506	0.024724061810155	0.935	1
chrII	S000000192	YBL096C	43174	43482	309	17	155	2.814	0.262	81	4	4	4	4	4	4	4	5	6	11	12	15	29	94.156	0.586206896551724	0.055016181229774	0.501618122977346	0.01	0
chrII	S000000191	YBL095W	43277	44089	813	20	539	1.23	0.167	136	8	11	11	11	11	11	5	7	11	11	19	19	61	75.123	0.327868852459016	0.02460024600246	0.662976629766298	0	0
chrII	S000000190	YBL094C	43765	44097	333	5	299	0.729	0.336	112	1	2	9	13	13	13	5	7	10	10	17	17	27	81.325	0.185185185185185	0.015015015015015	0.897897897897898	0.11	0
chrII	S000000189	YBL093C	44256	44918	663	6	157	0.434	0.514	341	7	7	7	9	18	18	0	9	9	10	10	11	46	69.486	0.130434782608696	0.009049773755656	0.236802413273001	0.195	0
chrII	S000000188	YBL092W	45645	46370	726	3	36	0.193	0.718	521	0	2	2	3	3	3	0	3	11	14	16	16	63	86.897	0.047619047619048	0.004132231404959	0.049586776859504	0.85	1
chrII	S000007228	YBL091C-A	46565	47180	616	23	456	2.069	0.174	107	3	4	4	4	6	9	18	26	28	30	34	34	51	82.927	0.450980392156863	0.037337662337662	0.74025974025974	0	0
chrII	S000000187	YBL091C	47363	48628	1266	26	440	1.164	0.141	178	9	26	30	38	39	40	3	3	3	3	7	9	102	80.632	0.254901960784314	0.020537124802528	0.347551342812006	0	0
chrII	S000000186	YBL090W	48825	49358	534	3	16	0.296	0.532	284	0	3	4	10	14	33	2	4	8	9	12	17	46	86.304	0.065217391304348	0.00561797752809	0.029962546816479	0.53	0
chrII	S000000185	YBL089W	49574	50953	1380	28	364	0.931	0.207	285	5	6	7	7	8	11	8	9	12	15	15	16	127	92.096	0.220472440944882	0.020289855072464	0.263768115942029	0	0
chrII	S000000184	YBL088C	51019	59382	8364	113	1829	0.484	0.068	567	6	12	13	16	16	19	4	7	11	23	26	42	857	102.475	0.131855309218203	0.013510282161645	0.218675274988044	0.01	0
chrII	S000000183	YBL087C	59822	60739	918	39	641	1.706	0.12	110	2	18	24	27	30	32	16	46	60	62	66	67	88	95.965	0.443181818181818	0.042483660130719	0.698257080610022	0	0
chrII	S000000182	YBL086C	61202	62602	1401	29	262	0.724	0.233	326	15	21	53	58	60	80	4	27	32	36	49	51	103	73.571	0.281553398058252	0.020699500356888	0.187009279086367	0	0
chrII	S000000181	YBL085W	63876	66818	2943	53	822	0.601	0.098	287	8	14	39	40	56	56	2	7	9	10	10	10	265	90.075	0.2	0.018008834522596	0.279306829765545	0	0
chrII	S000000180	YBL084C	67169	69445	2277	3	24	0.041	0.882	2009	1	6	7	7	8	10	0	0	1	2	2	4	254	111.599	0.011811023622047	0.001317523056654	0.010540184453228	0.98	1
chrII	S000000179	YBL083C	69713	70138	426	9	70	0.72	0.239	102	13	13	13	13	13	13	3	4	4	6	11	15	23	54.118	0.391304347826087	0.02112676056338	0.164319248826291	0.005	0
chrII	S000000178	YBL082C	69751	71127	1377	24	465	0.571	0.171	236	14	14	14	14	14	14	5	14	30	32	37	41	89	64.68	0.269662921348315	0.017429193899782	0.337690631808279	0.025	0
chrII	S000000177	YBL081W	71866	72972	1107	41	939	1.576	0.11	122	5	9	28	39	40	41	2	2	2	2	2	2	72	65.099	0.569444444444444	0.037037037037037	0.848238482384824	0	0
chrII	S000000176	YBL080C	73070	74695	1626	14	57	0.372	0.284	462	2	8	14	16	21	40	2	6	25	27	27	27	144	88.615	0.097222222222222	0.008610086100861	0.035055350553506	0.145	0
chrII	S000000175	YBL079W	75259	79767	4509	39	284	0.326	0.148	668	4	17	22	29	29	29	11	16	19	19	22	22	437	96.939	0.089244851258581	0.008649367930805	0.062985140829452	0.025	0
chrII	S000000174	YBL078C	80378	80731	354	3	20	0.3	0.486	172	1	1	1	4	5	8	1	19	19	19	19	19	34	96.317	0.088235294117647	0.008474576271186	0.056497175141243	0.215	0
chrII	S000000173	YBL077W	80897	81328	432	21	565	1.709	0.782	338	9	10	10	10	19	21	0	0	0	0	0	0	50	116.009	0.42	0.048611111111111	1.30787037037037	0.545	0
chrII	S000000172	YBL076C	81043	84261	3219	8	78	0.072	0.325	1045	9	28	30	30	32	32	0	1	9	10	11	12	308	95.712	0.025974025974026	0.002485243864554	0.024231127679404	0.94	1
chrII	S000000171	YBL075C	84499	86448	1950	43	1468	0.741	0.112	219	6	6	6	6	6	8	6	9	16	16	16	48	171	87.737	0.251461988304094	0.022051282051282	0.752820512820513	0	0
chrII	S000000170	YBL074C	86722	87789	1068	9	422	0.28	0.892	953	12	13	15	15	15	19	3	23	37	47	49	52	107	100.281	0.08411214953271	0.008426966292135	0.395131086142322	0.63	1
chrII	S000000169	YBL073W	87646	87957	312	15	438	1.611	0.577	180	0	0	0	0	3	3	34	52	76	78	79	89	22	70.74	0.681818181818182	0.048076923076923	1.40384615384615	0.495	0
chrII	S000000168	YBL072C	88523	89440	918	11	77	0.38	0.285	262	7	27	34	37	37	37	11	23	26	29	36	41	76	82.879	0.144736842105263	0.0119825708061	0.083877995642702	0.04	0
chrII	S000028597	YBL071C-B	89458	89556	99	10	53	3.238	0.242	24	4	7	8	9	24	36	12	14	38	44	54	69	9	91.837	1.11111111111111	0.101010101010101	0.535353535353535	0.01	0
chrII	S000007587	YBL071W-A	89978	90226	249	9	119	1.119	0.394	98	20	28	35	38	39	53	2	5	12	15	15	19	19	76.613	0.473684210526316	0.036144578313253	0.477911646586345	0.04	0
chrII	S000000167	YBL071C	90223	90531	309	11	105	1.074	0.298	92	7	9	26	37	37	37	7	16	18	31	31	34	27	87.662	0.407407407407407	0.035598705501618	0.339805825242719	0	0
chrII	S000000166	YBL070C	90605	90925	321	16	468	1.47	0.231	74	9	15	16	28	36	37	5	8	8	8	8	8	35	109.375	0.457142857142857	0.049844236760125	1.45794392523364	0	0
chrII	S000000165	YBL069W	90741	92030	1290	42	1361	0.871	0.211	272	6	15	17	20	24	24	3	18	36	39	42	45	121	93.871	0.347107438016529	0.032558139534884	1.05503875968992	0	0
chrII	S000028530	YBL068W-A	91794	92030	237	5	122	0.559	0.519	123	5	6	8	21	23	25	3	18	36	39	42	45	27	114.407	0.185185185185185	0.021097046413502	0.514767932489452	0.28	0
chrII	S000000164	YBL068W	92414	93394	981	23	531	0.614	0.133	130	20	35	38	41	41	45	4	9	16	18	18	20	98	100	0.23469387755102	0.023445463812436	0.541284403669725	0.005	0
chrII	S000000163	YBL067C	93639	95882	2244	29	331	0.323	0.148	331	3	8	10	11	15	21	0	2	24	26	31	32	229	102.095	0.126637554585153	0.012923351158645	0.147504456327986	0	0
chrII	S000000162	YBL066C	96669	100115	3447	97	1783	0.702	0.055	188	2	6	16	18	18	19	19	30	33	41	47	49	310	89.959	0.312903225806452	0.028140411952422	0.517261386713084	0	0
chrII	S000000161	YBL065W	99963	100307	345	35	704	3.01	0.136	47	6	7	9	11	18	19	11	14	20	23	31	39	35	101.744	1	0.101449275362319	2.04057971014493	0	0
chrII	S000000160	YBL064C	100371	101156	786	35	1099	1.281	0.103	81	12	34	38	44	45	49	12	20	30	60	61	64	65	82.803	0.538461538461538	0.044529262086514	1.39821882951654	0	0
chrII	S000000159	YBL063W	101886	105221	3336	58	1652	0.456	0.06	201	12	39	41	55	64	77	13	14	21	22	23	26	359	107.646	0.161559888579387	0.017386091127098	0.495203836930456	0.01	0
chrII	S000000158	YBL062W	105308	105688	381	15	260	1.088	0.294	112	10	10	11	12	12	13	2	3	7	9	14	18	40	105.263	0.375	0.039370078740158	0.68241469816273	0	0
chrII	S000000157	YBL061C	105316	107406	2091	42	606	0.508	0.179	375	12	12	13	15	15	16	5	15	27	33	34	38	208	99.522	0.201923076923077	0.020086083213773	0.289813486370158	0	0
chrII	S000000156	YBL060W	107932	109995	2064	38	927	0.461	0.153	316	11	23	35	38	38	39	4	9	9	18	28	30	193	93.553	0.196891191709845	0.018410852713178	0.449127906976744	0	0
chrII	S000007488	YBL059C-A	110125	110539	415	7	50	0.436	0.564	234	5	6	7	8	9	9	3	13	17	25	26	27	38	91.787	0.184210526315789	0.016867469879518	0.120481927710843	0.245	0
chrII	S000000155	YBL059W	110594	111244	651	34	535	1.473	0.157	102	4	6	6	9	11	12	16	31	32	35	37	44	64	98.462	0.53125	0.052227342549923	0.821812596006144	0	0
chrII	S000000154	YBL058W	111437	112708	1272	24	254	0.538	0.147	187	16	31	37	38	40	43	8	12	17	22	23	24	91	71.597	0.263736263736264	0.018867924528302	0.199685534591195	0.01	0
chrII	S000000153	YBL057C	112801	113427	627	23	402	1.165	0.207	130	8	9	14	14	17	36	8	21	24	30	30	30	45	71.885	0.511111111111111	0.036682615629984	0.641148325358852	0	0
chrII	S000000152	YBL056W	113762	115168	1407	30	659	0.665	0.129	182	2	22	23	27	30	31	2	4	15	21	21	23	135	96.017	0.222222222222222	0.021321961620469	0.468372423596304	0	0
chrII	S000000151	YBL055C	115573	116829	1257	33	551	0.791	0.29	365	10	12	14	14	15	20	16	27	32	35	37	39	108	85.987	0.305555555555556	0.026252983293556	0.438345266507558	0	0
chrII	S000000150	YBL054W	117589	119166	1578	34	669	0.619	0.119	187	7	17	25	42	47	48	22	32	36	36	36	39	132	83.703	0.257575757575758	0.021546261089987	0.423954372623574	0	0
chrII	S000000149	YBL053W	119335	119709	375	19	343	1.569	0.221	83	18	28	30	34	34	34	1	1	2	4	7	9	35	93.583	0.542857142857143	0.050666666666667	0.914666666666667	0	0
chrII	S000000148	YBL052C	119379	121874	2496	34	544	0.413	0.146	365	9	33	37	39	40	40	2	2	17	17	20	23	240	96.192	0.141666666666667	0.013621794871795	0.217948717948718	0	0
chrII	S000000147	YBL051C	122753	124759	2007	23	390	0.33	0.319	640	6	7	8	9	10	11	7	11	11	11	11	15	197	98.205	0.116751269035533	0.011459890383657	0.194319880418535	0.015	0
chrII	S000000146	YBL050W	125125	126119	995	1	1	0.028	1	995	0	2	6	7	7	8	30	40	47	53	55	70	108	108.652	0.009259259259259	0.001005025125628	0.001005025125628	0.939324324324324	1
chrII	S000000145	YBL049W	126828	127244	417	5	71	0.311	0.317	132	6	7	16	45	45	45	0	1	13	16	19	21	41	98.558	0.121951219512195	0.011990407673861	0.170263788968825	0.02	0
chrII	S000000144	YBL048W	127299	127610	312	9	205	0.779	0.327	102	0	2	4	7	23	23	17	18	20	23	24	31	26	83.601	0.346153846153846	0.028846153846154	0.657051282051282	0.05	0
chrII	S000000143	YBL047C	127895	132040	4146	91	1636	0.475	0.087	360	2	8	12	12	13	16	4	9	25	29	31	34	334	80.579	0.272455089820359	0.021948866377231	0.394597202122528	0.005	0
chrII	S000000142	YBL046W	132424	133749	1326	49	879	0.811	0.108	143	17	33	37	42	47	47	3	20	31	31	32	32	137	103.396	0.357664233576642	0.036953242835596	0.66289592760181	0	0
chrII	S000000141	YBL045C	134143	135516	1374	12	63	0.178	0.277	380	10	18	22	27	29	33	4	7	19	30	41	47	111	80.845	0.108108108108108	0.008733624454148	0.04585152838428	0.095	0
chrII	S000000140	YBL044W	135998	136366	369	71	4646	4.16	0.119	44	13	25	28	28	28	28	24	43	49	56	64	67	17	46.196	4.17647058823529	0.192411924119241	12.5907859078591	0	0
chrII	S000000139	YBL043W	136688	137461	774	44	1393	1.196	0.084	65	8	17	40	69	71	71	5	11	25	36	39	43	60	77.62	0.733333333333333	0.056847545219638	1.79974160206718	0	0
chrII	S000000138	YBL042C	138341	140260	1920	87	1782	0.996	0.085	164	9	20	26	29	35	40	7	31	41	66	66	66	151	78.687	0.576158940397351	0.0453125	0.928125	0	0
chrII	S000000137	YBL041W	141247	141972	726	0	0	0	1	726	1	13	45	58	63	69	12	19	20	20	34	42	62	85.517	0	0	0	0.921208360166992	1
chrII	S000000136	YBL040C	142112	142868	757	4	263	0.107	0.667	505	9	16	16	16	39	56	0	14	24	32	35	38	74	97.884	0.054054054054054	0.005284015852048	0.347424042272127	0.735	1
chrII	S000028517	YBL039W-B	143393	143572	180	9	132	1.089	0.594	107	2	12	26	26	27	27	7	17	20	23	30	31	14	78.212	0.642857142857143	0.05	0.733333333333333	0.32	0
chrII	S000000135	YBL039C	143989	145728	1740	52	1042	0.692	0.081	141	1	6	17	19	20	20	3	7	12	12	12	18	130	74.756	0.4	0.029885057471264	0.598850574712644	0	0
chrII	S000028814	YBL039C-A	144948	145031	84	0	0	0	1	84	2	4	11	12	15	17	3	7	7	12	17	17	8	96.386	0	0	0	0.906244192082427	1
chrII	S000000134	YBL038W	146187	146885	699	0	0	0	1	699	1	7	13	20	22	27	10	32	40	43	43	44	76	108.883	0	0	0	0.921208360166992	1
chrII	S000000133	YBL037W	147209	150286	3078	73	1090	0.662	0.072	221	9	24	28	28	29	34	13	16	17	21	48	48	301	97.823	0.242524916943522	0.023716699155296	0.354126055880442	0	0
chrII	S000000132	YBL036C	150447	151220	774	17	225	0.746	0.208	161	5	18	21	23	27	30	19	40	40	40	40	40	74	95.731	0.22972972972973	0.021963824289406	0.290697674418605	0	0
chrII	S000000131	YBL035C	151493	153610	2118	2	20	0.032	0.895	1895	11	39	39	42	45	46	0	10	10	11	11	11	191	90.222	0.010471204188482	0.000944287063267	0.009442870632672	0.995	1
chrII	S000000130	YBL034C	153848	158389	4542	14	120	0.072	0.343	1558	12	16	16	16	16	16	0	8	11	11	11	16	477	105.043	0.029350104821803	0.003082342580361	0.026420079260238	0.94	1
chrII	S000000129	YBL033C	158656	159693	1038	5	83	0.126	0.912	947	19	25	28	28	28	28	1	4	44	51	51	51	62	59.788	0.080645161290323	0.004816955684008	0.079961464354528	0.785	1
chrII	S000000128	YBL032W	160184	161329	1146	29	540	0.644	0.346	396	7	47	50	50	50	69	9	12	22	26	27	32	95	82.969	0.305263157894737	0.025305410122164	0.471204188481675	0.01	0
chrII	S000000127	YBL031W	161699	162715	1017	44	665	1.148	0.134	136	15	29	38	40	41	48	10	14	15	16	16	24	92	90.551	0.478260869565217	0.043264503441495	0.653883972468043	0	0
chrII	S000000126	YBL030C	163041	163997	957	3	16	0.077	0.661	633	2	6	18	19	23	27	0	3	17	29	36	45	79	82.636	0.037974683544304	0.003134796238245	0.016718913270637	0.9	1
chrII	S000007591	YBL029C-A	164488	164772	285	27	1815	2.392	0.172	49	35	46	49	49	49	54	9	39	53	64	69	71	26	91.549	1.03846153846154	0.094736842105263	6.36842105263158	0	0
chrII	S000000125	YBL029W	166134	167264	1131	67	2742	1.563	0.113	128	6	6	8	13	28	37	6	11	14	33	54	55	110	97.345	0.609090909090909	0.059239610963749	2.42440318302387	0	0
chrII	S000000124	YBL028C	167518	167838	321	7	669	0.529	0.411	132	4	7	19	31	32	32	16	33	40	43	43	49	27	84.375	0.259259259259259	0.021806853582555	2.08411214953271	0.31	0
chrII	S000000123	YBL027W	168423	169376	954	20	214	0.508	0.221	211	19	26	28	32	35	47	11	17	20	30	39	39	96	100.735	0.208333333333333	0.020964360587002	0.224318658280922	0	0
chrII	S000000122	YBL026W	170623	171038	416	4	15	0.258	0.721	300	1	10	15	22	25	27	12	14	19	19	23	30	44	106.024	0.090909090909091	0.009615384615385	0.036057692307692	0.91	1
chrII	S000000121	YBL025W	171481	171918	438	2	8	0.123	0.785	344	1	6	18	18	27	32	3	6	9	15	16	16	42	96.11	0.047619047619048	0.004566210045662	0.018264840182648	0.765	1
chrII	S000000120	YBL024W	172534	174588	2055	49	926	0.693	0.082	168	15	27	37	38	38	41	2	4	9	9	9	9	198	96.397	0.247474747474747	0.023844282238443	0.450608272506083	0	0
chrII	S000000119	YBL023C	174920	177526	2607	4	38	0.046	0.747	1948	5	6	8	8	10	13	0	1	2	2	5	5	232	89.025	0.017241379310345	0.001534330648255	0.01457614115842	0.995	1
chrII	S000000118	YBL022C	177874	181275	3402	29	214	0.349	0.105	358	0	7	7	7	7	7	1	5	5	9	10	10	301	88.503	0.096345514950166	0.008524397413286	0.062904174015285	0.01	0
chrII	S000000117	YBL021C	181660	182094	435	13	373	1.665	0.271	118	1	6	7	7	7	7	8	12	13	13	13	13	36	82.949	0.361111111111111	0.029885057471264	0.857471264367816	0	0
chrII	S000000116	YBL020W	182401	184125	1725	4	37	0.083	0.838	1445	0	2	9	10	11	12	2	13	15	16	19	21	191	110.789	0.020942408376963	0.00231884057971	0.021449275362319	0.995	1
chrII	S000000115	YBL019W	184353	185915	1563	38	803	0.873	0.116	181	8	15	16	16	16	16	0	5	5	7	11	11	147	94.11	0.258503401360544	0.024312220089571	0.513755598208573	0	0
chrII	S000000114	YBL018C	185998	186474	477	5	118	0.34	0.834	398	0	1	4	6	9	13	0	9	11	12	13	13	51	107.143	0.098039215686275	0.010482180293501	0.247379454926625	0.775	1
chrII	S000000113	YBL017C	186844	191583	4740	60	743	0.389	0.093	440	2	15	15	15	18	21	2	3	22	29	30	32	460	97.067	0.130434782608696	0.012658227848101	0.156751054852321	0	0
chrII	S000000112	YBL016W	192451	193512	1062	32	531	0.751	0.143	152	5	16	28	37	38	40	21	39	76	86	88	92	82	77.286	0.390243902439024	0.030131826741996	0.5	0	0
chrII	S000000111	YBL015W	194122	195702	1581	81	2656	1.286	0.07	110	13	46	75	81	82	87	3	6	17	22	25	29	127	80.38	0.637795275590551	0.05123339658444	1.67994939911448	0	0
chrII	S000000110	YBL014C	199064	201748	2685	3	14	0.024	0.404	1084	7	11	11	19	24	26	0	15	21	44	49	79	257	95.753	0.011673151750973	0.001117318435754	0.005214152700186	0.72	1
chrII	S000000109	YBL013W	202056	203261	1206	106	3910	2.242	0.124	150	14	32	32	32	32	32	35	51	53	58	60	61	76	63.071	1.39473684210526	0.087893864013267	3.24212271973466	0	0
chrII	S000000108	YBL012C	203406	203807	402	27	691	1.669	0.216	87	32	47	50	51	75	80	5	6	7	8	10	11	28	69.825	0.964285714285714	0.067164179104478	1.71890547263682	0	0
chrII	S000000107	YBL011W	203538	205817	2280	46	925	0.517	0.083	190	16	38	57	64	72	93	4	6	8	12	18	18	173	75.91	0.265895953757225	0.020175438596491	0.405701754385965	0	0
chrII	S000000106	YBL010C	206107	206949	843	21	328	0.849	0.221	186	3	6	6	9	9	11	9	21	26	27	28	30	78	92.637	0.269230769230769	0.02491103202847	0.389086595492289	0	0
chrII	S000000105	YBL009W	207194	209224	2031	40	731	0.643	0.093	189	8	19	27	27	30	34	6	9	12	21	21	23	186	91.626	0.21505376344086	0.019694731659281	0.359921221073363	0	0
chrII	S000028529	YBL008W-A	209409	209648	240	13	169	1.865	0.212	51	3	9	14	16	17	19	4	6	7	7	8	8	19	79.498	0.68421052631579	0.054166666666667	0.704166666666667	0.005	0
chrII	S000000104	YBL008W	209653	212175	2523	38	526	0.446	0.151	381	4	11	19	21	21	21	3	10	16	21	22	22	243	96.352	0.156378600823045	0.015061434799842	0.208481965913595	0	0
chrII	S000000103	YBL007C	212632	216366	3735	29	425	0.258	0.27	1008	1	9	15	17	19	20	7	14	23	29	36	36	279	74.719	0.103942652329749	0.007764390896921	0.113788487282463	0.075	0
chrII	S000000102	YBL006C	216587	217129	543	27	821	2.21	0.142	77	8	15	17	17	17	17	15	28	36	37	38	42	37	68.266	0.72972972972973	0.049723756906077	1.51197053406998	0	0
chrII	S000028596	YBL006W-A	216711	216860	150	12	586	3.532	0.513	77	3	12	13	13	14	14	4	11	26	35	35	36	12	80.537	1	0.08	3.90666666666667	0.435	0
chrII	S000000101	YBL005W	217470	220400	2931	89	1380	1.586	0.072	212	7	25	30	34	41	41	3	6	15	25	43	43	323	110.239	0.275541795665635	0.03036506311839	0.470829068577277	0	0
chrII	S000000100	YBL004W	227636	235117	7482	0	0	0	1	7482	0	0	4	11	11	11	7	15	21	26	48	60	800	106.938	0	0	0	0.943105842552001	1
chrII	S000000099	YBL003C	235394	235792	399	36	1390	2.193	0.228	91	8	12	12	12	12	12	7	19	32	46	64	81	44	110.553	0.818181818181818	0.090225563909775	3.48370927318296	0	0
chrII	S000000098	YBL002W	236492	236887	396	48	1113	2.786	0.086	34	14	27	40	47	56	56	16	37	57	73	87	109	37	93.671	1.2972972972973	0.121212121212121	2.81060606060606	0	0
chrII	S000000097	YBL001C	237153	237467	315	52	3663	3.735	0.095	30	9	39	54	73	97	103	14	34	45	64	72	85	29	92.357	1.79310344827586	0.165079365079365	11.6285714285714	0	0
chrII	S000000205	YBR001C	238941	241283	2343	171	5402	1.62	0.047	109	13	23	39	39	46	67	13	27	36	36	36	37	233	99.488	0.733905579399142	0.072983354673496	2.30559112249253	0	0
chrII	S000000206	YBR002C	241708	242568	861	14	560	0.284	0.702	604	4	25	32	34	47	51	1	12	17	23	26	28	76	88.372	0.184210526315789	0.016260162601626	0.650406504065041	0.73	1
chrII	S000000207	YBR003W	242809	244230	1422	37	298	0.439	0.106	151	10	13	16	16	26	39	4	5	5	5	5	9	132	92.892	0.28030303030303	0.026019690576653	0.209563994374121	0.005	0
chrII	S000000208	YBR004C	244366	245667	1302	1	7	0.011	0.904	1177	4	6	6	10	12	13	1	5	8	12	23	27	129	99.154	0.007751937984496	0.000768049155146	0.005376344086022	0.97	1
chrII	S000000209	YBR005W	245906	246547	642	25	1188	0.562	0.148	95	3	6	7	7	7	8	2	11	20	26	40	44	51	79.563	0.490196078431372	0.038940809968847	1.85046728971963	0.005	0
chrII	S000000210	YBR006W	247010	248503	1494	102	3862	1.129	0.097	145	2	18	21	22	27	27	7	13	17	17	18	19	138	92.431	0.739130434782609	0.068273092369478	2.58500669344043	0	0
chrII	S000000211	YBR007C	248806	251016	2211	53	1700	0.454	0.125	276	7	14	16	19	25	29	12	18	41	50	52	58	181	81.9	0.292817679558011	0.0239710538218	0.768882858435097	0	0
chrII	S000000212	YBR008C	252563	254209	1647	64	1154	0.985	0.14	231	4	5	7	11	27	34	4	7	18	26	30	40	144	87.485	0.444444444444444	0.038858530661809	0.70066788099575	0	0
chrII	S000000213	YBR009C	255373	255684	312	23	807	1.862	0.167	52	4	14	25	29	34	40	12	30	43	52	58	58	19	61.093	1.21052631578947	0.073717948717949	2.58653846153846	0	0
chrII	S000000214	YBR010W	256331	256741	411	26	604	1.51	0.273	112	14	39	51	65	70	75	9	21	25	25	25	30	35	85.366	0.742857142857143	0.063260340632603	1.46958637469586	0	0
chrII	S000000215	YBR011C	257112	257975	864	1	8	0.026	0.981	848	5	21	25	31	46	53	1	6	11	11	11	11	76	88.065	0.013157894736842	0.001157407407407	0.009259259259259	0.97	1
chrII	S000000216	YBR012C	259147	259566	420	4	132	0.243	0.467	196	4	4	6	9	11	11	3	3	3	3	7	7	45	107.399	0.088888888888889	0.00952380952381	0.314285714285714	0.455	0
chrII	S000000217	YBR013C	265492	265881	390	20	246	1.499	0.159	62	3	4	4	4	4	4	6	20	22	35	38	49	53	136.247	0.377358490566038	0.051282051282051	0.630769230769231	0	0
chrII	S000000218	YBR014C	266725	267336	612	22	356	0.942	0.255	156	5	5	12	24	28	28	3	21	26	29	29	31	62	101.473	0.354838709677419	0.035947712418301	0.581699346405229	0	0
chrII	S000000219	YBR015C	267710	269503	1794	42	1001	0.633	0.113	203	5	25	28	31	35	42	7	18	21	28	34	36	178	99.275	0.235955056179775	0.023411371237458	0.557971014492754	0	0
chrII	S000000220	YBR016W	270247	270633	387	27	1164	1.906	0.194	75	4	17	22	31	33	34	0	5	7	7	7	7	21	54.404	1.28571428571429	0.069767441860465	3.0077519379845	0	0
chrII	S000000221	YBR017C	270947	273703	2757	7	128	0.059	0.762	2102	16	22	28	34	39	43	1	7	13	33	34	35	268	97.242	0.026119402985075	0.002538991657599	0.046427276024665	0.96	1
chrII	S000000222	YBR018C	274427	275527	1101	11	166	0.217	0.242	266	11	32	40	41	41	41	1	4	28	58	71	78	115	104.545	0.095652173913044	0.009990917347866	0.150772025431426	0.025	0
chrII	S000000223	YBR019C	276253	278352	2100	97	6707	1.041	0.44	925	32	72	95	97	97	98	3	3	9	12	17	19	190	90.519	0.510526315789474	0.046190476190476	3.19380952380952	0.355	0
chrII	S000000224	YBR020W	279021	280607	1587	41	651	0.56	0.155	246	5	10	14	14	14	14	16	34	56	57	57	57	132	83.228	0.310606060606061	0.02583490863264	0.410207939508507	0	0
chrII	S000000225	YBR021W	281443	283344	1902	7	180	0.077	0.522	993	0	2	8	28	30	32	9	10	12	18	26	27	173	91.005	0.040462427745665	0.003680336487907	0.094637223974763	0.28	0
chrII	S000000226	YBR022W	283738	284271	534	21	409	0.79	0.228	122	2	12	22	22	22	23	5	13	16	17	20	20	46	86.304	0.456521739130435	0.039325842696629	0.765917602996255	0	0
chrII	S000000227	YBR023C	284428	287925	3498	92	1651	0.567	0.079	276	8	13	14	19	29	29	6	18	30	48	52	54	326	93.223	0.282208588957055	0.026300743281875	0.471983990851915	0	0
chrII	S000000228	YBR024W	289445	290350	906	25	705	0.642	0.148	134	3	10	13	16	24	28	4	14	21	21	24	30	79	87.293	0.316455696202532	0.027593818984548	0.778145695364238	0	0
chrII	S000000229	YBR025C	290681	291865	1185	36	523	0.638	0.156	185	8	21	29	30	34	35	11	40	53	54	55	57	113	95.439	0.31858407079646	0.030379746835443	0.441350210970464	0	0
chrII	S000000230	YBR026C	292877	294019	1143	33	411	0.613	0.136	155	7	11	12	21	22	26	11	25	36	37	38	43	100	87.566	0.33	0.028871391076116	0.359580052493438	0	0
chrII	S000000231	YBR027C	294024	294356	333	33	886	2.159	0.159	53	7	11	12	17	19	25	5	8	8	10	12	14	40	120.482	0.825	0.099099099099099	2.66066066066066	0	0
chrII	S000000232	YBR028C	294425	296002	1578	43	920	0.56	0.106	167	11	14	29	34	39	39	8	17	23	23	23	23	146	92.581	0.294520547945205	0.027249683143219	0.583016476552598	0	0
chrII	S000000233	YBR029C	296369	297742	1374	3	7	0.039	0.88	1209	10	24	28	35	37	39	0	3	17	22	25	27	132	96.14	0.022727272727273	0.002183406113537	0.00509461426492	0.98	1
chrII	S000000234	YBR030W	298292	299950	1659	52	1088	0.591	0.105	174	11	23	50	52	52	52	9	26	32	32	34	52	163	98.311	0.319018404907975	0.031344183242918	0.65581675708258	0	0
chrII	S000000235	YBR031W	300166	301254	1089	23	1068	0.398	0.537	585	21	23	29	32	35	41	12	35	75	82	91	98	79	72.61	0.291139240506329	0.021120293847567	0.980716253443526	0.62	1
chrII	S000000236	YBR032W	301519	301821	303	88	7014	6.057	0.079	24	19	38	42	44	44	57	7	13	16	20	28	28	24	79.47	3.66666666666667	0.29042904290429	23.1485148514851	0	0
chrII	S000000237	YBR033W	301944	304703	2760	111	2365	0.871	0.087	240	7	27	63	77	79	79	5	9	12	17	26	35	266	96.412	0.417293233082707	0.040217391304348	0.856884057971014	0	0
chrII	S000000238	YBR034C	304930	305976	1047	50	1363	1.137	0.093	97	1	8	17	22	23	23	15	30	31	32	37	67	81	77.438	0.617283950617284	0.047755491881566	1.3018147086915	0	0
chrII	S000000239	YBR035C	306269	306955	687	5	37	0.173	0.393	270	18	31	35	39	43	46	3	18	28	36	47	48	55	80.175	0.090909090909091	0.007278020378457	0.053857350800582	0.155	0
chrII	S000000240	YBR036C	309081	310313	1233	5	87	0.101	0.674	831	3	5	8	13	29	58	1	17	19	22	24	25	81	65.747	0.061728395061728	0.004055150040552	0.070559610705596	0.79	1
chrII	S000000241	YBR037C	310565	311452	888	14	88	0.415	0.386	343	36	39	39	40	40	42	11	16	17	17	17	17	59	66.516	0.23728813559322	0.015765765765766	0.099099099099099	0.11	0
chrII	S000000242	YBR038W	311898	314789	2892	4	14	0.037	0.459	1328	1	1	15	15	17	18	9	15	21	21	21	21	275	95.123	0.014545454545455	0.001383125864454	0.004840940525588	0.88	1
chrII	S000000243	YBR039W	315575	316510	936	1	4	0.032	0.983	920	1	1	6	11	11	11	0	4	4	5	6	10	100	106.952	0.01	0.001068376068376	0.004273504273504	0.35	0
chrII	S000000244	YBR040W	316968	317864	897	13	74	0.441	0.287	257	0	1	4	4	4	4	0	1	4	8	8	8	94	104.911	0.138297872340426	0.014492753623188	0.082497212931996	0.04	0
chrII	S000000245	YBR041W	318266	320275	2010	37	383	0.669	0.15	302	3	11	11	12	14	22	8	12	14	17	18	22	211	105.027	0.175355450236967	0.018407960199005	0.190547263681592	0	0
chrII	S000000246	YBR042C	320416	321609	1194	25	276	0.724	0.17	203	9	12	12	13	14	14	4	13	19	23	23	28	110	92.205	0.227272727272727	0.020938023450586	0.231155778894472	0	0
chrII	S000000247	YBR043C	321876	323945	2070	47	995	0.744	0.085	176	4	15	16	20	20	28	7	13	20	26	29	34	179	86.515	0.262569832402235	0.022705314009662	0.480676328502415	0	0
chrII	S000000248	YBR044C	324341	326059	1719	60	1315	1.108	0.076	130	7	29	36	38	39	41	4	16	18	29	36	41	160	93.132	0.375	0.034904013961606	0.764979639325189	0	0
chrII	S000000249	YBR045C	328173	330092	1920	46	1252	0.597	0.175	336	3	6	11	13	18	21	3	5	6	11	12	32	184	95.883	0.25	0.023958333333333	0.652083333333333	0	0
chrII	S000000250	YBR046C	330507	331511	1005	34	414	0.761	0.157	158	0	12	15	17	17	23	7	29	35	42	45	47	97	96.614	0.350515463917526	0.033830845771144	0.411940298507463	0.005	0
chrII	S000000251	YBR047W	331833	332360	528	29	1352	1.119	0.146	77	3	20	23	25	30	33	4	19	28	28	31	34	57	108.159	0.508771929824561	0.054924242424243	2.56060606060606	0	0
chrII	S000000252	YBR048W	332831	333812	982	24	588	0.475	0.188	185	12	19	36	42	45	48	4	8	16	16	17	17	97	98.879	0.247422680412371	0.024439918533605	0.59877800407332	0.005	0
chrII	S000000253	YBR049C	334386	336818	2433	5	25	0.039	0.289	703	0	2	18	24	24	28	0	0	16	18	20	27	242	99.507	0.020661157024793	0.002055076037813	0.010275380189067	0.46	0
chrII	S000000254	YBR050C	337183	338199	1017	39	958	0.832	0.083	84	9	9	9	9	9	9	8	14	35	41	48	52	92	90.551	0.423913043478261	0.03834808259587	0.941986234021632	0	0
chrII	S000000255	YBR051W	337988	338338	351	22	734	1.369	0.239	84	4	7	8	12	12	12	6	29	34	44	56	58	29	82.857	0.758620689655172	0.062678062678063	2.09116809116809	0	0
chrII	S000000256	YBR052C	338720	339352	633	45	1138	1.59	0.215	136	5	31	39	46	48	65	13	35	44	47	49	64	47	74.367	0.957446808510638	0.071090047393365	1.79778830963665	0	0
chrII	S000000257	YBR053C	339675	340751	1077	34	801	0.648	0.109	117	11	40	48	52	65	70	22	38	42	67	90	96	104	96.654	0.326923076923077	0.031569173630455	0.743732590529248	0	0
chrII	S000000258	YBR054W	343101	344135	1035	41	796	0.822	0.119	123	0	0	4	12	17	32	14	29	40	40	40	40	85	82.205	0.482352941176471	0.039613526570048	0.769082125603865	0	0
chrII	S000000259	YBR055C	344602	347301	2700	12	164	0.087	0.869	2345	16	22	39	42	46	46	4	9	14	20	21	23	274	101.519	0.043795620437956	0.004444444444444	0.060740740740741	0.875	1
chrII	S000000260	YBR056W	347879	349384	1506	38	378	0.511	0.129	195	3	17	18	18	18	18	4	13	14	25	33	65	162	107.641	0.234567901234568	0.02523240371846	0.250996015936255	0	0
chrII	S000028736	YBR056W-A	351255	351455	201	6	188	0.714	0.279	56	2	8	33	36	47	48	11	21	24	31	31	32	14	70	0.428571428571429	0.029850746268657	0.935323383084577	0.06	0
chrII	S000087087	YBR056C-B	351293	351451	159	6	188	0.907	0.252	40	1	5	35	39	51	52	9	21	24	31	31	32	10	63.291	0.6	0.037735849056604	1.18238993710692	0.075	0
chrII	S000000261	YBR057C	352193	353293	1101	20	329	0.51	0.155	171	8	11	17	33	37	41	1	7	19	19	19	20	98	89.091	0.204081632653061	0.018165304268847	0.298819255222525	0	0
chrII	S000000262	YBR058C	353672	356017	2346	43	669	0.524	0.111	260	10	13	15	18	20	27	10	17	18	18	20	24	222	94.67	0.193693693693694	0.018329070758738	0.285166240409207	0	0
chrII	S000007521	YBR058C-A	356324	356566	243	1	3	0.122	0.864	210	3	10	15	16	20	23	0	7	11	11	16	19	19	78.512	0.052631578947369	0.004115226337449	0.012345679012346	0.645	1
chrII	S000000263	YBR059C	356861	360187	3327	65	965	0.502	0.08	266	11	18	18	22	25	30	6	19	42	43	43	43	285	85.689	0.228070175438596	0.019537120529005	0.29005109708446	0	0
chrII	S000000264	YBR060C	360652	362514	1863	5	235	0.053	0.837	1560	21	38	48	50	50	51	0	1	9	15	17	23	165	88.614	0.03030303030303	0.002683843263553	0.12614063338701	0.925	1
chrII	S000000265	YBR061C	364787	365719	933	9	171	0.173	0.666	621	7	12	20	27	33	34	8	13	16	19	23	26	83	89.056	0.108433734939759	0.009646302250804	0.183279742765273	0.545	0
chrII	S000000266	YBR062C	365976	366600	625	21	528	0.554	0.194	121	4	13	13	13	17	24	6	12	15	19	22	25	59	94.551	0.35593220338983	0.0336	0.8448	0	0
chrII	S000000267	YBR063C	366970	368184	1215	22	525	0.291	0.203	247	5	10	15	17	21	21	0	14	15	18	19	30	139	114.498	0.158273381294964	0.018106995884774	0.432098765432099	0.02	0
chrII	S000000268	YBR064W	367763	368191	429	10	99	0.375	0.319	137	1	4	4	4	13	17	0	14	15	18	19	29	51	119.159	0.196078431372549	0.023310023310023	0.230769230769231	0.11	0
chrII	S000000269	YBR065C	368584	369678	1095	37	832	0.484	0.139	152	1	13	13	17	19	21	10	28	30	33	47	79	104	95.064	0.355769230769231	0.0337899543379	0.759817351598173	0.005	0
chrII	S000000270	YBR066C	370037	370699	663	59	1998	1.271	0.107	71	10	28	32	36	37	41	8	27	48	75	98	100	60	90.634	0.983333333333333	0.088989441930618	3.01357466063348	0	0
chrII	S000000271	YBR067C	372103	372735	633	25	625	0.53	0.112	71	0	7	27	49	70	80	7	26	48	76	96	102	39	61.709	0.641025641025641	0.039494470774092	0.987361769352291	0	0
chrII	S000000272	YBR068C	373861	375690	1830	71	2228	0.523	0.062	114	25	47	59	84	91	94	8	27	46	81	93	96	158	86.386	0.449367088607595	0.03879781420765	1.21748633879781	0	0
chrII	S000000273	YBR069C	376574	378433	1860	87	2026	0.64	0.077	143	8	19	29	38	40	42	10	32	61	95	96	99	155	83.378	0.561290322580645	0.046774193548387	1.08924731182796	0	0
chrII	S000000274	YBR070C	379221	379934	714	3	5	0.056	0.566	404	4	45	62	82	88	91	4	16	20	23	28	41	65	91.164	0.046153846153846	0.004201680672269	0.007002801120448	0.82	1
chrII	S000000275	YBR071W	380411	381046	636	20	589	0.434	0.149	95	9	15	20	20	20	38	5	17	31	38	42	48	51	80.315	0.392156862745098	0.031446540880503	0.926100628930818	0.01	0
chrII	S000000276	YBR072W	382030	382674	645	21	1284	0.503	0.147	95	1	1	8	23	28	31	5	11	27	32	36	38	52	80.745	0.403846153846154	0.032558139534884	1.99069767441861	0.03	0
chrII	S000028532	YBR072C-A	382860	383021	162	33	2324	3.122	0.302	49	5	10	13	16	24	37	11	13	13	14	15	16	18	111.801	1.83333333333333	0.203703703703704	14.3456790123457	0.035	0
chrII	S000000277	YBR073W	383112	385988	2877	54	935	0.272	0.1	289	12	37	47	49	51	77	4	22	28	31	33	33	281	97.705	0.192170818505338	0.018769551616267	0.32499131039277	0	0
chrII	S000000278	YBR074W	386286	389216	2931	68	1826	0.43	0.083	242	8	25	28	31	33	34	5	7	10	13	16	21	272	92.833	0.25	0.023200272944388	0.622995564653702	0	0
chrII	S000000280	YBR076W	390227	391291	1065	36	1216	0.86	0.174	185	0	10	14	16	17	22	2	2	22	33	38	55	104	97.744	0.346153846153846	0.033802816901409	1.14178403755869	0	0
chrII	S000028533	YBR076C-A	391351	391617	267	16	350	1.594	0.614	164	5	12	13	19	21	24	13	44	57	64	90	97	25	93.985	0.64	0.059925093632959	1.31086142322097	0.355	0
chrII	S000000281	YBR077C	391805	392293	489	41	625	2.545	0.164	80	28	47	47	52	58	61	6	16	33	40	56	62	48	98.361	0.854166666666667	0.083844580777096	1.27811860940695	0	0
chrII	S000000282	YBR078W	393123	394742	1620	85	2533	1.94	0.067	108	1	7	24	37	44	61	2	10	12	24	25	25	139	85.855	0.611510791366906	0.052469135802469	1.56358024691358	0	0
chrII	S000000283	YBR079C	395383	398277	2895	17	182	0.134	0.719	2082	12	17	22	25	27	32	0	15	18	18	18	18	242	83.621	0.070247933884298	0.00587219343696	0.06286701208981	0.885	1
chrII	S000000284	YBR080C	398614	400890	2277	4	110	0.033	0.949	2160	1	17	17	17	17	17	0	9	11	14	14	15	229	100.615	0.017467248908297	0.001756697408871	0.048309178743961	0.975	1
chrII	S000000285	YBR081C	401253	405251	3999	15	167	0.066	0.346	1384	1	11	11	11	11	11	0	6	8	11	37	44	421	105.303	0.03562945368171	0.003750937734434	0.041760440110028	0.175	0
chrII	S000000286	YBR082C	406628	407169	542	29	930	1.201	0.118	64	5	15	38	45	49	49	15	29	48	59	78	94	55	101.664	0.527272727272727	0.053505535055351	1.71586715867159	0	0
chrII	S000000287	YBR083W	409169	410629	1461	73	2195	0.825	0.116	169	10	20	52	81	101	110	17	31	52	52	55	58	129	88.356	0.565891472868217	0.049965776865161	1.50239561943874	0	0
chrII	S000000288	YBR084W	411054	413981	2928	66	1504	0.347	0.108	315	12	29	38	45	48	53	16	41	44	49	52	60	244	83.362	0.270491803278688	0.022540983606557	0.513661202185792	0	0
chrII	S000002156	YBR084C-A	414186	415261	1076	39	767	0.554	0.136	146	25	41	48	50	52	52	16	33	42	45	47	52	99	92.093	0.393939393939394	0.036245353159851	0.712825278810409	0	0
chrII	S000000289	YBR085W	415983	416906	924	25	418	0.397	0.157	145	3	12	20	36	38	48	2	4	4	4	9	21	84	91.008	0.297619047619048	0.027056277056277	0.452380952380952	0	0
chrII	S000007522	YBR085C-A	418907	419164	258	16	845	1.099	0.174	45	6	9	29	56	57	59	11	38	68	87	89	90	20	77.821	0.8	0.062015503875969	3.27519379844961	0.045	0
chrII	S000000290	YBR086C	420201	423041	2841	56	1247	0.307	0.059	169	15	34	56	91	101	107	0	3	14	15	15	15	269	94.718	0.20817843866171	0.019711369236185	0.438929954241464	0	0
chrII	S000000291	YBR087W	423765	424829	1065	2	6	0.03	0.869	926	0	13	17	20	23	24	3	3	4	4	7	12	102	95.865	0.019607843137255	0.0018779342723	0.005633802816901	0.945	1
chrII	S000000292	YBR088C	424990	425766	777	1	1	0.022	0.725	563	0	4	5	5	5	11	0	3	5	9	20	20	78	100.515	0.012820512820513	0.001287001287001	0.001287001287001	0.975	1
chrII	S000000293	YBR089W	425183	425782	600	1	1	0.029	0.965	579	0	0	4	4	4	16	1	3	7	12	25	25	62	103.506	0.016129032258065	0.001666666666667	0.001666666666667	0.83	1
chrII	S000002157	YBR089C-A	426190	426873	684	56	4655	1.527	0.142	97	6	12	13	13	13	14	30	53	53	53	60	66	46	67.35	1.21739130434783	0.08187134502924	6.80555555555555	0	0
chrII	S000000294	YBR090C	426333	427058	726	101	8462	2.704	0.076	55	1	10	12	12	12	13	21	21	21	35	39	44	45	62.069	2.24444444444444	0.139118457300276	11.6556473829201	0	0
chrII	S000000295	YBR091C	427155	427484	330	0	0	0	1	330	23	49	58	70	75	75	0	15	22	25	30	35	27	82.067	0	0	0	1	1
chrII	S000000296	YBR092C	427698	429101	1404	80	2527	1.115	0.071	100	15	15	15	43	51	57	6	17	43	48	52	53	117	83.393	0.683760683760684	0.056980056980057	1.79985754985755	0	0
chrII	S000000297	YBR093C	429548	430951	1404	67	1579	1.163	0.074	104	22	43	60	62	67	79	3	13	23	41	44	45	117	83.393	0.572649572649573	0.047720797720798	1.12464387464387	0	0
chrII	S000000298	YBR094W	432036	434297	2262	64	1549	0.778	0.088	198	8	23	33	47	49	53	1	4	4	4	5	25	236	104.379	0.271186440677966	0.028293545534925	0.684792219274978	0	0
chrII	S000000299	YBR095C	434406	435698	1293	11	126	0.224	0.282	365	1	13	14	14	15	16	7	27	31	36	40	40	120	92.879	0.091666666666667	0.008507347254447	0.097447795823666	0.005	0
chrII	S000000300	YBR096W	436021	436713	693	17	243	0.659	0.278	193	4	24	25	26	26	28	6	12	12	12	12	12	83	119.942	0.204819277108434	0.024531024531025	0.350649350649351	0	0
chrII	S000000301	YBR097W	436951	441315	4365	17	202	0.097	0.364	1590	6	11	14	17	31	33	13	33	36	36	37	38	481	110.22	0.035343035343035	0.00389461626575	0.046277205040092	0.175	0
chrII	S000000302	YBR098W	441515	443590	2076	24	259	0.352	0.163	338	20	33	38	39	39	41	6	6	9	10	14	14	206	99.277	0.116504854368932	0.011560693641619	0.1247591522158	0.015	0
chrII	S000000303	YBR099C	442924	443307	384	4	53	0.367	0.266	102	1	1	1	1	1	18	3	5	11	13	13	25	45	117.493	0.088888888888889	0.010416666666667	0.138020833333333	0.12	0
chrII	S000000305	YBR101C	443821	444693	873	24	742	0.876	0.186	162	1	5	8	9	9	9	8	18	23	23	23	24	88	100.917	0.272727272727273	0.027491408934708	0.849942726231386	0	0
chrII	S000000306	YBR102C	445062	447323	2262	5	13	0.063	0.51	1154	9	17	22	23	26	28	0	5	11	11	14	17	213	94.206	0.023474178403756	0.002210433244916	0.005747126436782	0.91	1
chrII	S000000307	YBR103W	447709	449316	1608	27	430	0.526	0.139	224	6	11	11	11	11	11	15	34	37	41	42	44	129	80.274	0.209302325581395	0.016791044776119	0.267412935323383	0	0
chrII	S000007593	YBR103C-A	449320	449463	144	28	661	6.115	0.132	19	3	9	10	12	13	13	7	12	20	22	25	28	17	118.881	1.64705882352941	0.194444444444444	4.59027777777778	0	0
chrII	S000000308	YBR104W	449667	450656	990	39	680	1.225	0.112	111	5	11	23	23	23	23	4	9	14	16	17	27	80	80.89	0.4875	0.039393939393939	0.686868686868687	0	0
chrII	S000000309	YBR105C	450881	451969	1089	46	769	1.217	0.105	114	3	8	13	16	25	36	12	22	38	53	58	80	91	83.64	0.505494505494506	0.042240587695133	0.706152433425161	0	0
chrII	S000000310	YBR106W	452658	453224	567	41	1639	1.998	0.101	57	17	37	52	64	73	74	1	5	18	18	22	36	41	72.438	1	0.072310405643739	2.89065255731922	0	0
chrII	S000000311	YBR107C	453793	454530	738	25	1279	0.918	0.182	134	7	17	31	37	53	60	16	33	37	41	43	46	49	66.486	0.510204081632653	0.033875338753388	1.73306233062331	0	0
chrII	S000000312	YBR108W	454822	457665	2844	77	1645	0.636	0.066	187	14	32	39	41	46	47	1	4	4	4	5	5	206	72.459	0.37378640776699	0.027074542897328	0.578410689170183	0	0
chrII	S000000313	YBR109C	457919	458362	444	0	0	0	1	444	0	4	6	7	12	20	1	3	3	3	3	3	34	76.749	0	0	0	0.943105842552001	1
chrII	S000028737	YBR109W-A	458608	458832	225	3	110	0.297	0.631	142	7	9	9	9	10	13	0	0	0	0	0	7	17	75.893	0.176470588235294	0.013333333333333	0.488888888888889	0.61	1
chrII	S000000314	YBR110W	458872	460221	1350	4	22	0.065	0.521	704	0	1	3	3	5	7	3	9	14	15	15	17	126	93.403	0.031746031746032	0.002962962962963	0.016296296296296	0.99	1
chrII	S000000315	YBR111C	461178	461873	696	25	1726	0.888	0.361	251	7	12	16	17	17	17	14	35	39	44	46	46	64	92.086	0.390625	0.035919540229885	2.47988505747126	0.07	0
chrII	S000028510	YBR111W-A	462139	462579	441	14	165	0.819	0.279	123	11	36	39	45	51	56	3	22	24	25	28	29	49	111.364	0.285714285714286	0.031746031746032	0.374149659863946	0	0
chrII	S000000316	YBR112C	462870	465770	2901	27	402	0.222	0.275	797	11	28	32	35	38	38	0	3	25	43	50	54	209	72.069	0.129186602870813	0.009307135470527	0.138572905894519	0.14	0
chrII	S000000317	YBR113W	465566	466048	483	4	37	0.234	0.725	350	0	0	0	0	0	1	10	42	65	69	81	81	27	56.017	0.148148148148148	0.008281573498965	0.076604554865425	0.83	1
chrII	S000000318	YBR114W	467248	469620	2373	45	1174	0.419	0.134	319	7	19	27	44	76	76	2	4	6	7	10	11	216	91.062	0.208333333333333	0.018963337547408	0.494732406236831	0	0
chrII	S000000319	YBR115C	469748	473926	4179	63	699	0.306	0.065	271	3	3	3	8	8	9	6	33	55	70	76	79	387	92.628	0.162790697674419	0.015075376884422	0.167264895908112	0	0
chrII	S000000320	YBR116C	474199	474726	528	65	3081	2.963	0.161	85	11	33	35	35	36	39	8	9	12	15	18	19	43	81.594	1.51162790697674	0.123106060606061	5.83522727272727	0	0
chrII	S000000321	YBR117C	474392	476437	2046	100	4288	1.223	0.08	164	12	36	56	62	62	62	2	6	32	61	70	70	156	76.284	0.641025641025641	0.048875855327468	2.09579667644184	0.005	0
chrII	S000000322	YBR118W	477671	479047	1377	28	980	0.537	0.433	596	24	30	40	48	54	59	13	40	49	49	51	52	113	82.122	0.247787610619469	0.020334059549746	0.711692084241104	0.34	0
chrII	S000000323	YBR119W	479338	480323	986	26	361	0.717	0.222	219	11	36	40	40	40	45	1	1	2	5	6	6	96	97.462	0.270833333333333	0.026369168356998	0.366125760649087	0	0
chrII	S000000324	YBR120C	480435	480923	489	4	20	0.192	0.356	174	1	2	4	7	17	19	3	20	30	30	30	30	49	100.41	0.081632653061225	0.008179959100205	0.040899795501023	0.395	0
chrII	S000000325	YBR121C	481364	483367	2004	1	7	0.011	0.971	1946	6	14	22	23	23	25	0	2	23	25	26	28	173	86.37	0.005780346820809	0.000499001996008	0.003493013972056	0.975	1
chrII	S000028815	YBR121C-A	482326	482484	159	0	0	0	1	159	0	0	0	0	10	10	0	0	0	0	3	5	15	94.937	0	0	0	0.943105842552001	1
chrII	S000000326	YBR122C	483970	484503	534	5	65	0.2	0.343	183	7	26	37	37	37	37	4	17	19	19	19	19	47	88.18	0.106382978723404	0.00936329588015	0.121722846441948	0.245	0
chrII	S000000327	YBR123C	484742	486691	1950	4	32	0.045	0.796	1552	13	15	16	19	44	44	3	10	13	14	14	18	189	96.973	0.021164021164021	0.002051282051282	0.016410256410256	0.91	1
chrII	S000000328	YBR124W	486507	486866	360	10	219	0.661	0.378	136	0	0	0	0	0	0	10	16	16	16	16	17	34	94.708	0.294117647058824	0.027777777777778	0.608333333333333	0.1	0
chrII	S000000329	YBR125C	487199	488380	1182	19	244	0.434	0.328	388	5	8	15	15	15	15	2	9	21	21	21	21	113	95.682	0.168141592920354	0.016074450084602	0.206429780033841	0.015	0
chrII	S000000330	YBR126C	488905	490392	1488	11	44	0.207	0.364	541	4	16	25	29	29	30	6	30	65	77	77	77	110	73.974	0.1	0.00739247311828	0.029569892473118	0.07	0
chrII	S000028600	YBR126W-A	490850	491056	207	16	3315	2.427	0.174	36	24	58	65	67	68	68	23	35	35	37	37	39	8	38.835	2	0.077294685990338	16.0144927536232	0.09	0
chrII	S000028738	YBR126W-B	490927	491070	144	15	3283	3.255	0.25	36	9	37	72	73	74	74	25	33	33	35	35	36	6	41.958	2.5	0.104166666666667	22.7986111111111	0.09	0
chrII	S000000331	YBR127C	491269	492822	1554	11	384	0.194	0.249	387	9	33	40	72	74	75	0	10	14	17	17	18	151	97.231	0.072847682119205	0.007078507078507	0.247104247104247	0.32	0
chrII	S000000332	YBR128C	493081	494115	1035	41	930	1.102	0.291	301	19	20	21	21	21	21	10	19	21	23	25	28	98	94.778	0.418367346938775	0.039613526570048	0.898550724637681	0.015	0
chrII	S000000333	YBR129C	494353	495339	987	26	379	0.683	0.14	138	3	18	19	21	30	30	9	29	32	37	38	43	96	97.363	0.270833333333333	0.026342451874367	0.383991894630192	0	0
chrII	S000000334	YBR130C	495592	496869	1278	26	1150	0.53	0.229	293	15	31	38	43	43	50	3	22	22	22	23	23	127	99.452	0.204724409448819	0.020344287949922	0.899843505477308	0.005	0
chrII	S000000335	YBR131W	497163	499277	2115	11	34	0.138	0.324	686	11	27	36	36	36	39	5	11	14	15	18	19	200	94.607	0.055	0.005200945626478	0.016075650118203	0.275	0
chrII	S000028601	YBR131C-A	497650	497739	90	1	4	0.294	0.978	88	0	0	0	16	16	16	0	1	1	1	1	3	10	112.36	0.1	0.011111111111111	0.044444444444445	0.62	1
chrII	S000000336	YBR132C	499652	501442	1791	57	2770	0.978	0.077	138	5	5	7	7	9	10	5	15	39	41	43	45	160	89.385	0.35625	0.031825795644891	1.54662199888331	0	0
chrII	S000000337	YBR133C	501804	504287	2484	89	2272	1.35	0.09	224	34	47	52	55	55	57	33	66	72	72	79	79	235	94.644	0.378723404255319	0.035829307568438	0.914653784219002	0	0
chrII	S000000338	YBR134W	504243	504644	402	92	3164	9.994	0.162	65	1	3	6	8	8	12	3	3	3	4	5	5	40	99.751	2.3	0.228855721393035	7.87064676616916	0	0
chrII	S000000339	YBR135W	504854	505306	453	2	2	0.16	0.525	238	1	3	34	35	40	42	7	8	9	10	10	10	33	73.009	0.060606060606061	0.004415011037528	0.004415011037528	0.745	1
chrII	S000000340	YBR136W	505668	512774	7107	8	115	0.038	0.516	3664	2	7	10	10	16	18	17	37	39	48	48	53	749	105.404	0.01068090787717	0.00112565076685	0.016181229773463	0.9	1
chrII	S000000341	YBR137W	513044	513583	540	32	496	3.762	0.191	103	3	25	25	25	25	25	3	4	5	10	13	15	47	87.199	0.680851063829787	0.059259259259259	0.918518518518518	0	0
chrII	S000000342	YBR138C	513762	515336	1575	36	593	1.504	0.126	198	2	6	13	15	15	15	1	12	17	25	27	32	161	102.287	0.22360248447205	0.022857142857143	0.376507936507936	0	0
chrII	S000000343	YBR139W	515664	517190	1527	41	1294	2.712	0.291	444	14	24	29	30	34	37	3	6	7	8	8	8	140	91.743	0.292857142857143	0.026850032743942	0.847413228552718	0.025	0
chrII	S000000344	YBR140C	517350	526628	9279	17	90	0.077	0.203	1882	3	6	9	16	16	19	1	1	12	18	22	24	952	102.608	0.017857142857143	0.001832093975644	0.009699321047527	0.555	0
chrII	S000000345	YBR141C	527025	528038	1014	44	703	2.764	0.091	92	11	12	13	13	13	13	9	10	10	10	10	10	91	89.832	0.483516483516483	0.043392504930967	0.693293885601578	0	0
chrII	S000028602	YBR141W-A	527167	527262	96	4	18	2.646	0.51	49	8	24	24	24	24	24	4	6	8	10	10	10	4	42.105	1	0.041666666666667	0.1875	0.2	0
chrII	S000000346	YBR142W	528317	530638	2322	1	1	0.019	0.825	1916	0	2	6	10	16	17	8	8	8	8	8	9	229	98.664	0.004366812227074	0.000430663221361	0.000430663221361	0.99	1
chrII	S000000347	YBR143C	530869	532182	1314	4	45	0.118	0.685	900	0	8	8	9	9	9	0	0	7	14	17	22	122	92.917	0.032786885245902	0.003044140030441	0.034246575342466	0.99	1
chrII	S000000348	YBR144C	533235	533549	315	27	1045	3.348	0.14	44	4	7	7	13	14	14	23	29	32	39	42	52	24	76.433	1.125	0.085714285714286	3.31746031746032	0	0
chrII	S000000349	YBR145W	533762	534817	1056	35	742	1.201	0.154	163	5	27	35	39	42	42	2	9	11	11	11	27	90	85.308	0.388888888888889	0.033143939393939	0.702651515151515	0	0
chrII	S000000350	YBR146W	535260	536096	837	3	9	0.11	0.438	367	1	10	13	16	23	28	2	12	18	23	25	40	78	93.301	0.038461538461539	0.003584229390681	0.010752688172043	0.75	1
chrII	S000000351	YBR147W	536575	537465	891	12	214	0.393	0.377	336	2	11	17	17	17	32	7	19	23	24	26	28	82	92.135	0.146341463414634	0.013468013468014	0.240179573512907	0.24	0
chrII	S000000352	YBR148W	537876	539705	1830	43	875	0.725	0.123	226	5	10	17	17	17	32	10	35	41	44	50	62	184	100.601	0.233695652173913	0.023497267759563	0.478142076502732	0	0
chrII	S000000353	YBR149W	539987	541021	1035	34	804	1.015	0.136	141	19	40	49	51	51	57	8	36	39	40	43	46	92	88.975	0.369565217391304	0.032850241545894	0.776811594202899	0	0
chrII	S000000354	YBR150C	541209	544493	3285	67	877	0.612	0.065	214	26	33	36	38	39	46	15	25	46	47	49	54	357	108.709	0.187675070028011	0.020395738203957	0.266971080669711	0	0
chrII	S000000355	YBR151W	545028	545978	951	38	951	0.961	0.137	130	6	18	21	27	28	30	6	7	12	15	16	16	89	93.684	0.426966292134831	0.039957939011567	1	0	0
chrII	S000000356	YBR152W	546376	547251	876	14	541	0.344	0.506	443	5	7	13	21	25	47	22	24	24	26	29	29	71	81.143	0.197183098591549	0.015981735159817	0.617579908675799	0.325	0
chrII	S000000357	YBR153W	547460	548194	735	5	61	0.145	0.586	431	2	20	21	21	24	32	5	8	8	8	17	17	63	85.831	0.079365079365079	0.006802721088435	0.082993197278912	0.78	1
chrII	S000000358	YBR154C	548362	549009	648	1	9	0.033	0.997	646	3	8	10	10	27	27	0	0	1	2	2	2	69	106.646	0.014492753623188	0.001543209876543	0.013888888888889	0.95	1
chrII	S000000359	YBR155W	549771	550928	1158	4	34	0.076	0.753	872	0	5	12	12	12	17	1	4	4	4	4	4	92	79.516	0.043478260869565	0.003454231433506	0.029360967184801	0.945	1
chrII	S000000360	YBR156C	551104	553200	2097	3	36	0.03	0.986	2068	2	2	3	3	3	16	0	8	19	20	23	34	201	95.897	0.014925373134328	0.001430615164521	0.017167381974249	0.935	1
chrII	S000000361	YBR157C	553543	554310	768	34	1106	0.987	0.171	131	4	15	15	15	15	15	5	10	25	41	64	88	64	83.442	0.53125	0.044270833333333	1.44010416666667	0	0
chrII	S000000362	YBR158W	556549	558198	1650	51	1170	0.624	0.145	240	3	3	33	57	71	85	6	10	18	18	18	20	166	100.667	0.307228915662651	0.030909090909091	0.709090909090909	0	0
chrII	S000000363	YBR159W	558685	559728	1044	0	0	0	1	1044	0	9	12	15	16	19	6	14	15	15	15	26	112	107.383	0	0	0	0.943105842552001	1
chrII	S000000364	YBR160W	560078	560974	897	3	4	0.066	0.528	474	1	1	2	2	2	12	17	26	40	45	48	54	82	91.518	0.036585365853659	0.003344481605351	0.004459308807135	0.955	1
chrII	S000000365	YBR161W	561634	562764	1131	33	861	0.583	0.083	94	15	29	42	44	46	47	9	17	24	26	31	38	98	86.726	0.336734693877551	0.029177718832891	0.761273209549072	0	0
chrII	S000000366	YBR162C	563203	564570	1368	55	2222	0.791	0.11	150	1	7	17	24	26	28	5	13	42	58	78	80	96	70.227	0.572916666666667	0.040204678362573	1.62426900584795	0	0
chrII	S000002158	YBR162W-A	565231	565428	198	10	272	1.124	0.278	55	26	33	57	63	65	70	18	35	42	44	44	44	17	86.294	0.588235294117647	0.050505050505051	1.37373737373737	0.015	0
chrII	S000000367	YBR163W	565723	567480	1758	45	329	0.647	0.148	260	8	25	30	35	41	43	5	9	14	15	20	27	178	101.309	0.252808988764045	0.025597269624573	0.187144482366325	0	0
chrII	S000000368	YBR164C	567875	568426	552	12	139	0.667	0.261	144	5	14	19	21	22	23	2	9	15	20	20	22	45	81.67	0.266666666666667	0.021739130434783	0.251811594202899	0.01	0
chrII	S000000369	YBR165W	568852	569685	834	17	194	0.632	0.207	173	2	16	19	19	29	34	3	9	9	9	9	11	81	97.239	0.209876543209876	0.020383693045564	0.232613908872902	0.005	0
chrII	S000000370	YBR166C	569842	571200	1359	5	31	0.105	0.933	1268	6	9	10	12	14	15	3	7	7	7	8	9	141	103.829	0.035460992907802	0.003679175864606	0.022810890360559	0.825	1
chrII	S000000371	YBR167C	571468	571890	423	0	0	0	1	423	5	9	9	9	9	14	1	5	6	6	7	7	43	101.896	0	0	0	0.995	1
chrII	S000000372	YBR168W	572371	573612	1242	7	116	0.161	0.283	352	1	4	8	8	12	12	5	8	10	16	19	19	128	103.143	0.0546875	0.005636070853462	0.093397745571659	0.315	0
chrII	S000000373	YBR169C	573915	575996	2082	46	963	0.696	0.278	578	1	4	4	9	9	10	2	14	20	21	21	21	188	90.341	0.24468085106383	0.02209414024976	0.462536023054755	0	0
chrII	S000000374	YBR170C	576344	578086	1743	5	28	0.105	0.69	1202	13	28	31	34	36	36	0	6	6	6	9	16	176	101.033	0.028409090909091	0.002868617326449	0.016064257028113	0.87	1
chrII	S000000375	YBR171W	578364	578984	621	6	80	0.391	0.472	293	4	10	11	11	11	12	8	12	13	21	23	27	63	101.613	0.095238095238095	0.009661835748792	0.128824476650564	0.37	0
chrII	S000000376	YBR172C	579150	581372	2223	81	3696	1.544	0.057	126	3	9	9	10	10	10	5	25	30	32	35	36	171	76.958	0.473684210526316	0.036437246963563	1.66261808367072	0	0
chrII	S000000377	YBR173C	581726	582172	447	11	136	0.89	0.454	203	12	28	34	36	43	44	1	9	11	16	16	18	35	78.475	0.314285714285714	0.024608501118568	0.304250559284116	0.065	0
chrII	S000000378	YBR174C	582338	582652	315	11	309	1.263	0.225	71	4	5	5	14	16	22	3	8	11	11	13	13	27	85.987	0.407407407407407	0.034920634920635	0.980952380952381	0.015	0
chrII	S000000379	YBR175W	582408	583355	948	18	339	0.632	0.199	189	10	10	12	20	26	31	1	5	7	7	7	9	83	87.645	0.216867469879518	0.018987341772152	0.357594936708861	0	0
chrII	S000000380	YBR176W	583720	584658	939	2	3	0.066	0.788	740	2	13	14	15	16	17	3	6	9	11	13	16	66	70.362	0.03030303030303	0.002129925452609	0.003194888178914	0.325	0
chrII	S000000381	YBR177C	584807	586162	1356	33	798	0.64	0.102	138	5	6	6	6	8	8	4	31	38	38	38	38	125	92.251	0.264	0.024336283185841	0.588495575221239	0	0
chrII	S000000382	YBR178W	586071	586445	375	57	1449	4.17	0.144	54	0	3	5	7	10	10	8	8	8	8	9	9	42	112.299	1.35714285714286	0.152	3.864	0.005	0
chrII	S000000383	YBR179C	586547	589114	2568	9	21	0.086	0.278	715	7	36	38	42	45	48	2	7	12	14	18	19	258	100.506	0.034883720930233	0.003504672897196	0.008177570093458	0.12	0
chrII	S000000384	YBR180W	589741	591459	1719	49	1313	0.695	0.114	196	5	15	30	30	30	30	6	22	24	24	25	33	137	79.744	0.357664233576642	0.028504944735311	0.763816172193136	0	0
chrII	S000000385	YBR181C	591712	592774	1063	21	269	0.466	0.181	192	7	27	40	41	42	46	9	17	30	31	40	41	105	98.87	0.2	0.019755409219191	0.253057384760113	0	0
chrII	S000000386	YBR182C	593506	594864	1359	43	966	0.733	0.102	138	1	5	20	27	27	28	5	6	16	23	48	54	127	93.52	0.338582677165354	0.031640912435615	0.710816777041943	0	0
chrII	S000028603	YBR182C-A	595361	595555	195	13	293	1.55	0.21	41	4	14	15	21	23	32	20	43	69	72	74	76	21	108.247	0.619047619047619	0.066666666666667	1.5025641025641	0.005	0
chrII	S000000387	YBR183W	596115	597065	951	36	559	0.871	0.089	85	9	36	61	69	73	76	2	13	15	15	15	15	75	78.947	0.48	0.037854889589905	0.587802313354364	0	0
chrII	S000000388	YBR184W	597363	598934	1572	35	578	0.535	0.189	297	4	15	18	23	26	52	2	5	5	7	10	18	163	103.756	0.214723926380368	0.022264631043257	0.367684478371501	0	0
chrII	S000000389	YBR185C	599123	599959	837	20	177	0.561	0.178	149	3	5	6	8	8	9	4	31	33	36	41	42	71	84.928	0.28169014084507	0.02389486260454	0.211469534050179	0	0
chrII	S000000390	YBR186W	600553	602360	1808	80	3102	1.09	0.081	146	5	16	17	19	23	27	31	45	46	48	55	62	183	101.273	0.437158469945355	0.04424778761062	1.71570796460177	0	0
chrII	S000000391	YBR187W	602634	603476	843	20	267	0.595	0.166	140	4	22	50	57	62	64	11	14	19	20	20	20	87	103.325	0.229885057471264	0.023724792408067	0.316725978647687	0	0
chrII	S000000392	YBR188C	603685	604107	423	21	411	1.344	0.317	134	3	13	15	17	21	24	2	23	23	23	24	42	28	66.351	0.75	0.049645390070922	0.971631205673759	0.005	0
chrII	S000000393	YBR189W	604508	605508	1001	5	12	0.111	0.545	546	0	0	3	11	19	22	3	21	38	40	40	40	93	93	0.053763440860215	0.004995004995005	0.011988011988012	0.76	1
chrII	S000000394	YBR190W	605966	606277	312	3	18	0.242	0.439	137	8	18	30	30	30	30	0	0	0	0	18	18	21	67.524	0.142857142857143	0.009615384615385	0.057692307692308	0.38	0
chrII	S000000395	YBR191W	606270	607140	871	5	43	0.151	0.474	413	0	2	8	22	23	23	0	14	14	14	14	14	81	93.103	0.061728395061728	0.005740528128588	0.049368541905855	0.235	0
chrII	S000007594	YBR191W-A	607149	607223	75	0	0	0	1	75	2	2	2	2	4	14	12	20	23	23	23	24	12	162.162	0	0	0	0.906244192082427	1
chrII	S000000396	YBR192W	607652	608785	1134	0	0	0	1	1134	3	3	19	19	19	21	2	6	6	6	7	9	111	97.97	0	0	0	0.999545454545454	1
chrII	S000000397	YBR193C	609082	609753	672	2	7	0.082	0.515	346	2	6	6	6	6	6	0	4	4	4	9	11	55	81.967	0.036363636363636	0.00297619047619	0.010416666666667	0.965	1
chrII	S000000398	YBR194W	610038	610409	372	6	28	0.443	0.387	144	0	4	4	4	7	7	0	2	10	13	17	29	36	97.035	0.166666666666667	0.016129032258065	0.075268817204301	0.24	0
chrII	S000000399	YBR195C	610614	611882	1269	37	609	0.861	0.117	149	3	3	7	8	9	11	10	28	32	32	32	32	108	85.174	0.342592592592593	0.029156816390859	0.479905437352246	0	0
chrII	S000000400	YBR196C	612236	613900	1665	4	15	0.066	0.771	1283	6	23	29	30	33	38	0	2	7	13	22	33	127	76.322	0.031496062992126	0.002402402402402	0.009009009009009	0.965	1
chrII	S000028534	YBR196C-A	614024	614173	150	9	135	1.98	0.32	48	0	0	0	0	0	0	9	33	38	46	69	75	16	107.383	0.5625	0.06	0.9	0.045	0
chrII	S000028816	YBR196C-B	614526	614630	105	11	562	3.557	0.276	29	5	28	43	43	44	44	12	19	25	51	56	57	9	86.538	1.22222222222222	0.104761904761905	5.35238095238095	0.06	0
chrII	S000000401	YBR197C	615203	615856	654	70	5573	3.304	0.162	106	8	20	25	31	44	45	12	29	29	29	29	29	39	59.724	1.7948717948718	0.107033639143731	8.52140672782875	0	0
chrII	S000000402	YBR198C	616127	618523	2397	2	14	0.024	0.87	2085	5	24	25	36	50	59	0	1	5	7	8	12	203	84.725	0.009852216748768	0.000834376303713	0.005840634125991	0.985	1
chrII	S000000403	YBR199W	618909	620303	1395	47	1086	0.936	0.12	167	7	28	28	28	28	28	2	5	14	15	16	16	141	101.148	0.333333333333333	0.033691756272402	0.778494623655914	0	0
chrII	S000000404	YBR200W	620872	622527	1656	7	29	0.109	0.213	352	3	15	17	22	26	31	0	8	10	10	14	18	143	86.405	0.048951048951049	0.004227053140097	0.017512077294686	0.3	0
chrII	S000028535	YBR200W-A	622983	623147	165	1	16	0.168	0.885	146	0	8	8	8	9	9	0	23	26	26	30	32	9	54.878	0.111111111111111	0.006060606060606	0.096969696969697	0.67	1
chrII	S000000405	YBR201W	623576	624211	636	15	275	0.643	0.278	177	3	13	16	16	16	16	1	1	7	10	31	31	56	88.189	0.267857142857143	0.023584905660377	0.432389937106918	0	0
chrII	S000087085	YBR201C-A	624493	624696	204	9	61	1.275	0.328	67	0	1	3	3	11	11	7	9	17	33	33	33	17	83.744	0.529411764705882	0.044117647058824	0.299019607843137	0.01	0
chrII	S000000406	YBR202W	625772	628309	2538	16	650	0.184	0.741	1880	0	0	22	40	44	48	3	13	22	30	32	35	206	81.198	0.077669902912621	0.006304176516942	0.256107171000788	0.965	1
chrII	S000000407	YBR203W	629168	631942	2775	58	1090	0.618	0.084	234	11	12	21	41	41	42	1	13	15	15	15	22	273	98.414	0.212454212454212	0.020900900900901	0.392792792792793	0	0
chrII	S000000408	YBR204C	632254	633381	1128	10	51	0.236	0.286	323	2	14	15	18	18	19	4	9	13	13	14	38	107	94.942	0.093457943925234	0.00886524822695	0.045212765957447	0.04	0
chrII	S000000409	YBR205W	633622	634836	1215	38	649	0.907	0.207	251	7	12	12	13	13	24	14	31	34	35	39	39	110	90.61	0.345454545454545	0.031275720164609	0.534156378600823	0	0
chrII	S000000410	YBR206W	634601	634924	324	22	568	1.954	0.414	134	2	4	10	11	19	19	21	26	27	30	31	32	28	86.687	0.785714285714286	0.067901234567901	1.75308641975309	0.19	0
chrII	S000000411	YBR207W	635146	636543	1398	29	636	0.558	0.127	177	6	20	31	35	35	41	5	13	16	17	20	20	127	90.909	0.228346456692913	0.020743919885551	0.454935622317596	0	0
chrII	S000000412	YBR208C	636703	642210	5508	158	3487	0.786	0.056	307	6	9	11	13	14	18	1	2	7	26	32	33	505	91.701	0.312871287128713	0.028685548293392	0.633079157588962	0	0
chrII	S000000413	YBR209W	642583	642900	318	48	2006	4.426	0.123	39	3	5	8	13	18	24	4	9	15	17	20	20	25	78.864	1.92	0.150943396226415	6.30817610062893	0	0
chrII	S000000414	YBR210W	645550	645978	429	25	309	1.734	0.159	68	13	20	25	34	34	35	10	24	24	24	24	28	40	93.458	0.625	0.058275058275058	0.72027972027972	0	0
chrII	S000000415	YBR211C	646158	647132	975	4	25	0.117	0.725	707	15	25	31	42	50	53	0	1	8	11	11	11	101	103.696	0.03960396039604	0.004102564102564	0.025641025641026	0.795	1
chrII	S000000416	YBR212W	647886	649904	2019	31	642	0.443	0.252	508	1	3	7	7	7	7	4	6	41	43	48	56	168	83.251	0.18452380952381	0.015354135710748	0.317979197622585	0	0
chrII	S000000417	YBR213W	650368	651192	825	36	1161	1.308	0.112	92	9	41	43	48	49	50	16	18	21	22	27	30	57	69.175	0.631578947368421	0.043636363636364	1.40727272727273	0	0
chrII	S000000418	YBR214W	651415	652998	1584	47	903	0.782	0.122	193	1	19	26	28	30	31	1	10	11	11	11	11	114	72.015	0.412280701754386	0.029671717171717	0.570075757575758	0	0
chrII	S000000419	YBR215W	653356	655317	1962	20	191	0.262	0.397	779	7	20	20	20	21	22	4	9	10	12	14	19	183	93.32	0.109289617486339	0.010193679918451	0.097349643221203	0.075	0
chrII	S000000420	YBR216C	655576	657600	2025	38	608	0.496	0.14	284	2	10	14	14	14	14	9	20	21	22	27	28	210	103.755	0.180952380952381	0.018765432098766	0.300246913580247	0	0
chrII	S000000421	YBR217W	657832	658392	561	7	128	0.339	0.209	117	6	17	20	20	25	27	3	4	7	8	10	13	55	98.214	0.127272727272727	0.012477718360071	0.228163992869875	0.05	0
chrII	S000000422	YBR218C	658707	662249	3543	101	2023	0.7	0.049	173	5	6	8	10	20	20	7	22	32	40	45	47	295	83.286	0.342372881355932	0.028506915043748	0.570985040925769	0	0
chrII	S000000423	YBR219C	662499	663303	805	68	2238	2.396	0.13	105	23	33	39	45	45	48	4	5	6	12	16	32	74	92.04	0.918918918918919	0.084472049689441	2.78012422360248	0	0
chrII	S000000424	YBR220C	662995	664677	1683	55	2086	0.897	0.106	179	5	17	32	40	44	44	7	17	26	28	33	35	135	80.262	0.407407407407407	0.032679738562092	1.23945335710042	0	0
chrII	S000000425	YBR221C	665153	666253	1101	33	746	0.785	0.214	236	9	21	33	37	40	42	3	11	26	33	35	36	95	86.364	0.347368421052632	0.029972752043597	0.677565849227975	0	0
chrII	S000028817	YBR221W-A	666538	666642	105	19	629	4.774	0.248	26	12	17	20	23	24	36	3	5	11	13	17	27	8	76.923	2.375	0.180952380952381	5.99047619047619	0.03	0
chrII	S000000426	YBR222C	666720	668351	1632	52	1417	0.847	0.1	164	8	25	31	33	37	37	6	21	37	47	51	54	112	68.67	0.464285714285714	0.031862745098039	0.868259803921569	0	0
chrII	S000000427	YBR223C	668663	670297	1635	83	1631	1.249	0.105	171	16	28	32	34	36	38	7	24	26	28	29	30	126	77.111	0.658730158730159	0.050764525993884	0.997553516819572	0	0
chrII	S000028604	YBR223W-A	668721	668840	120	28	782	6.384	0.175	21	10	23	23	26	30	30	9	19	24	24	28	41	4	33.613	7	0.233333333333333	6.51666666666667	0	0
chrII	S000000428	YBR224W	670125	670640	516	32	5639	1.332	0.215	111	0	1	2	2	5	18	1	3	7	9	12	12	49	95.146	0.653061224489796	0.062015503875969	10.9282945736434	0.035	0
chrII	S000000429	YBR225W	670627	673329	2703	55	1372	0.41	0.103	278	2	16	18	19	20	23	0	2	4	4	6	9	262	96.965	0.209923664122137	0.020347761746208	0.507584165741768	0	0
chrII	S000000430	YBR226C	673155	673565	411	15	332	0.811	0.382	157	1	4	8	10	11	12	3	4	5	5	6	8	45	109.756	0.333333333333333	0.036496350364964	0.807785888077859	0.08	0
chrII	S000000431	YBR227C	673572	675134	1563	30	1129	0.425	0.085	133	5	5	11	12	15	15	5	13	14	16	19	23	148	94.75	0.202702702702703	0.019193857965451	0.722328854766475	0	0
chrII	S000000432	YBR228W	675313	676227	915	32	512	0.845	0.153	140	9	11	11	12	13	14	3	7	11	13	15	15	95	103.939	0.336842105263158	0.034972677595629	0.559562841530054	0	0
chrII	S000000433	YBR229C	676357	679221	2865	64	1017	0.538	0.104	298	5	5	6	9	17	20	17	29	33	38	60	62	270	94.274	0.237037037037037	0.022338568935428	0.354973821989529	0	0
chrII	S000000434	YBR230C	679549	680050	502	37	1381	2.13	0.096	48	3	16	22	25	27	29	15	41	58	58	58	58	42	83.832	0.880952380952381	0.073705179282869	2.75099601593625	0	0
chrII	S000029722	YBR230W-A	680362	680562	201	50	4472	7.426	0.134	27	13	41	56	64	80	84	37	38	39	39	39	56	12	60	4.16666666666667	0.248756218905473	22.2487562189055	0	0
chrII	S000000435	YBR231C	682179	683090	912	32	809	1.09	0.129	118	18	26	26	26	26	52	3	31	46	47	52	54	65	71.35	0.492307692307692	0.035087719298246	0.887061403508772	0	0
chrII	S000000436	YBR232C	683373	683732	360	23	350	2.041	0.236	85	20	43	47	49	55	55	4	5	9	9	13	15	22	61.281	1.04545454545455	0.063888888888889	0.972222222222222	0	0
chrII	S000000437	YBR233W	683428	684669	1242	41	649	1.079	0.135	168	8	39	41	42	46	46	4	7	7	10	10	10	102	82.192	0.401960784313726	0.033011272141707	0.522544283413849	0	0
chrII	S000007595	YBR233W-A	684977	685261	285	2	21	0.224	0.8	228	0	1	2	4	4	18	3	16	16	17	17	28	22	77.465	0.090909090909091	0.007017543859649	0.073684210526316	0.805	1
chrII	S000000438	YBR234C	685438	686592	1155	3	7	0.083	0.403	465	14	16	16	20	20	21	1	14	21	21	23	24	105	90.988	0.028571428571429	0.002597402597403	0.006060606060606	0.86	1
chrII	S000000439	YBR235W	686901	690263	3363	82	1403	0.717	0.084	284	4	18	18	18	18	24	4	4	4	4	4	5	289	85.961	0.283737024221453	0.024382991376747	0.417187035385073	0	0
chrII	S000000440	YBR236C	690383	691693	1311	1	1	0.024	0.816	1070	4	8	12	18	19	22	1	4	4	4	4	4	139	106.107	0.007194244604317	0.000762776506484	0.000762776506484	0.985	1
chrII	S000000441	YBR237W	691969	694518	2550	1	5	0.01	0.785	2001	5	6	6	6	6	6	3	6	6	7	8	10	233	91.408	0.004291845493562	0.000392156862745	0.001960784313725	0.965	1
chrII	S000000442	YBR238C	695107	697302	2196	32	329	0.442	0.124	273	2	2	4	4	4	4	7	19	27	36	40	42	210	95.672	0.152380952380952	0.014571948998179	0.149817850637523	0	0
chrII	S000000443	YBR239C	698354	699943	1590	55	1212	1.098	0.107	170	3	9	11	12	18	21	7	19	21	24	33	36	123	77.407	0.447154471544715	0.034591194968554	0.762264150943396	0	0
chrII	S000000444	YBR240C	700490	701842	1353	53	716	1.262	0.126	171	1	5	20	23	30	35	9	25	43	54	55	57	111	82.101	0.477477477477478	0.039172209903917	0.529194382852919	0	0
chrII	S000000445	YBR241C	702589	704055	1467	55	1211	1.152	0.066	97	4	26	55	57	62	68	4	19	25	26	26	28	79	53.888	0.69620253164557	0.037491479209271	0.825494205862304	0	0
chrII	S000000446	YBR242W	704670	705386	717	29	817	1.105	0.209	150	4	8	23	26	30	32	2	3	3	3	3	11	60	83.799	0.483333333333333	0.040446304044631	1.139470013947	0	0
chrII	S000000447	YBR243C	705447	706793	1347	4	32	0.072	0.865	1165	0	3	3	11	18	23	6	14	26	33	37	38	113	83.952	0.035398230088496	0.002969561989607	0.023756495916852	0.99	1
chrII	S000000448	YBR244W	707528	708016	489	16	187	0.81	0.178	87	6	17	29	37	37	37	3	4	5	5	8	8	54	110.656	0.296296296296296	0.032719836400818	0.38241308793456	0	0
chrII	S000000449	YBR245C	708150	711539	3390	49	674	0.299	0.118	400	3	4	8	13	22	22	10	12	16	18	25	25	321	94.718	0.152647975077882	0.014454277286136	0.19882005899705	0	0
chrII	S000000450	YBR246W	711591	712754	1164	34	479	0.685	0.124	144	17	21	21	23	23	25	7	10	10	10	10	10	122	104.901	0.278688524590164	0.029209621993127	0.411512027491409	0	0
chrII	S000000451	YBR247C	713004	714455	1452	1	1	0.017	0.623	905	4	6	10	13	13	18	0	1	13	24	27	28	138	95.107	0.007246376811594	0.00068870523416	0.00068870523416	0.99	1
chrII	S000000452	YBR248C	714807	716465	1659	82	2128	1.512	0.115	190	7	16	16	16	16	16	4	24	29	30	32	34	151	91.074	0.543046357615894	0.049427365883062	1.28270042194093	0	0
chrII	S000000453	YBR249C	716882	717994	1113	39	918	0.95	0.088	98	4	19	27	29	32	38	1	21	39	49	55	59	99	89.029	0.393939393939394	0.035040431266846	0.824797843665768	0	0
chrII	S000000454	YBR250W	719033	720604	1572	48	982	0.852	0.146	230	1	12	20	41	43	45	10	14	17	24	24	25	167	106.302	0.287425149700599	0.030534351145038	0.624681933842239	0	0
chrII	S000000455	YBR251W	721390	722313	924	6	15	0.172	0.653	603	0	12	15	19	25	25	10	12	12	12	12	12	95	102.925	0.063157894736842	0.006493506493507	0.016233766233766	0.475	0
chrII	S000000456	YBR252W	722611	723054	444	2	118	0.125	0.991	440	0	2	4	4	4	7	16	16	16	26	26	26	30	67.72	0.066666666666667	0.004504504504505	0.265765765765766	0.94	1
chrII	S000000457	YBR253W	723270	723635	366	0	0	0	1	366	0	10	10	10	10	10	12	15	15	18	20	28	36	98.63	0	0	0	0.943105842552001	1
chrII	S000000458	YBR254C	723736	724263	528	3	49	0.158	0.862	455	12	12	12	29	29	29	4	13	13	13	13	16	57	108.159	0.052631578947369	0.005681818181818	0.09280303030303	0.885	1
chrII	S000000459	YBR255W	724456	726540	2085	41	970	0.476	0.103	215	9	13	13	16	16	16	7	8	9	37	37	39	204	97.889	0.200980392156863	0.019664268585132	0.465227817745803	0	0
chrII	S000007649	YBR255C-A	726618	727074	457	17	765	0.98	0.201	92	6	7	9	11	14	17	15	39	44	44	46	48	46	100.877	0.369565217391304	0.037199124726477	1.67396061269147	0.005	0
chrII	S000000460	YBR256C	727386	728102	717	5	229	0.185	0.962	690	5	28	32	35	37	40	3	10	10	23	23	23	73	101.955	0.068493150684932	0.00697350069735	0.319386331938633	0.845	1
chrII	S000000461	YBR257W	728885	729724	840	0	0	0	1	840	1	15	16	22	22	27	2	12	13	20	22	23	94	112.038	0	0	0	0.921208360166992	1
chrII	S000000462	YBR258C	729734	730162	429	16	243	1.249	0.319	137	1	1	1	1	17	18	7	15	23	25	26	26	47	109.813	0.340425531914894	0.037296037296037	0.566433566433566	0.005	0
chrII	S000000463	YBR259W	730387	732453	2067	44	646	0.667	0.162	335	6	14	17	18	18	19	0	4	4	4	6	7	218	105.518	0.201834862385321	0.021286889211418	0.312530237058539	0	0
chrII	S000000464	YBR260C	732639	734639	2001	26	290	0.39	0.119	239	4	4	4	5	5	7	13	25	27	29	41	58	186	93	0.139784946236559	0.012993503248376	0.144927536231884	0	0
chrII	S000000465	YBR261C	734832	735530	699	36	810	1.602	0.175	122	13	25	27	29	30	33	11	23	26	42	46	54	41	58.739	0.878048780487805	0.051502145922747	1.1587982832618	0	0
chrII	S000000466	YBR262C	735720	736040	321	9	129	0.856	0.212	68	11	22	29	39	49	51	9	26	34	38	43	45	22	68.75	0.409090909090909	0.02803738317757	0.401869158878505	0.015	0
chrII	S000000467	YBR263W	736264	737736	1473	63	2124	1.362	0.112	165	8	26	30	43	45	63	0	3	9	12	12	12	122	82.88	0.516393442622951	0.042769857433809	1.44195519348269	0	0
chrII	S000000468	YBR264C	737770	738369	600	14	185	0.75	0.248	149	5	6	8	10	15	22	3	3	3	3	3	4	52	86.811	0.269230769230769	0.023333333333333	0.308333333333333	0	0
chrII	S000000469	YBR265W	738582	739544	963	3	4	0.095	0.631	608	0	3	6	10	12	22	6	17	18	18	18	23	70	72.765	0.042857142857143	0.003115264797508	0.004153686396677	0.915	1
chrII	S000000471	YBR267W	739841	741022	1182	14	382	0.367	0.402	475	5	17	18	19	19	19	3	19	19	22	28	32	95	80.44	0.147368421052632	0.011844331641286	0.323181049069374	0.17	0
chrII	S000000470	YBR266C	739936	740388	453	1	2	0.069	0.929	421	1	7	11	11	11	14	0	1	1	7	7	13	39	86.283	0.025641025641026	0.002207505518764	0.004415011037528	0.86	1
chrII	S000000472	YBR268W	741299	741616	318	0	0	0	1	318	7	22	29	30	30	42	3	18	26	30	45	46	20	63.091	0	0	0	0.76210119047619	1
chrII	S000000473	YBR269C	742160	742576	417	19	276	1.47	0.165	69	2	12	21	21	30	31	12	30	34	35	37	41	26	62.5	0.730769230769231	0.045563549160672	0.661870503597122	0	0
chrII	S000000474	YBR270C	742761	744398	1638	43	797	0.864	0.104	171	19	27	32	34	48	58	6	12	26	26	28	30	141	86.133	0.304964539007092	0.026251526251526	0.486568986568987	0	0
chrII	S000000475	YBR271W	744852	746111	1260	24	537	0.637	0.145	183	16	25	35	42	46	46	2	3	5	7	9	10	122	96.902	0.19672131147541	0.019047619047619	0.426190476190476	0	0
chrII	S000000476	YBR272C	746361	747803	1443	28	257	0.702	0.121	174	1	2	3	4	5	22	11	11	14	19	19	21	152	105.409	0.184210526315789	0.019404019404019	0.178101178101178	0	0
chrII	S000000477	YBR273C	748061	749371	1311	29	466	0.861	0.118	155	0	6	9	9	10	12	8	14	14	15	15	17	115	87.786	0.252173913043478	0.022120518688025	0.355453852021358	0	0
chrII	S000000478	YBR274W	749594	751177	1584	29	340	0.611	0.097	154	3	14	15	17	18	18	5	9	12	13	16	19	167	105.496	0.173652694610778	0.018308080808081	0.214646464646465	0	0
chrII	S000000479	YBR275C	751356	757106	5751	97	1688	0.562	0.057	325	5	11	14	17	20	21	6	13	14	19	19	20	604	105.043	0.160596026490066	0.016866631890106	0.293514171448444	0	0
chrII	S000000480	YBR276C	757620	760043	2424	51	1260	0.791	0.102	248	2	5	16	18	21	21	2	19	29	34	35	36	233	96.162	0.218884120171674	0.021039603960396	0.51980198019802	0	0
chrII	S000000481	YBR277C	760215	760616	402	24	610	2.332	0.241	97	9	14	15	16	18	19	3	12	42	42	45	48	34	84.788	0.705882352941176	0.059701492537314	1.51741293532338	0	0
chrII	S000000482	YBR278W	760294	760899	606	30	993	1.81	0.16	97	14	20	22	25	26	26	29	34	34	34	36	37	52	85.95	0.576923076923077	0.04950495049505	1.63861386138614	0	0
chrII	S000000483	YBR279W	761257	762594	1338	15	260	0.373	0.277	370	0	0	24	26	43	43	1	6	9	11	13	13	113	84.518	0.132743362831858	0.011210762331839	0.194319880418535	0.03	0
chrII	S000000484	YBR280C	762784	764697	1914	45	708	0.754	0.08	153	5	7	8	12	14	14	9	23	24	28	28	30	182	95.139	0.247252747252747	0.023510971786834	0.369905956112853	0	0
chrII	S000000485	YBR281C	764970	767606	2637	44	749	0.447	0.124	327	6	23	25	27	29	31	4	16	18	18	24	26	256	97.117	0.171875	0.016685627607129	0.284034888130451	0	0
chrII	S000000486	YBR282W	768240	768680	441	5	17	0.314	0.902	398	4	9	13	16	18	18	5	15	19	22	25	31	39	88.636	0.128205128205128	0.011337868480726	0.038548752834467	0.6	1
chrII	S000000487	YBR283C	768943	770415	1473	50	908	0.991	0.077	113	3	11	12	12	16	17	5	10	18	21	33	35	131	88.995	0.381679389312977	0.033944331296674	0.61642905634759	0	0
chrII	S000000488	YBR284W	771239	773632	2394	61	1996	0.818	0.084	200	16	22	27	42	46	50	27	35	37	39	45	51	239	99.875	0.255230125523012	0.025480367585631	0.83375104427736	0	0
chrII	S000000489	YBR285W	773922	774356	435	11	103	0.761	0.26	113	4	16	21	24	25	28	2	8	10	27	32	38	46	105.991	0.239130434782609	0.025287356321839	0.236781609195402	0.025	0
chrII	S000000490	YBR286W	774700	776313	1614	78	1937	1.413	0.082	133	10	18	20	21	44	46	26	35	39	43	44	44	137	84.935	0.569343065693431	0.048327137546468	1.2001239157373	0	0
chrII	S000000491	YBR287W	776571	777854	1284	29	332	0.567	0.206	264	8	29	34	39	41	58	1	7	10	10	12	15	92	71.707	0.315217391304348	0.022585669781932	0.258566978193146	0	0
chrII	S000000492	YBR288C	778012	779463	1452	24	356	0.402	0.127	185	5	5	5	6	10	19	6	7	7	7	7	7	150	103.377	0.16	0.016528925619835	0.245179063360882	0	0
chrII	S000000493	YBR289W	779667	782384	2718	15	516	0.125	0.504	1369	1	7	9	11	16	18	9	22	24	25	27	32	215	79.131	0.069767441860465	0.00551876379691	0.189845474613687	0.365	0
chrII	S000000494	YBR290W	782591	783556	966	18	110	0.466	0.198	191	12	21	26	29	29	29	6	11	14	14	17	21	71	73.575	0.253521126760563	0.018633540372671	0.113871635610766	0.005	0
chrII	S000000495	YBR291C	783673	784572	900	44	1531	1.285	0.15	135	7	10	11	12	13	14	4	10	14	15	18	23	72	80.089	0.611111111111111	0.048888888888889	1.70111111111111	0	0
chrII	S000000496	YBR292C	784702	785073	372	22	343	1.625	0.196	73	6	15	30	32	40	42	3	4	14	16	21	27	43	115.903	0.511627906976744	0.059139784946237	0.922043010752688	0	0
chrII	S000000497	YBR293W	787006	788430	1425	41	1588	0.869	0.319	455	17	24	30	36	45	46	4	6	21	29	30	30	133	93.399	0.308270676691729	0.028771929824562	1.11438596491228	0.04	0
chrII	S000000498	YBR294W	789235	791814	2580	52	547	0.452	0.096	248	0	8	20	22	22	25	8	13	31	35	41	44	228	88.406	0.228070175438596	0.02015503875969	0.212015503875969	0	0
chrII	S000000499	YBR295W	792849	796499	3651	91	2153	0.498	0.07	254	2	20	23	38	46	46	4	10	13	15	18	19	300	82.192	0.303333333333333	0.024924678170364	0.58970145165708	0.005	0
chrII	S000000500	YBR296C	796798	798522	1725	44	1140	0.561	0.112	193	3	9	13	13	13	13	2	14	17	30	40	49	137	79.466	0.321167883211679	0.025507246376812	0.660869565217391	0	0
chrII	S000028605	YBR296C-A	800123	800242	120	20	844	3.917	0.2	24	8	12	27	29	42	44	21	36	44	48	51	57	10	84.034	2	0.166666666666667	7.03333333333333	0.03	0
chrII	S000000501	YBR297W	800523	801929	1407	61	1070	1.078	0.065	92	21	41	58	65	67	82	9	15	20	25	29	33	130	92.461	0.469230769230769	0.043354655294954	0.760483297796731	0	0
chrII	S000000502	YBR298C	802631	804475	1845	51	1019	0.711	0.099	182	5	8	12	21	25	35	2	16	26	41	44	44	151	81.887	0.337748344370861	0.027642276422764	0.55230352303523	0	0
chrII	S000028606	YBR298C-A	805035	805256	222	32	763	3.853	0.167	37	11	27	34	36	41	45	1	2	12	12	13	14	18	81.448	1.77777777777778	0.144144144144144	3.43693693693694	0	0
chrII	S000000503	YBR299W	805351	807105	1755	19	222	0.258	0.34	596	2	10	22	28	33	35	5	31	34	36	38	40	170	96.921	0.111764705882353	0.010826210826211	0.126495726495727	0.11	0
chrII	S000000504	YBR300C	808600	809097	498	13	484	0.617	0.365	182	6	10	12	16	19	23	3	8	14	18	19	19	36	72.435	0.361111111111111	0.026104417670683	0.971887550200803	0.045	0
chrII	S000000505	YBR301W	809057	809419	363	13	382	0.897	0.303	110	0	1	7	9	11	16	2	2	6	10	10	10	19	52.486	0.68421052631579	0.035812672176309	1.05234159779614	0.04	0
chrII	S000000506	YBR302C	810340	811479	1140	2	22	0.048	0.954	1088	1	3	7	7	12	16	0	0	0	0	0	1	117	102.722	0.017094017094017	0.001754385964912	0.019298245614035	0.96	1
chrIII	S000000581	YCL076W	1392	2135	744	2	51	0.329	0.687	511	0	1	9	18	21	21	1	2	2	2	2	2	67	90.175	0.029850746268657	0.002688172043011	0.068548387096774	0.865	1
chrIII	S000000575	YCL073C	6479	8326	1848	8	59	0.452	0.215	398	3	3	5	5	5	5	0	0	1	1	1	1	161	87.168	0.049689440993789	0.004329004329004	0.031926406926407	0.29	0
chrIII	S000000574	YCL069W	9706	11082	1377	0	0	0	1	1377	0	0	0	0	2	2	0	4	4	4	4	4	121	87.936	0	0	0	0.943105842552001	1
chrIII	S000000573	YCL068C	11503	12285	783	0	0	0	1	783	0	0	2	2	2	2	0	0	0	0	0	0	69	88.235	0	0	0	0.943105842552001	1
chrIII	S000000572	YCL067C	12386	13018	633	0	0	0	1	633	0	0	0	0	0	0	0	0	0	0	0	0	63	99.684	0	0	0	0.943105842552001	1
chrIII	S000000571	YCL066W	13282	13809	528	0	0	0	1	528	0	0	0	0	0	0	0	0	1	2	4	5	53	100.569	0	0	0	0.943105842552001	1
chrIII	S000000570	YCL065W	13751	14119	369	0	0	0	1	369	0	0	0	0	0	0	1	2	2	14	14	14	40	108.696	0	0	0	0.943105842552001	1
chrIII	S000000569	YCL064C	15798	16880	1083	9	122	0.51	0.422	457	3	3	3	3	14	15	2	6	14	15	15	17	100	92.421	0.09	0.008310249307479	0.112650046168052	0.255	0
chrIII	S000000568	YCL063W	17290	18561	1272	18	214	0.751	0.205	261	8	18	19	20	22	25	0	4	5	8	10	12	103	81.039	0.174757281553398	0.014150943396227	0.168238993710692	0.005	0
chrIII	S000000566	YCL061C	18816	22106	3291	59	973	0.735	0.071	235	8	9	10	11	15	21	6	19	24	24	24	25	309	93.921	0.190938511326861	0.017927681555758	0.295654816165299	0	0
chrIII	S000000564	YCL059C	22429	23379	951	5	59	0.195	0.838	797	8	18	19	20	26	27	0	2	4	12	24	27	88	92.632	0.056818181818182	0.005257623554154	0.062039957939012	0.945	1
chrIII	S000000563	YCL058C	23523	23981	459	17	197	1.406	0.277	127	0	0	0	0	4	5	8	17	27	35	35	42	35	76.419	0.485714285714286	0.037037037037037	0.429193899782135	0.005	0
chrIII	S000028518	YCL058W-A	23584	23925	342	9	78	0.984	0.231	79	2	2	2	2	4	7	10	19	29	40	41	45	21	61.584	0.428571428571429	0.026315789473684	0.228070175438596	0.025	0
chrIII	S000007547	YCL057C-A	24032	24325	294	29	519	3.772	0.163	48	10	13	15	15	15	18	15	22	31	32	33	35	16	54.608	1.8125	0.098639455782313	1.76530612244898	0	0
chrIII	S000000562	YCL057W	24768	26906	2139	46	952	0.816	0.193	413	9	20	34	41	43	43	0	1	8	8	12	12	186	86.997	0.247311827956989	0.021505376344086	0.445067788686302	0	0
chrIII	S000000561	YCL056C	26925	27359	435	11	271	0.931	0.416	181	7	11	11	13	15	16	5	7	25	30	32	38	35	80.645	0.314285714285714	0.025287356321839	0.622988505747126	0.08	0
chrIII	S000000560	YCL055W	27929	28936	1008	34	1240	1.292	0.197	199	7	22	22	29	36	36	11	19	31	36	36	50	95	94.34	0.357894736842105	0.033730158730159	1.23015873015873	0	0
chrIII	S000178054	YCL054W-A	30910	30996	87	2	30	0.722	0.667	58	0	5	13	21	22	31	4	9	9	9	9	9	6	69.767	0.333333333333333	0.022988505747127	0.344827586206897	0.435	0
chrIII	S000000559	YCL054W	31449	33974	2526	2	5	0.023	0.884	2232	0	12	16	17	21	22	2	7	7	7	7	12	253	100.198	0.007905138339921	0.000791765637371	0.001979414093428	0.995	1
chrIII	S000000557	YCL052C	34143	35393	1251	4	63	0.099	0.502	628	7	7	8	8	8	8	2	6	6	10	10	10	109	87.2	0.036697247706422	0.003197442046363	0.050359712230216	0.895	1
chrIII	S000000556	YCL051W	35865	37616	1752	25	274	0.459	0.181	317	1	2	7	7	8	8	2	9	11	13	13	24	142	81.097	0.176056338028169	0.014269406392694	0.156392694063927	0	0
chrIII	S000000555	YCL050C	37836	38801	966	15	177	0.493	0.186	180	7	10	10	12	13	15	1	14	24	29	31	32	95	98.446	0.157894736842105	0.015527950310559	0.183229813664596	0.005	0
chrIII	S000000554	YCL049C	39786	40724	939	31	898	1.133	0.228	214	7	16	19	29	30	32	14	31	35	38	41	44	68	72.495	0.455882352941176	0.033013844515442	0.956336528221512	0	0
chrIII	S000087203	YCL048W-A	41488	41727	240	4	85	0.51	0.412	99	2	4	7	24	27	33	3	10	10	12	13	13	16	66.946	0.25	0.016666666666667	0.354166666666667	0.18	0
chrIII	S000000553	YCL048W	42165	43556	1392	23	506	0.433	0.233	325	1	3	6	7	10	16	4	4	9	11	17	17	145	104.242	0.158620689655172	0.016522988505747	0.363505747126437	0	0
chrIII	S000000552	YCL047C	43661	44437	777	10	72	0.322	0.282	219	4	4	5	5	6	6	5	11	13	13	14	14	76	97.938	0.131578947368421	0.012870012870013	0.092664092664093	0.005	0
chrIII	S000000550	YCL045C	44623	46905	2283	40	469	0.432	0.132	301	7	11	11	14	17	17	25	44	53	53	57	77	222	97.283	0.18018018018018	0.017520805957074	0.205431449846693	0	0
chrIII	S000000551	YCL046W	46640	46963	324	16	105	1.225	0.463	150	1	4	5	6	6	6	27	41	46	50	53	72	33	102.167	0.484848484848485	0.049382716049383	0.324074074074074	0.205	0
chrIII	S000000549	YCL044C	47111	48364	1254	47	1012	0.938	0.117	147	18	45	48	49	52	52	12	30	33	33	33	33	99	79.01	0.474747474747475	0.037480063795853	0.807017543859649	0	0
chrIII	S000000548	YCL043C	48653	50221	1569	4	54	0.057	0.595	933	8	27	38	41	45	60	1	23	33	42	56	60	108	68.878	0.037037037037037	0.002549394518802	0.034416826003824	0.95	1
chrIII	S000000546	YCL041C	50133	50627	495	41	1027	2.105	0.297	147	0	0	0	0	0	11	30	50	55	71	74	86	44	89.069	0.931818181818182	0.082828282828283	2.07474747474747	0.045	0
chrIII	S000000547	YCL042W	50584	50943	360	65	5213	4.653	0.089	32	8	18	19	19	19	19	10	23	37	48	54	75	15	41.783	4.33333333333333	0.180555555555556	14.4805555555556	0	0
chrIII	S000000545	YCL040W	50838	52340	1503	147	5963	2.567	0.052	78	21	49	56	56	56	56	32	55	56	58	60	62	100	66.578	1.47	0.097804391217565	3.96739853626081	0	0
chrIII	S000000544	YCL039W	52645	54882	2238	41	707	0.414	0.151	337	9	29	44	50	62	76	3	3	5	5	7	9	182	81.359	0.225274725274725	0.018319928507596	0.315907059874888	0	0
chrIII	S000000543	YCL038C	54941	56527	1587	27	442	0.383	0.137	218	2	3	3	7	9	11	7	13	16	19	19	21	136	85.75	0.198529411764706	0.017013232514178	0.278512917454316	0	0
chrIII	S000000542	YCL037C	57374	58678	1305	31	893	0.53	0.186	243	0	1	3	10	15	15	3	16	20	23	24	32	98	75.153	0.316326530612245	0.023754789272031	0.684291187739464	0.005	0
chrIII	S000000541	YCL036W	59026	60726	1701	53	1230	0.723	0.105	178	10	23	26	27	29	31	13	13	25	39	39	41	122	71.765	0.434426229508197	0.031158142269253	0.72310405643739	0	0
chrIII	S000000540	YCL035C	60841	61173	333	17	459	1.259	0.267	89	12	16	17	20	22	30	4	24	45	45	48	65	27	81.325	0.62962962962963	0.051051051051051	1.37837837837838	0	0
chrIII	S000000539	YCL034W	61658	62722	1065	24	402	0.585	0.18	192	17	34	49	53	56	58	21	24	27	31	32	35	80	75.188	0.3	0.022535211267606	0.377464788732394	0	0
chrIII	S000000538	YCL033C	62776	63282	507	18	292	1.054	0.195	99	17	20	23	23	24	29	9	9	9	12	14	14	32	63.241	0.5625	0.035502958579882	0.575936883629191	0	0
chrIII	S000000537	YCL032W	63441	64481	1041	25	544	0.667	0.127	132	1	10	14	31	34	42	4	9	9	9	9	11	86	82.692	0.290697674418605	0.024015369836696	0.522574447646494	0	0
chrIII	S000000536	YCL031C	64675	65568	894	2	35	0.059	0.707	632	4	8	10	15	16	21	0	6	12	16	18	18	82	91.825	0.024390243902439	0.002237136465324	0.039149888143177	0.915	1
chrIII	S000000535	YCL030C	65934	68333	2400	67	1543	0.623	0.12	289	4	14	14	15	15	17	12	34	50	52	54	59	206	85.869	0.325242718446602	0.027916666666667	0.642916666666667	0	0
chrIII	S000000534	YCL029C	68599	69921	1323	44	1176	0.714	0.136	180	11	38	45	48	49	50	4	21	26	26	28	33	105	79.425	0.419047619047619	0.033257747543462	0.888888888888889	0	0
chrIII	S000000533	YCL028W	70150	71367	1218	20	482	0.362	0.272	331	15	22	26	28	28	39	3	11	25	25	25	29	88	72.309	0.227272727272727	0.016420361247948	0.395730706075534	0.055	0
chrIII	S000000532	YCL027W	71803	73341	1539	41	864	0.636	0.136	210	10	19	21	24	25	32	6	9	10	11	14	20	138	89.727	0.297101449275362	0.026640675763483	0.56140350877193	0	0
chrIII	S000007548	YCL026C-B	73405	73986	582	25	423	1.049	0.213	124	5	8	9	12	17	23	3	21	24	26	26	30	40	68.847	0.625	0.042955326460481	0.72680412371134	0	0
chrIII	S000000589	YCL026C-A	74704	75285	582	16	476	0.677	0.266	155	1	12	16	22	27	29	6	10	12	21	27	27	50	86.059	0.32	0.027491408934708	0.81786941580756	0.005	0
chrIII	S000000530	YCL025C	76018	77919	1902	81	1753	1.168	0.11	210	8	12	14	21	25	26	15	34	66	72	82	83	142	74.698	0.570422535211268	0.042586750788644	0.921661409043113	0	0
chrIII	S000000528	YCL023C	78949	79296	348	25	436	2.197	0.132	46	3	4	14	51	61	64	5	5	7	7	8	8	23	66.282	1.08695652173913	0.07183908045977	1.25287356321839	0	0
chrIII	S000000529	YCL024W	79162	82275	3114	61	1396	0.637	0.088	274	9	20	21	24	54	63	2	9	15	18	19	21	267	85.769	0.228464419475655	0.019588953114965	0.448298008991651	0	0
chrIII	S000000527	YCL022C	81570	82085	516	12	175	0.782	0.279	144	3	3	5	6	8	9	1	6	13	22	30	38	37	71.845	0.324324324324324	0.023255813953488	0.339147286821705	0.005	0
chrIII	S000007549	YCL021W-A	83620	83997	378	24	498	2.461	0.14	53	2	3	7	10	13	16	2	3	4	12	12	12	38	100.796	0.631578947368421	0.063492063492064	1.31746031746032	0	0
chrIII	S000000523	YCL018W	91324	92418	1095	0	0	0	1	1095	0	0	0	0	0	0	3	5	7	7	7	7	82	74.954	0	0	0	0.943105842552001	1
chrIII	S000000522	YCL017C	92777	94270	1494	2	14	0.067	0.624	933	2	5	5	5	5	5	0	3	4	6	9	17	117	78.366	0.017094017094017	0.001338688085676	0.009370816599732	0.945	1
chrIII	S000000521	YCL016C	94621	95763	1143	20	293	0.779	0.158	181	1	13	14	14	14	14	6	19	30	31	31	34	94	82.312	0.212765957446808	0.017497812773403	0.256342957130359	0	0
chrIII	S000000520	YCL014W	96281	101191	4911	64	1495	0.453	0.078	385	7	18	29	30	32	32	9	17	24	30	31	32	456	92.872	0.140350877192982	0.013031969049074	0.304418652005701	0.045	0
chrIII	S000029705	YCL012C	101317	101788	472	30	1350	1.956	0.136	64	12	14	18	18	18	18	6	14	20	26	33	37	45	95.541	0.666666666666667	0.063559322033898	2.86016949152542	0	0
chrIII	S000000517	YCL011C	102075	103358	1284	52	1175	1.096	0.09	116	8	14	22	26	29	30	10	22	28	30	49	54	113	88.075	0.460176991150443	0.040498442367601	0.915109034267913	0	0
chrIII	S000000516	YCL010C	103571	104350	780	40	893	1.214	0.14	109	16	25	31	35	39	47	19	29	37	43	54	55	57	73.171	0.701754385964912	0.051282051282051	1.14487179487179	0	0
chrIII	S000000515	YCL009C	104619	105548	930	44	924	0.985	0.123	114	15	29	35	40	56	59	24	36	37	38	42	42	56	60.28	0.785714285714286	0.047311827956989	0.993548387096774	0	0
chrIII	S000000514	YCL008C	105696	106853	1158	13	133	0.207	0.33	382	23	33	34	38	39	40	2	2	2	8	15	19	83	71.737	0.156626506024096	0.011226252158895	0.114853195164076	0.1	0
chrIII	S000000513	YCL007C	106974	107366	393	0	0	0	1	393	2	3	7	7	8	19	5	17	29	33	36	55	33	84.184	0	0	0	0.906244192082427	1
chrIII	S000028508	YCL005W-A	107023	107417	395	1	21	0.047	0.916	362	0	3	4	4	4	16	7	19	32	34	35	50	31	78.68	0.032258064516129	0.00253164556962	0.053164556962025	0.875	1
chrIII	S000000511	YCL005W	108021	108791	771	35	989	0.874	0.127	98	8	20	30	31	31	31	3	24	27	28	29	31	58	75.325	0.603448275862069	0.045395590142672	1.28274967574578	0	0
chrIII	S000000510	YCL004W	109105	110670	1566	12	191	0.131	0.303	474	5	25	31	34	37	51	3	8	13	20	35	42	159	101.597	0.075471698113208	0.007662835249042	0.121966794380587	0.305	0
chrIII	S000000508	YCL002C	110808	111675	868	46	842	0.907	0.113	98	3	7	8	8	8	8	14	37	48	51	58	65	82	94.579	0.560975609756098	0.052995391705069	0.970046082949309	0	0
chrIII	S000000507	YCL001W	111916	112482	567	39	1190	1.169	0.104	59	13	33	37	39	42	42	6	9	12	15	22	29	50	88.339	0.78	0.068783068783069	2.09876543209876	0	0
chrIII	S000007221	YCL001W-A	113080	113541	462	23	304	0.705	0.184	85	4	15	23	30	42	44	7	14	27	36	49	53	54	117.137	0.425925925925926	0.04978354978355	0.658008658008658	0	0
chrIII	S000007596	YCL001W-B	113770	114024	255	22	1242	1.161	0.173	44	10	18	21	24	31	38	9	19	26	42	49	57	24	94.488	0.916666666666667	0.086274509803922	4.87058823529412	0.02	0
chrIII	S000000594	YCR001W	115685	115999	315	25	641	1.017	0.187	59	8	15	22	37	48	58	9	16	39	47	56	56	39	124.204	0.641025641025641	0.079365079365079	2.03492063492063	0	0
chrIII	S000000595	YCR002C	117380	118348	969	3	113	0.036	0.917	889	5	11	19	28	47	59	1	2	6	7	10	13	96	99.174	0.03125	0.003095975232198	0.116615067079463	0.305	0
chrIII	S000000596	YCR003W	118620	119171	552	15	132	0.331	0.281	155	4	5	5	5	5	11	7	11	16	22	39	54	48	87.114	0.3125	0.027173913043478	0.239130434782609	0.015	0
chrIII	S000000597	YCR004C	119575	120318	744	42	2214	0.714	0.212	158	5	8	16	16	19	19	8	19	31	35	41	50	53	71.332	0.792452830188679	0.056451612903226	2.9758064516129	0	0
chrIII	S000000598	YCR005C	120946	122328	1383	70	2210	0.634	0.082	113	7	12	29	33	37	40	17	32	56	91	110	137	123	89.001	0.569105691056911	0.05061460592914	1.59797541576283	0	0
chrIII	S000000599	YCR006C	122530	123003	474	146	14469	4.351	0.07	33	15	33	37	44	51	55	23	46	58	71	82	93	30	63.425	4.86666666666667	0.308016877637131	30.5253164556962	0	0
chrIII	S000000600	YCR007C	126011	126730	720	36	2587	0.751	0.175	126	1	3	8	45	50	50	6	9	16	25	28	30	62	86.231	0.580645161290323	0.05	3.59305555555556	0	0
chrIII	S000000601	YCR008W	128470	130281	1812	36	685	0.293	0.153	277	2	3	6	9	23	30	4	7	9	9	10	13	175	96.632	0.205714285714286	0.019867549668874	0.3780353200883	0	0
chrIII	S000000602	YCR009C	130745	131542	798	2	8	0.039	0.683	545	1	6	10	12	13	13	0	9	14	17	20	24	90	112.923	0.022222222222222	0.00250626566416	0.010025062656642	0.32	0
chrIII	S000000603	YCR010C	132273	133124	852	34	644	0.637	0.106	90	5	8	10	10	10	10	1	5	14	16	19	21	60	70.505	0.566666666666667	0.039906103286385	0.755868544600939	0	0
chrIII	S000000604	YCR011C	133724	136873	3150	83	2583	0.555	0.094	296	10	24	29	34	37	40	3	21	27	32	32	32	309	98.126	0.268608414239482	0.026349206349206	0.82	0	0
chrIII	S000000605	YCR012W	137746	138996	1251	6	55	0.13	0.759	950	0	3	8	40	48	50	2	17	20	22	22	23	101	80.8	0.059405940594059	0.004796163069544	0.04396482813749	0.95	1
chrIII	S000000606	YCR013C	138402	139049	648	5	65	0.225	0.863	559	0	0	1	2	2	5	12	24	26	28	29	30	54	83.462	0.092592592592593	0.007716049382716	0.100308641975309	0.75	1
chrIII	S000000607	YCR014C	139185	140933	1749	38	737	0.688	0.119	208	14	16	16	16	16	19	1	7	13	17	18	27	169	96.682	0.224852071005917	0.021726700971984	0.421383647798742	0	0
chrIII	S000000608	YCR015C	141217	142170	954	31	375	1.001	0.208	198	0	6	7	8	8	10	11	21	31	36	37	42	115	120.672	0.269565217391304	0.032494758909853	0.393081761006289	0	0
chrIII	S000000609	YCR016W	143634	144506	873	8	124	0.28	0.616	538	10	24	32	33	49	60	1	5	7	8	14	15	79	90.596	0.10126582278481	0.009163802978236	0.142038946162657	0.455	0
chrIII	S000000610	YCR017C	144773	147634	2862	51	585	0.515	0.122	348	9	10	11	11	16	17	12	36	40	50	50	50	249	87.033	0.204819277108434	0.017819706498952	0.20440251572327	0	0
chrIII	S000000611	YCR018C	148238	148903	666	31	912	1.428	0.477	318	10	11	28	29	34	39	0	0	0	0	0	0	61	91.729	0.508196721311475	0.046546546546547	1.36936936936937	0.235	0
chrIII	S000007230	YCR018C-A	151608	151862	255	12	199	1.411	0.404	103	0	0	0	0	0	0	10	22	23	25	29	29	28	110.236	0.428571428571429	0.047058823529412	0.780392156862745	0.125	0
chrIII	S000000612	YCR019W	152837	153928	1092	30	381	0.696	0.15	164	1	5	7	10	17	17	3	7	14	16	20	21	98	89.826	0.306122448979592	0.027472527472528	0.348901098901099	0	0
chrIII	S000000613	YCR020C	154012	154659	648	24	366	0.862	0.139	90	3	3	5	6	14	20	0	2	5	5	6	21	76	117.465	0.31578947368421	0.037037037037037	0.564814814814815	0	0
chrIII	S000000614	YCR020C-A	154830	155096	267	8	131	0.686	0.333	89	2	2	7	11	15	18	9	9	9	11	18	22	22	82.707	0.363636363636364	0.029962546816479	0.49063670411985	0.045	0
chrIII	S000006439	YCR020W-B	155320	155556	237	1	96	0.096	0.802	190	0	8	12	13	20	24	2	3	4	19	24	26	20	84.746	0.05	0.0042194092827	0.40506329113924	0.815	1
chrIII	S000000615	YCR021C	156109	157107	999	52	901	1.119	0.133	133	0	3	5	6	11	12	1	2	5	26	30	35	80	80.16	0.65	0.052052052052052	0.901901901901902	0	0
chrIII	S000000616	YCR022C	157421	157765	345	45	1618	2.823	0.159	55	4	5	11	11	17	18	15	23	28	32	32	34	27	78.488	1.66666666666667	0.130434782608696	4.68985507246377	0	0
chrIII	S000000617	YCR023C	158538	160373	1836	48	632	0.541	0.089	163	3	7	10	21	26	34	6	21	25	25	26	27	173	94.278	0.277456647398844	0.026143790849673	0.344226579520697	0	0
chrIII	S000000618	YCR024C	160744	162222	1479	8	33	0.106	0.308	455	4	16	21	23	23	26	0	18	29	40	51	76	138	93.369	0.057971014492754	0.005409060175794	0.022312373225152	0.24	0
chrIII	S000028818	YCR024C-B	162599	162865	267	24	946	1.831	0.303	81	12	23	23	24	24	24	7	15	27	41	69	88	22	82.707	1.09090909090909	0.089887640449438	3.54307116104869	0.005	0
chrIII	S000000619	YCR024C-A	162945	163067	123	9	239	1.483	0.293	36	13	19	28	28	29	29	6	18	42	68	80	81	12	98.361	0.75	0.073170731707317	1.94308943089431	0.055	0
chrIII	S000000620	YCR025C	163446	163856	411	78	5361	4.135	0.107	44	20	32	39	45	64	65	29	59	61	70	71	71	26	63.415	3	0.18978102189781	13.043795620438	0	0
chrIII	S000000621	YCR026C	164111	166339	2229	119	4973	1.147	0.073	163	12	53	77	97	101	112	11	32	47	50	50	51	204	91.562	0.583333333333333	0.053387169134141	2.23104531179901	0	0
chrIII	S000000622	YCR027C	167370	167999	630	8	66	0.231	0.344	217	3	6	7	26	29	33	5	8	19	22	38	42	50	79.491	0.16	0.012698412698413	0.104761904761905	0.15	0
chrIII	S000000623	YCR028C	170886	172424	1539	17	193	0.196	0.314	483	1	1	1	4	7	12	0	8	10	11	12	21	140	91.027	0.121428571428571	0.011046133853151	0.125406107862248	0.085	0
chrIII	S000007222	YCR028C-A	172950	173440	491	5	14	0.19	0.827	406	2	5	20	20	20	20	3	8	10	13	13	16	53	108.163	0.09433962264151	0.010183299389002	0.028513238289206	0.61	1
chrIII	S000000626	YCR030C	173826	176438	2613	82	1610	0.653	0.068	177	1	6	7	7	9	11	5	30	37	49	58	66	231	88.438	0.354978354978355	0.031381553769614	0.616150019135094	0	0
chrIII	S000000627	YCR031C	177500	178220	721	37	1028	1.311	0.128	92	17	25	29	35	39	42	21	46	66	86	103	103	61	84.722	0.60655737704918	0.051317614424411	1.42579750346741	0	0
chrIII	S000000628	YCR032W	179520	186023	6504	89	1043	0.346	0.09	585	2	17	20	40	53	61	14	31	35	40	45	45	691	106.259	0.128798842257598	0.013683886838868	0.160362853628536	0.005	0
chrIII	S000000629	YCR033W	186489	190169	3681	70	1162	0.515	0.091	336	6	10	31	34	36	39	4	8	12	13	16	22	334	90.761	0.209580838323353	0.019016571583809	0.315675088291225	0	0
chrIII	S000000630	YCR034W	190592	191635	1044	23	214	0.979	0.253	264	3	25	30	33	34	37	1	6	6	6	6	12	96	92.042	0.239583333333333	0.022030651340996	0.204980842911877	0	0
chrIII	S000000631	YCR035C	191834	193018	1185	1	1	0.036	0.65	770	5	7	9	14	14	17	0	6	10	13	13	19	107	90.372	0.009345794392523	0.00084388185654	0.00084388185654	0.95	1
chrIII	S000000632	YCR036W	193297	194298	1002	34	549	1.616	0.213	213	11	13	13	14	14	20	4	8	9	11	13	17	105	104.895	0.323809523809524	0.033932135728543	0.547904191616767	0	0
chrIII	S000000633	YCR037C	194414	197185	2772	63	2546	1.045	0.12	333	5	16	16	20	24	24	9	26	37	39	41	41	254	91.664	0.248031496062992	0.022727272727273	0.918470418470418	0	0
chrIII	S000000634	YCR038C	197621	199549	1929	36	450	0.935	0.389	750	8	16	29	33	33	33	3	3	3	3	3	8	191	99.066	0.18848167539267	0.018662519440125	0.233281493001555	0.06	0
chrIII	S000007597	YCR038W-A	199293	199418	126	5	92	1.936	0.349	44	0	0	0	0	1	7	3	11	11	11	11	11	13	104	0.384615384615385	0.03968253968254	0.73015873015873	0.08	0
chrIII	S000000635	YCR039C	199546	200178	633	3	48	0.207	0.927	587	5	11	11	11	11	14	0	0	0	0	2	2	63	99.684	0.047619047619048	0.004739336492891	0.075829383886256	0.88	1
chrIII	S000000636	YCR040W	200442	200969	528	0	0	0	1	528	0	0	0	0	6	6	2	6	9	10	10	10	53	100.569	0	0	0	0.943105842552001	1
chrIII	S000000637	YCR041W	200911	201243	333	7	464	0.914	0.372	124	0	0	0	0	0	5	2	3	4	4	4	4	38	114.458	0.184210526315789	0.021021021021021	1.39339339339339	0.18	0
chrIII	S000000638	YCR042C	201174	205397	4224	14	297	0.106	0.435	1839	4	7	7	7	7	9	0	2	3	3	3	7	452	107.033	0.030973451327434	0.003314393939394	0.0703125	0.855	1
chrIII	S000000639	YCR043C	206261	206644	384	16	377	1.578	0.315	121	1	4	6	11	11	11	11	23	27	27	27	33	33	86.162	0.484848484848485	0.041666666666667	0.981770833333333	0	0
chrIII	S000000640	YCR044C	206877	207950	1074	8	40	0.28	0.796	855	5	22	32	34	34	34	6	15	19	22	23	25	87	81.081	0.091954022988506	0.007448789571695	0.037243947858473	0.51	0
chrIII	S000000641	YCR045C	208135	209610	1476	43	996	1.365	0.108	159	10	14	15	15	15	20	7	19	22	24	32	32	110	74.576	0.390909090909091	0.029132791327913	0.67479674796748	0	0
chrIII	S000028607	YCR045W-A	208751	209101	351	7	171	0.879	0.333	117	3	6	10	18	18	18	2	4	5	16	16	28	21	60	0.333333333333333	0.01994301994302	0.487179487179487	0.08	0
chrIII	S000000642	YCR046C	209914	210423	510	14	158	1.228	0.48	245	15	27	37	40	43	44	5	40	44	44	45	49	26	51.081	0.538461538461538	0.027450980392157	0.309803921568627	0.135	0
chrIII	S000000643	YCR047C	210718	211545	828	8	255	0.42	0.57	472	6	41	47	48	56	56	0	7	10	21	24	28	49	59.25	0.163265306122449	0.009661835748792	0.307971014492754	0.165	0
chrIII	S000028608	YCR047W-A	211301	211507	207	1	4	0.21	0.643	133	0	0	1	13	15	26	1	5	15	26	27	30	15	72.816	0.066666666666667	0.004830917874396	0.019323671497585	0.715	1
chrIII	S000000645	YCR049C	211871	212317	447	23	640	2.382	0.201	90	21	30	31	31	32	38	6	9	15	17	20	26	19	42.601	1.21052631578947	0.051454138702461	1.43176733780761	0	0
chrIII	S000000644	YCR048W	211929	213761	1833	69	1403	1.78	0.072	132	4	28	28	28	30	36	5	18	22	26	33	33	115	62.773	0.6	0.037643207855974	0.765411893071467	0	0
chrIII	S000000646	YCR050C	213464	213772	309	14	273	1.92	0.265	82	2	5	12	14	14	17	3	18	20	24	31	31	22	71.429	0.636363636363636	0.045307443365696	0.883495145631068	0.005	0
chrIII	S000000647	YCR051W	214071	214739	669	32	889	1.785	0.118	79	12	26	33	35	37	40	3	8	8	8	8	8	33	49.401	0.96969696969697	0.047832585949178	1.3288490284006	0	0
chrIII	S000000648	YCR052W	214994	216445	1452	9	70	0.167	0.368	535	0	7	14	22	35	37	6	9	9	9	9	9	106	73.053	0.084905660377359	0.006198347107438	0.048209366391185	0.34	0
chrIII	S000000649	YCR053W	216697	218241	1545	1	3	0.015	0.79	1221	1	5	6	7	7	7	4	9	9	9	9	9	151	97.798	0.006622516556291	0.000647249190939	0.001941747572816	0.975	1
chrIII	S000000650	YCR054C	218376	220067	1692	7	29	0.09	0.467	791	8	8	8	8	8	8	1	6	12	12	12	12	183	108.22	0.038251366120219	0.004137115839244	0.017139479905437	0.845	1
chrIII	S000000653	YCR057C	220457	223228	2772	2	11	0.016	0.936	2595	6	12	12	12	12	12	4	8	18	21	50	62	239	86.25	0.00836820083682	0.000721500721501	0.003968253968254	0.985	1
chrIII	S000000655	YCR059C	223454	224230	777	48	1556	1.619	0.108	84	10	14	14	14	14	14	30	37	44	58	68	75	40	51.546	1.2	0.061776061776062	2.002574002574	0	0
chrIII	S000000656	YCR060W	224399	224734	336	22	880	1.772	0.125	42	21	37	44	50	54	54	13	26	34	44	51	57	27	80.597	0.814814814814815	0.065476190476191	2.61904761904762	0	0
chrIII	S000000657	YCR061W	225563	227458	1896	154	10334	2.253	0.065	123	19	43	52	61	68	74	3	4	18	38	39	53	122	64.38	1.26229508196721	0.081223628691983	5.45042194092827	0	0
chrIII	S000000660	YCR064C	228095	228505	411	33	2087	1.896	0.314	129	8	9	16	16	23	39	0	12	39	44	47	51	32	78.049	1.03125	0.08029197080292	5.07785888077859	0.04	0
chrIII	S000000659	YCR063W	228318	228791	474	33	2647	1.606	0.255	121	6	25	25	33	38	39	34	38	43	44	47	49	33	69.767	1	0.069620253164557	5.58438818565401	0	0
chrIII	S000000661	YCR065W	229310	231004	1695	54	1603	0.716	0.086	146	5	10	15	28	34	40	0	1	4	6	6	7	154	90.909	0.350649350649351	0.031858407079646	0.945722713864307	0	0
chrIII	S000000662	YCR066W	231500	232963	1464	24	403	0.354	0.163	238	9	12	13	19	23	27	5	13	18	18	20	23	161	110.048	0.149068322981366	0.016393442622951	0.275273224043716	0	0
chrIII	S000000663	YCR067C	233125	236322	3198	66	1006	0.433	0.067	215	4	11	15	16	18	19	5	27	50	69	71	75	300	93.838	0.22	0.020637898686679	0.314571607254534	0	0
chrIII	S000000664	YCR068W	237214	238776	1563	47	4504	0.791	0.1	156	4	11	36	37	38	40	10	12	13	17	21	21	93	59.539	0.505376344086022	0.030070377479207	2.88163787587972	0	0
chrIII	S000000665	YCR069W	239055	240011	957	27	432	0.859	0.233	223	1	5	21	25	27	28	0	1	1	9	9	9	80	83.682	0.3375	0.028213166144201	0.45141065830721	0	0
chrIII	S000000667	YCR071C	240103	240543	441	2	42	0.135	0.787	347	0	3	5	9	12	13	3	8	8	9	9	9	36	81.818	0.055555555555556	0.00453514739229	0.095238095238095	0.905	1
chrIII	S000000668	YCR072C	240805	242352	1548	1	1	0.019	0.745	1154	6	14	15	16	18	18	2	9	13	17	22	22	130	84.034	0.007692307692308	0.000645994832041	0.000645994832041	0.901666666666667	1
chrIII	S000000669	YCR073C	242588	246583	3996	96	1474	0.728	0.091	365	11	13	13	13	13	13	3	16	41	45	47	48	375	93.867	0.256	0.024024024024024	0.368868868868869	0	0
chrIII	S000000718	YCR073W-A	246963	247910	948	39	1067	1.485	0.099	94	30	38	41	43	44	45	26	31	32	34	40	42	56	59.134	0.696428571428571	0.041139240506329	1.12552742616034	0	0
chrIII	S000000671	YCR075C	248033	248815	783	24	243	1.091	0.28	219	21	32	34	40	44	51	8	14	14	16	20	21	63	80.563	0.380952380952381	0.030651340996169	0.310344827586207	0	0
chrIII	S000028519	YCR075W-A	248975	249202	228	0	0	0	1	228	8	17	21	24	42	48	6	8	14	17	24	24	16	70.485	0	0	0	0.975035714285714	1
chrIII	S000000672	YCR076C	249293	250045	753	20	284	0.903	0.134	101	6	6	12	17	17	22	11	18	19	21	24	25	48	63.83	0.416666666666667	0.0265604249668	0.377158034528552	0	0
chrIII	S000000673	YCR077C	250238	252628	2391	49	691	0.747	0.095	227	7	18	21	25	29	34	4	17	23	25	27	28	200	83.682	0.245	0.020493517356755	0.289000418235048	0	0
chrIII	S000002133	YCR079W	252845	254173	1329	48	1721	1.184	0.113	150	13	17	21	23	25	27	14	16	17	19	20	21	99	74.548	0.484848484848485	0.036117381489842	1.29495861550038	0	0
chrIII	S000000677	YCR081W	254371	258654	4284	40	525	0.236	0.109	468	3	17	23	25	27	39	13	24	27	34	36	39	468	109.269	0.085470085470086	0.009337068160598	0.122549019607843	0.13	0
chrIII	S000028609	YCR081C-A	258415	258651	237	5	44	0.646	0.439	104	3	3	3	7	7	8	13	23	26	33	35	38	20	84.746	0.25	0.021097046413502	0.185654008438819	0.16	0
chrIII	S000000678	YCR082W	258883	259269	387	8	96	0.65	0.382	148	15	27	32	32	37	37	8	16	17	22	23	23	39	101.036	0.205128205128205	0.020671834625323	0.248062015503876	0.095	0
chrIII	S000000679	YCR083W	259578	259961	384	13	166	1.087	0.234	90	7	17	18	24	29	29	17	17	18	18	18	18	32	83.551	0.40625	0.033854166666667	0.432291666666667	0.005	0
chrIII	S000000680	YCR084C	260311	262452	2142	9	34	0.126	0.521	1115	0	3	7	8	12	26	1	1	4	8	13	21	158	73.797	0.056962025316456	0.004201680672269	0.015873015873016	0.23	0
chrIII	S000000681	YCR085W	262916	263269	354	51	3393	4.826	0.178	63	3	7	8	8	8	8	6	6	13	16	21	23	41	116.147	1.24390243902439	0.144067796610169	9.58474576271186	0	0
chrIII	S000000682	YCR086W	263392	263964	573	22	205	1.225	0.176	101	5	15	21	25	25	25	7	9	13	20	42	47	44	76.923	0.5	0.038394415357766	0.357766143106457	0	0
chrIII	S000000683	YCR087W	263976	264491	516	26	499	1.61	0.192	99	3	7	13	18	44	44	12	19	22	30	35	35	45	87.379	0.577777777777778	0.050387596899225	0.967054263565892	0	0
chrIII	S000007223	YCR087C-A	264006	264467	462	20	373	1.372	0.214	99	7	11	19	22	52	52	12	19	21	30	35	36	36	78.091	0.555555555555556	0.043290043290043	0.807359307359307	0	0
chrIII	S000000684	YCR088W	265068	266846	1779	55	1468	1.02	0.101	179	22	37	41	51	57	62	2	18	32	32	32	33	138	77.615	0.398550724637681	0.030916245081507	0.825182686902754	0	0
chrIII	S000000685	YCR089W	267434	272263	4830	111	1809	0.741	0.051	245	3	7	34	35	38	42	5	12	14	22	22	25	420	86.975	0.264285714285714	0.022981366459627	0.374534161490683	0	0
chrIII	S000000686	YCR090C	272315	272863	549	16	222	0.98	0.171	94	7	12	16	18	21	24	8	20	21	24	25	29	54	98.54	0.296296296296296	0.029143897996357	0.404371584699454	0	0
chrIII	S000000687	YCR091W	274404	276566	2163	40	788	0.78	0.149	323	1	14	15	16	18	22	1	3	6	13	15	17	199	92.044	0.201005025125628	0.018492834026815	0.364308830328248	0	0
chrIII	S000000688	YCR092C	276764	279820	3057	64	877	0.999	0.1	305	2	3	4	5	9	9	9	13	14	15	16	16	297	97.186	0.215488215488215	0.020935557736343	0.286882564605823	0	0
chrIII	S000000689	YCR093W	280117	286443	6327	13	71	0.076	0.634	4012	5	9	11	12	16	17	6	15	15	16	16	19	642	101.486	0.020249221183801	0.002054686265213	0.011221748063853	0.895	1
chrIII	S000000690	YCR094W	286762	287937	1176	6	49	0.267	0.254	299	0	10	16	16	16	16	3	4	4	4	7	22	118	100.426	0.050847457627119	0.005102040816327	0.041666666666667	0.28	0
chrIII	S000000691	YCR095C	288170	289258	1089	10	70	0.451	0.486	529	4	5	6	7	8	18	11	34	37	41	41	45	122	112.132	0.081967213114754	0.009182736455464	0.064279155188246	0.145	0
chrIII	S000029724	YCR095W-A	289639	289797	159	9	145	2.645	0.308	49	3	17	25	28	28	29	2	6	7	9	14	18	20	126.582	0.45	0.056603773584906	0.911949685534591	0.06	0
chrIII	S000000692	YCR096C	293179	293538	360	0	0	0	1	360	0	2	4	9	11	14	1	2	7	9	11	12	38	105.85	0	0	0	0.943105842552001	1
chrIII	S000000694	YCR097W	293835	294321	487	23	632	1.928	0.273	133	9	11	11	11	12	14	6	10	11	12	13	17	55	113.169	0.418181818181818	0.047227926078029	1.29774127310062	0	0
chrIII	S000007632	YCR097W-A	294439	294705	267	6	31	0.874	0.356	95	6	16	19	28	28	28	3	4	5	5	12	13	36	135.338	0.166666666666667	0.02247191011236	0.116104868913858	0.125	0
chrIII	S000000695	YCR098C	297049	298605	1557	26	287	0.595	0.159	247	2	2	5	6	7	10	3	9	15	29	37	37	132	84.833	0.196969696969697	0.01669877970456	0.184328837508028	0	0
chrIII	S000000696	YCR099C	300832	301299	468	7	43	0.456	0.44	206	5	5	5	6	8	24	2	2	2	2	4	10	46	98.501	0.152173913043478	0.014957264957265	0.091880341880342	0.145	0
chrIII	S000000697	YCR100C	301271	302221	951	8	158	0.259	0.49	466	0	2	2	4	5	8	2	5	8	14	19	32	93	97.895	0.086021505376344	0.008412197686646	0.166140904311251	0.6	1
chrIII	S000000698	YCR101C	302482	303030	549	17	181	0.969	0.182	100	1	3	3	3	3	3	9	11	12	17	21	21	55	100.365	0.309090909090909	0.030965391621129	0.329690346083789	0	0
chrIII	S000000699	YCR102C	304361	305467	1107	26	289	0.739	0.182	202	2	7	8	19	23	27	2	2	10	10	11	11	78	70.524	0.333333333333333	0.023486901535682	0.261065943992773	0	0
chrIII	S000007231	YCR102W-A	306735	306932	198	1	10	0.146	0.616	122	0	0	2	3	11	13	0	0	2	3	4	5	21	106.599	0.047619047619048	0.005050505050505	0.050505050505051	0.73	1
chrIII	S000000701	YCR104W	307801	308175	375	4	25	0.295	0.613	230	0	1	11	11	11	11	1	3	6	14	18	26	25	66.845	0.16	0.010666666666667	0.066666666666667	0.635	1
chrIII	S000000702	YCR105W	309070	310155	1086	53	1092	1.392	0.159	173	0	3	3	6	7	16	6	16	25	54	56	56	96	88.479	0.552083333333333	0.048802946593002	1.00552486187845	0	0
chrIII	S000000703	YCR106W	310958	313456	2499	46	710	0.49	0.088	219	16	45	53	62	67	72	0	10	10	12	13	14	255	102.082	0.180392156862745	0.018407362945178	0.284113645458183	0	0
chrIII	S000000704	YCR107W	313890	314981	1092	14	135	0.327	0.229	250	0	6	7	8	12	14	1	1	6	10	19	22	84	76.994	0.166666666666667	0.012820512820513	0.123626373626374	0.055	0
chrIII	S000028536	YCR108C	315997	316188	192	28	3342	4.075	0.198	38	1	8	11	14	15	17	13	31	34	34	34	34	13	68.063	2.15384615384615	0.145833333333333	17.40625	0.01	0
chrIV	S000002407	YDL248W	1802	2953	1152	7	60	0.677	0.354	408	9	21	21	21	23	41	0	0	0	0	0	0	117	101.651	0.05982905982906	0.006076388888889	0.052083333333333	0.315	0
chrIV	S000007602	YDL247W-A	3762	3836	75	0	0	0	1	75	0	0	0	0	0	2	2	2	4	4	4	11	8	108.108	0	0	0	0.943105842552001	1
chrIV	S000002406	YDL247W	5985	7814	1830	0	0	0	1	1830	0	0	1	11	11	11	2	2	2	2	2	2	150	82.012	0	0	0	0.943105842552001	1
chrIV	S000002405	YDL246C	8683	9756	1074	2	29	0.159	0.682	733	0	0	0	0	0	0	0	0	0	0	0	0	84	78.285	0.023809523809524	0.001862197392924	0.027001862197393	0.925	1
chrIV	S000002404	YDL245C	11657	13360	1704	5	42	0.149	0.5	852	0	0	0	0	0	0	0	0	0	1	1	2	136	79.859	0.036764705882353	0.002934272300469	0.024647887323944	0.925	1
chrIV	S000002403	YDL244W	16204	17226	1023	11	291	0.557	0.415	425	0	0	0	0	0	0	1	3	12	18	19	21	76	74.364	0.144736842105263	0.010752688172043	0.284457478005865	0.45	0
chrIV	S000002402	YDL243C	17577	18566	990	27	266	1.435	0.161	159	9	12	13	14	14	14	2	3	8	17	20	31	75	75.834	0.36	0.027272727272727	0.268686868686869	0	0
chrIV	S000002401	YDL242W	18959	19312	354	25	789	3.54	0.226	80	4	6	7	8	15	18	10	14	15	31	43	49	38	107.649	0.657894736842105	0.070621468926554	2.22881355932203	0	0
chrIV	S000002400	YDL241W	20635	21006	372	13	483	1.533	0.28	104	2	6	15	30	34	37	5	9	12	13	15	39	32	86.253	0.40625	0.03494623655914	1.29838709677419	0.005	0
chrIV	S000007601	YDL240C-A	22471	22608	138	35	2297	10.416	0.159	22	9	21	27	27	32	38	8	16	17	22	23	23	16	116.788	2.1875	0.253623188405797	16.6449275362319	0	0
chrIV	S000002399	YDL240W	22823	25876	3054	44	672	0.519	0.238	726	8	14	39	47	48	52	0	3	5	7	7	7	301	98.592	0.146179401993355	0.014407334643091	0.220039292730845	0	0
chrIV	S000002398	YDL239C	26403	28775	2373	23	336	0.288	0.168	399	2	6	10	12	12	15	2	6	6	11	12	14	268	112.985	0.085820895522388	0.009692372524231	0.141592920353982	0.105	0
chrIV	S000002397	YDL238C	28985	30454	1470	41	1158	0.852	0.127	186	3	6	8	8	8	10	4	13	13	19	19	24	124	84.411	0.330645161290323	0.027891156462585	0.787755102040816	0	0
chrIV	S000002396	YDL237W	30657	31829	1173	17	406	0.494	0.221	259	8	13	14	14	17	18	2	7	19	19	23	41	117	99.829	0.145299145299145	0.014492753623188	0.3461210571185	0.01	0
chrIV	S000002395	YDL236W	32296	33234	939	30	1360	1.1	0.176	165	8	21	28	31	31	32	5	20	21	21	21	22	87	92.751	0.344827586206897	0.031948881789137	1.44834930777423	0	0
chrIV	S000002394	YDL235C	33415	33918	504	1	3	0.071	0.565	285	20	21	25	25	30	31	0	0	2	4	6	7	52	103.38	0.019230769230769	0.001984126984127	0.005952380952381	0.865	1
chrIV	S000002393	YDL234C	34237	36477	2241	34	643	0.452	0.097	217	14	14	14	15	20	25	5	18	23	28	30	35	213	95.089	0.15962441314554	0.015171798304329	0.286925479696564	0	0
chrIV	S000002392	YDL233W	36797	38173	1377	39	577	0.823	0.122	168	13	30	36	39	42	44	2	11	13	21	25	27	128	93.023	0.3046875	0.028322440087146	0.419026870007262	0	0
chrIV	S000002391	YDL232W	38487	38597	111	3	53	0.746	0.64	71	0	9	13	15	16	19	2	10	15	19	21	26	12	109.091	0.25	0.027027027027027	0.477477477477478	0.39	0
chrIV	S000002390	YDL231C	38867	42244	3378	86	1455	0.646	0.114	386	8	10	11	13	16	17	4	25	44	47	49	57	319	94.463	0.269592476489028	0.025458851391356	0.430728241563055	0	0
chrIV	S000002389	YDL230W	42700	43707	1008	35	568	0.92	0.121	122	10	21	32	35	36	36	9	13	21	25	25	30	69	68.52	0.507246376811594	0.034722222222222	0.563492063492063	0	0
chrIV	S000002388	YDL229W	44065	45906	1842	70	2192	1.031	0.229	422	6	17	22	24	27	28	11	19	40	42	43	46	150	81.477	0.466666666666667	0.03800217155266	1.1900108577633	0	0
chrIV	S000002387	YDL228C	45277	45918	642	37	977	1.56	0.128	82	1	2	2	5	9	14	10	21	43	45	45	48	57	88.924	0.649122807017544	0.057632398753894	1.52180685358255	0	0
chrIV	S000002386	YDL227C	46271	48031	1761	93	2704	1.392	0.079	139	10	28	39	43	44	44	3	5	8	16	17	22	145	82.386	0.641379310344828	0.052810902896082	1.53549119818285	0	0
chrIV	S000002385	YDL226C	51115	52173	1059	18	120	0.386	0.307	325	1	4	10	11	15	19	13	29	33	34	35	37	101	95.463	0.178217821782178	0.01699716713881	0.113314447592068	0.02	0
chrIV	S000002384	YDL225W	52445	54100	1656	25	306	0.347	0.19	314	11	22	25	27	27	27	6	18	18	21	24	25	141	85.196	0.177304964539007	0.015096618357488	0.184782608695652	0	0
chrIV	S000002383	YDL224C	54397	56346	1950	35	797	0.454	0.101	196	1	14	17	18	19	20	1	1	8	26	27	29	167	85.685	0.209580838323353	0.017948717948718	0.408717948717949	0	0
chrIV	S000002382	YDL223C	57265	60405	3141	97	1692	0.887	0.073	229	1	2	6	6	7	8	5	8	12	36	49	53	283	90.127	0.342756183745583	0.03088188475008	0.538681948424069	0	0
chrIV	S000002381	YDL222C	60872	61801	930	90	3469	3.366	0.103	96	5	8	9	13	14	19	5	9	29	29	32	33	63	67.815	1.42857142857143	0.096774193548387	3.73010752688172	0	0
chrIV	S000002380	YDL221W	62011	62562	552	56	3413	3.326	0.299	165	4	9	10	28	39	43	3	5	7	7	8	8	33	59.891	1.6969696969697	0.101449275362319	6.18297101449275	0.045	0
chrIV	S000002379	YDL220C	62244	65018	2775	37	1573	0.328	0.502	1393	19	31	32	36	44	46	2	12	12	12	16	20	215	77.505	0.172093023255814	0.013333333333333	0.566846846846847	0.36	0
chrIV	S000002378	YDL219W	65242	65765	524	2	14	0.099	0.863	452	7	12	12	12	12	12	1	4	8	10	12	16	54	103.25	0.037037037037037	0.00381679389313	0.026717557251908	0.315	0
chrIV	S000002377	YDL218W	66493	67446	954	22	333	0.558	0.13	124	2	3	6	8	8	8	1	3	4	4	4	7	70	73.452	0.314285714285714	0.023060796645702	0.349056603773585	0	0
chrIV	S000002376	YDL217C	67983	68606	624	5	35	0.192	0.554	346	1	3	4	8	11	13	0	2	10	22	23	28	44	70.626	0.113636363636364	0.008012820512821	0.056089743589744	0.875	1
chrIV	S000002375	YDL216C	68997	70319	1323	41	923	0.766	0.166	219	12	19	20	21	21	22	13	23	28	28	34	36	120	90.772	0.341666666666667	0.030990173847317	0.697656840513983	0	0
chrIV	S000002374	YDL215C	70640	73918	3279	133	10111	1.026	0.072	235	4	17	18	25	25	28	8	23	41	44	48	51	350	106.772	0.38	0.040561146691064	3.08356206160415	0	0
chrIV	S000002373	YDL214C	74446	76545	2100	61	2074	0.754	0.207	434	16	32	47	51	76	82	2	3	13	30	32	43	175	83.373	0.348571428571429	0.029047619047619	0.987619047619048	0	0
chrIV	S000002372	YDL213C	77289	77966	678	20	397	0.778	0.19	129	4	20	32	33	38	39	14	26	39	39	40	46	53	78.287	0.377358490566038	0.029498525073746	0.585545722713864	0	0
chrIV	S000002371	YDL212W	78426	79058	633	2	114	0.082	0.847	536	0	21	30	33	36	42	3	6	10	12	13	27	53	83.861	0.037735849056604	0.003159557661927	0.180094786729858	0.815	1
chrIV	S000002370	YDL211C	79294	80412	1119	35	923	0.849	0.085	95	4	7	9	9	31	38	4	17	24	24	27	29	109	97.496	0.321100917431193	0.031277926720286	0.824843610366398	0	0
chrIV	S000002369	YDL210W	84270	85985	1716	48	1435	0.897	0.112	193	3	5	12	22	23	24	10	18	18	18	18	18	142	82.799	0.338028169014084	0.027972027972028	0.836247086247086	0	0
chrIV	S000002368	YDL209C	86207	87226	1020	0	0	0	1	1020	10	19	26	31	35	40	1	4	4	5	5	5	92	90.285	0	0	0	0.998333333333333	1
chrIV	S000002367	YDL208W	87512	87982	471	1	1	0.078	0.828	390	1	5	5	5	5	9	10	15	15	15	15	15	39	82.979	0.025641025641026	0.002123142250531	0.002123142250531	0.91	1
chrIV	S000002366	YDL207W	88248	89864	1617	1	1	0.021	0.706	1142	0	13	14	14	14	14	16	24	28	33	37	38	131	81.064	0.00763358778626	0.000618429189858	0.000618429189858	0.985	1
chrIV	S000002365	YDL206W	90176	92464	2289	48	880	0.724	0.126	289	1	8	8	8	8	8	1	2	2	2	3	7	239	104.458	0.200836820083682	0.020969855832241	0.384447356924421	0	0
chrIV	S000002364	YDL205C	92762	93745	984	7	44	0.238	0.518	510	1	2	8	8	8	10	3	8	25	32	36	37	86	87.487	0.081395348837209	0.007113821138211	0.044715447154472	0.42	0
chrIV	S000002363	YDL204W	94605	95786	1182	32	833	0.902	0.102	120	2	11	17	22	23	23	1	4	8	11	11	11	100	84.674	0.32	0.027072758037225	0.704737732656514	0	0
chrIV	S000002362	YDL203C	96082	97953	1872	25	186	0.416	0.159	298	3	6	8	11	14	16	3	9	10	10	12	19	178	95.136	0.140449438202247	0.013354700854701	0.099358974358974	0.005	0
chrIV	S000002361	YDL202W	98475	99224	750	8	184	0.339	0.401	301	2	3	14	17	17	17	4	23	27	28	30	35	69	92.123	0.115942028985507	0.010666666666667	0.245333333333333	0.285	0
chrIV	S000002360	YDL201W	99561	100421	861	31	453	1.186	0.148	127	7	23	27	27	28	31	5	8	13	20	22	25	84	97.674	0.369047619047619	0.036004645760743	0.526132404181185	0	0
chrIV	S000002359	YDL200C	100501	101067	567	21	368	1.262	0.199	113	5	8	12	14	22	23	13	32	36	36	38	40	53	93.64	0.39622641509434	0.037037037037037	0.649029982363316	0	0
chrIV	S000002358	YDL199C	101290	103353	2064	44	617	0.682	0.081	168	11	32	39	43	45	52	6	28	33	36	39	54	184	89.19	0.239130434782609	0.021317829457364	0.298934108527132	0	0
chrIV	S000002357	YDL198C	103649	104551	903	27	469	0.92	0.173	156	4	28	30	31	31	33	7	22	38	41	44	45	84	93.126	0.321428571428571	0.029900332225914	0.51937984496124	0	0
chrIV	S000002356	YDL197C	104917	106494	1578	61	1365	1.306	0.102	161	19	32	37	40	41	43	10	29	40	40	40	40	117	74.192	0.521367521367521	0.038656527249683	0.865019011406844	0	0
chrIV	S000002355	YDL196W	106741	107070	330	25	826	2.504	0.37	122	17	33	38	41	41	46	0	0	0	0	0	0	17	51.672	1.47058823529412	0.075757575757576	2.5030303030303	0.04	0
chrIV	S000002354	YDL195W	107208	111029	3822	4	5	0.03	0.472	1803	0	0	14	27	28	28	4	7	13	19	21	21	322	84.271	0.012422360248447	0.001046572475144	0.00130821559393	0.855	1
chrIV	S000002353	YDL194W	111580	114234	2655	62	1251	0.808	0.055	146	2	3	19	19	19	19	2	6	8	8	8	10	207	77.995	0.29951690821256	0.023352165725047	0.471186440677966	0	0
chrIV	S000002352	YDL193W	114672	115799	1128	0	0	0	1	1128	1	6	6	8	11	13	3	5	18	19	24	35	98	86.957	0	0	0	0.921208360166992	1
chrIV	S000002351	YDL192W	116321	116866	546	16	164	1.106	0.256	140	4	19	27	27	27	27	2	8	10	14	14	14	54	99.083	0.296296296296296	0.029304029304029	0.3003663003663	0	0
chrIV	S000002350	YDL191W	117664	118517	854	0	0	0	1	854	0	4	17	23	23	28	1	3	7	7	8	9	82	96.131	0	0	0	0.943105842552001	1
chrIV	S000002349	YDL190C	118707	121592	2886	41	362	0.473	0.182	524	2	3	3	3	3	10	2	6	18	25	29	34	262	90.815	0.156488549618321	0.014206514206514	0.125433125433125	0	0
chrIV	S000002348	YDL189W	122078	123589	1512	52	955	0.867	0.177	268	3	15	17	17	17	17	2	7	14	18	20	26	144	95.301	0.361111111111111	0.034391534391534	0.631613756613757	0	0
chrIV	S000002347	YDL188C	123865	124998	1134	33	576	0.628	0.118	134	3	7	12	17	17	20	5	12	19	21	28	31	100	88.261	0.33	0.029100529100529	0.507936507936508	0	0
chrIV	S000002346	YDL187C	125509	125838	330	20	767	1.195	0.306	101	5	11	19	20	22	30	1	8	14	20	20	20	27	82.067	0.740740740740741	0.060606060606061	2.32424242424242	0.005	0
chrIV	S000002345	YDL186W	125616	126449	834	31	883	0.727	0.139	116	11	16	28	31	34	35	6	7	7	7	8	8	56	67.227	0.553571428571429	0.037170263788969	1.05875299760192	0	0
chrIV	S000007600	YDL185C-A	126608	126835	228	1	9	0.087	0.838	191	2	7	8	10	21	26	0	0	0	1	1	1	28	123.348	0.035714285714286	0.004385964912281	0.039473684210526	0.7	1
chrIV	S000002344	YDL185W	126787	130002	3216	2	6	0.011	0.506	1628	0	1	1	8	14	29	11	31	41	58	60	63	282	87.714	0.00709219858156	0.000621890547264	0.001865671641791	0.84	1
chrIV	S000002343	YDL184C	130407	130484	78	6	142	1.425	0.333	26	9	25	35	35	35	35	26	42	67	69	72	100	4	51.948	1.5	0.076923076923077	1.82051282051282	0.1	0
chrIV	S000002342	YDL183C	130871	131833	963	27	472	0.499	0.162	156	29	42	68	78	78	78	6	38	43	52	65	77	89	92.516	0.303370786516854	0.02803738317757	0.490134994807892	0	0
chrIV	S000002341	YDL182W	133437	134723	1287	77	4244	1.111	0.127	163	11	33	68	91	97	103	30	53	66	69	73	73	114	88.647	0.675438596491228	0.05982905982906	3.2975912975913	0	0
chrIV	S000002340	YDL181W	135179	135436	258	26	648	1.851	0.136	35	8	32	60	63	67	78	2	14	18	22	23	23	19	73.93	1.36842105263158	0.10077519379845	2.51162790697674	0	0
chrIV	S000002339	YDL180W	135896	137539	1644	30	751	0.323	0.114	187	7	21	27	43	62	71	11	18	36	43	48	52	159	96.774	0.188679245283019	0.018248175182482	0.456812652068127	0	0
chrIV	S000002338	YDL179W	138291	139205	915	29	551	0.501	0.145	133	2	12	22	25	30	31	1	12	14	16	17	17	80	87.527	0.3625	0.031693989071038	0.602185792349727	0	0
chrIV	S000002337	YDL178W	139522	141114	1593	50	1513	0.471	0.109	174	9	21	23	25	26	32	3	11	14	23	23	25	146	91.709	0.342465753424657	0.031387319522913	0.949780288763339	0.005	0
chrIV	S000002336	YDL177C	141209	141721	513	30	612	0.966	0.138	71	3	3	10	12	18	24	9	21	26	26	28	28	48	93.75	0.625	0.058479532163743	1.19298245614035	0	0
chrIV	S000002335	YDL176W	142097	144223	2127	46	1630	0.365	0.134	284	5	18	29	30	31	33	11	14	18	19	25	28	214	100.659	0.214953271028037	0.021626704278326	0.76633756464504	0	0
chrIV	S000002334	YDL175C	144484	145518	1035	27	518	0.54	0.207	214	2	9	11	14	14	15	18	36	40	41	42	47	94	90.909	0.287234042553191	0.026086956521739	0.50048309178744	0	0
chrIV	S000002333	YDL174C	145826	147589	1764	55	1142	0.725	0.112	198	3	19	22	27	27	38	18	56	85	90	95	95	137	77.708	0.401459854014599	0.031179138321996	0.647392290249433	0	0
chrIV	S000002332	YDL173W	148191	149078	888	21	323	0.551	0.144	128	7	27	55	63	66	70	1	12	16	20	25	28	59	66.516	0.35593220338983	0.023648648648649	0.363738738738739	0	0
chrIV	S000002331	YDL172C	148607	149086	480	13	108	0.631	0.267	128	1	2	8	30	36	41	0	15	20	23	29	31	37	77.244	0.351351351351351	0.027083333333333	0.225	0.005	0
chrIV	S000002330	YDL171C	149203	155640	6438	190	4663	0.704	0.039	249	1	3	6	7	15	42	6	8	26	47	48	48	598	92.9	0.317725752508361	0.029512270891581	0.724293258776017	0	0
chrIV	S000002329	YDL170W	156318	157904	1587	34	888	0.567	0.15	238	21	38	54	60	64	67	7	15	15	15	24	42	170	107.188	0.2	0.021424070573409	0.559546313799622	0	0
chrIV	S000002328	YDL169C	158064	158735	672	15	309	0.725	0.481	323	10	14	17	18	18	20	8	24	27	48	50	51	52	77.496	0.288461538461538	0.022321428571429	0.459821428571429	0.17	0
chrIV	S000002327	YDL168W	159604	160764	1161	24	528	0.67	0.152	176	13	31	33	42	42	50	4	6	10	11	12	14	89	76.724	0.269662921348315	0.020671834625323	0.454780361757106	0	0
chrIV	S000002326	YDL167C	160995	163154	2160	44	942	0.673	0.076	164	3	8	8	10	13	27	9	29	32	32	32	33	205	94.951	0.214634146341463	0.02037037037037	0.436111111111111	0	0
chrIV	S000002325	YDL166C	163449	164042	594	3	20	0.168	0.864	513	10	29	30	33	35	37	0	0	0	1	1	1	49	82.631	0.061224489795918	0.005050505050505	0.033670033670034	0.935	1
chrIV	S000002324	YDL165W	164290	164865	576	2	17	0.107	0.72	415	0	0	0	0	10	13	7	11	11	11	11	11	40	69.565	0.05	0.003472222222222	0.029513888888889	0.85	1
chrIV	S000002323	YDL164C	164987	167254	2268	1	9	0.012	0.986	2236	8	12	12	12	12	19	3	12	25	25	25	30	202	89.105	0.004950495049505	0.000440917107584	0.003968253968254	0.935	1
chrIV	S000002322	YDL163W	166956	167258	303	1	9	0.11	0.881	267	0	0	0	0	0	0	3	12	25	25	25	30	20	66.225	0.05	0.003300330033003	0.02970297029703	0.865	1
chrIV	S000002321	YDL162C	167359	167715	357	39	1184	3.916	0.109	39	3	4	4	4	4	4	2	2	5	5	9	13	26	73.034	1.5	0.109243697478992	3.31652661064426	0	0
chrIV	S000002320	YDL161W	167714	169078	1365	27	708	0.672	0.142	194	14	28	32	32	32	32	4	9	13	26	27	28	104	76.246	0.259615384615385	0.01978021978022	0.518681318681319	0	0
chrIV	S000028520	YDL160C-A	169366	169608	243	12	302	1.809	0.37	90	2	8	11	12	12	14	12	22	22	24	26	26	26	107.438	0.461538461538462	0.049382716049383	1.24279835390947	0.04	0
chrIV	S000002319	YDL160C	170410	171930	1521	12	153	0.295	0.421	640	1	3	6	16	19	22	0	0	5	10	12	14	137	90.132	0.087591240875912	0.007889546351085	0.100591715976331	0.135	0
chrIV	S000007599	YDL159W-A	172182	172313	132	6	36	1.807	0.303	40	0	0	1	2	2	3	20	22	25	27	28	31	13	99.237	0.461538461538462	0.045454545454546	0.272727272727273	0.15	0
chrIV	S000002318	YDL159W	172481	174028	1548	35	569	0.96	0.191	296	14	22	22	23	23	24	7	8	9	37	39	40	145	93.73	0.241379310344828	0.022609819121447	0.367571059431525	0	0
chrIV	S000028612	YDL159C-B	173056	173232	177	0	0	0	1	177	4	8	14	32	32	32	1	1	1	5	9	21	18	102.273	0	0	0	1	1
chrIV	S000002317	YDL158C	173866	174174	309	13	209	1.912	0.311	96	0	4	4	4	8	17	3	6	11	16	17	23	44	142.857	0.295454545454545	0.042071197411003	0.676375404530744	0.03	0
chrIV	S000002316	YDL157C	174232	174588	357	15	425	1.919	0.325	116	1	8	12	12	12	18	22	38	41	42	43	51	28	78.652	0.535714285714286	0.042016806722689	1.19047619047619	0.01	0
chrIV	S000002315	YDL156W	174918	176486	1569	51	2076	1.474	0.115	181	1	16	19	23	26	27	13	19	23	24	25	25	132	84.184	0.386363636363636	0.032504780114723	1.32313575525813	0	0
chrIV	S000002314	YDL155W	176773	178056	1284	21	302	0.652	0.187	240	3	9	18	25	31	32	0	4	6	7	8	12	108	84.178	0.194444444444444	0.016355140186916	0.235202492211838	0.005	0
chrIV	S000002313	YDL154W	178334	181039	2706	67	1273	1.214	0.08	216	3	7	8	8	12	18	0	4	4	4	4	4	276	102.033	0.242753623188406	0.024759793052476	0.470436067997044	0	0
chrIV	S000002312	YDL153C	181186	183018	1833	2	11	0.053	0.754	1382	4	4	6	7	11	13	0	1	1	1	1	2	168	91.703	0.011904761904762	0.001091107474086	0.006001091107474	0.98	1
chrIV	S000002311	YDL152W	182822	183187	366	0	0	0	1	366	0	0	0	0	0	0	1	1	1	1	1	7	35	95.89	0	0	0	0.943105842552001	1
chrIV	S000002310	YDL151C	183318	183899	582	0	0	0	1	582	0	1	1	1	1	1	0	0	0	1	2	5	45	77.453	0	0	0	0.943105842552001	1
chrIV	S000002309	YDL150W	183343	184611	1269	1	4	0.04	0.99	1256	0	1	1	1	1	1	3	14	15	18	19	19	109	85.962	0.009174311926606	0.000788022064618	0.003152088258471	0.96	1
chrIV	S000002308	YDL149W	184925	187918	2994	47	588	1.142	0.105	313	8	21	22	22	22	22	9	10	11	11	11	12	301	100.568	0.156146179401993	0.015698062792251	0.196392785571142	0	0
chrIV	S000002307	YDL148C	188154	190586	2433	3	3	0.083	0.447	1088	0	5	8	10	11	13	0	2	2	2	2	2	234	96.217	0.012820512820513	0.001233045622688	0.001233045622688	0.975	1
chrIV	S000002306	YDL147W	190924	192261	1338	4	39	0.233	0.753	1008	0	2	2	2	2	2	1	11	12	12	12	14	135	100.972	0.02962962962963	0.002989536621824	0.02914798206278	0.875	1
chrIV	S000002305	YDL146W	192750	194225	1476	15	169	0.721	0.226	333	0	2	11	11	11	11	1	9	13	13	13	13	155	105.085	0.096774193548387	0.010162601626016	0.11449864498645	0.025	0
chrIV	S000002304	YDL145C	194571	198176	3606	5	107	0.087	0.703	2534	6	11	14	15	16	16	0	0	3	6	8	8	304	84.327	0.016447368421053	0.001386577925679	0.02967276760954	0.98	1
chrIV	S000002303	YDL144C	198662	199732	1071	50	1508	4.889	0.097	104	13	14	14	14	14	14	6	7	8	8	8	8	67	62.617	0.746268656716418	0.046685340802988	1.40802987861811	0	0
chrIV	S000002302	YDL143W	199996	201582	1587	1	5	0.047	0.931	1478	2	6	13	15	20	20	13	17	18	22	38	38	135	85.12	0.007407407407407	0.000630119722747	0.003150598613737	0.96	1
chrIV	S000002301	YDL142C	201719	202570	852	30	1131	2.647	0.19	162	11	16	16	16	16	16	12	24	27	27	27	27	83	97.532	0.36144578313253	0.035211267605634	1.32746478873239	0	0
chrIV	S000002300	YDL141W	203039	205111	2073	3	8	0.064	0.531	1101	1	3	22	24	25	25	4	12	19	19	19	19	194	93.629	0.015463917525773	0.001447178002894	0.003859141341052	0.99	1
chrIV	S000002299	YDL140C	205360	210561	5202	14	104	0.063	0.432	2249	4	12	12	12	12	12	0	0	0	1	1	5	466	89.598	0.030042918454936	0.002691272587466	0.01999231064975	0.98	1
chrIV	S000002298	YDL139C	211375	212046	672	5	191	0.159	0.455	306	24	25	26	26	27	27	4	19	20	34	66	71	57	84.948	0.087719298245614	0.007440476190476	0.284226190476191	0.625	1
chrIV	S000002297	YDL138W	213351	215642	2292	67	1713	0.632	0.086	197	6	19	47	61	61	62	5	34	78	84	91	105	184	80.314	0.364130434782609	0.029232111692845	0.74738219895288	0	0
chrIV	S000002296	YDL137W	216158	217074	917	50	1953	1.12	0.194	178	3	40	71	73	75	80	5	33	48	55	57	65	84	91.703	0.595238095238095	0.054525627044711	2.12977099236641	0	0
chrIV	S000002295	YDL136W	217600	218367	768	31	541	0.727	0.141	108	27	48	80	81	86	101	3	16	19	22	40	43	79	102.999	0.392405063291139	0.040364583333333	0.704427083333333	0	0
chrIV	S000002294	YDL135C	218680	219288	609	27	799	0.726	0.199	121	8	19	21	24	31	37	9	27	43	46	50	51	63	103.618	0.428571428571429	0.044334975369458	1.311986863711	0	0
chrIV	S000002292	YDL134C	219662	220771	1110	33	626	0.435	0.114	126	16	28	38	41	49	51	1	2	9	31	39	46	94	84.761	0.351063829787234	0.02972972972973	0.563963963963964	0	0
chrIV	S000002293	YDL133C-A	221724	221801	78	4	58	0.724	0.397	31	5	12	31	35	39	43	11	47	55	66	67	69	5	64.935	0.8	0.051282051282051	0.743589743589744	0.11	0
chrIV	S000002291	YDL133W	222427	223740	1314	64	2279	0.664	0.081	106	4	17	32	40	58	59	4	17	19	20	20	20	116	88.347	0.551724137931034	0.048706240487062	1.73439878234399	0	0
chrIV	S000002290	YDL132W	224304	226751	2448	6	98	0.031	0.619	1515	0	2	5	11	13	20	19	29	52	58	65	72	247	100.94	0.024291497975709	0.002450980392157	0.040032679738562	0.92	1
chrIV	S000002289	YDL131W	227393	228715	1323	57	2541	0.682	0.109	144	11	49	75	79	79	79	16	25	49	49	66	71	131	99.092	0.435114503816794	0.043083900226757	1.92063492063492	0	0
chrIV	S000007232	YDL130W-A	229171	229431	261	11	192	0.676	0.579	151	19	37	44	46	48	54	6	41	62	64	68	71	23	88.462	0.478260869565217	0.042145593869732	0.735632183908046	0.265	0
chrIV	S000002288	YDL130W	229906	230527	622	34	789	0.778	0.113	70	11	26	59	69	76	84	11	36	51	54	56	69	49	78.905	0.693877551020408	0.054662379421222	1.26848874598071	0	0
chrIV	S000002287	YDL129W	231024	231899	876	25	495	0.388	0.187	164	3	18	43	49	64	69	0	7	19	29	32	33	66	75.429	0.378787878787879	0.028538812785388	0.565068493150685	0	0
chrIV	S000002286	YDL128W	232652	233887	1236	55	1357	0.666	0.092	114	7	19	32	32	33	35	2	12	30	45	46	50	102	82.591	0.53921568627451	0.044498381877023	1.09789644012945	0	0
chrIV	S000002285	YDL127W	234927	235853	927	60	1264	0.942	0.086	80	2	9	24	43	44	45	8	19	25	25	25	25	87	93.952	0.689655172413793	0.064724919093851	1.36353829557713	0	0
chrIV	S000002284	YDL126C	236157	238664	2508	9	231	0.046	0.935	2346	5	14	19	24	31	49	1	9	14	25	44	76	203	80.973	0.044334975369458	0.003588516746411	0.092105263157895	0.87	1
chrIV	S000002283	YDL125C	239019	239606	588	53	1840	1.403	0.134	79	6	29	29	29	29	29	25	44	72	85	87	93	52	88.586	1.01923076923077	0.090136054421769	3.12925170068027	0	0
chrIV	S000002282	YDL124W	240259	241197	939	51	2329	0.914	0.117	110	34	85	112	136	145	145	22	38	43	46	66	70	79	84.222	0.645569620253165	0.054313099041534	2.48029818956337	0	0
chrIV	S000002281	YDL123W	241418	241840	423	14	255	0.57	0.286	121	20	38	46	49	55	87	3	5	26	27	29	32	26	61.611	0.538461538461538	0.033096926713948	0.602836879432624	0.005	0
chrIV	S000002280	YDL122W	242552	244981	2430	75	1605	0.576	0.068	166	1	5	21	23	27	33	1	4	7	27	27	37	232	95.513	0.323275862068965	0.030864197530864	0.660493827160494	0	0
chrIV	S000002279	YDL121C	245133	245582	450	14	584	0.641	0.211	95	2	7	14	14	17	19	20	41	41	43	53	59	40	89.087	0.35	0.031111111111111	1.29777777777778	0	0
chrIV	S000002278	YDL120W	245923	246447	525	5	73	0.202	0.627	329	3	24	29	32	37	40	3	19	20	27	32	44	54	103.053	0.092592592592593	0.00952380952381	0.139047619047619	0.555	0
chrIV	S000002277	YDL119C	246689	247612	924	37	1056	0.889	0.095	88	7	20	20	20	41	43	6	14	20	20	21	26	96	104.009	0.385416666666667	0.04004329004329	1.14285714285714	0	0
chrIV	S000002276	YDL118W	247302	247682	381	13	372	0.736	0.278	106	2	7	10	16	19	40	10	14	30	31	32	32	32	84.211	0.40625	0.034120734908137	0.976377952755906	0.005	0
chrIV	S000002275	YDL117W	248581	251238	2658	47	705	0.355	0.112	299	4	7	13	18	22	28	11	22	23	23	23	23	262	98.607	0.179389312977099	0.017682468021069	0.265237020316027	0	0
chrIV	S000002274	YDL116W	251566	253746	2181	19	151	0.248	0.271	592	8	18	24	26	27	28	3	12	24	25	25	37	223	102.294	0.085201793721973	0.008711600183402	0.069234296194406	0.05	0
chrIV	S000002273	YDL115C	253995	255126	1132	21	327	0.56	0.357	404	11	18	22	23	23	27	4	18	20	22	24	24	113	99.912	0.185840707964602	0.018551236749117	0.28886925795053	0.035	0
chrIV	S000007598	YDL114W-A	254935	255048	114	3	6	0.825	0.728	83	0	0	1	3	12	14	1	9	12	14	16	18	9	79.646	0.333333333333333	0.026315789473684	0.052631578947369	0.455	0
chrIV	S000002272	YDL114W	255604	256530	927	24	411	0.773	0.157	146	3	7	18	19	20	30	2	2	3	3	6	7	89	96.112	0.269662921348315	0.025889967637541	0.44336569579288	0	0
chrIV	S000002271	YDL113C	256633	258555	1923	36	740	0.6	0.095	183	2	6	10	12	14	16	7	27	30	32	33	33	200	104.058	0.18	0.018720748829953	0.384815392615705	0	0
chrIV	S000002270	YDL112W	258915	263225	4311	98	1591	0.878	0.051	218	3	20	23	24	26	27	3	4	4	5	9	13	450	104.408	0.217777777777778	0.022732544653213	0.369055903502668	0	0
chrIV	S000002269	YDL111C	263313	264110	798	4	52	0.186	0.456	364	3	9	13	16	17	20	0	3	6	10	34	34	70	87.829	0.057142857142857	0.005012531328321	0.065162907268171	0.875	1
chrIV	S000002268	YDL110C	264512	264964	453	29	1989	2.581	0.256	116	3	21	21	22	22	26	10	30	37	38	38	39	37	81.858	0.783783783783784	0.06401766004415	4.39072847682119	0	0
chrIV	S000002267	YDL109C	265258	267201	1944	47	1602	1.003	0.141	275	19	37	43	53	53	55	6	13	20	20	20	24	159	81.832	0.29559748427673	0.02417695473251	0.824074074074074	0	0
chrIV	S000002266	YDL108W	267698	268699	1002	1	1	0.042	0.726	727	2	9	16	17	19	19	4	5	11	14	15	16	97	96.903	0.010309278350516	0.000998003992016	0.000998003992016	0.96	1
chrIV	S000002265	YDL107W	268921	269976	1056	22	199	1.077	0.194	205	1	5	5	5	5	7	10	11	12	12	12	12	113	107.109	0.194690265486726	0.020833333333333	0.18844696969697	0	0
chrIV	S000002264	YDL106C	270222	271901	1680	15	126	0.423	0.232	390	0	8	12	13	17	17	4	11	16	16	16	17	169	100.655	0.088757396449704	0.008928571428571	0.075	0.035	0
chrIV	S000002263	YDL105W	272389	273597	1209	2	3	0.068	0.875	1058	5	11	20	20	21	23	5	9	12	14	16	19	124	102.649	0.016129032258065	0.001654259718776	0.002481389578164	0.955	1
chrIV	S000002262	YDL104C	273653	274876	1224	33	468	1.248	0.139	170	3	3	3	3	3	5	6	14	14	14	14	14	124	101.39	0.266129032258064	0.026960784313726	0.382352941176471	0	0
chrIV	S000002261	YDL103C	275148	276581	1434	2	56	0.07	0.987	1415	1	11	14	19	19	22	1	3	5	5	5	5	121	84.438	0.016528925619835	0.00139470013947	0.03905160390516	0.965	1
chrIV	S000002260	YDL102W	276872	280165	3294	4	13	0.053	0.609	2007	1	3	3	3	3	3	7	11	13	13	20	24	339	102.946	0.011799410029499	0.001214329083182	0.00394656952034	0.975	1
chrIV	S000002259	YDL101C	280307	281848	1542	40	1073	1.291	0.15	232	8	8	8	8	8	8	9	26	30	34	37	42	142	92.148	0.28169014084507	0.025940337224384	0.695849546044098	0	0
chrIV	S000002258	YDL100C	282112	283176	1065	18	349	0.76	0.182	194	19	31	37	39	44	44	8	23	26	29	29	32	88	82.707	0.204545454545455	0.016901408450704	0.327699530516432	0.005	0
chrIV	S000002257	YDL099W	283419	284444	1026	23	466	0.962	0.129	132	10	25	27	28	30	37	1	2	2	2	2	2	80	78.049	0.2875	0.022417153996101	0.454191033138401	0	0
chrIV	S000002256	YDL098C	284581	285165	585	6	140	0.441	0.494	289	1	4	4	6	9	10	3	8	8	8	8	9	59	101.027	0.101694915254237	0.01025641025641	0.239316239316239	0.43	0
chrIV	S000002255	YDL097C	285391	286695	1305	1	9	0.032	0.975	1272	14	17	18	20	23	24	1	6	8	11	13	17	110	84.356	0.009090909090909	0.000766283524904	0.006896551724138	0.98	1
chrIV	S000002254	YDL096C	286998	287324	327	12	276	1.535	0.346	113	13	18	18	18	18	19	2	3	3	5	6	9	23	70.552	0.521739130434783	0.036697247706422	0.844036697247706	0.015	0
chrIV	S000002253	YDL095W	287059	289512	2454	50	1001	0.822	0.086	210	7	19	20	20	20	20	6	15	23	27	29	29	206	83.979	0.242718446601942	0.020374898125509	0.407905460472698	0	0
chrIV	S000002252	YDL094C	289572	290081	510	38	1568	2.812	0.165	84	6	7	10	12	14	16	3	9	10	12	17	18	50	98.232	0.76	0.074509803921569	3.07450980392157	0	0
chrIV	S000002251	YDL093W	289909	292140	2232	61	1816	0.857	0.056	125	9	27	33	37	40	41	3	8	14	14	22	22	210	94.128	0.29047619047619	0.027329749103943	0.813620071684588	0	0
chrIV	S000002250	YDL092W	292781	293221	441	7	180	0.455	0.868	383	2	15	20	21	25	27	9	12	17	19	19	21	41	93.182	0.170731707317073	0.015873015873016	0.408163265306122	0.575	1
chrIV	S000002249	YDL091C	293392	294759	1368	29	367	0.611	0.184	252	2	12	12	14	18	20	2	10	10	10	10	14	135	98.756	0.214814814814815	0.021198830409357	0.26827485380117	0	0
chrIV	S000002248	YDL090C	295034	296329	1296	6	172	0.129	0.448	580	3	9	11	13	13	20	6	12	18	20	21	25	118	91.12	0.050847457627119	0.00462962962963	0.132716049382716	0.845	1
chrIV	S000002247	YDL089W	296820	298274	1455	44	534	0.811	0.128	186	5	11	17	17	17	17	2	5	6	6	6	8	153	105.227	0.287581699346405	0.030240549828179	0.36701030927835	0	0
chrIV	S000002246	YDL088C	298417	300003	1587	39	1133	0.61	0.138	219	1	3	12	16	19	21	10	33	34	34	35	44	137	86.381	0.284671532846715	0.024574669187146	0.713925645872716	0	0
chrIV	S000002245	YDL087C	300214	300999	786	14	252	0.439	0.786	618	30	40	41	41	43	43	1	5	10	16	29	32	54	68.79	0.259259259259259	0.017811704834606	0.320610687022901	0.83	1
chrIV	S000002244	YDL086W	301413	302234	822	72	2691	2.374	0.082	67	6	10	10	10	11	12	16	18	25	48	55	58	65	79.172	1.10769230769231	0.087591240875912	3.27372262773723	0	0
chrIV	S000028611	YDL086C-A	301655	302089	435	49	2078	3	0.147	64	3	14	16	17	17	39	3	19	23	37	42	44	37	85.253	1.32432432432432	0.11264367816092	4.77701149425287	0	0
chrIV	S000007588	YDL085C-A	302464	302670	207	10	475	1.202	0.435	90	2	8	16	19	27	27	8	26	37	41	44	47	19	92.233	0.526315789473684	0.048309178743961	2.29468599033816	0.16	0
chrIV	S000002243	YDL085W	303211	304848	1638	52	1096	0.675	0.082	134	4	18	32	38	43	51	30	30	30	30	30	30	127	77.581	0.409448818897638	0.031746031746032	0.669108669108669	0	0
chrIV	S000002242	YDL084W	305237	306577	1341	0	0	0	1	1341	0	0	27	29	31	32	3	15	23	30	34	38	130	97.015	0	0	0	0.943105842552001	1
chrIV	S000002241	YDL083C	306926	307789	864	31	418	0.644	0.216	187	8	15	16	16	16	16	11	16	20	29	31	33	72	83.43	0.430555555555556	0.03587962962963	0.483796296296296	0	0
chrIV	S000002240	YDL082W	308424	309388	965	41	1536	0.799	0.101	97	14	27	31	34	34	42	8	14	19	19	31	35	85	88.174	0.482352941176471	0.042487046632124	1.59170984455959	0	0
chrIV	S000002239	YDL081C	309802	310122	321	2	65	0.116	0.738	237	3	21	29	33	34	45	0	4	9	14	14	19	20	62.5	0.1	0.006230529595016	0.202492211838006	0.23	0
chrIV	S000002238	YDL080C	310642	312471	1830	56	1562	0.595	0.16	293	7	11	13	13	27	30	10	17	32	38	42	50	164	89.666	0.341463414634146	0.030601092896175	0.853551912568306	0	0
chrIV	S000002237	YDL079C	312951	314748	1798	138	3713	1.642	0.044	80	16	31	42	46	46	48	13	31	46	50	59	69	170	94.602	0.811764705882353	0.076751946607342	2.0650723025584	0	0
chrIV	S000002236	YDL078C	315357	316388	1032	91	2324	1.973	0.091	94	14	40	59	72	81	92	5	23	40	41	41	42	98	95.053	0.928571428571429	0.088178294573644	2.25193798449612	0	0
chrIV	S000002235	YDL077C	316971	320120	3150	5	19	0.03	0.347	1092	2	12	28	37	43	48	0	0	5	8	8	17	326	103.525	0.015337423312884	0.001587301587302	0.006031746031746	0.25	0
chrIV	S000002234	YDL076C	320668	321552	885	25	258	0.577	0.211	187	3	7	9	9	9	9	2	20	20	20	20	37	89	100.679	0.280898876404494	0.028248587570622	0.291525423728814	0	0
chrIV	S000002233	YDL075W	322226	322988	763	5	34	0.13	0.634	484	0	0	0	5	5	7	8	22	28	43	53	53	88	115.486	0.056818181818182	0.006553079947575	0.044560943643513	0.615	1
chrIV	S000002232	YDL074C	324047	326149	2103	15	99	0.15	0.196	413	12	36	79	82	85	85	2	4	5	6	7	10	209	99.429	0.07177033492823	0.007132667617689	0.047075606276748	0.035	0
chrIV	S000002231	YDL073W	326613	329567	2955	40	651	0.382	0.121	358	6	11	15	16	16	17	14	24	29	33	50	50	345	116.791	0.115942028985507	0.013536379018613	0.220304568527919	0	0
chrIV	S000002230	YDL072C	329836	330447	612	27	1035	1.194	0.24	147	17	37	37	39	42	43	22	42	48	50	52	53	52	85.106	0.519230769230769	0.044117647058824	1.69117647058824	0	0
chrIV	S000002229	YDL071C	330666	331040	375	57	2304	4.312	0.083	31	17	51	54	59	73	74	3	10	15	17	21	23	23	61.497	2.47826086956522	0.152	6.144	0	0
chrIV	S000002228	YDL070W	331024	332940	1917	66	3282	0.962	0.084	161	14	30	56	64	69	69	7	10	10	12	24	29	182	94.99	0.362637362637363	0.034428794992175	1.71205007824726	0	0
chrIV	S000002227	YDL069C	333121	333810	690	13	82	0.534	0.501	346	4	11	17	18	20	23	2	9	10	14	16	21	78	113.208	0.166666666666667	0.018840579710145	0.118840579710145	0.12	0
chrIV	S000002226	YDL068W	333500	333829	330	8	19	0.71	0.315	104	0	0	5	8	10	12	2	14	15	20	22	29	33	100.304	0.242424242424242	0.024242424242424	0.057575757575758	0.2	0
chrIV	S000002225	YDL067C	334217	334396	180	8	71	1.452	0.361	65	0	5	7	9	14	22	4	11	23	30	38	41	10	55.866	0.8	0.044444444444445	0.394444444444444	0.035	0
chrIV	S000002224	YDL066W	334835	336121	1287	45	1120	1.139	0.127	163	7	18	22	23	26	26	4	8	10	10	15	15	114	88.647	0.394736842105263	0.034965034965035	0.87024087024087	0	0
chrIV	S000002223	YDL065C	336249	337277	1029	18	365	0.554	0.332	342	4	6	9	15	18	31	10	12	12	12	12	14	107	104.086	0.168224299065421	0.017492711370262	0.354713313896987	0.01	0
chrIV	S000002222	YDL064W	337487	338070	584	0	0	0	1	584	1	12	17	18	19	22	3	6	7	10	13	15	56	96.055	0	0	0	0.921208360166992	1
chrIV	S000002221	YDL063C	338272	340134	1863	41	677	0.769	0.105	195	3	6	6	6	10	10	4	19	23	23	29	29	203	109.023	0.201970443349754	0.022007514761138	0.363392377885131	0	0
chrIV	S000002220	YDL062W	339857	340282	426	28	482	2.457	0.183	78	8	8	8	10	11	12	4	19	19	24	30	30	43	101.176	0.651162790697674	0.065727699530517	1.13145539906103	0	0
chrIV	S000002219	YDL061C	340628	341219	592	15	100	1.005	0.324	192	2	7	22	29	29	29	15	21	21	21	21	21	52	87.986	0.288461538461538	0.025337837837838	0.168918918918919	0.01	0
chrIV	S000002218	YDL060W	341619	343985	2367	0	0	0	1	2367	0	3	18	21	23	27	11	17	21	24	28	34	232	98.056	0	0	0	0.943105842552001	1
chrIV	S000002217	YDL059C	344237	344953	717	25	323	1.611	0.205	147	3	12	12	12	12	12	3	8	14	16	16	16	51	71.229	0.490196078431372	0.03486750348675	0.450488145048815	0	0
chrIV	S000002216	YDL058W	345665	351037	5373	21	299	0.099	0.499	2681	2	7	15	18	21	29	13	15	27	29	32	33	532	99.032	0.039473684210526	0.003908431044109	0.055648613437558	0.67	1
chrIV	S000002215	YDL057W	351434	352420	987	23	544	0.662	0.156	154	13	26	39	42	43	43	9	12	19	21	23	26	77	78.093	0.298701298701299	0.023302938196555	0.551165146909828	0	0
chrIV	S000002214	YDL056W	352877	355378	2502	50	1207	0.444	0.125	314	2	13	19	20	22	40	10	16	18	18	18	19	247	98.76	0.202429149797571	0.019984012789768	0.482414068745004	0	0
chrIV	S000002213	YDL055C	355674	356759	1086	2	11	0.032	0.966	1049	1	7	17	19	22	23	0	1	28	49	62	86	87	80.184	0.022988505747127	0.001841620626151	0.010128913443831	0.955	1
chrIV	S000002212	YDL054C	359825	361285	1461	55	993	0.513	0.092	134	8	23	32	35	54	75	8	31	33	36	39	42	122	83.562	0.450819672131147	0.037645448323066	0.679671457905544	0	0
chrIV	S000002211	YDL053C	361699	362256	558	15	100	0.353	0.156	87	5	10	25	30	31	36	4	7	22	22	24	57	44	78.995	0.340909090909091	0.026881720430108	0.17921146953405	0.005	0
chrIV	S000002210	YDL052C	362672	363583	912	35	478	0.521	0.163	149	12	41	45	47	49	53	14	37	42	45	51	59	80	87.816	0.4375	0.038377192982456	0.524122807017544	0	0
chrIV	S000002209	YDL051W	363952	364779	828	41	1447	0.68	0.174	144	6	39	46	48	48	51	8	13	20	29	52	77	68	82.225	0.602941176470588	0.04951690821256	1.7475845410628	0	0
chrIV	S000002208	YDL050C	364446	364817	372	14	344	0.51	0.306	114	2	2	14	46	47	48	6	11	22	26	43	72	27	72.776	0.518518518518518	0.037634408602151	0.924731182795699	0.015	0
chrIV	S000002207	YDL049C	365068	365874	807	79	3111	1.361	0.087	70	0	7	8	8	16	20	16	45	69	92	111	113	52	64.516	1.51923076923077	0.097893432465923	3.85501858736059	0.015	0
chrIV	S000002206	YDL048C	366739	368211	1473	122	10857	1.18	0.057	84	16	35	71	100	115	122	8	22	42	70	74	74	106	72.011	1.15094339622642	0.082824168363883	7.37067209775967	0	0
chrIV	S000002205	YDL047W	369771	370706	936	7	93	0.119	0.591	553	0	2	10	19	53	62	1	7	28	35	42	42	71	75.936	0.098591549295775	0.007478632478632	0.099358974358974	0.62	1
chrIV	S000002204	YDL046W	371240	371761	522	28	889	0.87	0.132	69	7	23	24	25	25	27	4	18	28	29	29	29	39	74.856	0.717948717948718	0.053639846743295	1.70306513409962	0	0
chrIV	S000006430	YDL045W-A	372248	372535	288	2	5	0.114	0.559	161	0	12	24	29	35	39	0	1	1	1	1	2	26	90.592	0.076923076923077	0.006944444444444	0.017361111111111	0.67	1
chrIV	S000002203	YDL045C	372688	373608	921	0	0	0	1	921	1	2	3	27	34	50	1	10	11	13	13	13	86	93.478	0	0	0	0.921208360166992	1
chrIV	S000002202	YDL044C	373967	375289	1323	9	22	0.122	0.246	325	2	10	11	11	11	11	5	25	27	27	27	31	136	102.874	0.066176470588235	0.006802721088435	0.016628873771731	0.16	0
chrIV	S000002201	YDL043C	375680	376480	801	0	0	0	1	801	2	7	12	14	14	14	1	10	15	15	15	19	77	96.25	0	0	0	0.906244192082427	1
chrIV	S000002200	YDL042C	376757	378445	1689	47	556	0.67	0.308	520	0	9	9	9	10	11	20	28	34	35	35	37	161	95.379	0.291925465838509	0.027827116637063	0.329188869153345	0.05	0
chrIV	S000002199	YDL041W	378102	378455	354	20	243	1.503	0.333	118	3	12	12	12	12	14	20	26	32	33	33	35	25	70.822	0.8	0.056497175141243	0.686440677966101	0.005	0
chrIV	S000002198	YDL040C	378874	381438	2565	41	577	0.497	0.116	297	9	19	38	42	42	46	8	32	33	34	38	41	246	95.944	0.166666666666667	0.01598440545809	0.22495126705653	0.005	0
chrIV	S000002197	YDL039C	381985	384081	2097	55	1411	0.864	0.107	224	5	6	28	31	34	34	7	9	9	10	10	11	121	57.729	0.454545454545454	0.02622794468288	0.672865999046256	0	0
chrIV	S000002195	YDL037C	384601	385587	987	16	171	0.537	0.475	469	2	3	5	8	10	12	1	6	13	16	17	31	60	60.852	0.266666666666667	0.016210739614995	0.173252279635258	0.24	0
chrIV	S000002194	YDL036C	387513	388901	1389	27	409	0.712	0.194	269	6	7	16	22	23	33	10	18	23	23	23	23	140	100.865	0.192857142857143	0.019438444924406	0.294456443484521	0	0
chrIV	S000002193	YDL035C	389172	392057	2886	49	755	0.724	0.197	569	0	14	17	21	23	27	14	31	35	50	55	61	296	102.6	0.165540540540541	0.016978516978517	0.261607761607762	0.005	0
chrIV	S000002192	YDL034W	391783	392127	345	8	143	1.049	0.267	92	4	8	8	9	11	11	26	29	38	39	43	50	25	72.674	0.32	0.023188405797102	0.414492753623188	0.035	0
chrIV	S000002191	YDL033C	392659	393912	1254	58	1185	2.384	0.089	111	18	29	36	38	41	42	5	8	9	9	10	10	112	89.385	0.517857142857143	0.046251993620415	0.944976076555024	0	0
chrIV	S000002190	YDL032W	393690	394001	312	11	110	1.724	0.324	101	5	12	13	19	37	61	5	6	6	6	6	6	29	93.248	0.379310344827586	0.03525641025641	0.352564102564103	0.01	0
chrIV	S000002189	YDL031W	394217	397204	2988	3	6	0.04	0.651	1944	1	4	8	13	17	31	5	10	10	10	10	10	265	88.718	0.011320754716981	0.001004016064257	0.002008032128514	0.99	1
chrIV	S000002188	YDL030W	397537	399129	1593	5	13	0.119	0.438	698	0	1	3	3	3	3	19	21	21	21	21	22	148	92.965	0.033783783783784	0.003138731952291	0.008160703075957	0.95	1
chrIV	S000002187	YDL029W	399340	400638	1299	1	1	0.027	0.794	1031	2	19	20	20	20	20	1	3	5	5	5	5	103	79.353	0.009708737864078	0.000769822940724	0.000769822940724	0.95	1
chrIV	S000002186	YDL028C	400997	403291	2295	1	1	0.011	0.57	1308	3	7	8	8	8	8	0	0	15	17	20	24	232	101.133	0.004310344827586	0.000435729847495	0.000435729847495	0.695	1
chrIV	S000002185	YDL027C	403695	404957	1263	29	900	0.605	0.214	270	14	16	16	16	16	16	8	22	24	25	27	28	141	111.727	0.205673758865248	0.022961203483769	0.712589073634204	0	0
chrIV	S000002184	YDL026W	404749	405060	312	15	579	1.259	0.356	111	2	3	8	15	15	15	14	26	29	30	33	36	34	109.325	0.441176470588235	0.048076923076923	1.85576923076923	0.03	0
chrIV	S000002183	YDL025C	405344	407206	1863	41	619	0.535	0.098	182	5	15	19	21	24	24	2	7	22	28	32	37	162	87.003	0.253086419753086	0.022007514761138	0.332259796027912	0	0
chrIV	S000028610	YDL025W-A	405410	405514	105	0	0	0	1	105	4	8	24	24	30	30	3	3	6	9	11	16	8	76.923	0	0	0	1	1
chrIV	S000002182	YDL024C	408451	409857	1407	58	1407	0.943	0.097	136	2	4	11	16	26	26	5	9	14	37	55	69	123	87.482	0.471544715447154	0.041222459132907	1	0	0
chrIV	S000028537	YDL022C-A	409808	410056	249	10	90	0.892	0.249	62	3	5	11	13	18	22	1	6	12	17	26	50	17	68.548	0.588235294117647	0.040160642570281	0.36144578313253	0.01	0
chrIV	S000002181	YDL023C	411761	412081	321	19	712	1.245	0.336	108	16	43	59	70	75	80	6	11	16	20	22	28	25	78.125	0.76	0.059190031152648	2.21806853582554	0	0
chrIV	S000002180	YDL022W	411825	413000	1176	50	782	0.905	0.092	108	7	34	51	58	64	71	2	4	18	22	26	31	94	80	0.531914893617021	0.042517006802721	0.664965986394558	0	0
chrIV	S000002179	YDL021W	413953	414888	936	34	539	0.726	0.182	170	12	26	35	57	60	63	14	23	24	24	25	30	91	97.326	0.373626373626374	0.036324786324786	0.575854700854701	0	0
chrIV	S000002178	YDL020C	415113	416708	1596	26	222	0.332	0.159	253	10	20	24	28	32	40	2	7	16	27	31	34	150	94.044	0.173333333333333	0.016290726817043	0.139097744360902	0	0
chrIV	S000002177	YDL019C	417663	421514	3852	70	1432	0.4	0.089	341	0	11	22	36	37	38	4	7	31	35	38	40	345	89.587	0.202898550724638	0.018172377985462	0.371754932502596	0	0
chrIV	S000002176	YDL018C	422833	423510	678	9	80	0.38	0.522	354	1	1	4	5	13	13	10	29	34	35	35	35	57	84.195	0.157894736842105	0.013274336283186	0.117994100294985	0.185	0
chrIV	S000002175	YDL017W	424209	425732	1524	7	89	0.132	0.913	1391	1	7	12	22	22	22	2	8	8	8	8	8	145	95.207	0.048275862068966	0.004593175853018	0.058398950131234	0.985	1
chrIV	S000002174	YDL016C	425570	425872	303	9	97	0.918	0.231	70	0	0	0	0	0	5	7	8	8	8	8	9	36	119.205	0.25	0.02970297029703	0.32013201320132	0.02	0
chrIV	S000002173	YDL015C	426002	426934	933	0	0	0	1	933	5	9	12	12	12	12	0	1	1	1	1	6	96	103.004	0	0	0	0.995	1
chrIV	S000002172	YDL014W	427364	428347	984	5	17	0.162	0.823	810	0	0	0	0	0	1	2	8	13	15	15	15	62	63.072	0.080645161290323	0.005081300813008	0.017276422764228	0.605	1
chrIV	S000002171	YDL013W	429067	430926	1860	9	75	0.155	0.273	507	2	9	12	14	14	15	2	6	8	28	35	37	138	74.233	0.065217391304348	0.004838709677419	0.040322580645161	0.2	0
chrIV	S000002170	YDL012C	431108	431517	410	13	279	1.033	0.18	74	4	6	6	7	7	7	22	33	35	54	57	57	33	80.685	0.393939393939394	0.031707317073171	0.680487804878049	0	0
chrIV	S000002169	YDL011C	432308	432631	324	7	89	0.715	0.262	85	11	29	35	48	52	52	1	5	6	12	12	49	25	77.399	0.28	0.021604938271605	0.274691358024691	0.045	0
chrIV	S000002168	YDL010W	432330	433025	696	17	206	0.785	0.134	93	7	26	33	46	48	48	0	3	16	16	20	21	64	92.086	0.265625	0.024425287356322	0.295977011494253	0	0
chrIV	S000002167	YDL009C	432925	433248	324	4	80	0.394	0.633	205	5	8	10	19	21	27	8	17	17	19	30	33	40	123.839	0.1	0.012345679012346	0.246913580246914	0.545	0
chrIV	S000002166	YDL008W	433497	433994	498	4	35	0.243	0.663	330	4	18	20	25	26	32	6	27	32	32	32	33	42	84.507	0.095238095238095	0.008032128514056	0.070281124497992	0.695	1
chrIV	S000113557	YDL007C-A	436567	436824	258	10	224	1.152	0.275	71	3	3	5	18	18	20	2	7	15	17	23	23	26	101.167	0.384615384615385	0.038759689922481	0.868217054263566	0.02	0
chrIV	S000002165	YDL007W	438047	439360	1314	2	21	0.034	0.71	933	3	7	8	15	21	22	13	22	23	25	25	35	126	95.963	0.015873015873016	0.001522070015221	0.015981735159817	0.99	1
chrIV	S000002164	YDL006W	439909	440754	846	2	9	0.046	0.876	741	1	1	6	6	6	6	19	29	33	34	37	37	84	99.408	0.023809523809524	0.002364066193853	0.010638297872341	0.375	0
chrIV	S000002163	YDL005C	441014	442309	1296	25	390	0.346	0.125	162	10	28	28	28	30	41	3	17	25	28	29	48	108	83.398	0.231481481481481	0.01929012345679	0.300925925925926	0	0
chrIV	S000002162	YDL004W	443029	443511	483	2	2	0.076	0.433	209	3	3	10	15	15	18	1	3	23	30	30	30	43	89.212	0.046511627906977	0.004140786749482	0.004140786749482	0.7	1
chrIV	S000002161	YDL003W	444683	446383	1701	3	4	0.03	0.527	896	0	1	4	8	9	9	7	19	31	37	46	48	147	86.471	0.020408163265306	0.001763668430335	0.002351557907113	0.94	1
chrIV	S000002160	YDL002C	446967	447578	612	41	1125	1.221	0.121	74	2	4	15	15	15	15	15	31	33	40	52	56	59	96.563	0.694915254237288	0.066993464052288	1.83823529411765	0	0
chrIV	S000002159	YDL001W	447984	449276	1293	110	5228	1.636	0.06	78	2	26	41	45	49	56	7	37	58	78	95	100	125	96.749	0.88	0.08507347254447	4.04331013147718	0	0
chrIV	S000002408	YDR001C	450220	452475	2256	189	6882	1.492	0.045	102	25	35	47	59	62	71	7	13	38	38	38	52	199	88.248	0.949748743718593	0.083776595744681	3.05053191489362	0	0
chrIV	S000002409	YDR002W	453045	453650	606	0	0	0	1	606	0	2	19	23	33	39	6	10	24	29	34	57	54	89.256	0	0	0	0.943105842552001	1
chrIV	S000002410	YDR003W	454122	454754	633	39	1003	0.881	0.158	100	6	25	31	31	31	39	5	20	29	33	34	39	52	82.278	0.75	0.061611374407583	1.58451816745656	0	0
chrIV	S000028819	YDR003W-A	454782	454904	123	12	664	1.392	0.301	37	3	6	17	19	24	24	8	18	25	34	36	36	14	114.754	0.857142857142857	0.097560975609756	5.39837398373984	0.08	0
chrIV	S000002411	YDR004W	455201	456583	1383	60	749	0.528	0.11	152	18	28	38	40	44	45	5	9	11	12	12	12	141	102.026	0.425531914893617	0.043383947939263	0.541576283441793	0	0
chrIV	S000002412	YDR005C	456836	458103	1268	18	238	0.17	0.258	327	2	7	11	17	21	25	0	6	10	14	17	18	121	95.501	0.148760330578512	0.014195583596215	0.187697160883281	0.03	0
chrIV	S000002413	YDR006C	458542	461247	2706	65	1819	0.304	0.123	334	4	12	13	16	16	19	5	24	49	58	66	86	259	95.749	0.250965250965251	0.024020694752402	0.672209903917221	0	0
chrIV	S000002414	YDR007W	461842	462516	675	56	6853	1.252	0.133	90	18	32	52	56	57	61	31	43	63	89	95	102	54	80.119	1.03703703703704	0.082962962962963	10.1525925925926	0	0
chrIV	S000002415	YDR008C	462252	462602	351	63	8368	2.778	0.088	31	2	7	16	41	45	48	13	19	35	65	70	73	30	85.714	2.1	0.179487179487179	23.8404558404558	0.005	0
chrIV	S000002416	YDR009W	463434	464996	1563	112	7257	1.179	0.057	89	21	45	88	105	116	123	24	72	105	117	119	120	138	88.348	0.811594202898551	0.071657069737684	4.64299424184261	0	0
chrIV	S000002417	YDR010C	465051	465383	333	121	9195	6.613	0.09	30	17	29	38	44	47	54	28	64	83	85	87	92	18	54.217	6.72222222222222	0.363363363363363	27.6126126126126	0	0
chrIV	S000002418	YDR011W	465919	470424	4506	119	2576	0.45	0.081	367	15	41	72	105	118	124	3	6	9	17	26	31	407	90.344	0.292383292383292	0.026409232134931	0.571682201509099	0.005	0
chrIV	S000002419	YDR012W	471853	472941	1089	18	974	0.302	0.557	607	22	34	41	41	42	49	5	12	12	12	20	22	77	70.772	0.233766233766234	0.016528925619835	0.894398530762167	0.68	1
chrIV	S000002420	YDR013W	473157	473783	627	0	0	0	1	627	3	12	14	14	14	32	3	14	17	19	20	22	72	115.016	0	0	0	0.999545454545454	1
chrIV	S000002421	YDR014W	474046	475989	1944	29	726	0.31	0.094	183	8	15	15	15	20	20	1	2	5	10	13	18	221	113.742	0.131221719457014	0.014917695473251	0.373456790123457	0	0
chrIV	S000113613	YDR014W-A	477797	478285	489	15	377	0.938	0.284	139	3	9	14	19	22	25	6	7	7	29	29	29	34	69.672	0.441176470588235	0.030674846625767	0.770961145194274	0	0
chrIV	S000002422	YDR015C	477960	478199	240	9	238	1.15	0.333	80	5	6	11	13	16	20	1	7	8	9	9	9	15	62.762	0.6	0.0375	0.991666666666667	0.1	0
chrIV	S000002423	YDR016C	478474	478758	285	1	46	0.1	0.912	260	1	7	10	12	17	20	0	20	21	21	21	22	24	84.507	0.041666666666667	0.003508771929825	0.16140350877193	0.79	1
chrIV	S000002424	YDR017C	479115	482267	3153	20	290	0.153	0.385	1213	1	18	18	20	28	32	3	6	12	15	16	21	295	93.591	0.067796610169492	0.006343165239454	0.09197589597209	0.53	0
chrIV	S000002425	YDR018C	482670	483860	1191	50	1267	1.231	0.105	125	6	22	23	33	33	33	15	32	39	39	41	56	123	103.361	0.40650406504065	0.041981528127624	1.06381192275399	0	0
chrIV	S000002426	YDR019C	484163	485365	1203	49	657	1.216	0.167	201	2	19	24	25	30	36	14	23	28	31	33	33	96	79.867	0.510416666666667	0.040731504571904	0.546134663341646	0	0
chrIV	S000002427	YDR020C	485746	486444	699	31	722	1.33	0.25	175	6	20	31	32	37	43	2	15	15	15	15	18	62	88.825	0.5	0.044349070100143	1.03290414878398	0	0
chrIV	S000002428	YDR021W	486804	488003	1200	0	0	0	1	1200	0	8	9	11	16	26	5	9	13	22	31	31	112	93.411	0	0	0	0.943105842552001	1
chrIV	S000002429	YDR022C	488072	488662	591	25	492	1.391	0.272	161	3	3	3	3	3	8	37	53	54	74	74	74	52	88.136	0.480769230769231	0.042301184433164	0.83248730964467	0	0
chrIV	S000002430	YDR023W	489508	490896	1389	2	9	0.048	0.711	988	0	5	14	23	25	25	1	22	30	32	36	45	135	97.262	0.014814814814815	0.001439884809215	0.006479481641469	0.975	1
chrIV	S000002431	YDR024W	491017	491502	486	57	1267	4.226	0.126	61	1	2	2	2	2	2	2	3	8	8	17	20	35	72.165	1.62857142857143	0.117283950617284	2.60699588477366	0	0
chrIV	S000002432	YDR025W	491515	492324	810	24	303	0.914	0.179	145	14	25	29	30	31	31	8	14	17	22	24	24	81	100.124	0.296296296296296	0.02962962962963	0.374074074074074	0	0
chrIV	S000002433	YDR026C	492556	494268	1713	32	576	0.553	0.151	259	9	18	23	29	32	42	2	7	11	11	11	11	148	86.449	0.216216216216216	0.018680677174548	0.336252189141856	0	0
chrIV	S000002434	YDR027C	494649	497318	2670	1	8	0.009	0.97	2589	4	14	17	18	19	21	0	0	3	8	8	8	258	96.665	0.003875968992248	0.000374531835206	0.002996254681648	0.955	1
chrIV	S000002435	YDR028C	497835	500879	3045	18	306	0.124	0.264	805	9	10	10	10	10	10	0	0	1	7	17	17	282	92.641	0.063829787234043	0.005911330049261	0.100492610837438	0.07	0
chrIV	S000002436	YDR029W	501100	501414	315	5	50	0.39	0.467	147	0	0	1	1	1	1	4	8	23	28	28	32	26	82.803	0.192307692307692	0.015873015873016	0.158730158730159	0.34	0
chrIV	S000002437	YDR030C	501753	503273	1521	50	1494	0.764	0.107	163	16	25	28	28	28	28	13	34	37	39	41	54	146	96.053	0.342465753424657	0.032873109796187	0.982248520710059	0.005	0
chrIV	S000002438	YDR031W	503498	503863	366	8	142	0.512	0.322	118	16	34	37	40	40	49	1	8	16	19	46	50	36	98.63	0.222222222222222	0.021857923497268	0.387978142076503	0.06	0
chrIV	S000002439	YDR032C	504099	504695	597	29	792	1.171	0.161	96	4	10	14	30	35	36	4	23	27	31	40	59	45	75.503	0.644444444444444	0.04857621440536	1.32663316582915	0	0
chrIV	S000002440	YDR033W	508147	509109	963	45	893	1.215	0.08	77	1	2	15	28	43	46	1	1	10	21	24	26	89	92.516	0.50561797752809	0.046728971962617	0.927310488058152	0	0
chrIV	S000002441	YDR034C	509737	512109	2373	53	849	0.474	0.086	204	15	28	31	33	42	47	3	14	40	47	50	51	242	102.024	0.21900826446281	0.022334597555837	0.357774968394437	0	0
chrIV	S000007233	YDR034C-A	520516	520692	177	5	28	1.014	0.548	97	5	6	8	14	14	14	10	12	20	27	42	45	18	102.273	0.277777777777778	0.028248587570622	0.15819209039548	0.225	0
chrIV	S000007234	YDR034W-B	521314	521469	156	6	237	1.419	0.519	81	4	10	22	24	29	36	18	48	52	52	63	66	14	90.323	0.428571428571429	0.038461538461539	1.51923076923077	0.4	0
chrIV	S000002442	YDR035W	521816	522928	1113	40	1387	1.452	0.201	224	12	47	57	62	70	75	3	8	10	13	15	18	112	100.719	0.357142857142857	0.035938903863432	1.24618149146451	0	0
chrIV	S000002443	YDR036C	523211	524713	1503	44	1403	1.578	0.098	148	7	11	13	23	23	58	6	27	37	38	38	38	160	106.525	0.275	0.029274783765802	0.933466400532269	0	0
chrIV	S000002444	YDR037W	525440	527215	1776	1	2	0.028	0.943	1674	0	1	19	31	33	33	7	12	14	14	14	14	167	94.085	0.005988023952096	0.000563063063063	0.001126126126126	0.995	1
chrIV	S000002445	YDR038C	527422	530697	3276	14	199	0.137	0.784	2569	3	11	11	11	11	11	0	0	0	0	0	0	321	98.015	0.043613707165109	0.004273504273504	0.060744810744811	0.795	1
chrIV	S000002446	YDR039C	531307	534582	3276	0	0	0	1	3276	0	0	0	0	0	0	0	0	0	0	1	2	320	97.71	0	0	0	0.943105842552001	1
chrIV	S000002447	YDR040C	535192	538467	3276	20	444	0.156	0.579	1896	0	0	0	0	0	0	3	5	22	48	62	62	320	97.71	0.0625	0.006105006105006	0.135531135531136	0.925	1
chrIV	S000002448	YDR041W	539803	540414	612	8	189	0.312	0.359	220	3	24	42	66	96	99	1	4	5	6	25	38	60	98.2	0.133333333333333	0.013071895424837	0.308823529411765	0.34	0
chrIV	S000002449	YDR042C	540601	541203	603	21	842	0.722	0.265	160	3	4	7	9	22	49	1	10	25	52	73	82	65	107.973	0.323076923076923	0.034825870646766	1.39635157545605	0	0
chrIV	S000002450	YDR043C	542674	543369	696	19	441	0.496	0.395	275	17	32	48	59	68	70	3	3	13	25	55	60	64	92.086	0.296875	0.027298850574713	0.633620689655172	0.085	0
chrIV	S000002451	YDR044W	546642	547628	987	2	19	0.032	0.439	433	2	6	14	22	29	30	1	4	4	4	10	15	73	74.037	0.027397260273973	0.002026342451874	0.019250253292807	0.915	1
chrIV	S000002452	YDR045C	547978	548310	333	0	0	0	1	333	0	5	5	5	5	11	0	0	7	16	18	20	35	105.422	0	0	0	0.943105842552001	1
chrIV	S000002453	YDR046C	548762	550576	1815	74	1910	0.684	0.074	135	5	11	11	11	12	13	9	28	54	75	85	85	144	79.383	0.513888888888889	0.040771349862259	1.05234159779614	0	0
chrIV	S000002454	YDR047W	551860	552948	1089	7	66	0.12	0.635	691	0	0	15	29	63	70	2	19	19	19	22	22	93	85.478	0.075268817204301	0.006427915518825	0.060606060606061	0.655	1
chrIV	S000002455	YDR048C	553084	553398	315	17	251	1.091	0.673	212	6	9	9	9	9	17	0	0	0	2	3	3	36	114.65	0.472222222222222	0.053968253968254	0.796825396825397	0.45	0
chrIV	S000002456	YDR049W	553254	555152	1899	11	61	0.11	0.22	418	4	19	25	25	25	25	2	6	8	8	8	14	168	88.514	0.065476190476191	0.0057925223802	0.032122169562928	0.065	0
chrIV	S000002457	YDR050C	555726	556472	747	5	27	0.143	0.793	592	6	19	31	32	32	33	1	3	6	16	17	18	54	72.386	0.092592592592593	0.00669344042838	0.036144578313253	0.53	0
chrIV	S000002458	YDR051C	557056	558060	1005	36	972	0.792	0.135	136	10	47	53	56	56	58	10	36	40	40	40	40	98	97.61	0.36734693877551	0.035820895522388	0.967164179104478	0	0
chrIV	S000002459	YDR052C	558511	560625	2115	1	2	0.009	0.855	1808	3	7	31	32	35	67	0	1	15	15	16	16	211	99.811	0.004739336492891	0.000472813238771	0.000945626477541	0.975	1
chrIV	S000002460	YDR053W	560249	560644	396	0	0	0	1	396	0	0	0	0	0	0	0	1	15	16	17	17	35	88.608	0	0	0	0.943105842552001	1
chrIV	S000002461	YDR054C	561440	562327	888	4	23	0.11	0.75	666	0	1	4	5	5	5	0	0	23	42	47	49	86	96.956	0.046511627906977	0.004504504504505	0.025900900900901	0.915	1
chrIV	S000002462	YDR055W	563527	564861	1335	48	1436	0.879	0.088	118	2	7	21	44	44	44	8	10	12	15	30	30	115	86.207	0.417391304347826	0.035955056179775	1.07565543071161	0	0
chrIV	S000002463	YDR056C	565023	565640	618	21	456	0.794	0.18	111	0	10	13	22	25	27	4	38	48	50	53	54	54	87.52	0.388888888888889	0.033980582524272	0.737864077669903	0.005	0
chrIV	S000002464	YDR057W	565927	567555	1629	38	1251	0.563	0.165	269	16	51	57	59	69	77	11	22	28	29	33	53	154	94.595	0.246753246753247	0.023327194597913	0.767955801104972	0	0
chrIV	S000002465	YDR058C	567723	568703	981	26	696	0.668	0.162	159	16	24	24	24	27	31	14	21	40	42	45	49	93	94.898	0.279569892473118	0.026503567787972	0.709480122324159	0	0
chrIV	S000002466	YDR059C	569234	569770	537	18	222	0.852	0.218	117	4	24	26	28	28	44	9	35	38	58	58	58	51	95.149	0.352941176470588	0.033519553072626	0.41340782122905	0.005	0
chrIV	S000002467	YDR060W	570649	573726	3078	9	320	0.063	0.898	2763	0	1	3	33	37	57	1	17	31	43	46	48	302	98.148	0.029801324503311	0.002923976608187	0.103963612735543	0.945	1
chrIV	S000002468	YDR061W	574164	575783	1620	70	2430	1.233	0.098	158	9	31	37	39	39	39	3	21	23	23	23	23	141	87.091	0.49645390070922	0.04320987654321	1.5	0	0
chrIV	S000002469	YDR062W	576474	578159	1686	1	1	0.018	0.638	1076	0	0	1	4	7	7	8	9	24	26	36	36	149	88.427	0.006711409395973	0.000593119810202	0.000593119810202	1	1
chrIV	S000002470	YDR063W	578663	579112	450	17	197	1.173	0.231	104	3	17	18	18	18	18	20	20	21	21	21	25	36	80.178	0.472222222222222	0.037777777777778	0.437777777777778	0	0
chrIV	S000002471	YDR064W	579458	580452	995	4	87	0.121	0.794	790	0	2	13	15	29	29	5	15	16	22	24	33	92	92.555	0.043478260869565	0.004020100502513	0.087437185929648	0.965	1
chrIV	S000002472	YDR065W	580687	581784	1098	22	72	0.565	0.179	196	8	14	15	15	15	34	3	6	11	13	18	18	120	109.389	0.183333333333333	0.020036429872496	0.065573770491803	0.015	0
chrIV	S000002473	YDR066C	581908	582498	591	39	1232	1.422	0.112	66	1	4	7	9	14	15	2	8	14	15	27	28	60	101.695	0.65	0.065989847715736	2.08460236886633	0	0
chrIV	S000002474	YDR067C	582791	583465	675	20	383	0.551	0.407	275	2	8	13	17	19	20	11	17	21	22	24	24	65	96.439	0.307692307692308	0.02962962962963	0.567407407407407	0.055	0
chrIV	S000002475	YDR068W	583713	584645	933	16	448	0.311	0.271	253	5	15	17	25	28	32	6	9	9	9	9	9	84	90.129	0.190476190476191	0.017148981779207	0.480171489817792	0	0
chrIV	S000002476	YDR069C	584939	587719	2781	0	0	0	1	2781	7	12	15	18	18	21	0	1	14	22	28	29	288	103.597	0	0	0	0.76210119047619	1
chrIV	S000002477	YDR070C	588098	588379	282	10	128	0.674	0.323	91	13	22	22	22	22	22	6	11	22	25	33	38	28	99.644	0.357142857142857	0.035460992907802	0.453900709219858	0.01	0
chrIV	S000002478	YDR071C	588827	589402	576	21	486	0.692	0.201	116	6	26	33	34	35	35	9	23	27	30	38	53	70	121.739	0.3	0.036458333333333	0.84375	0	0
chrIV	S000002479	YDR072C	589761	591344	1584	109	3804	1.047	0.074	117	9	17	24	26	37	40	10	21	49	100	128	141	140	88.44	0.778571428571429	0.068813131313131	2.40151515151515	0	0
chrIV	S000002480	YDR073W	592439	592948	510	64	2433	1.769	0.071	36	29	70	107	122	132	145	14	27	46	58	58	58	48	94.303	1.33333333333333	0.125490196078431	4.77058823529412	0	0
chrIV	S000002481	YDR074W	593893	596583	2691	11	140	0.056	0.747	2009	2	4	18	35	48	84	7	20	31	33	34	37	239	88.848	0.046025104602511	0.004087699739874	0.052025269416574	0.31	0
chrIV	S000002482	YDR075W	597156	598082	927	20	326	0.301	0.173	160	1	6	13	17	17	17	3	11	18	22	28	58	88	95.032	0.227272727272727	0.021574973031284	0.351672060409924	0	0
chrIV	S000002483	YDR076W	598468	599688	1221	113	4428	1.419	0.093	114	9	29	33	34	36	46	8	41	65	90	105	117	133	109.016	0.849624060150376	0.092547092547093	3.62653562653563	0	0
chrIV	S000002484	YDR077W	600793	601809	1017	112	5859	1.91	0.055	56	14	41	67	89	96	107	9	24	43	44	47	50	62	61.024	1.80645161290323	0.110127826941986	5.76106194690266	0	0
chrIV	S000002485	YDR078C	602198	602869	672	37	706	1.132	0.147	99	20	33	42	52	64	92	2	9	11	18	19	20	74	110.283	0.5	0.055059523809524	1.05059523809524	0	0
chrIV	S000002486	YDR079W	603064	603399	336	6	586	0.418	0.482	162	7	9	11	18	28	42	10	13	15	15	16	16	29	86.567	0.206896551724138	0.017857142857143	1.74404761904762	0.445	0
chrIV	S000007603	YDR079C-A	603593	603811	219	4	21	0.459	0.338	74	3	13	13	20	22	35	3	4	4	4	4	4	16	73.394	0.25	0.018264840182648	0.095890410958904	0.13	0
chrIV	S000002487	YDR080W	604008	606986	2979	3	24	0.021	0.441	1315	1	4	7	10	17	19	5	7	13	13	13	13	340	114.171	0.008823529411765	0.001007049345418	0.008056394763343	0.365	0
chrIV	S000002488	YDR081C	607304	610081	2778	11	319	0.081	0.538	1494	3	5	5	5	5	6	0	1	1	1	3	3	281	101.188	0.03914590747331	0.003959683225342	0.114830813534917	0.65	1
chrIV	S000002489	YDR082W	610441	611925	1485	8	300	0.144	0.532	790	0	0	0	0	0	0	10	13	13	14	14	16	143	96.361	0.055944055944056	0.005387205387205	0.202020202020202	0.905	1
chrIV	S000002490	YDR083W	612073	613251	1179	10	67	0.291	0.461	544	9	19	19	19	19	19	2	5	8	14	19	22	114	96.774	0.087719298245614	0.008481764206955	0.056827820186599	0.035	0
chrIV	S000002491	YDR084C	613405	614004	600	19	357	1.235	0.145	87	2	4	7	7	7	9	15	32	35	37	38	42	45	75.125	0.422222222222222	0.031666666666667	0.595	0	0
chrIV	S000002492	YDR085C	614288	616150	1863	37	581	0.717	0.134	250	7	33	38	40	41	45	8	24	52	60	61	61	179	96.133	0.206703910614525	0.019860440150295	0.311862587224906	0	0
chrIV	S000002493	YDR086C	616928	617170	243	0	0	0	1	243	1	11	29	47	52	55	1	3	4	4	4	4	19	78.512	0	0	0	0.921208360166992	1
chrIV	S000002494	YDR087C	617470	618306	837	1	5	0.038	0.971	813	13	15	15	21	42	47	1	13	13	13	15	24	71	84.928	0.014084507042254	0.001194743130227	0.005973715651135	0.84	1
chrIV	S000002495	YDR088C	618497	619645	1149	11	393	0.287	0.659	757	11	12	12	12	25	25	3	5	15	20	21	26	98	85.366	0.112244897959184	0.009573542210618	0.342036553524804	0.61	1
chrIV	S000002496	YDR089W	622112	624721	2610	59	643	0.593	0.172	450	14	21	38	46	55	59	8	12	13	17	18	38	279	106.938	0.211469534050179	0.022605363984674	0.246360153256705	0	0
chrIV	S000002497	YDR090C	625066	625998	933	23	346	0.63	0.152	142	2	13	18	18	20	20	6	35	41	45	45	45	81	86.91	0.283950617283951	0.02465166130761	0.370846730975348	0	0
chrIV	S000002498	YDR091C	626708	628534	1827	1	1	0.012	0.628	1148	4	5	8	12	15	17	0	2	20	21	24	29	203	111.172	0.004926108374384	0.000547345374932	0.000547345374932	0.96	1
chrIV	S000002499	YDR092W	629876	630605	730	20	201	0.634	0.145	106	9	21	21	25	37	37	3	14	27	30	33	33	70	96.022	0.285714285714286	0.027397260273973	0.275342465753425	0	0
chrIV	S000002500	YDR093W	631282	636120	4839	168	6789	0.854	0.064	309	2	3	21	24	29	42	26	48	66	88	91	91	439	90.74	0.382687927107061	0.034717916924985	1.40297582145071	0	0
chrIV	S000002501	YDR094W	635840	636175	336	47	7918	3.725	0.146	49	9	14	21	30	33	35	23	40	59	69	74	74	23	68.657	2.04347826086957	0.139880952380952	23.5654761904762	0	0
chrIV	S000002502	YDR095C	636117	636527	411	83	10479	5.745	0.075	31	14	24	33	41	46	46	14	24	30	33	36	36	26	63.415	3.19230769230769	0.201946472019465	25.4963503649635	0	0
chrIV	S000002503	YDR096W	637139	639823	2685	60	1841	0.677	0.099	266	2	10	28	50	62	69	2	5	8	11	12	15	271	100.969	0.22140221402214	0.022346368715084	0.685661080074488	0	0
chrIV	S000002504	YDR097C	640109	643837	3729	80	1327	0.609	0.063	236	7	9	10	13	19	21	0	20	21	22	28	31	362	97.103	0.220994475138122	0.021453472780907	0.355859479753285	0	0
chrIV	S000002505	YDR098C	644178	644930	753	19	644	0.72	0.173	130	8	27	31	31	33	35	10	37	42	44	44	44	80	106.383	0.2375	0.02523240371846	0.855245683930943	0.005	0
chrIV	S000002506	YDR099W	652781	654428	1648	60	1233	1.264	0.089	147	7	34	52	54	59	59	2	8	25	26	32	34	147	89.253	0.408163265306122	0.036407766990291	0.748179611650485	0	0
chrIV	S000002507	YDR100W	655013	655444	432	22	845	1.796	0.218	94	11	40	43	45	47	52	7	9	11	11	11	15	40	92.807	0.55	0.050925925925926	1.95601851851852	0	0
chrIV	S000002508	YDR101C	655686	657467	1782	35	574	0.699	0.163	290	2	7	16	18	23	24	6	13	16	31	35	38	150	84.222	0.233333333333333	0.019640852974186	0.322109988776655	0	0
chrIV	S000002509	YDR102C	657648	657980	333	21	1043	2.088	0.318	106	7	12	15	19	20	20	7	25	32	34	37	39	30	90.361	0.7	0.063063063063063	3.13213213213213	0.05	0
chrIV	S000002510	YDR103W	658350	661103	2754	72	1055	0.852	0.075	206	7	28	30	46	49	50	5	7	12	12	13	14	296	107.519	0.243243243243243	0.026143790849673	0.383079157588961	0	0
chrIV	S000002511	YDR104C	661173	664910	3738	62	1197	0.46	0.092	343	8	11	14	16	17	21	4	22	28	30	30	34	367	98.207	0.168937329700272	0.016586409844837	0.320224719101124	0	0
chrIV	S000002512	YDR105C	665349	666770	1422	25	534	0.58	0.264	375	4	7	18	19	24	24	4	17	25	29	31	31	110	77.41	0.227272727272727	0.017580872011252	0.375527426160338	0.01	0
chrIV	S000002513	YDR106W	667004	667858	855	44	1431	1.739	0.166	142	8	18	19	21	21	23	4	11	13	16	22	22	96	112.412	0.458333333333333	0.051461988304094	1.67368421052632	0	0
chrIV	S000002514	YDR107C	669016	671034	2019	30	416	0.423	0.134	271	6	12	12	12	20	26	15	25	27	28	29	34	184	91.179	0.16304347826087	0.014858841010401	0.20604259534423	0	0
chrIV	S000002515	YDR108W	671269	673365	2097	40	486	0.551	0.153	321	11	22	24	24	26	28	6	11	12	14	15	18	209	99.714	0.191387559808612	0.019074868860277	0.23175965665236	0	0
chrIV	S000002516	YDR109C	673520	675667	2148	55	1920	0.745	0.085	183	5	10	11	15	16	17	20	24	30	30	32	34	191	88.961	0.287958115183246	0.0256052141527	0.893854748603352	0	0
chrIV	S000002517	YDR110W	676102	677802	1701	57	1652	1.025	0.091	155	4	15	32	32	33	35	5	9	10	11	11	14	159	93.529	0.358490566037736	0.033509700176367	0.97119341563786	0	0
chrIV	S000002518	YDR111C	678241	679764	1524	44	1111	0.875	0.217	330	1	2	7	11	15	18	10	26	35	60	60	60	142	93.237	0.309859154929577	0.028871391076116	0.729002624671916	0	0
chrIV	S000002519	YDR112W	679544	679852	309	21	837	2.053	0.246	76	4	9	13	13	14	18	17	42	62	90	90	91	29	94.156	0.724137931034483	0.067961165048544	2.70873786407767	0.02	0
chrIV	S000002520	YDR113C	680496	681617	1122	12	225	0.281	0.669	751	36	53	59	68	72	72	0	5	19	19	27	27	98	87.422	0.122448979591837	0.010695187165775	0.200534759358289	0.68	1
chrIV	S000002521	YDR114C	681924	682226	303	19	440	1.739	0.422	128	11	19	19	19	19	32	0	0	1	1	4	13	36	119.205	0.527777777777778	0.062706270627063	1.45214521452145	0.125	0
chrIV	S000002522	YDR115W	682175	682492	318	1	9	0.085	0.953	303	2	18	36	36	36	41	2	10	10	11	13	18	20	63.091	0.05	0.00314465408805	0.028301886792453	0.79	1
chrIV	S000002523	YDR116C	682724	683581	858	13	269	0.408	0.223	191	8	9	9	13	13	13	2	23	26	27	28	28	69	80.513	0.188405797101449	0.015151515151515	0.313519813519813	0.005	0
chrIV	S000002524	YDR117C	683946	685643	1698	17	210	0.25	0.303	515	3	12	13	16	16	16	6	7	7	8	8	8	159	93.695	0.106918238993711	0.010011778563015	0.123674911660777	0.17	0
chrIV	S000002525	YDR118W	685882	687840	1959	20	473	0.264	0.56	1097	0	6	10	10	11	11	13	37	43	44	50	54	224	114.402	0.089285714285714	0.010209290454314	0.241449719244512	0.755	1
chrIV	S000028820	YDR118W-A	687768	687884	117	8	189	1.905	0.35	41	2	9	12	12	12	12	20	39	47	49	53	56	13	112.069	0.615384615384615	0.068376068376068	1.61538461538462	0.075	0
chrIV	S000002526	YDR119W	688227	690533	2307	68	1875	0.746	0.077	177	6	18	26	32	32	32	15	42	44	48	49	51	232	100.607	0.293103448275862	0.029475509319463	0.812743823146944	0	0
chrIV	S000113555	YDR119W-A	691014	691214	201	8	755	1.199	0.308	62	5	6	28	32	34	36	5	9	10	12	12	12	16	80	0.5	0.039800995024876	3.75621890547264	0.14	0
chrIV	S000002527	YDR120C	691549	693261	1713	19	176	0.3	0.244	418	2	9	13	15	21	24	14	20	24	33	54	56	148	86.449	0.128378378378378	0.011091652072388	0.102743724460012	0	0
chrIV	S000002528	YDR121W	693585	694175	591	25	647	1.223	0.176	104	1	7	13	13	13	17	19	37	41	43	45	47	51	86.441	0.490196078431372	0.042301184433164	1.09475465313029	0.005	0
chrIV	S000002529	YDR122W	694700	697894	3195	70	1173	0.694	0.077	246	0	4	23	29	34	35	1	3	4	4	4	4	280	87.664	0.25	0.021909233176839	0.367136150234742	0	0
chrIV	S000002530	YDR123C	698554	699468	915	5	39	0.173	0.353	323	0	0	4	7	8	9	5	24	55	67	68	69	80	87.527	0.0625	0.005464480874317	0.042622950819672	0.45	0
chrIV	S000002531	YDR124W	700315	701289	975	23	566	0.766	0.151	147	13	20	29	51	52	52	2	2	4	7	13	18	96	98.563	0.239583333333333	0.023589743589744	0.580512820512821	0	0
chrIV	S000002532	YDR125C	701397	702758	1362	48	914	1.335	0.118	161	2	2	3	7	20	52	6	15	31	34	34	41	154	113.152	0.311688311688312	0.035242290748899	0.671071953010279	0	0
chrIV	S000002533	YDR126W	703234	704244	1011	29	187	0.999	0.224	226	12	18	27	31	36	37	11	11	11	11	11	11	97	96.04	0.298969072164948	0.028684470820969	0.184965380811078	0	0
chrIV	S000002534	YDR127W	704484	709250	4767	7	14	0.045	0.419	1996	0	0	9	11	14	25	8	24	31	33	33	33	451	94.629	0.015521064301552	0.001468428781204	0.002936857562408	0.85	1
chrIV	S000002535	YDR128W	709549	712995	3447	92	2177	0.681	0.186	642	6	22	22	22	22	22	10	14	16	16	16	16	348	100.987	0.264367816091954	0.026689875253844	0.631563678561067	0	0
chrIV	S000002536	YDR129C	713340	715379	2040	1	9	0.014	0.741	1511	5	8	30	34	35	37	0	13	17	17	23	25	195	95.635	0.005128205128205	0.000490196078431	0.004411764705882	0.295	0
chrIV	S000002537	YDR130C	715747	716622	876	24	541	0.825	0.33	289	5	31	31	31	31	31	14	27	30	31	33	33	66	75.429	0.363636363636364	0.027397260273973	0.617579908675799	0	0
chrIV	S000002538	YDR131C	716790	718460	1671	37	892	0.594	0.117	196	14	24	29	29	34	34	2	16	21	25	26	26	177	105.988	0.209039548022599	0.022142429682825	0.533812088569719	0	0
chrIV	S000002539	YDR132C	718816	720303	1488	43	738	0.755	0.101	151	2	7	9	9	10	11	4	15	18	20	33	54	151	101.547	0.28476821192053	0.028897849462366	0.495967741935484	0	0
chrIV	S000002540	YDR133C	720962	721297	336	13	539	1.026	0.318	107	3	6	11	15	18	21	13	18	46	58	64	72	25	74.627	0.52	0.038690476190476	1.60416666666667	0.02	0
chrIV	S000002542	YDR135C	723004	727551	4548	103	2312	0.659	0.077	352	12	22	34	39	52	57	12	25	30	31	31	35	420	92.369	0.245238095238095	0.022647317502199	0.508355321020229	0	0
chrIV	S000002543	YDR136C	727711	728283	573	52	2126	2.956	0.19	109	17	24	25	29	31	32	1	2	2	3	3	3	57	99.65	0.912280701754386	0.090750436300175	3.71029668411867	0	0
chrIV	S000002544	YDR137W	728259	730250	1992	30	466	0.473	0.182	363	0	11	15	30	30	32	11	33	33	33	33	33	196	98.443	0.153061224489796	0.015060240963856	0.233935742971888	0.005	0
chrIV	S000002545	YDR138W	730578	732836	2259	6	67	0.08	0.517	1167	0	18	31	32	33	35	3	3	4	14	16	17	232	102.746	0.025862068965517	0.00265604249668	0.029659141212926	0.935	1
chrIV	S000002546	YDR139C	733618	733924	307	10	119	1.562	0.336	103	9	14	20	20	21	21	5	17	19	19	20	20	27	88.235	0.37037037037037	0.03257328990228	0.387622149837134	0.01	0
chrIV	S000002547	YDR140W	734138	734803	666	12	77	0.782	0.381	254	8	15	17	28	32	32	0	1	1	1	1	1	69	103.759	0.173913043478261	0.018018018018018	0.115615615615616	0.02	0
chrIV	S000002548	YDR141C	734901	739997	5097	4	15	0.027	0.546	2785	0	5	5	6	8	13	0	7	12	14	15	20	525	103.022	0.007619047619048	0.000784775358054	0.002942907592702	0.91	1
chrIV	S000002549	YDR142C	740473	741600	1128	25	353	0.835	0.177	200	2	7	8	9	9	9	4	11	17	19	22	22	106	94.055	0.235849056603774	0.022163120567376	0.312943262411347	0	0
chrIV	S000002550	YDR143C	742042	743874	1833	61	2351	1.148	0.095	174	4	13	17	19	21	25	3	18	25	26	27	29	163	88.974	0.374233128834356	0.033278777959629	1.28259683578832	0	0
chrIV	S000002551	YDR144C	744311	746101	1791	65	1741	1.148	0.073	131	4	21	26	29	33	34	0	12	26	26	26	26	151	84.358	0.43046357615894	0.036292573981016	0.972082635399218	0	0
chrIV	S000002552	YDR145W	746738	748357	1620	3	8	0.053	0.511	828	1	4	21	21	25	31	10	14	17	18	22	24	121	74.737	0.024793388429752	0.001851851851852	0.004938271604938	0.95	1
chrIV	S000002553	YDR146C	748613	750742	2130	43	905	0.593	0.128	273	2	12	14	14	14	14	4	13	30	52	58	60	183	85.956	0.234972677595628	0.02018779342723	0.424882629107981	0	0
chrIV	S000002554	YDR147W	751631	753235	1605	54	1733	1.026	0.108	174	8	31	39	64	64	66	11	20	26	33	33	34	181	112.843	0.298342541436464	0.033644859813084	1.0797507788162	0	0
chrIV	S000002555	YDR148C	753675	755066	1392	41	592	0.901	0.134	186	3	9	16	23	25	27	9	19	35	37	39	40	123	88.426	0.333333333333333	0.029454022988506	0.425287356321839	0	0
chrIV	S000002556	YDR149C	755555	756262	708	7	70	0.277	0.381	270	9	31	42	49	53	58	0	0	1	1	1	3	71	100.424	0.098591549295775	0.009887005649718	0.098870056497175	0.16	0
chrIV	S000002557	YDR150W	755628	763874	8247	99	2963	0.216	0.073	604	7	15	40	45	50	55	3	4	7	11	15	42	806	97.744	0.122828784119107	0.012004365223718	0.359282163210864	0.025	0
chrIV	S000002558	YDR151C	764178	765155	978	38	809	0.949	0.083	81	1	2	20	23	24	24	7	25	42	46	46	51	102	104.401	0.372549019607843	0.038854805725971	0.82719836400818	0	0
chrIV	S000002559	YDR152W	765706	766503	798	32	1067	1.066	0.201	160	17	38	79	80	87	89	9	15	20	20	21	33	66	82.811	0.484848484848485	0.040100250626567	1.33709273182957	0	0
chrIV	S000002560	YDR153C	766736	767971	1236	47	989	1.036	0.18	223	6	12	20	25	33	38	17	24	50	62	79	80	106	85.83	0.443396226415094	0.038025889967638	0.800161812297734	0	0
chrIV	S000002561	YDR154C	768403	768753	351	38	1694	2.962	0.165	58	27	44	56	61	65	70	12	19	47	60	76	88	33	94.286	1.15151515151515	0.108262108262108	4.82621082621083	0	0
chrIV	S000002562	YDR155C	768512	769000	489	43	2074	2.386	0.135	66	19	45	63	69	69	72	18	51	61	66	90	95	41	84.016	1.04878048780488	0.087934560327198	4.24130879345603	0	0
chrIV	S000002563	YDR156W	769525	769938	414	36	1560	2.341	0.135	56	14	23	59	69	85	103	17	37	54	62	67	72	24	58.111	1.5	0.086956521739131	3.76811594202899	0	0
chrIV	S000002564	YDR157W	769931	770332	402	78	7682	5.497	0.107	43	10	29	33	46	56	87	2	3	3	8	8	10	37	92.269	2.10810810810811	0.194029850746269	19.1094527363184	0	0
chrIV	S000002565	YDR158W	770357	771454	1098	23	114	0.543	0.171	188	12	40	65	72	82	94	6	8	11	11	11	11	81	73.838	0.283950617283951	0.020947176684882	0.103825136612022	0	0
chrIV	S000002566	YDR159W	771877	775782	3906	27	235	0.169	0.453	1770	3	11	15	18	19	26	7	13	13	13	13	13	386	98.848	0.069948186528498	0.006912442396313	0.060163850486431	0.665	1
chrIV	S000002567	YDR160W	776163	778721	2559	2	4	0.023	0.393	1006	0	4	6	13	15	15	1	8	9	9	9	14	228	89.132	0.008771929824561	0.000781555295037	0.001563110590074	0.735	1
chrIV	S000002568	YDR161W	779043	780206	1164	5	20	0.194	0.701	816	1	9	9	9	9	9	5	6	9	10	15	15	105	90.284	0.047619047619048	0.004295532646048	0.017182130584193	0.27	0
chrIV	S000002569	YDR162C	780390	781100	711	9	48	1.087	0.345	245	1	7	7	7	8	16	1	6	13	13	13	13	66	92.958	0.136363636363636	0.012658227848101	0.067510548523207	0.04	0
chrIV	S000002570	YDR163W	781423	781950	528	20	1103	3.66	0.277	146	1	6	7	7	8	8	0	0	1	1	1	1	36	68.311	0.555555555555556	0.037878787878788	2.08901515151515	0.005	0
chrIV	S000002571	YDR164C	782041	784215	2175	1	3	0.036	0.901	1959	0	2	5	9	11	11	1	4	7	11	13	13	212	97.516	0.004716981132075	0.000459770114943	0.001379310344828	0.995	1
chrIV	S000002572	YDR165W	784871	786205	1335	18	308	0.743	0.335	447	5	15	19	20	20	20	8	9	10	10	12	12	146	109.445	0.123287671232877	0.013483146067416	0.230711610486891	0.025	0
chrIV	S000002573	YDR166C	786306	789221	2916	27	618	0.577	0.37	1079	8	10	10	11	13	22	0	3	3	3	4	4	333	114.237	0.081081081081081	0.009259259259259	0.211934156378601	0.415	0
chrIV	S000002574	YDR167W	789449	790069	621	1	1	0.097	0.969	602	2	3	3	3	3	3	3	7	7	7	7	7	54	87.097	0.018518518518519	0.001610305958132	0.001610305958132	0.925	1
chrIV	S000002575	YDR168W	790328	791848	1521	4	41	0.164	0.485	737	1	5	5	5	6	6	5	8	10	11	12	13	178	117.105	0.02247191011236	0.002629848783695	0.026955950032873	0.935	1
chrIV	S000002576	YDR169C	792348	793889	1542	19	533	0.662	0.138	213	0	2	5	5	5	5	6	13	22	27	28	31	135	87.605	0.140740740740741	0.012321660181582	0.345654993514916	0.035	0
chrIV	S000028538	YDR169C-A	794574	794723	150	7	234	2.293	0.32	48	5	30	36	40	43	44	6	9	13	18	21	21	12	80.537	0.583333333333333	0.046666666666667	1.56	0.1	0
chrIV	S000002577	YDR170C	796193	802222	6030	2	4	0.01	0.588	3548	3	5	7	12	16	22	1	1	12	31	33	42	601	99.685	0.003327787021631	0.000331674958541	0.000663349917081	0.875	1
chrIV	S000002578	YDR171W	806621	807748	1128	63	1760	2.144	0.096	108	15	28	38	43	43	44	8	22	36	36	36	36	88	78.083	0.715909090909091	0.055851063829787	1.56028368794326	0	0
chrIV	S000002579	YDR172W	808324	810381	2058	0	0	0	1	2058	1	2	18	24	27	36	2	13	14	14	14	19	198	96.257	0	0	0	0.921208360166992	1
chrIV	S000002580	YDR173C	810565	811632	1068	2	8	0.052	0.808	863	11	13	13	13	13	13	13	26	32	36	41	44	104	97.47	0.019230769230769	0.00187265917603	0.00749063670412	0.985	1
chrIV	S000002581	YDR174W	812110	812850	741	30	897	1.172	0.119	88	20	25	40	40	40	48	3	23	25	25	25	28	56	75.676	0.535714285714286	0.040485829959514	1.21052631578947	0.005	0
chrIV	S000002582	YDR175C	813193	814152	960	5	50	0.157	0.855	821	2	15	17	18	25	35	2	3	3	4	4	4	95	99.062	0.052631578947369	0.005208333333333	0.052083333333333	0.8	1
chrIV	S000002583	YDR176W	814452	816560	2109	9	63	0.143	0.509	1073	3	4	6	6	6	9	16	29	30	30	38	49	192	91.082	0.046875	0.004267425320057	0.029871977240398	0.725	1
chrIV	S000002584	YDR177W	816878	817525	648	6	21	0.379	0.443	287	11	28	31	31	31	31	7	24	29	34	36	40	63	97.372	0.095238095238095	0.009259259259259	0.032407407407408	0.205	0
chrIV	S000002585	YDR178W	817950	818495	546	27	1040	2.46	0.22	120	3	26	35	36	37	39	1	2	8	9	10	11	33	60.55	0.818181818181818	0.04945054945055	1.9047619047619	0	0
chrIV	S000002586	YDR179C	818708	819196	489	18	344	1.869	0.221	108	0	2	6	13	28	28	12	22	23	23	23	25	59	120.902	0.305084745762712	0.03680981595092	0.703476482617587	0	0
chrIV	S000002587	YDR179W-A	819433	820824	1392	27	188	0.88	0.189	263	6	21	25	35	38	43	6	11	11	11	11	11	159	114.306	0.169811320754717	0.019396551724138	0.135057471264368	0	0
chrIV	S000002588	YDR180W	821295	825776	4482	1	9	0.007	0.993	4451	0	0	3	8	8	9	1	4	5	9	11	13	479	106.896	0.002087682672234	0.000223114680946	0.002008032128514	0.984464285714286	1
chrIV	S000002589	YDR181C	825910	827355	1446	22	316	0.478	0.186	269	3	5	5	5	5	5	5	6	6	6	6	6	124	85.813	0.17741935483871	0.01521438450899	0.218533886583679	0.005	0
chrIV	S000002590	YDR182W	827582	829057	1476	2	37	0.045	0.503	743	1	4	4	6	7	8	7	9	11	13	13	14	151	102.373	0.013245033112583	0.001355013550136	0.025067750677507	0.96	1
chrIV	S000028539	YDR182W-A	829151	829354	204	4	36	0.77	0.304	62	8	8	8	8	8	8	1	10	12	16	24	25	13	64.039	0.307692307692308	0.019607843137255	0.176470588235294	0.075	0
chrIV	S000002591	YDR183W	829585	830277	693	25	305	1.579	0.25	173	3	10	12	12	12	12	6	13	14	15	17	21	81	117.052	0.308641975308642	0.036075036075036	0.44011544011544	0	0
chrIV	S000028540	YDR183C-A	830397	830654	258	8	195	1.284	0.229	59	8	13	14	16	17	17	1	1	2	6	9	12	29	112.84	0.275862068965517	0.031007751937985	0.755813953488372	0.025	0
chrIV	S000002592	YDR184C	830629	831513	885	17	257	0.819	0.181	160	2	6	11	16	17	23	9	17	19	25	34	35	93	105.204	0.182795698924731	0.019209039548023	0.290395480225989	0.005	0
chrIV	S000002593	YDR185C	831934	832473	540	30	728	2.421	0.133	72	2	8	18	22	23	29	3	15	17	17	20	20	50	92.764	0.6	0.055555555555556	1.34814814814815	0	0
chrIV	S000002594	YDR186C	832859	835492	2634	75	2220	1.11	0.187	492	2	16	17	20	24	28	16	25	48	81	81	81	240	91.151	0.3125	0.028473804100228	0.842824601366742	0	0
chrIV	S000002595	YDR187C	836228	836746	519	0	0	0	1	519	22	58	77	91	92	93	0	0	0	0	0	0	34	65.637	0	0	0	1	1
chrIV	S000002596	YDR188W	836421	838061	1641	4	21	0.082	0.509	836	0	1	35	57	64	67	0	9	9	9	9	9	123	75	0.032520325203252	0.002437538086533	0.012797074954296	0.975	1
chrIV	S000002597	YDR189W	838392	840392	2001	1	1	0.016	0.943	1887	0	1	4	4	4	4	14	15	15	15	15	15	188	94	0.00531914893617	0.000499750124938	0.000499750124938	0.995	1
chrIV	S000002598	YDR190C	840604	841995	1392	2	5	0.05	0.504	702	1	15	16	16	16	16	0	0	4	9	9	13	111	79.799	0.018018018018018	0.001436781609195	0.003591954022989	0.96	1
chrIV	S000002599	YDR191W	842337	843449	1113	25	520	0.864	0.17	189	15	20	20	20	21	21	4	6	11	14	14	30	94	84.532	0.265957446808511	0.022461814914645	0.467205750224618	0	0
chrIV	S000002600	YDR192C	843569	844861	1293	25	1260	0.755	0.198	256	4	8	9	13	15	15	5	25	30	32	33	35	102	78.947	0.245098039215686	0.019334880123743	0.974477958236659	0.025	0
chrIV	S000002601	YDR193W	844554	844952	399	12	1051	1.184	0.311	124	0	1	2	3	7	7	19	27	32	37	37	37	27	67.839	0.444444444444444	0.030075187969925	2.63408521303258	0.075	0
chrIV	S000002602	YDR194C	845952	847946	1995	10	185	0.245	0.389	777	1	5	10	15	17	18	6	16	20	20	20	20	198	99.298	0.050505050505051	0.005012531328321	0.092731829573935	0.205	0
chrIV	S000028541	YDR194W-A	848071	848223	153	16	402	6.08	0.281	43	7	7	7	7	9	9	3	9	9	9	10	10	20	131.579	0.8	0.104575163398693	2.62745098039216	0.005	0
chrIV	S000002603	YDR195W	848599	850200	1602	8	67	0.244	0.451	722	0	3	9	10	10	12	8	9	9	9	9	9	156	97.439	0.051282051282051	0.004993757802747	0.041822721598003	0.71	1
chrIV	S000002604	YDR196C	850274	850999	726	2	64	0.128	0.701	509	9	11	12	12	14	14	3	7	8	8	9	17	73	100.69	0.027397260273973	0.002754820936639	0.088154269972452	0.95	1
chrIV	S000002605	YDR197W	851228	852397	1170	7	30	0.249	0.45	526	4	7	7	7	11	11	8	16	19	22	23	25	121	103.507	0.057851239669422	0.005982905982906	0.025641025641026	0.215	0
chrIV	S000002606	YDR198C	852533	853972	1440	28	416	0.84	0.135	195	7	12	13	14	14	14	13	25	30	31	31	31	146	101.459	0.191780821917808	0.019444444444445	0.288888888888889	0	0
chrIV	S000002607	YDR199W	854175	854540	366	12	171	1.435	0.41	150	13	26	28	30	31	36	0	1	1	1	1	1	31	84.932	0.387096774193548	0.032786885245902	0.467213114754098	0.05	0
chrIV	S000002608	YDR200C	854279	856093	1815	10	166	0.229	0.791	1435	3	16	20	22	24	27	0	0	0	0	2	5	169	93.164	0.059171597633136	0.005509641873278	0.091460055096419	0.305	0
chrIV	S000002609	YDR201W	856317	856814	498	0	0	0	1	498	0	0	0	0	0	0	1	3	4	6	7	10	49	98.592	0	0	0	0.943105842552001	1
chrIV	S000002610	YDR202C	856898	857953	1056	24	394	0.945	0.151	159	0	0	0	0	0	0	16	19	20	23	23	27	116	109.953	0.206896551724138	0.022727272727273	0.373106060606061	0	0
chrIV	S000002611	YDR203W	857682	857999	318	6	26	0.758	0.365	116	3	7	12	13	13	13	16	17	20	23	26	28	31	97.792	0.193548387096774	0.018867924528302	0.081761006289308	0.145	0
chrIV	S000002612	YDR204W	858137	859144	1008	25	190	1.031	0.175	176	12	19	20	23	25	25	9	26	29	30	31	35	86	85.402	0.290697674418605	0.024801587301587	0.188492063492063	0	0
chrIV	S000002613	YDR205W	859346	861520	2175	56	1536	1.038	0.104	226	17	27	27	31	34	35	25	38	39	41	42	44	202	92.916	0.277227722772277	0.025747126436782	0.706206896551724	0	0
chrIV	S000002614	YDR206W	862054	864708	2655	57	607	0.898	0.089	236	1	2	16	21	22	24	1	8	9	9	9	9	260	97.965	0.219230769230769	0.021468926553672	0.228625235404896	0	0
chrIV	S000002615	YDR207C	865012	867522	2511	48	520	0.932	0.311	782	0	6	12	17	21	22	6	22	38	41	41	41	181	72.112	0.265193370165746	0.019115890083632	0.207088809239347	0.05	0
chrIV	S000002616	YDR208W	868224	870563	2340	11	718	0.224	0.676	1583	3	6	21	27	31	31	3	7	17	20	20	22	223	95.34	0.04932735426009	0.004700854700855	0.306837606837607	0.925	1
chrIV	S000002617	YDR209C	871036	871449	414	15	233	2.17	0.217	90	8	23	25	25	25	25	1	1	3	5	5	5	41	99.274	0.365853658536585	0.036231884057971	0.56280193236715	0	0
chrIV	S000002618	YDR210W	871074	871301	228	11	198	2.863	0.32	73	8	18	22	22	22	22	2	4	5	5	5	5	21	92.511	0.523809523809524	0.048245614035088	0.868421052631579	0.01	0
chrIV	S000002619	YDR211W	884727	886865	2139	3	15	0.045	0.58	1240	0	6	15	16	16	16	6	15	15	15	15	15	227	106.174	0.013215859030837	0.00140252454418	0.007012622720898	0.98	1
chrIV	S000002620	YDR212W	887232	888911	1680	6	58	0.107	0.658	1105	0	1	5	5	5	5	3	14	24	29	39	39	159	94.699	0.037735849056604	0.003571428571429	0.03452380952381	0.945	1
chrIV	S000002621	YDR213W	889751	892492	2742	95	3450	1.102	0.093	256	2	7	14	30	30	30	15	49	58	60	74	88	193	70.412	0.492227979274611	0.034646243617797	1.2582056892779	0	0
chrIV	S000002622	YDR214W	892875	893927	1053	116	5654	3.416	0.081	85	8	17	33	43	46	46	33	40	62	79	81	83	76	72.243	1.52631578947368	0.110161443494777	5.36942070275404	0	0
chrIV	S000002623	YDR215C	894089	894502	414	98	8637	6.962	0.07	29	16	45	60	68	71	86	15	30	33	36	40	40	16	38.741	6.125	0.236714975845411	20.8623188405797	0	0
chrIV	S000002624	YDR216W	895035	899006	3972	83	1180	0.519	0.083	331	2	5	15	58	91	101	5	9	13	16	16	17	407	102.493	0.203931203931204	0.020896273917422	0.297079556898288	0	0
chrIV	S000002625	YDR217C	899551	903480	3930	58	894	0.291	0.097	381	1	3	7	12	17	18	11	27	29	35	35	37	366	93.153	0.158469945355191	0.014758269720102	0.227480916030534	0	0
chrIV	S000002626	YDR218C	903781	905052	1272	27	225	0.492	0.266	338	1	17	20	20	20	20	8	22	27	27	29	33	128	100.708	0.2109375	0.02122641509434	0.17688679245283	0	0
chrIV	S000002627	YDR219C	905455	906852	1398	29	367	0.55	0.323	451	5	5	13	15	15	16	1	3	27	29	29	30	141	100.931	0.205673758865248	0.020743919885551	0.262517882689556	0.005	0
chrIV	S000002628	YDR220C	907000	907293	294	47	11046	4.374	0.235	69	3	9	13	17	17	17	1	5	5	5	6	6	35	119.454	1.34285714285714	0.159863945578231	37.5714285714286	0	0
chrIV	S000002629	YDR221W	907330	909438	2109	68	1471	0.854	0.125	263	13	34	37	39	43	43	24	48	57	61	62	65	178	84.44	0.382022471910112	0.032242769084874	0.697486960644855	0	0
chrIV	S000002630	YDR222W	910054	911301	1248	25	516	0.541	0.231	288	5	11	24	35	46	48	8	12	17	23	25	30	130	104.25	0.192307692307692	0.020032051282051	0.413461538461538	0	0
chrIV	S000002631	YDR223W	912099	913502	1404	50	1186	1.02	0.125	175	7	13	14	19	24	24	0	2	11	15	15	38	122	86.957	0.40983606557377	0.035612535612536	0.844729344729345	0	0
chrIV	S000002632	YDR224C	914317	914712	396	2	29	0.133	0.856	339	2	6	17	19	24	26	0	2	24	28	28	48	36	91.139	0.055555555555556	0.005050505050505	0.073232323232323	0.915	1
chrIV	S000002633	YDR225W	915530	915928	399	10	168	0.657	0.484	193	2	4	20	25	25	32	4	12	31	33	34	34	43	108.04	0.232558139534884	0.025062656641604	0.421052631578947	0.095	0
chrIV	S000002634	YDR226W	916486	917154	669	7	88	0.248	0.474	317	0	14	32	34	35	40	11	31	33	35	35	36	57	85.329	0.12280701754386	0.010463378176383	0.131539611360239	0.555	0
chrIV	S000002635	YDR227W	917571	921647	4077	41	822	0.184	0.199	813	2	14	23	23	24	32	1	6	8	8	8	8	371	91.021	0.110512129380054	0.010056414029924	0.201618837380427	0.115	0
chrIV	S000002636	YDR228C	921926	923806	1881	3	48	0.033	0.932	1753	1	6	7	10	13	14	0	1	6	9	15	19	189	100.532	0.015873015873016	0.001594896331738	0.025518341307815	0.975	1
chrIV	S000002637	YDR229W	924785	926146	1362	64	2063	1.128	0.081	110	6	25	31	38	39	39	5	7	11	16	39	39	119	87.436	0.53781512605042	0.046989720998532	1.51468428781204	0	0
chrIV	S000002638	YDR230W	926223	926570	348	18	244	1.323	0.282	98	3	8	16	19	22	39	4	5	19	41	41	41	21	60.519	0.857142857142857	0.051724137931035	0.701149425287356	0	0
chrIV	S000002639	YDR231C	926293	926910	618	23	210	0.977	0.172	106	6	12	23	25	27	31	30	41	52	54	55	55	37	59.968	0.621621621621622	0.037216828478964	0.339805825242719	0	0
chrIV	S000002640	YDR232W	927452	929098	1647	14	122	0.235	0.27	445	1	7	21	26	34	41	5	9	14	18	27	63	130	78.979	0.107692307692308	0.008500303582271	0.074074074074074	0.115	0
chrIV	S000002641	YDR233C	929470	930357	888	43	1349	1.437	0.101	90	15	23	30	30	31	32	30	60	72	102	109	114	80	90.192	0.5375	0.048423423423424	1.51914414414414	0	0
chrIV	S000002642	YDR234W	931129	933210	2082	101	2671	1.507	0.078	163	8	51	54	73	79	87	2	10	10	10	10	10	161	77.367	0.627329192546584	0.048511047070125	1.28290105667627	0	0
chrIV	S000002643	YDR235W	933504	935138	1635	1	25	0.016	0.981	1604	3	11	15	20	25	29	2	2	2	3	6	7	178	108.935	0.00561797752809	0.000611620795107	0.015290519877676	0.995	1
chrIV	S000002644	YDR236C	935236	935892	657	5	25	0.221	0.889	584	2	3	3	3	3	3	3	16	19	19	19	20	68	103.659	0.073529411764706	0.007610350076104	0.038051750380518	0.88	1
chrIV	S000002645	YDR237W	936615	937493	879	4	30	0.127	0.539	474	0	0	3	8	8	9	0	9	11	11	11	11	72	82.005	0.055555555555556	0.004550625711035	0.034129692832765	0.75	1
chrIV	S000002646	YDR238C	937895	940816	2922	2	13	0.02	0.644	1882	2	3	3	3	3	5	0	2	9	10	12	13	277	94.831	0.007220216606498	0.000684462696783	0.00444900752909	0.98	1
chrIV	S000002647	YDR239C	941057	943420	2364	37	508	0.703	0.152	359	11	11	11	11	11	11	9	22	22	24	24	25	218	92.256	0.169724770642202	0.015651438240271	0.214890016920474	0	0
chrIV	S000002648	YDR240C	943674	945152	1479	8	52	0.252	0.224	331	10	21	28	29	31	32	4	17	19	19	24	28	142	96.076	0.056338028169014	0.005409060175794	0.035158891142664	0.185	0
chrIV	S000002649	YDR241W	945151	945438	288	17	360	2.366	0.365	105	0	0	0	0	2	12	1	5	5	6	18	22	28	97.561	0.607142857142857	0.059027777777778	1.25	0.11	0
chrIV	S000002650	YDR242W	946807	948456	1650	54	1353	1.19	0.069	114	7	17	32	33	33	46	2	4	4	4	4	4	149	90.358	0.36241610738255	0.032727272727273	0.82	0	0
chrIV	S000002651	YDR243C	948518	950284	1767	3	19	0.048	0.957	1691	2	3	5	7	10	13	5	26	27	31	34	41	172	97.395	0.017441860465116	0.00169779286927	0.010752688172043	0.985	1
chrIV	S000002652	YDR244W	950563	952401	1839	40	466	0.619	0.172	316	12	32	32	32	32	32	3	13	14	14	14	20	176	95.756	0.227272727272727	0.021750951604133	0.253398586188146	0	0
chrIV	S000002653	YDR245W	952800	953981	1182	9	55	0.204	0.687	812	2	9	12	14	17	17	2	17	17	17	36	47	115	97.375	0.078260869565217	0.00761421319797	0.046531302876481	0.445	0
chrIV	S000002654	YDR246W	954288	954947	660	5	167	0.198	0.974	643	2	17	22	23	23	26	25	40	70	93	93	93	53	80.425	0.09433962264151	0.007575757575758	0.253030303030303	0.9	1
chrIV	S000028542	YDR246W-A	955133	955333	201	50	2948	6.678	0.124	25	12	40	40	40	49	49	32	50	60	62	63	65	15	75	3.33333333333333	0.248756218905473	14.6666666666667	0	0
chrIV	S000002655	YDR247W	956013	957398	1386	22	402	0.404	0.161	223	2	4	15	35	61	61	6	13	17	20	28	28	144	103.971	0.152777777777778	0.015873015873016	0.29004329004329	0.01	0
chrIV	S000002656	YDR248C	957758	958339	582	17	278	0.777	0.294	171	4	14	20	22	22	22	2	12	17	17	21	28	50	86.059	0.34	0.029209621993127	0.47766323024055	0.005	0
chrIV	S000002657	YDR249C	958681	959802	1122	39	1138	0.901	0.14	157	1	8	13	16	26	28	4	14	34	38	38	38	114	101.695	0.342105263157895	0.03475935828877	1.01426024955437	0	0
chrIV	S000002658	YDR250C	960086	960361	276	50	1965	4.669	0.091	25	9	17	26	28	31	37	4	8	14	14	15	15	24	87.273	2.08333333333333	0.181159420289855	7.1195652173913	0	0
chrIV	S000002659	YDR251W	960614	963106	2493	47	748	0.452	0.12	299	3	6	28	37	40	43	3	9	10	12	14	28	254	101.926	0.18503937007874	0.018852787805856	0.30004011231448	0	0
chrIV	S000002660	YDR252W	963412	963861	450	7	66	0.372	0.247	111	10	16	19	23	25	25	1	3	4	12	32	32	42	93.541	0.166666666666667	0.015555555555556	0.146666666666667	0.115	0
chrIV	S000002661	YDR253C	963990	964565	576	14	235	0.541	0.335	193	2	2	3	11	14	15	2	20	40	45	49	51	57	99.13	0.245614035087719	0.024305555555556	0.407986111111111	0.01	0
chrIV	S000002662	YDR254W	965113	966489	1377	33	375	0.509	0.102	141	5	22	26	29	32	34	0	2	3	3	6	14	151	109.738	0.218543046357616	0.023965141612201	0.272331154684096	0	0
chrIV	S000002663	YDR255C	966557	967822	1266	27	283	0.403	0.107	135	0	0	1	4	7	19	14	32	35	39	44	49	136	107.51	0.198529411764706	0.02132701421801	0.223538704581359	0	0
chrIV	S000002664	YDR256C	968133	969680	1548	64	1287	0.752	0.054	83	1	18	22	26	28	29	8	15	15	17	19	22	127	82.094	0.503937007874016	0.041343669250646	0.831395348837209	0	0
chrIV	S000002665	YDR257C	969990	971474	1485	29	556	0.336	0.191	283	7	14	21	27	28	32	13	31	34	34	34	35	160	107.817	0.18125	0.01952861952862	0.374410774410774	0	0
chrIV	S000002666	YDR258C	971808	974243	2436	58	871	0.44	0.11	267	5	22	26	35	36	38	19	54	61	64	70	71	220	90.349	0.263636363636364	0.023809523809524	0.357553366174056	0	0
chrIV	S000002667	YDR259C	974631	975782	1152	36	777	0.603	0.22	253	7	19	31	38	44	46	3	22	41	53	79	97	116	100.782	0.310344827586207	0.03125	0.674479166666667	0	0
chrIV	S000002668	YDR260C	976717	977229	513	142	14108	6.498	0.045	23	14	29	34	44	45	46	19	44	54	55	57	62	39	76.172	3.64102564102564	0.276803118908382	27.5009746588694	0	0
chrIV	S000002669	YDR261C	977521	979209	1689	89	3073	1.183	0.073	123	28	52	69	104	116	136	11	23	30	34	36	43	154	91.232	0.577922077922078	0.052693901716992	1.8194197750148	0	0
chrIV	S000002670	YDR262W	993134	993952	819	26	863	1.48	0.254	208	16	50	58	59	59	59	1	6	11	13	16	19	73	89.242	0.356164383561644	0.031746031746032	1.05372405372405	0	0
chrIV	S000002671	YDR263C	994242	995534	1293	30	573	0.879	0.133	172	10	14	17	17	21	26	3	15	20	22	23	23	136	105.263	0.220588235294118	0.023201856148492	0.443155452436195	0	0
chrIV	S000002672	YDR264C	996029	998323	2295	17	116	0.248	0.176	405	2	7	18	19	19	20	6	25	35	41	44	47	205	89.364	0.082926829268293	0.007407407407407	0.050544662309368	0.025	0
chrIV	S000002673	YDR265W	998864	999877	1014	25	362	0.784	0.206	209	13	25	48	49	50	51	2	4	6	9	9	12	91	89.832	0.274725274725275	0.02465483234714	0.357001972386588	0	0
chrIV	S000002674	YDR266C	1000104	1002023	1920	39	680	0.473	0.113	216	4	6	11	12	12	34	9	13	43	43	43	45	179	93.278	0.217877094972067	0.0203125	0.354166666666667	0	0
chrIV	S000002675	YDR267C	1002510	1003502	993	3	13	0.06	0.353	351	3	33	39	39	42	46	0	5	12	14	16	18	87	87.702	0.03448275862069	0.003021148036254	0.013091641490433	0.81	1
chrIV	S000002676	YDR268W	1004004	1005143	1140	12	213	0.2	0.343	391	6	13	18	18	18	22	9	27	59	59	59	64	117	102.722	0.102564102564103	0.010526315789474	0.186842105263158	0.18	0
chrIV	S000002677	YDR269C	1005665	1005988	324	1	1	0.059	0.596	193	9	37	57	59	61	63	2	3	4	5	6	6	25	77.399	0.04	0.003086419753086	0.003086419753086	0.905	1
chrIV	S000002678	YDR270W	1005675	1008689	3015	60	956	0.343	0.084	252	7	35	62	64	65	67	2	17	20	20	28	28	298	98.872	0.201342281879195	0.019900497512438	0.317081260364843	0	0
chrIV	S000002679	YDR271C	1008395	1008766	372	15	578	0.695	0.25	93	2	5	6	7	8	8	14	21	23	23	26	29	37	99.73	0.405405405405405	0.040322580645161	1.55376344086022	0	0
chrIV	S000002680	YDR272W	1009010	1009834	825	21	321	0.452	0.234	193	5	19	25	27	28	32	5	32	32	34	35	62	69	83.738	0.304347826086956	0.025454545454546	0.389090909090909	0	0
chrIV	S000002681	YDR273W	1010176	1011273	1098	26	538	0.421	0.172	189	3	18	19	22	24	31	19	46	61	87	96	98	87	79.307	0.298850574712644	0.02367941712204	0.489981785063752	0	0
chrIV	S000002682	YDR274C	1011589	1011960	372	85	5095	4.295	0.121	45	33	58	62	65	67	81	17	27	36	40	42	55	16	43.127	5.3125	0.228494623655914	13.6962365591398	0	0
chrIV	S000002683	YDR275W	1012252	1012959	708	30	562	0.729	0.126	89	14	25	55	74	81	82	2	17	26	28	62	66	63	89.109	0.476190476190476	0.042372881355932	0.793785310734463	0	0
chrIV	S000002684	YDR276C	1013476	1013643	168	15	282	1.556	0.446	75	9	18	34	36	38	62	0	10	43	58	65	67	13	77.844	1.15384615384615	0.089285714285714	1.67857142857143	0.07	0
chrIV	S000002685	YDR277C	1014401	1015702	1302	47	1518	0.628	0.137	179	9	24	56	61	71	73	6	13	18	34	44	56	110	84.55	0.427272727272727	0.036098310291859	1.16589861751152	0	0
chrIV	S000002686	YDR278C	1017001	1017318	318	43	1070	2.593	0.097	31	5	11	18	34	39	45	4	10	16	18	21	23	26	82.019	1.65384615384615	0.135220125786164	3.36477987421384	0	0
chrIV	S000002687	YDR279W	1019368	1020420	1053	20	365	0.353	0.127	134	3	20	26	26	30	33	16	16	16	16	16	21	111	105.513	0.18018018018018	0.018993352326686	0.346628679962013	0.005	0
chrIV	S000002688	YDR280W	1020747	1021664	918	2	8	0.04	0.962	883	1	1	6	8	9	31	10	15	15	17	29	30	77	83.969	0.025974025974026	0.002178649237473	0.008714596949891	0.925	1
chrIV	S000002689	YDR281C	1022007	1022321	315	3	245	0.194	0.597	188	6	12	17	17	17	35	1	13	27	30	30	30	22	70.064	0.136363636363636	0.00952380952381	0.777777777777778	0.48	0
chrIV	S000002690	YDR282C	1023511	1024755	1245	24	250	0.435	0.169	211	1	2	9	15	25	31	18	21	23	27	27	29	135	108.521	0.177777777777778	0.019277108433735	0.200803212851406	0.005	0
chrIV	S000002691	YDR283C	1025070	1030049	4980	78	817	0.379	0.075	373	9	12	16	17	19	20	6	10	20	23	25	36	538	108.054	0.144981412639405	0.01566265060241	0.164056224899598	0.035	0
chrIV	S000002692	YDR284C	1030550	1031419	870	36	1110	1.366	0.123	107	6	16	20	21	21	22	0	12	32	45	45	47	81	93.211	0.444444444444444	0.041379310344828	1.27586206896552	0	0
chrIV	S000002693	YDR285W	1032436	1035063	2628	46	834	0.572	0.107	282	3	5	15	33	33	37	4	7	7	25	25	25	252	95.927	0.182539682539683	0.017503805175038	0.317351598173516	0	0
chrIV	S000002694	YDR286C	1035231	1035575	345	8	51	0.864	0.562	194	6	7	8	8	8	11	9	25	38	39	39	39	30	87.209	0.266666666666667	0.023188405797102	0.147826086956522	0.125	0
chrIV	S000002695	YDR287W	1035995	1036873	879	11	198	0.455	0.256	225	9	20	33	36	39	41	4	21	21	21	22	25	81	92.255	0.135802469135802	0.012514220705347	0.225255972696246	0.05	0
chrIV	S000002696	YDR288W	1037195	1038106	912	4	20	0.161	0.754	688	0	16	18	19	19	32	8	9	10	11	12	22	102	111.965	0.03921568627451	0.004385964912281	0.021929824561404	0.83	1
chrIV	S000002697	YDR289C	1038280	1039509	1230	23	161	0.73	0.128	157	1	12	13	13	13	14	3	13	24	30	33	33	146	118.796	0.157534246575342	0.01869918699187	0.130894308943089	0	0
chrIV	S000002698	YDR290W	1039370	1039699	330	17	196	1.974	0.415	137	1	2	2	4	6	6	5	15	15	15	15	17	40	121.581	0.425	0.051515151515152	0.593939393939394	0.145	0
chrIV	S000002699	YDR291W	1039728	1042961	3234	79	1368	0.796	0.106	343	9	14	20	21	22	26	5	11	11	11	11	12	324	100.217	0.243827160493827	0.024427952999382	0.423005565862709	0	0
chrIV	S000002700	YDR292C	1043146	1045011	1866	2	39	0.037	0.574	1072	7	12	14	20	24	24	0	0	2	9	11	12	178	95.442	0.01123595505618	0.0010718113612	0.020900321543408	0.91	1
chrIV	S000002701	YDR293C	1045640	1049392	3753	38	243	0.281	0.14	525	2	6	14	14	14	14	2	6	11	13	26	34	331	88.22	0.114803625377643	0.010125233146816	0.064748201438849	0.005	0
chrIV	S000002702	YDR294C	1050459	1052228	1770	55	987	1.038	0.078	138	12	39	43	46	48	49	8	34	40	41	41	43	136	76.88	0.404411764705882	0.031073446327684	0.557627118644068	0	0
chrIV	S000002703	YDR295C	1052623	1054647	2025	32	438	0.538	0.136	276	6	7	15	19	21	25	5	15	36	40	40	55	189	93.379	0.169312169312169	0.015802469135803	0.216296296296296	0	0
chrIV	S000002704	YDR296W	1055212	1055892	681	14	334	0.705	0.389	265	1	9	18	21	24	27	30	41	53	57	62	63	54	79.412	0.259259259259259	0.020558002936858	0.490455212922173	0.07	0
chrIV	S000002705	YDR297W	1056551	1057600	1050	28	722	0.977	0.173	182	4	15	30	50	50	69	7	18	44	45	45	69	91	86.749	0.307692307692308	0.026666666666667	0.687619047619048	0	0
chrIV	S000002706	YDR298C	1058176	1058814	639	4	15	0.216	0.44	281	5	14	22	23	23	27	0	0	22	36	36	36	62	97.179	0.064516129032258	0.006259780907668	0.023474178403756	0.085	0
chrIV	S000002707	YDR299W	1059627	1061231	1605	4	21	0.089	0.603	968	1	7	12	12	13	18	7	16	16	16	16	16	153	95.387	0.026143790849673	0.002492211838006	0.013084112149533	0.965	1
chrIV	S000002708	YDR300C	1061505	1062791	1287	1	263	0.03	0.994	1279	3	13	13	13	13	13	0	3	5	5	5	5	128	99.533	0.0078125	0.000777000777001	0.204351204351204	0.355	0
chrIV	S000002709	YDR301W	1063352	1067425	4074	0	0	0	1	4074	0	1	12	12	12	12	5	14	14	14	20	21	416	102.136	0	0	0	0.943105842552001	1
chrIV	S000002710	YDR302W	1067731	1068390	660	4	46	0.284	0.961	634	0	9	9	9	9	9	2	9	10	10	10	11	65	98.634	0.061538461538462	0.006060606060606	0.06969696969697	0.91	1
chrIV	S000002711	YDR303C	1068729	1071386	2658	3	19	0.039	0.552	1466	2	5	9	9	9	9	0	0	0	3	10	13	294	110.651	0.010204081632653	0.001128668171558	0.007148231753198	0.945	1
chrIV	S000002712	YDR304C	1071880	1072557	678	25	375	1.502	0.161	109	11	11	11	11	11	11	9	16	21	24	31	31	61	90.103	0.40983606557377	0.036873156342183	0.553097345132743	0	0
chrIV	S000002713	YDR305C	1072746	1073488	743	29	838	1.571	0.122	91	10	17	20	24	24	24	10	14	15	15	17	18	69	92.992	0.420289855072464	0.039030955585464	1.1278600269179	0	0
chrIV	S000002714	YDR306C	1073735	1075171	1437	18	478	0.461	0.283	407	2	8	17	21	33	36	20	45	55	63	63	66	139	96.797	0.129496402877698	0.012526096033403	0.332637439109255	0.02	0
chrIV	S000002715	YDR307W	1075865	1077853	1989	44	810	0.739	0.09	180	8	16	26	44	44	47	4	7	7	7	8	10	201	101.107	0.218905472636816	0.022121669180493	0.407239819004525	0	0
chrIV	S000002716	YDR308C	1078027	1078449	423	2	79	0.15	0.768	325	3	6	8	8	9	11	0	5	12	14	16	20	37	87.678	0.054054054054054	0.004728132387707	0.186761229314421	0.925	1
chrIV	S000002717	YDR309C	1079048	1080199	1152	27	613	0.732	0.181	209	5	6	13	14	18	19	3	15	36	53	55	55	97	84.275	0.278350515463918	0.0234375	0.532118055555556	0	0
chrIV	S000002718	YDR310C	1081128	1084316	3189	49	730	0.409	0.118	375	8	23	50	71	75	76	4	5	18	19	19	19	257	80.615	0.190661478599222	0.015365318281593	0.228911884603324	0	0
chrIV	S000002719	YDR311W	1085065	1086993	1929	5	42	0.065	0.543	1047	0	3	13	16	21	22	9	30	37	41	42	43	201	104.253	0.024875621890547	0.002592016588906	0.021772939346812	0.97	1
chrIV	S000002720	YDR312W	1087581	1088942	1362	20	529	0.444	0.278	379	4	32	35	37	38	38	12	13	17	18	18	22	129	94.783	0.155038759689922	0.014684287812041	0.388399412628487	0.01	0
chrIV	S000002721	YDR313C	1089219	1090079	861	20	368	0.755	0.196	169	1	2	7	7	7	11	8	16	19	19	21	24	69	80.233	0.289855072463768	0.023228803716609	0.427409988385598	0.005	0
chrIV	S000002722	YDR314C	1090433	1092511	2079	35	1160	0.582	0.106	220	11	23	26	28	31	36	12	36	39	41	42	46	210	101.059	0.166666666666667	0.016835016835017	0.557960557960558	0.025	0
chrIV	S000002723	YDR315C	1092741	1093586	846	10	51	0.481	0.287	243	23	37	37	41	43	44	11	17	18	20	23	35	81	95.858	0.123456790123457	0.011820330969267	0.060283687943263	0.025	0
chrIV	S000002724	YDR316W	1093763	1095178	1416	37	967	1.064	0.213	301	10	15	16	17	39	39	28	50	65	66	66	66	134	94.7	0.276119402985075	0.026129943502825	0.682909604519774	0	0
chrIV	S000002725	YDR317W	1102184	1103428	1245	32	962	1.028	0.277	345	4	12	15	15	15	15	1	9	9	17	17	17	134	107.717	0.238805970149254	0.02570281124498	0.772690763052209	0	0
chrIV	S000002726	YDR318W	1103758	1104947	1190	22	596	0.797	0.2	238	5	16	21	25	29	35	1	6	10	14	38	38	110	92.515	0.2	0.018487394957983	0.500840336134454	0	0
chrIV	S000002727	YDR319C	1105003	1105827	825	22	441	1.215	0.221	182	0	1	3	6	6	10	5	24	24	24	24	24	92	111.65	0.239130434782609	0.026666666666667	0.534545454545454	0	0
chrIV	S000002728	YDR320C	1106095	1108101	2007	2	14	0.055	0.851	1707	20	37	39	40	45	46	5	15	15	21	24	29	195	97.208	0.01025641025641	0.000996512207275	0.006975585450922	0.97	1
chrIV	S000007604	YDR320C-A	1108280	1108498	219	1	1	0.251	0.548	120	10	14	14	14	14	14	0	16	18	21	23	24	23	105.505	0.043478260869565	0.004566210045662	0.004566210045662	0.51	0
chrIV	S000028821	YDR320W-B	1108484	1108621	138	1	9	0.398	0.978	135	1	1	5	6	6	6	16	21	27	28	35	35	11	80.292	0.090909090909091	0.007246376811594	0.065217391304348	0.755	1
chrIV	S000002729	YDR321W	1108702	1109847	1146	31	517	1.62	0.139	159	16	16	17	17	17	17	16	20	20	29	29	29	110	96.07	0.281818181818182	0.027050610820244	0.451134380453752	0	0
chrIV	S000002730	YDR322W	1110589	1111692	1104	5	37	0.218	0.803	886	7	10	11	23	25	27	10	21	24	35	35	35	113	102.448	0.04424778761062	0.004528985507246	0.033514492753623	0.635	1
chrIV	S000007255	YDR322C-A	1112003	1112293	291	15	347	2.564	0.148	43	1	12	17	17	17	21	12	31	34	34	34	34	25	86.207	0.6	0.051546391752577	1.19243986254296	0	0
chrIV	S000002731	YDR323C	1112480	1114027	1548	22	731	0.687	0.578	894	15	28	33	44	45	45	1	10	15	15	15	15	150	96.962	0.146666666666667	0.01421188630491	0.472222222222222	0.645	1
chrIV	S000002732	YDR324C	1114433	1116763	2331	2	2	0.037	0.785	1829	4	8	9	9	9	9	0	2	2	2	3	3	238	102.146	0.008403361344538	0.000858000858001	0.000858000858001	0.97	1
chrIV	S000002733	YDR325W	1117126	1120233	3108	4	21	0.05	0.73	2269	1	1	1	1	1	1	6	25	29	29	29	31	312	100.418	0.012820512820513	0.001287001287001	0.006756756756757	0.995	1
chrIV	S000002734	YDR326C	1120609	1124925	4317	84	1245	0.909	0.087	377	1	9	11	11	11	11	7	13	36	36	36	38	426	98.703	0.197183098591549	0.019457956914524	0.288394718554552	0	0
chrIV	S000002735	YDR327W	1125302	1125628	327	4	57	0.541	0.575	188	29	41	48	50	53	56	0	0	0	9	10	13	19	58.282	0.210526315789474	0.012232415902141	0.174311926605505	0.335	0
chrIV	S000002736	YDR328C	1125434	1126018	585	3	56	0.219	0.988	578	2	24	30	33	34	36	0	7	8	8	8	9	38	65.068	0.078947368421053	0.005128205128205	0.095726495726496	0.945	1
chrIV	S000002737	YDR329C	1126270	1127595	1326	27	827	0.883	0.23	305	18	18	18	18	36	36	19	28	30	33	34	38	108	81.509	0.25	0.020361990950226	0.6236802413273	0	0
chrIV	S000002738	YDR330W	1127872	1129374	1503	38	886	1.071	0.102	153	4	17	21	21	24	26	27	27	27	27	27	32	125	83.222	0.304	0.025282767797738	0.589487691284099	0	0
chrIV	S000002739	YDR331W	1129588	1130823	1236	3	48	0.085	0.891	1101	0	24	27	31	34	38	4	7	11	12	16	16	122	98.785	0.024590163934426	0.002427184466019	0.038834951456311	0.99	1
chrIV	S000002740	YDR332W	1131001	1133070	2070	44	615	0.824	0.168	348	4	5	8	8	8	27	9	10	11	11	13	16	214	103.432	0.205607476635514	0.021256038647343	0.297101449275362	0	0
chrIV	S000002741	YDR333C	1133260	1135431	2172	33	385	0.55	0.148	321	3	11	14	15	16	17	28	46	50	51	52	56	215	99.033	0.153488372093023	0.015193370165746	0.177255985267035	0	0
chrIV	S000002742	YDR334W	1135932	1140476	4545	69	855	0.556	0.088	402	0	3	20	21	22	23	2	20	22	22	23	24	450	99.032	0.153333333333333	0.015181518151815	0.188118811881188	0.01	0
chrIV	S000002743	YDR335W	1141168	1144842	3675	46	687	0.477	0.096	354	0	1	4	5	7	7	7	20	30	33	35	36	383	104.246	0.120104438642298	0.012517006802721	0.186938775510204	0.015	0
chrIV	S000002744	YDR336W	1145092	1146036	945	38	815	1.752	0.124	117	8	18	20	23	26	28	1	2	3	3	5	5	104	110.169	0.365384615384615	0.04021164021164	0.862433862433862	0	0
chrIV	S000002745	YDR337W	1146319	1147179	861	4	35	0.191	0.741	638	0	1	8	11	14	20	3	9	12	14	14	18	85	98.837	0.047058823529412	0.004645760743322	0.040650406504065	0.88	1
chrIV	S000002746	YDR338C	1147379	1149466	2088	60	1329	1.149	0.177	369	6	9	11	11	11	12	3	16	19	19	19	25	179	85.769	0.335195530726257	0.028735632183908	0.636494252873563	0	0
chrIV	S000002747	YDR339C	1149951	1150520	570	0	0	0	1	570	6	9	21	24	26	29	0	9	16	17	22	22	49	86.116	0	0	0	0.792236832611832	1
chrIV	S000002748	YDR340W	1150881	1151183	303	11	128	1.578	0.413	125	14	38	38	38	39	44	3	7	11	11	11	11	29	96.026	0.379310344827586	0.036303630363036	0.422442244224423	0.05	0
chrIV	S000002749	YDR341C	1151803	1153626	1824	1	1	0.016	0.904	1648	1	8	13	14	40	40	0	8	17	20	20	20	196	107.515	0.005102040816327	0.000548245614035	0.000548245614035	0.99	1
chrIV	S000002750	YDR342C	1154216	1155928	1713	7	245	0.115	0.898	1538	1	5	15	15	15	15	2	12	16	23	28	40	131	76.519	0.053435114503817	0.004086398131932	0.14302393461763	0.945	1
chrIV	S000002751	YDR343C	1159608	1161320	1713	2	53	0.031	0.917	1570	0	2	4	6	9	10	0	7	9	35	41	46	131	76.519	0.015267175572519	0.001167542323409	0.030939871570345	0.895	1
chrIV	S000002752	YDR344C	1162006	1162449	444	59	2847	3.937	0.176	78	26	38	43	43	43	43	5	14	22	25	46	48	31	69.977	1.90322580645161	0.132882882882883	6.41216216216216	0	0
chrIV	S000002753	YDR345C	1162957	1164660	1704	79	1714	1.246	0.11	187	4	12	22	39	54	56	1	6	6	6	11	19	141	82.795	0.560283687943262	0.046361502347418	1.00586854460094	0	0
chrIV	S000002754	YDR346C	1167214	1168659	1446	35	592	0.556	0.121	175	1	4	7	30	34	36	2	5	10	10	11	18	138	95.502	0.253623188405797	0.024204702627939	0.409405255878285	0	0
chrIV	S000002755	YDR347W	1169178	1170143	966	8	25	0.192	0.29	280	1	5	10	14	14	19	7	9	11	16	16	16	89	92.228	0.089887640449438	0.008281573498965	0.025879917184265	0.17	0
chrIV	S000002756	YDR348C	1170326	1171825	1500	37	923	0.554	0.185	278	4	9	10	10	12	14	4	6	28	29	29	30	113	75.384	0.327433628318584	0.024666666666667	0.615333333333333	0	0
chrIV	S000002757	YDR349C	1172386	1174176	1791	40	525	0.484	0.152	273	1	21	27	27	31	36	4	23	24	45	48	55	145	81.006	0.275862068965517	0.022333891680625	0.293132328308208	0	0
chrIV	S000002758	YDR350C	1176120	1178174	2055	32	284	0.353	0.16	328	0	24	33	33	35	37	5	17	22	23	24	26	218	106.134	0.146788990825688	0.015571776155718	0.138199513381995	0	0
chrIV	S000002759	YDR351W	1178666	1181260	2595	50	959	0.435	0.088	229	4	9	21	22	22	26	11	17	31	35	42	47	241	92.907	0.20746887966805	0.019267822736031	0.369556840077071	0	0
chrIV	S000002760	YDR352W	1181801	1182754	954	41	703	0.999	0.13	124	3	5	17	17	19	19	4	14	23	28	38	44	73	76.6	0.561643835616438	0.042976939203354	0.736897274633124	0	0
chrIV	S000002761	YDR353W	1183299	1184258	960	79	1565	2.206	0.101	97	14	27	33	38	46	49	6	21	34	36	37	39	76	79.249	1.03947368421053	0.082291666666667	1.63020833333333	0	0
chrIV	S000002762	YDR354W	1184747	1185889	1143	38	904	0.897	0.143	163	4	17	29	31	42	60	4	5	5	5	5	5	96	84.063	0.395833333333333	0.033245844269466	0.79090113735783	0	0
chrIV	S000028613	YDR354C-A	1185139	1185282	144	1	7	0.196	0.611	88	4	10	15	44	46	60	2	4	7	12	12	12	12	83.916	0.083333333333333	0.006944444444444	0.048611111111111	0.485	0
chrIV	S000002763	YDR355C	1186067	1186369	303	0	0	0	1	303	1	7	12	15	21	46	0	0	0	0	0	0	25	82.781	0	0	0	0.921208360166992	1
chrIV	S000002764	YDR356W	1186107	1188941	2835	4	86	0.041	0.902	2556	1	4	11	13	17	31	6	11	21	30	42	46	268	94.566	0.014925373134328	0.001410934744268	0.030335097001764	0.995	1
chrIV	S000002765	YDR357C	1189199	1189567	369	33	1064	2.981	0.176	65	19	26	27	27	27	27	9	28	37	37	38	40	46	125	0.717391304347826	0.089430894308943	2.88346883468835	0	0
chrIV	S000002766	YDR358W	1190059	1191732	1674	38	925	0.73	0.167	279	9	16	36	49	55	55	5	6	9	10	10	10	156	93.246	0.243589743589744	0.022700119474313	0.552568697729988	0	0
chrIV	S000002767	YDR359C	1191936	1194884	2949	20	696	0.195	0.403	1187	1	6	11	12	15	15	0	0	12	12	12	21	247	83.786	0.080971659919028	0.006781959986436	0.236012207527976	0.755	1
chrIV	S000002768	YDR360W	1194598	1195032	435	0	0	0	1	435	0	0	0	0	0	0	0	8	21	22	22	22	36	82.949	0	0	0	0.943105842552001	1
chrIV	S000002769	YDR361C	1195412	1196263	852	2	3	0.102	0.565	481	15	27	27	27	27	27	1	5	5	5	5	5	87	102.233	0.022988505747127	0.002347417840376	0.003521126760563	0.93	1
chrIV	S000002770	YDR362C	1196679	1198697	2019	5	16	0.107	0.614	1240	1	6	7	7	7	9	0	0	5	6	7	11	191	94.648	0.026178010471204	0.002476473501734	0.007924715205547	0.925	1
chrIV	S000002771	YDR363W	1199183	1200553	1371	31	347	1.098	0.125	172	6	10	10	12	12	12	2	5	6	9	12	29	127	92.701	0.244094488188976	0.022611232676878	0.25309992706054	0	0
chrIV	S000007235	YDR363W-A	1202128	1202397	270	9	146	2.275	0.319	86	21	47	53	55	58	60	5	9	12	12	12	12	22	81.784	0.409090909090909	0.033333333333333	0.540740740740741	0.03	0
chrIV	S000002772	YDR364C	1202843	1204210	1368	4	11	0.155	0.596	815	3	6	11	13	19	22	9	19	22	22	22	22	130	95.099	0.030769230769231	0.002923976608187	0.008040935672515	0.915	1
chrIV	S000002773	YDR365C	1204497	1206383	1887	6	84	0.15	0.817	1542	3	15	16	16	16	16	1	9	18	18	18	18	183	97.031	0.032786885245902	0.003179650238474	0.044515103338633	0.985	1
chrIV	S000002774	YDR366C	1212438	1212836	399	32	680	4.21	0.193	77	0	0	0	0	0	0	0	0	0	1	6	7	60	150.754	0.533333333333333	0.080200501253133	1.70426065162907	0.01	0
chrIV	S000002775	YDR367W	1212848	1213614	767	3	196	0.195	0.871	668	1	15	17	17	17	17	7	29	37	42	42	46	77	100.522	0.038961038961039	0.003911342894394	0.255541069100391	0.925	1
chrIV	S000002776	YDR368W	1213904	1214842	939	39	722	1.964	0.176	165	9	29	32	32	32	32	2	7	11	11	11	11	106	113.006	0.367924528301887	0.041533546325879	0.768903088391906	0	0
chrIV	S000002777	YDR369C	1215016	1217580	2565	46	511	0.836	0.188	483	5	9	9	13	21	22	9	18	20	20	21	29	251	97.894	0.183266932270916	0.017933723196881	0.199220272904483	0	0
chrIV	S000002778	YDR370C	1217782	1219110	1329	34	485	1.129	0.216	287	9	19	20	22	23	27	15	27	30	33	34	35	141	106.175	0.24113475177305	0.025583145221972	0.364936042136945	0	0
chrIV	S000002779	YDR371W	1219413	1220948	1536	36	439	0.801	0.098	150	11	26	28	30	30	38	8	8	9	9	11	33	173	112.704	0.208092485549133	0.0234375	0.285807291666667	0	0
chrIV	S000028822	YDR371C-A	1219509	1219613	105	4	54	1.454	0.552	58	3	16	31	36	39	40	3	6	7	10	11	12	11	105.769	0.363636363636364	0.038095238095238	0.514285714285714	0.325	0
chrIV	S000002780	YDR372C	1221112	1222149	1038	11	85	0.333	0.405	420	5	9	11	16	17	21	1	3	25	25	25	31	101	97.396	0.108910891089109	0.010597302504817	0.081888246628131	0.015	0
chrIV	S000002781	YDR373W	1222759	1223331	573	0	0	0	1	573	0	1	9	10	10	12	0	1	6	6	14	18	65	113.636	0	0	0	0.943105842552001	1
chrIV	S000002782	YDR374C	1223474	1224394	921	23	703	0.701	0.239	220	1	1	1	1	12	13	4	14	29	31	32	32	96	104.348	0.239583333333333	0.024972855591748	0.763300760043431	0	0
chrIV	S000113553	YDR374W-A	1224757	1225026	270	8	487	0.869	0.244	66	23	35	42	43	49	49	1	5	6	6	6	16	24	89.219	0.333333333333333	0.02962962962963	1.8037037037037	0.075	0
chrIV	S000002783	YDR375C	1225166	1226536	1371	12	279	0.242	0.315	432	0	3	6	12	14	19	12	19	19	19	19	19	117	85.401	0.102564102564103	0.008752735229759	0.203501094091904	0.145	0
chrIV	S000002784	YDR376W	1226822	1228303	1482	12	434	0.218	0.616	913	1	10	10	13	14	16	15	21	24	25	36	41	140	94.531	0.085714285714286	0.008097165991903	0.292847503373819	0.88	1
chrIV	S000002785	YDR377W	1228611	1228916	306	6	158	0.539	0.408	125	1	4	15	16	16	16	0	3	19	23	47	51	24	78.689	0.25	0.019607843137255	0.516339869281046	0.1	0
chrIV	S000002786	YDR378C	1229349	1229609	261	13	517	1.363	0.211	55	13	29	30	31	48	48	16	28	52	56	64	68	24	92.308	0.541666666666667	0.049808429118774	1.9808429118774	0.01	0
chrIV	S000002787	YDR379W	1230167	1233196	3030	80	1549	0.489	0.058	177	3	19	25	32	34	36	2	9	16	31	32	35	273	90.129	0.293040293040293	0.026402640264026	0.511221122112211	0	0
chrIV	S000007605	YDR379C-A	1233278	1233517	240	11	294	0.847	0.3	72	1	5	5	7	11	14	12	28	45	46	49	54	27	112.971	0.407407407407407	0.045833333333333	1.225	0.02	0
chrIV	S000002788	YDR380W	1234218	1236125	1908	53	1030	0.514	0.077	146	1	2	19	32	37	39	6	35	36	36	36	36	175	91.767	0.302857142857143	0.027777777777778	0.539832285115304	0	0
chrIV	S000002789	YDR381W	1236558	1238004	1447	1	33	0.013	0.861	1246	0	5	23	30	31	38	7	20	29	33	45	49	135	93.361	0.007407407407407	0.000691085003455	0.022805805114029	0.92	1
chrIV	S000007650	YDR381C-A	1238312	1238850	539	21	890	0.73	0.232	125	23	36	36	36	36	36	8	24	40	43	47	52	52	96.654	0.403846153846154	0.038961038961039	1.65120593692022	0	0
chrIV	S000002790	YDR382W	1239492	1239824	333	8	168	0.466	0.33	110	2	9	32	37	42	42	3	10	13	14	18	31	20	60.241	0.4	0.024024024024024	0.504504504504504	0.04	0
chrIV	S000002791	YDR383C	1239960	1240676	717	42	904	1.189	0.261	187	4	4	6	12	20	25	12	22	41	53	64	85	62	86.592	0.67741935483871	0.058577405857741	1.26080892608089	0	0
chrIV	S000002792	YDR384C	1241204	1242031	828	76	4121	1.867	0.069	57	4	17	23	31	36	37	3	15	38	71	92	95	69	83.434	1.10144927536232	0.091787439613527	4.97705314009662	0	0
chrIV	S000002793	YDR385W	1243230	1245758	2529	20	762	0.148	0.48	1214	13	34	50	86	98	106	3	22	27	31	31	35	203	80.301	0.098522167487685	0.007908264136022	0.301304863582444	0.535	0
chrIV	S000002794	YDR386W	1246084	1247982	1899	28	1093	0.306	0.141	267	15	36	36	38	38	38	3	9	12	15	17	18	184	96.944	0.152173913043478	0.014744602422328	0.575566087414429	0	0
chrIV	S000002795	YDR387C	1248154	1249821	1668	36	559	0.436	0.129	216	5	6	7	8	10	11	2	25	25	26	26	27	133	79.784	0.270676691729323	0.02158273381295	0.335131894484412	0	0
chrIV	S000002796	YDR388W	1250186	1251634	1449	10	127	0.151	0.382	554	5	27	33	34	34	37	13	39	57	57	60	60	104	71.823	0.096153846153846	0.006901311249137	0.087646652864044	0.13	0
chrIV	S000002797	YDR389W	1252537	1254501	1965	32	524	0.447	0.128	251	0	0	1	27	27	27	2	9	14	17	17	17	177	90.122	0.180790960451977	0.016284987277354	0.266666666666667	0	0
chrIV	S000002798	YDR390C	1254937	1256847	1911	11	369	0.193	0.794	1517	6	9	13	15	15	17	6	10	18	24	27	34	184	96.335	0.059782608695652	0.005756148613291	0.19309262166405	0.885	1
chrIV	S000002799	YDR391C	1257358	1258056	699	27	705	1.425	0.173	121	4	10	15	16	16	16	8	21	27	32	33	34	66	94.556	0.409090909090909	0.03862660944206	1.00858369098712	0	0
chrIV	S000002800	YDR392W	1258696	1259709	1014	16	429	0.553	0.443	449	7	24	31	34	38	46	10	16	19	19	23	31	87	85.884	0.183908045977011	0.01577909270217	0.423076923076923	0.08	0
chrIV	S000002801	YDR393W	1259901	1261271	1371	26	323	0.567	0.344	472	9	16	17	17	17	24	6	16	16	16	16	16	113	82.482	0.230088495575221	0.018964259664479	0.235594456601021	0.01	0
chrIV	S000002802	YDR394W	1261681	1262967	1287	1	2	0.022	0.807	1038	0	0	6	7	7	7	16	34	37	37	39	42	104	80.871	0.009615384615385	0.000777000777001	0.001554001554002	0.995	1
chrIV	S000002803	YDR395W	1263324	1266158	2835	37	880	0.39	0.147	417	3	20	27	28	28	28	7	10	10	10	21	21	283	99.859	0.130742049469965	0.01305114638448	0.310405643738977	0	0
chrIV	S000002804	YDR396W	1266295	1266795	501	7	436	0.418	0.289	145	6	7	8	8	8	11	0	1	5	7	7	7	40	80	0.175	0.013972055888224	0.870259481037924	0.145	0
chrIV	S000002805	YDR397C	1266366	1266898	533	4	418	0.223	0.433	231	3	10	13	13	15	17	1	15	29	31	31	31	38	71.429	0.105263157894737	0.00750469043152	0.784240150093809	0.83	1
chrIV	S000002806	YDR398W	1267471	1269402	1932	13	240	0.177	0.422	816	3	7	16	16	18	19	15	22	30	47	56	71	170	88.037	0.076470588235294	0.006728778467909	0.124223602484472	0.93	1
chrIV	S000002807	YDR399W	1270068	1270733	666	42	2540	1.627	0.141	94	15	27	38	46	47	47	8	26	33	33	35	37	61	91.729	0.688524590163934	0.063063063063063	3.81381381381381	0	0
chrIV	S000002808	YDR400W	1271063	1272085	1023	46	785	1.153	0.13	133	1	21	27	35	49	62	3	9	21	23	23	24	94	91.977	0.48936170212766	0.044965786901271	0.767350928641251	0	0
chrIV	S000002809	YDR401W	1272223	1272786	564	28	2350	1.263	0.176	99	8	11	17	23	28	36	1	1	1	3	12	13	43	76.377	0.651162790697674	0.049645390070922	4.16666666666667	0	0
chrIV	S000002810	YDR402C	1272234	1273703	1470	33	2379	0.558	0.331	487	7	11	18	24	29	36	2	10	22	22	22	27	127	86.453	0.259842519685039	0.022448979591837	1.61836734693878	0.06	0
chrIV	S000002811	YDR403W	1274602	1276212	1611	42	792	0.702	0.186	299	2	4	5	8	9	9	2	8	15	15	15	15	190	118.012	0.221052631578947	0.026070763500931	0.491620111731844	0	0
chrIV	S000002812	YDR404C	1276654	1277169	516	2	85	0.103	0.94	485	4	7	9	12	16	17	0	0	5	5	6	20	37	71.845	0.054054054054054	0.003875968992248	0.164728682170543	0.905	1
chrIV	S000002813	YDR405W	1277646	1278437	792	8	99	0.265	0.384	304	0	5	5	5	11	14	12	19	44	57	104	133	56	70.796	0.142857142857143	0.01010101010101	0.125	0.425	0
chrIV	S000002814	YDR406W	1279210	1283799	4590	244	31527	1.309	0.078	359	5	16	42	53	53	53	1	4	6	6	6	6	388	84.55	0.628865979381443	0.053159041394336	6.86862745098039	0	0
chrIV	S000028543	YDR406W-A	1283799	1284044	246	6	61	0.599	0.407	100	7	9	11	11	11	14	1	2	2	2	2	2	27	110.204	0.222222222222222	0.024390243902439	0.247967479674797	0.145	0
chrIV	S000002815	YDR407C	1284069	1287938	3870	4	64	0.022	0.543	2103	2	6	13	17	20	23	0	24	29	30	50	56	390	100.801	0.01025641025641	0.001033591731266	0.016537467700258	0.955	1
chrIV	S000002816	YDR408C	1288215	1288859	645	30	817	1.109	0.147	95	16	35	36	36	36	36	4	25	42	51	53	54	40	62.112	0.75	0.046511627906977	1.26666666666667	0	0
chrIV	S000002817	YDR409W	1289406	1292120	2715	69	1140	0.698	0.193	525	16	37	51	53	57	58	7	18	22	25	43	49	272	100.221	0.253676470588235	0.025414364640884	0.419889502762431	0	0
chrIV	S000002818	YDR410C	1292372	1293091	720	48	1460	2.1	0.136	98	10	21	24	26	30	30	4	24	28	32	38	39	67	93.185	0.716417910447761	0.066666666666667	2.02777777777778	0	0
chrIV	S000002819	YDR411C	1293369	1294394	1026	44	1229	1.3	0.112	115	18	40	50	58	68	72	12	18	18	18	29	37	73	71.22	0.602739726027397	0.042884990253411	1.19785575048733	0	0
chrIV	S000002820	YDR412W	1294693	1295400	708	3	5	0.12	0.684	484	1	7	12	16	23	29	12	17	33	36	37	46	55	77.793	0.054545454545455	0.004237288135593	0.007062146892655	0.795	1
chrIV	S000002821	YDR413C	1294836	1295411	576	4	7	0.196	0.592	341	0	0	15	18	22	38	12	17	30	33	34	42	42	73.043	0.095238095238095	0.006944444444444	0.012152777777778	0.67	1
chrIV	S000002822	YDR414C	1295598	1296686	1089	52	1476	1.303	0.124	135	5	17	18	18	24	29	2	7	12	15	18	23	102	93.75	0.509803921568627	0.047750229568411	1.35537190082645	0	0
chrIV	S000002823	YDR415C	1297037	1298161	1125	26	496	0.587	0.167	188	11	18	20	21	25	39	1	8	8	8	8	8	101	89.858	0.257425742574257	0.023111111111111	0.440888888888889	0	0
chrIV	S000002824	YDR416W	1298432	1301011	2580	25	564	0.244	0.345	891	1	8	9	12	13	20	20	20	22	23	23	28	267	103.528	0.093632958801498	0.00968992248062	0.218604651162791	0.755	1
chrIV	S000002825	YDR417C	1301555	1301926	372	2	8	0.151	0.495	184	2	2	2	10	12	12	0	1	7	9	13	22	24	64.69	0.083333333333333	0.005376344086022	0.021505376344086	0.53	0
chrIV	S000002826	YDR418W	1301616	1302113	498	2	8	0.112	0.745	371	1	2	4	19	20	21	3	9	13	20	24	26	37	74.447	0.054054054054054	0.004016064257028	0.016064257028113	0.84	1
chrIV	S000002827	YDR419W	1303174	1305072	1899	54	1161	0.86	0.139	264	11	23	37	45	46	46	0	4	11	19	20	24	178	93.783	0.303370786516854	0.028436018957346	0.611374407582938	0	0
chrIV	S000002828	YDR420W	1306267	1311675	5409	110	2221	0.598	0.054	290	6	7	21	24	28	32	1	5	8	8	13	17	475	87.833	0.231578947368421	0.020336476243298	0.410611943057867	0	0
chrIV	S000002829	YDR421W	1312040	1314892	2853	73	1748	0.721	0.085	243	2	18	18	22	26	26	7	14	19	21	23	24	265	92.917	0.275471698113208	0.025587101296881	0.612688398177357	0	0
chrIV	S000002830	YDR422C	1315326	1317773	2448	54	1369	0.658	0.145	354	4	9	17	19	20	20	7	31	32	38	47	60	219	89.497	0.246575342465753	0.022058823529412	0.559232026143791	0	0
chrIV	S000002831	YDR423C	1318046	1319275	1230	46	1057	1.218	0.171	210	21	46	53	57	60	65	14	24	33	45	50	51	113	91.945	0.407079646017699	0.03739837398374	0.859349593495935	0	0
chrIV	S000002832	YDR424C	1319387	1319841	455	29	481	2.086	0.273	124	14	19	19	24	29	40	6	19	21	21	21	21	42	92.511	0.69047619047619	0.063736263736264	1.05714285714286	0	0
chrIV	S000002833	YDR425W	1320064	1321941	1878	23	199	0.384	0.199	374	11	21	24	35	35	37	29	37	40	41	42	44	189	100.693	0.121693121693122	0.012247071352503	0.105963791267306	0	0
chrIV	S000002834	YDR426C	1321629	1322006	378	21	579	1.834	0.257	97	1	3	3	3	5	9	19	24	28	28	29	33	52	137.931	0.403846153846154	0.055555555555556	1.53174603174603	0	0
chrIV	S000002835	YDR427W	1322205	1323386	1182	16	98	0.446	0.182	215	5	23	25	28	30	32	7	9	13	14	19	19	133	112.616	0.120300751879699	0.013536379018613	0.082910321489002	0	0
chrIV	S000002836	YDR428C	1323454	1324239	786	23	273	0.942	0.136	107	7	10	11	12	13	14	5	11	11	11	11	16	81	103.185	0.283950617283951	0.029262086513995	0.347328244274809	0	0
chrIV	S000002837	YDR429C	1324477	1325301	825	4	166	0.14	0.682	563	6	13	17	21	28	28	0	10	21	34	36	39	67	81.311	0.059701492537314	0.004848484848485	0.201212121212121	0.945	1
chrIV	S000002838	YDR430C	1325501	1328470	2970	97	1785	0.981	0.076	226	10	10	11	11	15	18	4	17	17	17	17	19	281	94.645	0.345195729537366	0.032659932659933	0.601010101010101	0	0
chrIV	S000002839	YDR431W	1328390	1328701	312	24	367	2.442	0.272	85	0	7	10	11	13	16	1	1	1	1	1	4	31	99.678	0.774193548387097	0.076923076923077	1.17628205128205	0.005	0
chrIV	S000002840	YDR432W	1328783	1330027	1245	14	178	0.333	0.83	1033	2	14	21	23	24	29	0	1	3	5	10	10	91	73.151	0.153846153846154	0.011244979919679	0.142971887550201	0.525	0
chrIV	S000002841	YDR433W	1329600	1330040	441	14	178	1.022	0.49	216	0	0	0	0	10	13	0	2	3	5	9	9	33	75	0.424242424242424	0.031746031746032	0.403628117913832	0.315	0
chrIV	S000002842	YDR434W	1331237	1332841	1605	1	1	0.019	0.836	1342	0	4	8	11	13	13	9	12	13	15	23	36	161	100.374	0.006211180124224	0.000623052959502	0.000623052959502	0.99	1
chrIV	S000002843	YDR435C	1332983	1333969	987	35	669	1.206	0.141	139	9	9	9	9	9	9	16	36	44	52	57	59	89	90.264	0.393258426966292	0.035460992907802	0.677811550151976	0	0
chrIV	S000002844	YDR436W	1334821	1336953	2133	53	966	0.723	0.108	230	6	14	35	45	49	52	0	0	1	1	11	12	165	77.392	0.321212121212121	0.024847632442569	0.452883263009845	0	0
chrIV	S000002845	YDR437W	1337352	1337774	423	11	519	0.8	0.452	191	1	5	5	9	9	11	4	10	27	28	29	34	43	101.896	0.255813953488372	0.026004728132388	1.22695035460993	0.73	1
chrIV	S000002846	YDR438W	1338274	1339386	1113	41	881	1.2	0.121	135	8	25	31	31	35	39	5	15	18	19	20	20	92	82.734	0.445652173913043	0.036837376460018	0.791554357592093	0	0
chrIV	S000002847	YDR439W	1339676	1340719	1044	8	65	0.224	0.305	318	2	12	17	21	22	40	2	4	7	8	9	27	109	104.506	0.073394495412844	0.007662835249042	0.062260536398468	0.155	0
chrIV	S000002848	YDR440W	1342493	1344241	1749	34	541	0.519	0.205	359	4	28	31	31	31	31	11	14	22	31	44	50	163	93.249	0.208588957055215	0.019439679817038	0.309319611206404	0	0
chrIV	S000002849	YDR441C	1344517	1345062	546	30	1122	1.68	0.145	79	0	3	12	13	13	15	15	36	52	60	64	65	47	86.239	0.638297872340426	0.054945054945055	2.05494505494505	0	0
chrIV	S000002850	YDR442W	1345647	1346039	393	20	455	1.44	0.239	94	10	14	26	32	40	42	6	9	10	12	12	13	34	86.735	0.588235294117647	0.05089058524173	1.15776081424936	0	0
chrIV	S000002851	YDR443C	1345676	1349938	4263	65	1013	0.38	0.183	780	10	14	23	27	33	38	2	29	30	31	32	34	396	92.914	0.164141414141414	0.015247478301666	0.237626084916725	0	0
chrIV	S000002852	YDR444W	1350290	1352353	2064	52	1261	0.637	0.101	208	2	22	24	24	25	25	16	20	20	21	33	36	183	88.706	0.284153005464481	0.025193798449612	0.610949612403101	0	0
chrIV	S000002853	YDR445C	1352182	1352589	408	27	2812	1.576	0.279	114	3	5	5	8	13	15	2	2	5	11	32	32	38	93.366	0.710526315789474	0.066176470588235	6.8921568627451	0.005	0
chrIV	S000002854	YDR446W	1353725	1354633	909	24	612	0.612	0.184	167	16	28	40	41	41	46	5	8	9	13	36	36	74	81.498	0.324324324324324	0.026402640264026	0.673267326732673	0	0
chrIV	S000002855	YDR447C	1354829	1355553	725	27	563	0.853	0.117	85	3	8	9	13	14	17	10	37	44	44	44	48	71	98.066	0.380281690140845	0.037241379310345	0.776551724137931	0	0
chrIV	S000002856	YDR448W	1356065	1357369	1305	12	101	0.209	0.476	621	0	9	39	41	43	45	5	8	8	8	8	10	100	76.687	0.12	0.009195402298851	0.077394636015326	0.475	0
chrIV	S000002857	YDR449C	1357580	1358902	1323	1	1	0.017	0.583	771	3	8	8	10	10	10	3	21	25	52	57	60	150	113.464	0.006666666666667	0.000755857898715	0.000755857898715	0.955	1
chrIV	S000002858	YDR450W	1359923	1360798	876	21	301	0.535	0.221	194	12	32	54	60	61	62	7	18	21	24	27	45	79	90.286	0.265822784810127	0.023972602739726	0.343607305936073	0	0
chrIV	S000002859	YDR451C	1361120	1362181	1062	58	1617	1.348	0.091	97	5	15	21	24	26	50	14	32	55	63	66	66	97	91.423	0.597938144329897	0.054613935969868	1.5225988700565	0	0
chrIV	S000002860	YDR452W	1362878	1364902	2025	54	2422	0.686	0.127	258	7	17	39	52	55	61	6	8	10	26	33	34	164	81.028	0.329268292682927	0.026666666666667	1.19604938271605	0	0
chrIV	S000002861	YDR453C	1365072	1365662	591	50	2311	2.449	0.208	123	2	10	13	17	17	18	11	16	24	24	24	26	43	72.881	1.16279069767442	0.084602368866328	3.91032148900169	0	0
chrIV	S000002862	YDR454C	1366264	1366827	564	1	2	0.053	0.739	417	12	16	24	29	30	33	0	22	23	23	25	25	41	72.824	0.024390243902439	0.00177304964539	0.00354609929078	0.97	1
chrIV	S000002863	YDR455C	1367373	1367681	309	15	183	1.487	0.356	110	14	17	41	41	41	49	2	2	4	4	6	9	28	90.909	0.535714285714286	0.048543689320388	0.592233009708738	0.025	0
chrIV	S000002864	YDR456W	1367485	1369386	1902	31	288	0.503	0.154	293	7	22	23	23	24	28	1	12	13	13	14	17	193	101.526	0.160621761658031	0.016298633017876	0.151419558359621	0	0
chrIV	S000002865	YDR457W	1369790	1379596	9807	76	584	0.186	0.063	615	1	7	8	12	14	15	3	10	14	14	14	15	1001	102.08	0.075924075924076	0.007749566636076	0.059549301519323	0.06	0
chrIV	S000002866	YDR458C	1380055	1382046	1992	28	732	0.734	0.178	355	5	9	13	15	15	16	1	21	34	36	39	45	180	90.407	0.155555555555556	0.014056224899598	0.367469879518072	0	0
chrIV	S000002867	YDR459C	1382319	1383443	1125	32	359	1.521	0.159	179	6	24	30	32	34	35	2	8	8	8	8	30	103	91.637	0.310679611650485	0.028444444444445	0.319111111111111	0	0
chrIV	S000002868	YDR460W	1383811	1384776	966	2	3	0.092	0.762	736	0	1	3	5	6	13	25	45	55	61	72	73	89	92.228	0.02247191011236	0.002070393374741	0.003105590062112	0.935	1
chrIV	S000002869	YDR461W	1385176	1385286	111	4	24	1.502	0.495	55	10	27	52	52	52	53	4	15	20	24	25	26	5	45.455	0.8	0.036036036036036	0.216216216216216	0.19	0
chrIV	S000087209	YDR461C-A	1385524	1385766	243	9	206	1.518	0.387	94	26	32	39	66	66	66	9	18	20	21	22	25	17	70.248	0.529411764705882	0.037037037037037	0.847736625514403	0.05	0
chrIV	S000002870	YDR462W	1386073	1386516	444	7	159	0.626	0.444	197	3	10	11	17	34	34	17	36	38	38	41	41	32	72.235	0.21875	0.015765765765766	0.358108108108108	0.2	0
chrIV	S000002871	YDR463W	1386816	1388375	1560	13	138	0.31	0.233	363	10	29	33	35	38	40	7	9	9	10	10	10	128	82.104	0.1015625	0.008333333333333	0.088461538461539	0.11	0
chrIV	S000002872	YDR464W	1388872	1393179	4308	10	157	0.067	0.634	2730	0	0	1	2	4	6	6	8	10	13	13	26	364	84.514	0.027472527472528	0.002321262766945	0.03644382544104	0.955	1
chrIV	S000028614	YDR464C-A	1392492	1392680	189	1	19	0.197	0.778	147	0	0	0	0	0	0	3	3	4	6	7	7	14	74.468	0.071428571428572	0.005291005291005	0.100529100529101	0.8	1
chrIV	S000002873	YDR465C	1393336	1394574	1239	38	945	1.074	0.18	223	1	7	8	12	12	12	6	19	38	39	41	47	121	97.738	0.314049586776859	0.030669895076675	0.76271186440678	0	0
chrIV	S000002874	YDR466W	1395121	1397817	2697	74	1269	1.074	0.06	162	4	22	31	41	43	43	7	15	15	15	15	18	235	87.166	0.314893617021277	0.027437893956248	0.470522803114572	0	0
chrIV	S000002875	YDR467C	1397583	1397909	327	15	379	2.076	0.196	64	4	6	8	10	14	16	9	9	9	9	13	13	33	101.227	0.454545454545454	0.045871559633028	1.15902140672783	0	0
chrIV	S000002876	YDR468C	1398026	1398700	675	1	10	0.062	0.519	350	7	14	18	19	20	23	0	0	0	3	4	5	69	102.374	0.014492753623188	0.001481481481481	0.014814814814815	0.845	1
chrIV	S000002877	YDR469W	1399015	1399542	528	4	11	0.304	0.362	191	4	4	4	5	13	15	3	7	7	8	8	8	46	87.287	0.086956521739131	0.007575757575758	0.020833333333333	0.065	0
chrIV	S000002878	YDR470C	1399706	1401214	1509	3	29	0.057	0.616	929	5	7	10	10	10	10	0	1	5	8	19	36	152	100.796	0.019736842105263	0.001988071570577	0.01921802518224	0.37	0
chrIV	S000002879	YDR471W	1401770	1402564	795	49	942	1.626	0.15	119	11	18	18	18	18	19	6	25	47	48	48	48	81	102.015	0.604938271604938	0.061635220125786	1.18490566037736	0	0
chrIV	S000002880	YDR472W	1403322	1404173	852	0	0	0	1	852	0	3	20	28	40	42	5	10	10	10	10	10	75	88.132	0	0	0	0.943105842552001	1
chrIV	S000002881	YDR473C	1404445	1405854	1410	1	6	0.017	0.848	1196	10	13	13	13	13	28	0	5	6	7	9	15	142	100.781	0.007042253521127	0.000709219858156	0.004255319148936	0.985	1
chrIV	S000002883	YDR475C	1407464	1410094	2631	116	2578	1.139	0.046	120	5	11	12	12	16	16	5	18	34	45	64	72	218	82.89	0.532110091743119	0.044089699733942	0.97985556822501	0	0
chrIV	S000002884	YDR476C	1410453	1411127	675	96	4957	3.262	0.083	56	15	37	41	48	54	57	27	42	56	63	67	68	37	54.896	2.59459459459459	0.142222222222222	7.3437037037037	0	0
chrIV	S000002885	YDR477W	1412373	1414274	1902	12	168	0.133	0.246	468	1	4	20	25	34	50	1	7	7	7	9	11	176	92.583	0.068181818181818	0.006309148264984	0.088328075709779	0.04	0
chrIV	S000002886	YDR478W	1414575	1415171	597	3	25	0.115	0.73	436	3	9	9	10	12	12	6	8	14	16	18	19	51	85.57	0.058823529411765	0.005025125628141	0.041876046901173	0.89	1
chrIV	S000002887	YDR479C	1415210	1416874	1665	54	768	0.777	0.173	288	3	5	5	7	7	7	18	31	51	51	60	70	156	93.75	0.346153846153846	0.032432432432433	0.461261261261261	0	0
chrIV	S000002888	YDR480W	1417399	1418370	972	39	697	0.944	0.166	161	0	14	28	31	34	36	8	11	12	16	16	20	78	80.33	0.5	0.040123456790124	0.717078189300412	0	0
chrIV	S000002889	YDR481C	1418550	1420250	1701	68	1784	0.913	0.079	135	6	11	15	25	25	39	16	35	48	69	72	75	138	81.176	0.492753623188406	0.039976484420929	1.0487948265726	0	0
chrIV	S000002890	YDR482C	1420431	1420838	408	50	1605	3.099	0.098	40	16	34	37	40	41	43	20	27	32	33	39	43	23	56.511	2.17391304347826	0.122549019607843	3.93382352941176	0	0
chrIV	S000002891	YDR483W	1421157	1422485	1329	39	838	0.797	0.194	258	9	17	28	37	42	47	6	10	10	10	10	10	125	94.127	0.312	0.029345372460497	0.630549285176825	0	0
chrIV	S000002892	YDR484W	1422763	1424688	1926	8	192	0.106	0.908	1748	0	7	12	12	13	18	1	6	8	9	9	9	208	108.052	0.038461538461539	0.004153686396677	0.099688473520249	0.88	1
chrIV	S000002893	YDR485C	1424820	1427207	2388	23	272	0.217	0.196	467	1	2	4	4	4	4	6	9	14	15	25	26	222	93.004	0.103603603603604	0.00963149078727	0.113902847571189	0.06	0
chrIV	S000002894	YDR486C	1427431	1428120	690	13	238	0.478	0.278	192	3	9	9	9	9	10	4	14	14	15	27	32	72	104.499	0.180555555555556	0.018840579710145	0.344927536231884	0	0
chrIV	S000002895	YDR487C	1428354	1428980	627	4	35	0.167	0.499	313	10	13	15	18	26	26	6	18	37	46	54	55	53	84.665	0.075471698113208	0.006379585326954	0.055821371610845	0.765	1
chrIV	S000002896	YDR488C	1429188	1430789	1602	86	3287	1.654	0.131	210	14	20	20	20	23	24	7	8	8	8	8	8	80	49.969	1.075	0.053682896379526	2.0518102372035	0	0
chrIV	S000002897	YDR489W	1431012	1431896	885	1	1	0.037	0.754	667	1	8	15	17	25	33	21	33	33	35	39	41	78	88.235	0.012820512820513	0.001129943502825	0.001129943502825	0.94	1
chrIV	S000002898	YDR490C	1431968	1434268	2301	80	2854	1.171	0.119	274	18	18	18	18	20	21	10	24	58	61	65	73	195	84.783	0.41025641025641	0.034767492394611	1.24033029117775	0	0
chrIV	S000002899	YDR491C	1434500	1434991	492	92	7590	6.202	0.108	53	7	22	29	36	38	42	1	4	8	11	22	25	44	89.613	2.09090909090909	0.186991869918699	15.4268292682927	0	0
chrIV	S000002900	YDR492W	1434924	1435874	951	30	907	0.823	0.146	139	4	12	37	43	49	50	1	9	13	15	19	19	76	80	0.394736842105263	0.031545741324921	0.953732912723449	0	0
chrIV	S000002901	YDR493W	1436217	1436588	372	14	103	0.953	0.258	96	2	15	20	23	27	79	6	29	33	33	38	42	26	70.081	0.538461538461538	0.037634408602151	0.276881720430107	0.005	0
chrIV	S000002902	YDR494W	1436930	1438015	1086	16	206	0.356	0.443	481	7	19	22	28	32	35	4	7	7	7	8	8	109	100.461	0.146788990825688	0.014732965009208	0.189686924493554	0.16	0
chrIV	S000002903	YDR495C	1438115	1441150	3036	5	59	0.037	0.617	1874	4	5	7	9	9	12	4	19	21	21	21	24	338	111.367	0.014792899408284	0.001646903820817	0.019433465085639	0.815	1
chrIV	S000002904	YDR496C	1441433	1443403	1971	22	632	0.269	0.183	360	15	25	25	25	25	25	5	18	27	37	44	52	198	100.508	0.111111111111111	0.011161846778285	0.320649416539827	0.01	0
chrIV	S000002905	YDR497C	1443713	1445467	1755	131	6712	1.796	0.044	78	7	20	20	20	23	23	13	31	55	56	56	56	137	78.107	0.956204379562044	0.074643874643875	3.82450142450142	0	0
chrIV	S000002906	YDR498C	1445843	1446994	1152	23	1086	0.491	0.677	780	27	59	76	81	84	93	0	6	17	20	20	20	101	87.75	0.227722772277228	0.019965277777778	0.942708333333333	0.79	1
chrIV	S000002907	YDR499W	1447830	1450073	2244	5	30	0.049	0.934	2096	6	8	12	20	20	20	6	10	13	17	25	26	231	102.987	0.021645021645022	0.00222816399287	0.013368983957219	0.9	1
chrIV	S000002908	YDR500C	1450198	1450853	656	24	217	0.809	0.172	113	5	9	9	9	9	9	20	34	45	51	51	53	64	97.71	0.375	0.036585365853659	0.330792682926829	0	0
chrIV	S000002909	YDR501W	1451353	1452918	1566	43	655	0.573	0.248	388	5	16	30	34	36	36	14	24	29	31	35	49	134	85.623	0.32089552238806	0.027458492975734	0.418263090676884	0	0
chrIV	S000002910	YDR502C	1453310	1454464	1155	54	2008	0.996	0.073	84	5	8	23	29	29	31	10	38	63	67	68	88	107	92.721	0.504672897196262	0.046753246753247	1.73852813852814	0	0
chrIV	S000002911	YDR503C	1455042	1455866	825	31	467	0.872	0.113	93	4	25	53	58	62	69	3	23	28	28	29	29	68	82.524	0.455882352941176	0.037575757575758	0.566060606060606	0	0
chrIV	S000002912	YDR504C	1456311	1456694	384	4	70	0.254	0.677	260	7	10	24	29	35	53	1	1	2	3	6	8	41	107.05	0.097560975609756	0.010416666666667	0.182291666666667	0.505	0
chrIV	S000002913	YDR505C	1456695	1459220	2526	39	2502	0.295	0.124	313	1	1	5	19	25	30	7	10	44	57	61	62	252	99.802	0.154761904761905	0.015439429928741	0.990498812351544	0.02	0
chrIV	S000002914	YDR506C	1459728	1461554	1827	83	3493	0.829	0.153	279	20	56	60	60	62	66	6	32	38	44	45	46	149	81.599	0.557046979865772	0.045429666119321	1.91187739463602	0	0
chrIV	S000002915	YDR507C	1462358	1465786	3429	53	731	0.267	0.094	324	3	9	14	39	44	47	4	12	22	22	30	32	307	89.557	0.172638436482085	0.015456401283173	0.21318168562263	0	0
chrIV	S000002916	YDR508C	1466453	1468444	1992	128	4785	1.203	0.053	106	4	12	24	27	27	28	14	42	59	76	76	79	170	85.384	0.752941176470588	0.06425702811245	2.40210843373494	0	0
chrIV	S000002917	YDR509W	1468226	1468573	348	34	1277	1.677	0.305	106	12	18	25	29	36	47	31	64	80	89	89	104	37	106.628	0.918918918918919	0.097701149425287	3.66954022988506	0.01	0
chrIV	S000002918	YDR510W	1469400	1469705	306	0	0	0	1	306	1	6	22	49	56	62	3	17	22	23	24	27	23	75.41	0	0	0	0.921208360166992	1
chrIV	S000028615	YDR510C-A	1469695	1469811	117	3	271	0.455	0.393	46	0	0	1	18	55	63	15	20	32	38	55	61	12	103.448	0.25	0.025641025641026	2.31623931623932	0.3	0
chrIV	S000002919	YDR511W	1470017	1470418	402	25	680	1.131	0.201	81	4	19	19	20	35	41	8	10	11	16	21	23	28	69.825	0.892857142857143	0.062189054726368	1.69154228855721	0	0
chrIV	S000002920	YDR512C	1470500	1471063	564	57	958	1.865	0.131	74	6	8	21	34	34	47	2	4	6	7	12	17	47	83.481	1.21276595744681	0.101063829787234	1.69858156028369	0	0
chrIV	S000002921	YDR513W	1471017	1471448	432	15	267	0.613	0.262	113	20	39	49	50	54	54	10	16	18	23	24	31	37	85.847	0.405405405405405	0.034722222222222	0.618055555555556	0	0
chrIV	S000002922	YDR514C	1471548	1472999	1452	41	1248	0.502	0.124	180	10	16	17	36	45	48	14	28	34	36	37	40	132	90.972	0.310606060606061	0.028236914600551	0.859504132231405	0	0
chrIV	S000002923	YDR515W	1473429	1474772	1344	31	873	0.4	0.163	219	5	8	22	24	25	27	4	10	14	16	20	31	146	108.712	0.212328767123288	0.023065476190476	0.649553571428571	0	0
chrIV	S000002924	YDR516C	1474974	1476476	1503	45	1418	0.507	0.092	139	6	10	11	11	14	15	17	31	47	68	74	76	119	79.228	0.378151260504202	0.029940119760479	0.943446440452428	0	0
chrIV	S000002925	YDR517W	1477239	1478357	1119	67	2371	1.099	0.091	102	11	27	56	70	74	78	22	35	37	41	41	44	81	72.451	0.82716049382716	0.059874888293119	2.11885612153709	0	0
chrIV	S000002926	YDR518W	1478608	1480161	1554	37	1222	0.409	0.216	335	9	36	39	40	46	63	9	25	28	35	41	42	146	94.012	0.253424657534247	0.023809523809524	0.786357786357786	0	0
chrIV	S000002927	YDR519W	1480425	1480832	408	22	907	0.929	0.304	124	8	23	30	33	33	37	15	23	26	29	32	34	36	88.452	0.611111111111111	0.053921568627451	2.22303921568627	0	0
chrIV	S000002928	YDR520C	1481085	1483403	2319	50	1107	0.355	0.094	218	3	15	26	29	36	40	4	25	36	43	45	49	235	101.381	0.212765957446808	0.021561017680035	0.477360931435964	0	0
chrIV	S000002929	YDR521W	1483141	1483476	336	12	473	0.605	0.464	156	0	1	3	5	6	9	17	38	48	49	51	53	26	77.612	0.461538461538462	0.035714285714286	1.4077380952381	0.53	0
chrIV	S000002930	YDR522C	1483795	1485303	1509	50	1155	0.54	0.159	240	14	39	44	45	46	49	13	15	16	16	21	23	170	112.732	0.294117647058824	0.033134526176276	0.765407554671968	0	0
chrIV	S000002931	YDR523C	1485566	1487038	1473	44	1021	0.455	0.292	430	4	15	15	17	18	31	0	1	2	4	4	5	154	104.62	0.285714285714286	0.029871011541073	0.693143245078072	0.045	0
chrIV	S000002932	YDR524C	1487542	1488990	1449	30	437	0.353	0.21	304	19	21	22	24	29	29	13	23	40	47	59	92	163	112.569	0.184049079754601	0.020703933747412	0.301587301587302	0	0
chrIV	S000028740	YDR524W-C	1489403	1489492	90	7	177	1.391	0.256	23	18	27	41	46	49	50	9	16	23	36	69	69	4	44.944	1.75	0.077777777777778	1.96666666666667	0.06	0
chrIV	S000028739	YDR524C-B	1489598	1489798	201	20	1371	1.798	0.189	38	9	18	26	32	33	34	6	29	41	70	98	98	12	60	1.66666666666667	0.099502487562189	6.82089552238806	0.06	0
chrIV	S000028616	YDR524C-A	1489871	1489990	120	23	1933	3.485	0.167	20	6	20	27	34	38	39	12	26	48	60	60	60	8	67.227	2.875	0.191666666666667	16.1083333333333	0.035	0
chrIV	S000002933	YDR525W	1489905	1490234	330	48	2708	2.704	0.112	37	8	19	27	37	40	43	20	46	70	89	89	89	20	60.79	2.4	0.145454545454545	8.20606060606061	0	0
chrIV	S000007236	YDR525W-A	1490596	1490835	240	50	5335	3.946	0.142	34	34	63	75	97	106	120	19	20	21	21	21	31	22	92.05	2.27272727272727	0.208333333333333	22.2291666666667	0	0
chrIV	S000002934	YDR526C	1491075	1491545	471	1	1	0.039	0.805	379	0	9	25	51	71	79	0	0	0	0	10	21	41	87.234	0.024390243902439	0.002123142250531	0.002123142250531	0.885	1
chrIV	S000002935	YDR527W	1491094	1492413	1320	9	2733	0.119	0.919	1213	0	8	30	58	69	78	11	22	26	32	38	51	110	83.397	0.081818181818182	0.006818181818182	2.07045454545455	0.785	1
chrIV	S000002936	YDR528W	1494586	1495857	1272	35	1148	0.506	0.139	177	2	3	30	40	45	50	11	20	30	30	41	48	118	92.84	0.296610169491525	0.02751572327044	0.90251572327044	0	0
chrIV	S000002937	YDR529C	1496165	1496548	384	10	142	0.48	0.797	306	5	13	18	22	23	26	3	12	24	26	31	38	29	75.718	0.344827586206897	0.026041666666667	0.369791666666667	0.195	0
chrIV	S000002938	YDR530C	1496791	1497768	978	62	2354	1.078	0.105	103	30	36	36	46	50	52	7	14	19	19	19	24	73	74.719	0.849315068493151	0.063394683026585	2.40695296523517	0	0
chrIV	S000002939	YDR531W	1498232	1499335	1104	4	29	0.058	0.902	996	0	10	22	26	27	33	3	7	8	10	12	20	106	96.102	0.037735849056604	0.003623188405797	0.026268115942029	0.98	1
chrIV	S000002940	YDR532C	1499396	1500553	1158	12	182	0.168	0.299	346	6	7	7	7	7	16	5	17	23	28	30	42	109	94.209	0.110091743119266	0.010362694300518	0.157167530224525	0.185	0
chrIV	S000002941	YDR533C	1501447	1502160	714	47	1308	1.305	0.13	93	7	10	12	16	17	17	1	7	22	28	29	29	68	95.372	0.691176470588235	0.065826330532213	1.83193277310924	0	0
chrIV	S000002942	YDR534C	1503314	1504900	1587	30	705	0.361	0.112	178	0	2	8	15	18	21	2	3	7	7	7	7	108	68.096	0.277777777777778	0.01890359168242	0.444234404536862	0.01	0
chrIV	S000002943	YDR535C	1506606	1507362	757	96	10883	2.936	0.075	57	3	3	7	7	7	10	19	40	52	54	60	61	56	74.074	1.71428571428571	0.126816380449141	14.3764861294584	0	0
chrIV	S000002944	YDR536W	1508005	1509714	1710	62	1592	0.823	0.083	142	0	7	24	37	53	53	8	28	32	32	39	42	152	88.941	0.407894736842105	0.036257309941521	0.930994152046784	0	0
chrIV	S000002945	YDR537C	1510856	1511461	606	9	190	0.308	0.413	250	3	14	19	19	29	33	1	3	8	9	18	19	54	89.256	0.166666666666667	0.014851485148515	0.313531353135314	0.29	0
chrIV	S000002946	YDR538W	1510902	1511630	729	11	184	0.315	0.335	244	1	12	16	18	41	48	2	7	20	22	24	25	62	85.165	0.17741935483871	0.015089163237311	0.252400548696845	0.145	0
chrIV	S000002947	YDR539W	1512094	1513605	1512	45	843	0.661	0.089	135	2	22	26	27	27	30	1	5	9	14	20	22	145	95.963	0.310344827586207	0.029761904761905	0.557539682539683	0	0
chrIV	S000002948	YDR540C	1517136	1517675	540	13	132	0.575	0.181	98	1	2	4	16	19	23	0	10	12	19	21	22	55	102.041	0.236363636363636	0.024074074074074	0.244444444444444	0	0
chrIV	S000002949	YDR541C	1519664	1520698	1035	23	646	0.693	0.233	241	1	2	9	12	13	26	7	14	45	46	46	46	99	95.745	0.232323232323232	0.022222222222222	0.624154589371981	0.005	0
chrIV	S000002950	YDR542W	1523249	1523611	363	7	85	0.69	0.609	221	0	3	10	12	12	12	0	0	8	10	14	27	19	52.486	0.368421052631579	0.019283746556474	0.234159779614325	0.44	0
chrIV	S000002951	YDR543C	1524634	1524933	300	15	671	1.911	0.23	69	1	4	7	15	21	23	10	16	34	35	35	35	31	103.679	0.483870967741936	0.05	2.23666666666667	0	0
chrIV	S000002952	YDR544C	1525095	1525523	429	61	3392	6.521	0.126	54	4	16	22	25	27	31	1	1	1	1	1	1	18	42.056	3.38888888888889	0.142191142191142	7.90675990675991	0	0
chrIV	S000002953	YDR545W	1526321	1531711	5391	0	0	0	1	5391	0	0	0	0	25	28	0	0	0	0	0	0	376	69.759	0	0	0	0.943105842552001	1
chrIV	S000028617	YDR545C-A	1530863	1531342	480	0	0	0	1	480	0	0	0	0	0	0	0	0	0	0	0	0	28	58.455	0	0	0	0.943105842552001	1
chrV	S000006409	YEL077C	264	4097	3834	29	998	0.136	0.238	913	0	0	0	0	0	0	0	0	0	0	0	0	242	63.136	0.119834710743802	0.007563901930099	0.260302556077204	0.305	0
chrV	S000028621	YEL077W-A	630	1112	483	2	82	0.118	0.776	375	2	4	5	5	5	5	0	0	0	3	3	5	28	58.091	0.071428571428572	0.004140786749482	0.169772256728778	0.81	1
chrV	S000002955	YEL076C-A	4185	5114	930	0	0	0	1	930	0	0	0	6	6	8	0	0	0	0	11	21	72	77.503	0	0	0	0.943105842552001	1
chrV	S000000802	YEL076C	4464	5114	651	0	0	0	1	651	0	0	0	0	0	0	0	0	0	0	11	21	52	80	0	0	0	0.943105842552001	1
chrV	S000002956	YEL075W-A	4870	5481	612	3	16	0.11	0.82	502	0	0	0	0	0	0	0	0	0	9	20	21	51	83.47	0.058823529411765	0.004901960784314	0.026143790849673	0.93	1
chrV	S000000801	YEL075C	5345	5713	369	3	16	0.184	0.864	319	0	0	0	0	0	0	0	0	3	34	42	44	37	100.543	0.081081081081081	0.008130081300813	0.043360433604336	0.765	1
chrV	S000000800	YEL074W	6126	6464	339	69	6483	4.49	0.118	40	5	7	7	7	7	7	13	20	31	34	38	43	30	88.757	2.3	0.20353982300885	19.1238938053097	0	0
chrV	S000000799	YEL073C	7230	7553	324	10	119	0.627	0.173	56	7	9	14	23	38	38	9	26	40	44	45	46	28	86.687	0.357142857142857	0.030864197530864	0.367283950617284	0	0
chrV	S000000798	YEL072W	13720	14415	696	33	567	0.924	0.168	117	3	20	41	59	62	68	5	9	13	23	27	44	72	103.597	0.458333333333333	0.047413793103448	0.814655172413793	0	0
chrV	S000000797	YEL071W	16355	17845	1491	81	2744	0.895	0.146	218	10	42	67	75	77	81	5	8	15	16	34	35	132	88.591	0.613636363636364	0.054325955734407	1.84037558685446	0	0
chrV	S000000796	YEL070W	19589	21097	1509	16	188	0.18	0.452	682	1	3	13	18	19	22	3	11	18	19	20	21	112	74.271	0.142857142857143	0.010603048376408	0.124585818422797	0.42	0
chrV	S000000795	YEL069C	21537	23231	1695	24	392	0.257	0.133	226	5	14	15	16	16	16	0	2	11	17	22	23	133	78.512	0.180451127819549	0.014159292035398	0.231268436578171	0.01	0
chrV	S000000794	YEL068C	25646	25978	333	11	225	0.687	0.273	91	0	2	4	7	9	13	10	16	21	41	54	78	29	87.349	0.379310344827586	0.033033033033033	0.675675675675676	0.02	0
chrV	S000000793	YEL067C	26189	26776	588	74	2818	3.033	0.1	59	5	16	17	18	19	23	11	19	34	54	62	63	47	80.068	1.57446808510638	0.125850340136054	4.79251700680272	0	0
chrV	S000000792	YEL066W	26667	27206	540	58	3720	2.685	0.113	61	21	48	52	60	60	61	23	38	63	69	70	76	40	74.212	1.45	0.107407407407407	6.88888888888889	0	0
chrV	S000000791	YEL065W	27657	29543	1887	76	3117	1.093	0.091	172	19	38	50	64	89	97	9	18	20	26	28	29	168	89.077	0.452380952380952	0.040275569687334	1.65182829888712	0	0
chrV	S000000790	YEL064C	29797	31239	1443	33	692	0.603	0.134	193	9	15	16	20	26	27	10	23	25	27	28	29	147	101.942	0.224489795918367	0.022869022869023	0.47955647955648	0	0
chrV	S000000789	YEL063C	31694	33466	1773	50	1181	0.637	0.164	290	2	5	22	22	26	34	6	11	16	22	26	27	140	79.007	0.357142857142857	0.02820078962211	0.666102650874224	0	0
chrV	S000000788	YEL062W	34407	36254	1848	22	192	0.242	0.133	246	5	15	19	36	46	46	4	7	7	8	8	9	185	100.162	0.118918918918919	0.011904761904762	0.103896103896104	0	0
chrV	S000000787	YEL061C	36535	39537	3003	17	178	0.11	0.196	589	3	8	9	10	10	11	2	11	13	16	20	21	307	102.265	0.055374592833876	0.005661005661006	0.059274059274059	0.11	0
chrV	S000000786	YEL060C	40046	41953	1908	62	1466	0.864	0.09	171	9	11	22	23	23	23	14	51	66	71	74	74	140	73.414	0.442857142857143	0.032494758909853	0.768343815513627	0	0
chrV	S000002954	YEL059C-A	42400	42624	225	16	183	1.847	0.311	70	19	34	65	67	68	76	6	38	45	45	46	46	15	66.964	1.06666666666667	0.071111111111111	0.813333333333333	0.005	0
chrV	S000000785	YEL059W	42652	42960	309	48	6262	4.227	0.259	80	5	9	25	39	39	40	3	9	9	9	9	9	20	64.935	2.4	0.155339805825243	20.2653721682848	0	0
chrV	S000000784	YEL058W	43252	44925	1674	2	3	0.027	0.741	1240	1	7	12	17	37	38	7	13	15	20	36	44	132	78.9	0.015151515151515	0.001194743130227	0.001792114695341	0.89	1
chrV	S000000783	YEL057C	45020	45721	702	30	473	1.113	0.182	128	7	7	7	7	7	7	7	25	54	66	81	82	79	112.696	0.379746835443038	0.042735042735043	0.673789173789174	0	0
chrV	S000000782	YEL056W	47168	48373	1206	30	409	0.583	0.154	186	4	21	36	39	66	69	1	1	1	1	1	1	110	91.286	0.272727272727273	0.024875621890547	0.339137645107794	0	0
chrV	S000000781	YEL055C	48471	51539	3069	3	4	0.02	0.698	2143	1	10	11	12	13	20	1	6	18	29	33	37	303	98.761	0.00990099009901	0.000977517106549	0.001303356142066	0.99	1
chrV	S000000780	YEL054C	52721	53218	498	15	147	0.738	0.249	124	2	6	9	19	20	20	12	27	36	46	47	48	34	68.41	0.441176470588235	0.030120481927711	0.295180722891566	0.005	0
chrV	S000028744	YEL053W-A	52908	53255	348	16	191	1.183	0.19	66	1	2	8	13	27	27	12	27	40	42	44	45	24	69.164	0.666666666666667	0.045977011494253	0.548850574712644	0	0
chrV	S000000779	YEL053C	53901	56102	2202	30	560	0.319	0.127	279	15	31	38	51	52	56	4	14	35	39	40	45	230	104.498	0.130434782608696	0.013623978201635	0.254314259763851	0	0
chrV	S000000778	YEL052W	56571	58100	1530	41	763	0.696	0.107	164	13	33	42	45	47	47	2	11	11	11	19	25	137	89.601	0.299270072992701	0.026797385620915	0.498692810457516	0	0
chrV	S000000777	YEL051W	58378	59148	771	2	99	0.07	0.969	747	2	10	11	11	16	21	7	17	22	22	22	22	70	90.909	0.028571428571429	0.002594033722438	0.1284046692607	0.835	1
chrV	S000028545	YEL050W-A	59549	59740	192	8	410	0.993	0.307	59	4	18	25	25	25	26	0	0	0	1	3	8	17	89.005	0.470588235294118	0.041666666666667	2.13541666666667	0.09	0
chrV	S000000776	YEL050C	59670	60851	1182	8	21	0.149	0.238	281	7	9	20	20	20	21	1	11	19	22	31	33	103	87.214	0.077669902912621	0.006768189509306	0.017766497461929	0.135	0
chrV	S000000775	YEL049W	63728	64090	363	17	531	1.144	0.24	87	3	4	9	11	18	19	6	12	14	14	16	22	22	60.773	0.772727272727273	0.046831955922865	1.46280991735537	0	0
chrV	S000000774	YEL048C	64709	65167	459	5	39	0.262	0.462	212	2	4	7	12	15	17	6	20	25	26	31	40	51	111.354	0.098039215686275	0.010893246187364	0.084967320261438	0.37	0
chrV	S000000773	YEL047C	65385	66797	1413	37	595	0.588	0.095	134	10	17	21	21	23	28	14	33	48	55	56	56	117	82.861	0.316239316239316	0.02618542108988	0.421089879688606	0	0
chrV	S000000772	YEL046C	67629	68792	1164	8	72	0.134	0.561	653	4	8	12	24	26	28	4	15	21	48	51	69	82	70.507	0.097560975609756	0.006872852233677	0.061855670103093	0.165	0
chrV	S000000771	YEL045C	68840	69265	426	21	78	0.959	0.261	111	0	2	4	4	4	7	23	46	67	67	103	105	32	75.294	0.65625	0.049295774647887	0.183098591549296	0	0
chrV	S000000770	YEL044W	69757	70257	501	11	74	0.405	0.565	283	13	33	53	59	59	59	35	42	44	45	45	47	31	62	0.354838709677419	0.021956087824351	0.147704590818363	0.19	0
chrV	S000000769	YEL043W	70478	73348	2871	54	1228	0.318	0.092	264	8	33	36	39	58	66	12	24	25	25	29	34	263	91.638	0.20532319391635	0.018808777429467	0.427725531173807	0	0
chrV	S000000768	YEL042W	73771	75327	1557	56	1811	0.587	0.098	152	2	10	24	26	28	29	6	21	37	41	43	49	140	89.974	0.4	0.035966602440591	1.16313423249839	0	0
chrV	S000000767	YEL041W	75944	77431	1488	78	2860	0.848	0.09	134	8	14	32	39	44	48	24	39	47	54	63	73	143	96.167	0.545454545454545	0.05241935483871	1.92204301075269	0	0
chrV	S000000766	YEL040W	78053	79456	1404	98	3318	1.262	0.071	99	10	24	46	60	65	66	12	21	34	45	46	48	113	80.542	0.867256637168142	0.06980056980057	2.36324786324786	0	0
chrV	S000000765	YEL039C	79636	79977	342	33	930	1.826	0.143	49	8	16	23	34	39	47	4	16	21	24	27	28	26	76.246	1.26923076923077	0.096491228070176	2.71929824561403	0	0
chrV	S000000764	YEL038W	80462	81145	684	32	757	0.897	0.183	125	18	24	35	46	50	58	0	6	7	8	13	17	58	84.919	0.551724137931034	0.046783625730994	1.10672514619883	0	0
chrV	S000000763	YEL037C	81407	82603	1197	33	738	0.537	0.122	146	3	8	14	20	36	44	3	12	31	35	35	35	83	69.398	0.397590361445783	0.027568922305765	0.616541353383459	0	0
chrV	S000000762	YEL036C	83050	84552	1503	17	205	0.212	0.152	228	11	25	29	36	37	38	9	16	44	67	67	67	100	66.578	0.17	0.011310711909514	0.136393878908849	0.025	0
chrV	S000000761	YEL035C	85045	85545	501	106	9960	4.702	0.2	100	39	66	75	77	78	79	1	1	1	6	10	11	19	38	5.57894736842105	0.211576846307385	19.8802395209581	0.045	0
chrV	S000028743	YEL034C-A	85613	86215	603	3	47	0.104	0.912	550	2	10	26	65	70	71	4	27	46	46	46	46	55	91.362	0.054545454545455	0.004975124378109	0.077943615257048	0.935	1
chrV	S000000760	YEL034W	85676	86149	474	0	0	0	1	474	0	2	21	57	62	62	5	15	38	39	39	39	45	95.137	0	0	0	0.943105842552001	1
chrV	S000000759	YEL033W	86179	86598	420	65	2368	3.624	0.124	52	2	2	2	4	50	56	5	11	11	11	11	11	30	71.599	2.16666666666667	0.154761904761905	5.63809523809524	0	0
chrV	S000000758	YEL032W	86937	89852	2916	4	4	0.028	0.501	1462	0	3	14	20	20	41	2	10	26	26	26	27	248	85.077	0.016129032258065	0.001371742112483	0.001371742112483	0.98	1
chrV	S000028620	YEL032C-A	87040	87201	162	1	1	0.137	0.846	137	0	0	9	35	35	37	0	0	0	0	0	0	15	93.168	0.066666666666667	0.006172839506173	0.006172839506173	0.785	1
chrV	S000000757	YEL031W	90258	93905	3648	31	218	0.208	0.186	677	16	38	40	40	40	40	4	14	17	17	18	18	340	93.227	0.091176470588235	0.008497807017544	0.059758771929825	0.04	0
chrV	S000028619	YEL030C-A	94583	94897	315	5	63	0.455	0.448	141	0	4	7	12	13	13	1	1	1	1	1	2	31	98.726	0.161290322580645	0.015873015873016	0.2	0.29	0
chrV	S000000756	YEL030W	94644	96578	1935	16	215	0.214	0.202	390	0	4	7	13	13	14	1	5	5	5	5	7	166	85.832	0.096385542168675	0.008268733850129	0.111111111111111	0.07	0
chrV	S000000755	YEL029C	96858	97796	939	1	2	0.039	0.994	933	5	6	8	9	11	12	3	10	12	17	20	22	85	90.618	0.011764705882353	0.001064962726305	0.002129925452609	0.36	0
chrV	S000000754	YEL028W	98668	99129	462	12	266	0.899	0.351	162	4	9	10	21	21	21	10	10	12	15	19	20	42	91.106	0.285714285714286	0.025974025974026	0.575757575757576	0.01	0
chrV	S000000753	YEL027W	100769	101251	483	2	3	0.139	0.83	401	0	3	19	21	23	31	2	7	27	27	27	33	30	62.241	0.066666666666667	0.004140786749482	0.006211180124224	0.785	1
chrV	S000000752	YEL026W	101943	102323	381	0	0	0	1	381	0	0	20	22	23	31	10	22	27	31	32	33	32	84.211	0	0	0	0.943105842552001	1
chrV	S000000751	YEL025C	102581	106147	3567	97	1720	0.911	0.078	278	3	15	15	15	24	24	21	41	49	54	54	55	359	100.673	0.270194986072423	0.027193720213064	0.48219792542753	0	0
chrV	S000000750	YEL024W	107260	107907	648	7	23	0.28	0.261	169	0	5	13	14	36	41	1	4	8	8	11	13	61	94.281	0.114754098360656	0.010802469135803	0.035493827160494	0.14	0
chrV	S000000749	YEL023C	108504	110552	2049	39	855	0.463	0.11	226	9	15	18	19	22	37	5	20	20	43	47	48	193	94.238	0.202072538860104	0.019033674963397	0.417276720351391	0	0
chrV	S000000748	YEL022W	111421	115800	4380	59	827	0.272	0.079	348	4	29	30	34	34	35	0	1	11	24	47	47	456	104.133	0.129385964912281	0.013470319634703	0.188812785388128	0	0
chrV	S000000747	YEL021W	116167	116970	804	120	4826	3.631	0.041	33	18	23	23	25	25	25	8	9	9	19	21	31	65	80.946	1.84615384615385	0.149253731343284	6.00248756218906	0	0
chrV	S000028544	YEL020C-B	117183	117380	198	0	0	0	1	198	1	9	32	55	67	68	0	14	17	19	29	34	14	71.066	0	0	0	0.921208360166992	1
chrV	S000007256	YEL020W-A	117211	117474	264	0	0	0	1	264	1	7	31	49	62	63	12	23	25	31	41	44	19	72.243	0	0	0	0.921208360166992	1
chrV	S000000746	YEL020C	118617	120299	1683	49	1024	0.705	0.166	279	11	14	24	26	40	46	3	11	13	13	13	14	130	77.289	0.376923076923077	0.0291146761735	0.608437314319667	0	0
chrV	S000000745	YEL019C	120498	121301	804	6	85	0.168	0.404	325	9	12	13	13	14	18	0	3	3	4	12	18	77	95.89	0.077922077922078	0.007462686567164	0.105721393034826	0.785	1
chrV	S000028742	YEL018C-A	121455	121988	534	6	59	0.253	0.335	179	3	3	4	5	14	14	0	2	11	19	35	66	53	99.437	0.113207547169811	0.01123595505618	0.110486891385768	0.09	0
chrV	S000000744	YEL018W	121471	122310	840	16	215	0.428	0.213	179	3	3	4	5	14	14	8	17	23	40	65	72	88	104.887	0.181818181818182	0.019047619047619	0.255952380952381	0.01	0
chrV	S000002103	YEL017C-A	122798	122929	132	12	367	1.94	0.318	42	0	7	13	15	17	17	12	33	60	97	99	104	16	122.137	0.75	0.090909090909091	2.78030303030303	0.04	0
chrV	S000000743	YEL017W	123657	124670	1014	50	1749	1.046	0.175	177	28	48	74	87	99	101	22	23	27	28	29	32	78	76.999	0.641025641025641	0.04930966469428	1.72485207100592	0	0
chrV	S000000742	YEL016C	124737	126218	1482	42	534	0.575	0.074	110	29	38	38	42	46	59	4	12	19	20	23	23	142	95.881	0.295774647887324	0.02834008097166	0.360323886639676	0	0
chrV	S000000741	YEL015W	126629	128284	1656	34	553	0.428	0.094	156	6	13	15	17	23	26	5	19	19	19	19	19	154	93.051	0.220779220779221	0.020531400966184	0.333937198067633	0	0
chrV	S000000740	YEL014C	128303	128608	306	20	567	1.494	0.402	123	6	9	10	13	16	17	0	1	1	1	2	2	30	98.361	0.666666666666667	0.065359477124183	1.85294117647059	0.1	0
chrV	S000000739	YEL013W	128825	130561	1737	3	18	0.033	0.496	861	0	1	6	11	11	14	2	2	8	20	46	51	178	102.535	0.01685393258427	0.001727115716753	0.010362694300518	0.35	0
chrV	S000000738	YEL012W	131772	132551	780	34	692	0.702	0.177	138	1	28	41	52	52	52	15	20	31	32	38	40	74	94.994	0.45945945945946	0.043589743589744	0.887179487179487	0	0
chrV	S000000737	YEL011W	133120	135234	2115	57	997	0.431	0.139	294	1	7	21	25	29	52	10	20	27	27	27	30	190	89.877	0.3	0.026950354609929	0.471394799054374	0	0
chrV	S000000736	YEL010W	136279	136629	351	17	327	0.845	0.365	128	2	4	4	7	13	15	6	9	12	14	16	17	45	128.571	0.377777777777778	0.048433048433049	0.931623931623932	0.06	0
chrV	S000028741	YEL009C-A	136371	136778	408	25	534	1.065	0.26	106	0	2	3	4	14	14	3	3	10	11	12	12	45	110.565	0.555555555555556	0.061274509803922	1.30882352941176	0.005	0
chrV	S000000735	YEL009C	138918	139763	846	75	3899	1.469	0.07	59	15	42	51	55	57	59	3	8	9	26	68	92	70	82.84	1.07142857142857	0.088652482269504	4.60874704491726	0	0
chrV	S000000734	YEL008W	140512	140892	381	122	16925	5.111	0.076	29	13	36	38	42	51	61	30	62	88	106	107	108	28	73.684	4.35714285714286	0.320209973753281	44.4225721784777	0	0
chrV	S000028618	YEL008C-A	140726	140818	93	30	2389	4.851	0.129	12	28	52	75	75	82	92	43	76	88	105	110	113	5	54.348	6	0.32258064516129	25.6881720430107	0	0
chrV	S000000733	YEL007W	141892	143892	2001	27	322	0.157	0.174	349	5	10	28	54	97	119	1	8	22	28	37	43	199	99.5	0.135678391959799	0.013493253373313	0.160919540229885	0.03	0
chrV	S000000732	YEL006W	144327	145334	1008	67	1846	0.813	0.089	90	11	36	39	44	46	47	5	7	26	36	40	54	104	103.277	0.644230769230769	0.066468253968254	1.83134920634921	0	0
chrV	S000000731	YEL005C	145907	146755	849	45	1332	0.621	0.219	186	11	14	21	31	43	51	21	31	34	41	48	56	78	91.981	0.576923076923077	0.053003533568905	1.56890459363958	0	0
chrV	S000000730	YEL004W	146951	147979	1029	76	1850	0.881	0.075	77	10	32	33	43	57	62	23	40	48	57	57	57	115	111.868	0.660869565217391	0.073858114674441	1.79786200194364	0	0
chrV	S000000729	YEL003W	148176	148599	424	29	557	0.814	0.134	57	17	41	47	57	61	66	8	10	11	11	11	13	45	106.383	0.644444444444444	0.068396226415094	1.31367924528302	0	0
chrV	S000000728	YEL002C	148722	150014	1293	2	22	0.018	0.818	1058	7	13	17	34	40	45	2	11	23	37	55	76	143	110.681	0.013986013986014	0.001546790409899	0.017014694508894	0.965	1
chrV	S000000727	YEL001C	150301	150978	678	63	2409	1.141	0.096	65	34	36	36	36	36	38	11	35	47	61	61	86	59	87.149	1.06779661016949	0.092920353982301	3.55309734513274	0	0
chrV	S000000803	YER001W	153520	155808	2289	148	5416	0.969	0.054	124	16	24	52	83	99	109	6	10	15	21	23	25	227	99.213	0.651982378854625	0.064657055482744	2.36609873307121	0	0
chrV	S000000804	YER002W	156803	157498	696	18	203	0.393	0.218	152	10	16	23	28	31	34	8	9	9	9	9	9	63	90.647	0.285714285714286	0.025862068965517	0.291666666666667	0.005	0
chrV	S000000805	YER003C	157736	159118	1383	0	0	0	1	1383	0	7	11	15	21	28	3	23	38	40	45	47	137	99.132	0	0	0	0.943105842552001	1
chrV	S000000806	YER004W	159580	160275	696	41	1377	1.01	0.135	94	8	23	36	36	36	36	13	24	31	41	46	50	53	76.259	0.773584905660377	0.058908045977012	1.97844827586207	0	0
chrV	S000000807	YER005W	160550	162442	1893	86	2568	0.847	0.052	99	5	16	21	23	34	34	25	27	27	28	28	28	173	91.438	0.497109826589595	0.045430533544638	1.35657686212361	0	0
chrV	S000000808	YER006W	162723	164285	1563	6	58	0.082	0.275	430	0	6	12	13	16	19	3	10	19	27	30	33	137	87.708	0.043795620437956	0.00383877159309	0.037108125399872	0.28	0
chrV	S000028745	YER006C-A	164344	164661	318	19	236	1.784	0.223	71	1	1	1	2	2	2	2	6	9	11	12	17	32	100.946	0.59375	0.059748427672956	0.742138364779874	0	0
chrV	S000000809	YER007W	164527	166083	1557	45	690	0.804	0.075	117	4	11	12	12	12	12	3	8	16	19	21	21	157	100.9	0.286624203821656	0.028901734104046	0.443159922928709	0	0
chrV	S000002957	YER007C-A	166237	166885	649	24	907	1.077	0.191	124	5	11	15	18	19	22	7	24	36	36	40	42	63	97.222	0.380952380952381	0.036979969183359	1.39753466872111	0	0
chrV	S000000810	YER008C	167808	171818	4011	43	578	0.313	0.3	1204	9	9	9	14	18	22	1	4	4	4	8	16	373	93.017	0.115281501340483	0.010720518573922	0.144103714784343	0.07	0
chrV	S000000811	YER009W	172115	172492	378	0	0	0	1	378	0	3	4	4	4	4	0	3	7	11	14	21	43	114.058	0	0	0	0.943105842552001	1
chrV	S000000812	YER010C	172634	173338	705	28	374	1.548	0.145	102	1	1	1	2	4	4	12	21	26	35	38	55	71	100.852	0.394366197183099	0.039716312056738	0.530496453900709	0	0
chrV	S000000813	YER011W	175248	176012	765	21	196	1.015	0.244	187	1	5	22	25	34	41	1	4	9	16	30	37	43	56.283	0.488372093023256	0.027450980392157	0.256209150326797	0	0
chrV	S000000814	YER012W	177835	178431	597	2	25	0.122	0.985	588	0	17	22	39	39	42	4	7	7	7	7	7	56	93.96	0.035714285714286	0.003350083752094	0.041876046901173	0.97	1
chrV	S000000815	YER013W	178841	182278	3438	3	44	0.03	0.501	1723	0	8	10	10	10	17	2	18	20	20	21	22	320	93.104	0.009375	0.00087260034904	0.012798138452589	0.885	1
chrV	S000000816	YER014W	182600	184219	1620	17	111	0.365	0.207	335	5	24	26	26	26	26	8	26	30	31	35	37	152	93.885	0.111842105263158	0.010493827160494	0.068518518518519	0.035	0
chrV	S000007590	YER014C-A	183731	184700	970	47	2367	1.825	0.152	147	0	0	0	0	5	5	0	0	1	2	4	5	97	100.103	0.484536082474227	0.048453608247423	2.44020618556701	0.02	0
chrV	S000000817	YER015W	184541	186775	2235	26	329	0.349	0.148	330	9	27	30	31	32	32	7	11	18	21	23	25	221	98.926	0.117647058823529	0.011633109619687	0.147203579418345	0.005	0
chrV	S000000818	YER016W	188277	189311	1035	16	261	0.62	0.164	170	5	20	25	35	40	41	8	8	8	9	9	9	92	88.975	0.173913043478261	0.015458937198068	0.252173913043478	0	0
chrV	S000000819	YER017C	189503	191788	2286	12	52	0.213	0.235	538	0	8	9	10	12	17	1	10	11	12	21	22	204	89.278	0.058823529411765	0.005249343832021	0.022747156605424	0.03	0
chrV	S000000820	YER018C	191959	192624	666	6	23	0.332	0.444	296	6	6	7	7	7	8	0	7	8	10	11	18	30	45.113	0.2	0.009009009009009	0.034534534534535	0.24	0
chrV	S000000821	YER019W	192797	194230	1434	35	600	0.909	0.119	170	4	4	5	6	6	7	8	11	33	42	52	55	81	56.525	0.432098765432099	0.024407252440725	0.418410041841004	0	0
chrV	S000002127	YER019C-A	194273	194539	267	14	261	1.907	0.386	103	6	10	13	15	17	18	23	29	37	51	56	65	16	60.15	0.875	0.052434456928839	0.97752808988764	0.025	0
chrV	S000000822	YER020W	195168	196517	1350	69	2251	2.143	0.121	164	5	24	41	46	50	52	1	4	5	5	5	5	94	69.681	0.734042553191489	0.051111111111111	1.66740740740741	0	0
chrV	S000000823	YER021W	196948	198519	1572	8	148	0.17	0.494	776	1	14	14	17	19	20	5	12	12	12	12	12	144	91.661	0.055555555555556	0.005089058524173	0.094147582697201	0.97	1
chrV	S000000824	YER022W	198812	200875	2064	3	9	0.046	0.595	1228	0	8	13	13	14	14	9	9	9	9	19	20	226	109.549	0.013274336283186	0.001453488372093	0.004360465116279	0.99	1
chrV	S000000825	YER023W	201076	201936	861	0	0	0	1	861	0	9	9	9	9	9	16	33	36	39	46	46	69	80.233	0	0	0	0.943105842552001	1
chrV	S000028622	YER023C-A	201522	201734	213	0	0	0	1	213	0	0	0	6	6	6	0	0	18	20	36	37	18	84.906	0	0	0	0.943105842552001	1
chrV	S000000826	YER024W	202192	204963	2772	92	2925	0.98	0.078	215	1	22	22	22	22	22	7	10	10	10	10	10	249	89.859	0.369477911646586	0.033189033189033	1.05519480519481	0.005	0
chrV	S000000827	YER025W	205251	206834	1584	1	14	0.019	0.993	1573	0	5	8	9	10	12	1	4	15	48	48	48	128	80.859	0.0078125	0.000631313131313	0.008838383838384	0.975	1
chrV	S000000828	YER026C	207644	208474	831	0	0	0	1	831	5	37	51	56	56	56	0	1	22	22	25	28	68	81.928	0	0	0	0.995	1
chrV	S000000829	YER027C	208979	210232	1254	29	311	0.803	0.127	159	3	24	25	25	25	43	6	14	15	16	24	34	106	84.597	0.273584905660377	0.023125996810207	0.248006379585327	0	0
chrV	S000000830	YER028C	210692	211876	1185	55	1400	1.46	0.149	177	0	3	13	16	16	16	8	9	15	24	25	31	102	86.149	0.53921568627451	0.046413502109705	1.18143459915612	0	0
chrV	S000000831	YER029C	212587	213177	591	5	114	0.216	0.423	250	9	22	28	36	44	44	0	5	6	6	11	17	46	77.966	0.108695652173913	0.008460236886633	0.192893401015228	0.35	0
chrV	S000000832	YER030W	213437	213898	462	5	86	0.283	0.455	210	10	10	10	11	21	26	4	7	10	10	26	32	38	82.43	0.131578947368421	0.010822510822511	0.186147186147186	0.185	0
chrV	S000000833	YER031C	214076	214747	672	19	454	0.764	0.192	129	3	8	11	17	17	26	11	29	33	38	40	41	66	98.361	0.287878787878788	0.02827380952381	0.675595238095238	0	0
chrV	S000000834	YER032W	215063	217693	2631	47	708	0.448	0.091	240	6	21	26	27	32	33	0	5	11	13	16	16	242	92.015	0.194214876033058	0.017863930064614	0.269099201824401	0	0
chrV	S000000835	YER033C	218057	221287	3231	42	628	0.312	0.083	267	6	10	10	11	11	11	13	15	35	40	70	83	323	100	0.130030959752322	0.012999071494893	0.19436706901888	0	0
chrV	S000000836	YER034W	221846	222403	558	53	3269	2.757	0.167	93	17	33	38	43	45	46	16	42	52	65	65	65	34	61.041	1.55882352941176	0.094982078853047	5.8584229390681	0	0
chrV	S000000837	YER035W	222639	223076	438	39	886	2.67	0.137	60	17	37	57	62	81	82	15	33	35	35	35	36	26	59.497	1.5	0.089041095890411	2.02283105022831	0	0
chrV	S000000838	YER036C	223367	225199	1833	6	45	0.086	0.296	542	5	26	38	44	70	79	4	31	37	48	48	49	159	86.79	0.037735849056604	0.003273322422259	0.02454991816694	0.425	0
chrV	S000000839	YER037W	225889	226854	966	16	289	0.48	0.319	308	15	44	49	49	49	50	0	0	0	0	0	3	106	109.845	0.150943396226415	0.01656314699793	0.299171842650103	0.04	0
chrV	S000000840	YER038C	226858	228252	1395	5	92	0.098	0.607	847	3	4	5	5	19	39	8	12	15	19	21	26	165	118.364	0.03030303030303	0.003584229390681	0.065949820788531	0.735	1
chrV	S000028746	YER038W-A	228451	228831	381	12	183	0.823	0.205	78	4	11	14	14	14	14	4	8	10	15	18	19	22	57.895	0.545454545454545	0.031496062992126	0.480314960629921	0	0
chrV	S000000841	YER039C	228456	229205	750	26	522	0.916	0.136	102	3	12	16	16	16	16	1	5	22	27	27	27	59	78.772	0.440677966101695	0.034666666666667	0.696	0	0
chrV	S000007226	YER039C-A	229263	229481	219	4	29	0.469	0.539	118	3	6	9	12	12	13	18	37	42	45	45	46	19	87.156	0.210526315789474	0.018264840182648	0.132420091324201	0.265	0
chrV	S000000842	YER040W	229795	231987	2193	41	927	0.445	0.084	185	3	22	24	28	31	31	2	5	12	17	17	18	186	84.854	0.220430107526882	0.018695850433197	0.422708618331053	0	0
chrV	S000000843	YER041W	232461	234740	2280	45	728	0.421	0.177	404	7	11	14	14	18	22	20	26	27	29	29	29	217	95.217	0.207373271889401	0.019736842105263	0.319298245614035	0	0
chrV	S000000844	YER042W	234937	235491	555	23	1209	0.968	0.18	100	6	26	30	31	36	36	16	19	19	19	19	19	53	95.668	0.433962264150943	0.041441441441442	2.17837837837838	0.005	0
chrV	S000000845	YER043C	235770	237119	1350	1	1	0.017	0.828	1118	1	12	20	23	35	36	1	1	5	5	13	21	100	74.129	0.01	0.000740740740741	0.000740740740741	0.935	1
chrV	S000000846	YER044C	237570	238016	447	3	25	0.161	0.855	382	8	21	21	22	22	22	1	9	25	34	35	44	36	80.717	0.083333333333333	0.006711409395973	0.05592841163311	0.31	0
chrV	S000001954	YER044C-A	238460	239774	1315	74	1827	1.324	0.148	195	7	25	25	25	40	41	2	9	11	15	16	18	139	105.784	0.532374100719424	0.056273764258555	1.3893536121673	0	0
chrV	S000000847	YER045C	240032	241501	1470	36	508	0.541	0.079	116	3	11	14	14	15	28	10	17	23	39	64	76	139	94.622	0.258992805755396	0.024489795918367	0.345578231292517	0	0
chrV	S000000848	YER046W	243180	243611	432	17	170	0.844	0.282	122	4	18	27	51	66	74	3	7	9	14	16	20	35	81.206	0.485714285714286	0.039351851851852	0.393518518518519	0	0
chrV	S000028747	YER046W-A	243700	244029	330	12	128	0.772	0.209	69	1	4	6	18	34	50	2	4	6	8	10	11	40	121.581	0.3	0.036363636363636	0.387878787878788	0.01	0
chrV	S000000849	YER047C	243810	246503	2694	52	954	0.397	0.104	280	4	7	14	18	28	53	0	2	20	25	25	28	237	88.006	0.219409282700422	0.019302152932443	0.354120267260579	0.005	0
chrV	S000000850	YER048C	246982	248157	1176	26	398	0.474	0.361	425	4	30	31	33	34	35	3	26	27	34	37	41	104	88.511	0.25	0.022108843537415	0.33843537414966	0.025	0
chrV	S000007237	YER048W-A	250718	251002	285	3	49	0.209	0.814	232	0	9	17	21	27	30	4	7	10	18	20	21	30	105.634	0.1	0.010526315789474	0.171929824561404	0.565	0
chrV	S000000851	YER049W	251728	253662	1935	38	575	0.35	0.134	260	3	25	25	30	30	37	0	6	8	9	11	12	197	101.861	0.192893401015228	0.019638242894057	0.297157622739018	0	0
chrV	S000000852	YER050C	253971	254387	417	1	1	0.05	0.794	331	3	9	12	17	22	23	2	7	10	11	13	13	31	74.519	0.032258064516129	0.002398081534772	0.002398081534772	0.605	1
chrV	S000000853	YER051W	254656	256134	1479	28	463	0.352	0.158	233	14	18	19	22	26	27	7	21	22	22	23	24	146	98.782	0.191780821917808	0.018931710615281	0.313049357674104	0.005	0
chrV	S000000854	YER052C	256375	257958	1584	21	169	0.219	0.191	303	11	20	24	24	24	25	2	12	28	29	29	33	159	100.442	0.132075471698113	0.013257575757576	0.106691919191919	0.01	0
chrV	S000000855	YER053C	258737	259639	903	34	844	0.559	0.168	152	1	2	7	15	16	17	12	20	32	47	52	61	73	80.931	0.465753424657534	0.03765227021041	0.934662236987818	0	0
chrV	S000007523	YER053C-A	260933	261046	114	3	39	0.39	0.518	59	4	6	10	24	38	47	5	13	22	41	49	50	9	79.646	0.333333333333333	0.026315789473684	0.342105263157895	0.29	0
chrV	S000000856	YER054C	262052	263698	1647	47	589	0.417	0.11	181	6	21	42	53	56	64	3	5	9	25	33	40	158	95.99	0.29746835443038	0.028536733454766	0.357619914996964	0	0
chrV	S000000857	YER055C	264892	265785	894	41	1255	0.66	0.089	80	8	15	27	40	42	46	9	38	61	68	76	76	80	89.586	0.5125	0.04586129753915	1.40380313199105	0	0
chrV	S000000858	YER056C	266512	268113	1602	89	2340	0.791	0.082	131	6	22	48	63	69	72	11	30	69	107	130	139	137	85.572	0.64963503649635	0.055555555555556	1.46067415730337	0	0
chrV	S000002135	YER056C-A	269423	270185	763	29	269	0.536	0.186	142	6	14	34	68	79	87	9	18	22	27	38	48	88	115.486	0.329545454545454	0.038007863695937	0.352555701179554	0	0
chrV	S000000859	YER057C	270737	271126	390	23	669	0.87	0.249	97	4	31	38	44	53	73	8	17	25	27	31	31	29	74.55	0.793103448275862	0.058974358974359	1.71538461538462	0	0
chrV	S000000860	YER058W	271768	272091	324	5	71	0.221	0.793	257	16	28	37	50	53	61	5	13	23	29	29	30	22	68.111	0.227272727272727	0.015432098765432	0.219135802469136	0.6	1
chrV	S000000861	YER059W	272624	273886	1263	21	220	0.237	0.298	377	2	4	16	17	31	43	7	12	14	21	26	31	121	95.88	0.173553719008264	0.016627078384798	0.174188440221694	0.03	0
chrV	S000000862	YER060W	274567	276153	1587	51	1088	0.398	0.131	208	8	19	19	25	26	26	3	10	17	20	24	31	127	80.076	0.401574803149606	0.032136105860114	0.685570258349086	0.005	0
chrV	S000002958	YER060W-A	276572	278164	1593	77	1841	0.63	0.125	199	6	9	12	15	17	18	2	3	5	5	7	13	124	77.889	0.620967741935484	0.048336472065286	1.15568110483365	0	0
chrV	S000000863	YER061C	278298	279626	1329	26	249	0.243	0.257	341	3	7	11	15	22	25	3	8	10	21	27	51	116	87.349	0.224137931034483	0.019563581640331	0.187358916478555	0.02	0
chrV	S000000864	YER062C	279930	280682	753	43	813	0.832	0.143	108	1	6	8	8	10	13	5	19	34	36	40	45	61	81.117	0.704918032786885	0.057104913678619	1.0796812749004	0	0
chrV	S000000865	YER063W	281710	282366	657	36	1318	0.784	0.084	55	4	28	36	46	54	58	7	19	22	24	28	28	53	80.793	0.679245283018868	0.054794520547945	2.00608828006088	0	0
chrV	S000000866	YER064C	282705	284222	1518	79	2497	0.758	0.198	301	5	13	17	22	26	44	7	52	69	104	113	117	131	86.355	0.603053435114504	0.052042160737813	1.64492753623188	0	0
chrV	S000000867	YER065C	285241	286914	1674	91	3025	0.726	0.076	128	28	59	97	115	133	139	2	7	34	46	49	58	129	77.107	0.705426356589147	0.054360812425329	1.80704898446834	0	0
chrV	S000000868	YER066W	290242	290799	558	24	475	0.568	0.149	83	4	5	9	11	22	29	4	9	15	25	42	43	57	102.334	0.421052631578947	0.043010752688172	0.851254480286738	0	0
chrV	S000002959	YER066C-A	291703	292203	501	61	2929	1.777	0.253	127	22	44	49	55	57	61	11	12	18	26	26	26	50	100	1.22	0.121756487025948	5.84630738522954	0.005	0
chrV	S000000869	YER067W	292066	292551	486	18	534	0.518	0.263	128	7	20	56	64	65	70	8	25	36	36	36	36	48	98.969	0.375	0.037037037037037	1.09876543209877	0.005	0
chrV	S000028748	YER067C-A	292240	292563	324	7	112	0.302	0.395	128	10	13	30	55	58	61	9	29	41	41	41	41	30	92.879	0.233333333333333	0.021604938271605	0.345679012345679	0.215	0
chrV	S000000870	YER068W	293050	294813	1764	25	1511	0.169	0.452	797	1	12	29	30	36	50	6	30	57	65	72	75	150	85.082	0.166666666666667	0.014172335600907	0.856575963718821	0.2	0
chrV	S000028749	YER068C-A	295301	295732	432	52	3327	1.773	0.208	90	30	57	75	80	80	80	2	9	13	16	17	18	35	81.206	1.48571428571429	0.12037037037037	7.70138888888889	0	0
chrV	S000000871	YER069W	295410	298001	2592	93	2750	0.522	0.061	159	31	59	87	91	91	93	8	15	30	38	38	38	234	90.313	0.397435897435897	0.03587962962963	1.06095679012346	0	0
chrV	S000000872	YER070W	298950	301616	2667	22	273	0.125	0.347	926	0	1	17	33	34	34	6	24	29	34	57	63	248	93.023	0.088709677419355	0.00824896887889	0.102362204724409	0.41	0
chrV	S000000873	YER071C	301947	302327	381	19	517	0.825	0.178	68	9	22	29	30	30	30	11	22	49	57	76	89	40	105.263	0.475	0.0498687664042	1.35695538057743	0	0
chrV	S000000874	YER072W	302806	303195	390	28	700	1.23	0.136	53	16	37	52	56	74	75	26	46	79	98	104	113	31	79.692	0.903225806451613	0.071794871794872	1.7948717948718	0	0
chrV	S000000875	YER073W	304030	305592	1563	71	1847	0.759	0.081	127	14	27	53	72	80	92	6	11	43	45	45	45	130	83.227	0.546153846153846	0.045425463851568	1.18170185540627	0	0
chrV	S000000876	YER074W	306323	307196	874	1	2	0.021	0.796	696	0	2	22	29	35	44	7	20	20	20	26	29	77	88.202	0.012987012987013	0.001144164759725	0.002288329519451	0.88	1
chrV	S000007651	YER074W-A	307653	308123	471	0	0	0	1	471	0	5	21	22	22	22	0	6	10	13	14	16	48	102.128	0	0	0	0.943105842552001	1
chrV	S000000877	YER075C	308413	311199	2787	48	1090	0.303	0.099	275	6	12	12	12	22	22	12	23	44	61	70	75	275	98.708	0.174545454545455	0.017222820236814	0.391101542877646	0	0
chrV	S000000878	YER076C	312590	313498	909	32	727	0.611	0.387	352	0	1	10	41	65	65	2	7	14	31	34	35	72	79.295	0.444444444444444	0.035203520352035	0.7997799779978	0.115	0
chrV	S000028750	YER076W-A	313390	313737	348	21	428	1.14	0.241	84	0	0	6	10	18	34	4	12	30	37	39	41	28	80.692	0.75	0.060344827586207	1.22988505747126	0.005	0
chrV	S000000879	YER077C	314534	316600	2067	26	239	0.273	0.271	561	3	10	20	28	37	43	6	18	23	24	26	30	209	101.162	0.124401913875598	0.012578616352201	0.115626511852927	0.01	0
chrV	S000000880	YER078C	316807	318342	1536	49	1328	0.751	0.105	162	12	18	19	19	20	22	1	12	35	37	38	49	150	97.72	0.326666666666667	0.031901041666667	0.864583333333333	0	0
chrV	S000028546	YER078W-A	318646	318810	165	36	2507	5.354	0.091	15	16	27	30	37	38	45	5	7	7	8	22	23	20	121.951	1.8	0.218181818181818	15.1939393939394	0	0
chrV	S000000881	YER079W	318920	319552	633	16	366	0.611	0.256	162	5	23	41	45	47	50	6	9	18	24	25	26	46	72.785	0.347826086956522	0.025276461295419	0.578199052132701	0	0
chrV	S000028751	YER079C-A	319902	320240	339	15	446	1.074	0.233	79	18	24	26	34	40	42	1	4	5	5	8	14	32	94.675	0.46875	0.04424778761062	1.31563421828909	0	0
chrV	S000000882	YER080W	319963	321846	1884	49	1039	0.648	0.146	275	6	21	27	31	32	37	6	29	45	50	56	61	181	96.123	0.270718232044199	0.026008492569002	0.551486199575372	0	0
chrV	S000000883	YER081W	322686	324095	1410	67	1371	1.46	0.074	104	7	15	18	36	40	41	3	12	13	13	13	13	125	88.715	0.536	0.047517730496454	0.972340425531915	0	0
chrV	S000000884	YER082C	324272	325936	1665	4	157	0.055	0.583	970	8	11	15	16	19	30	0	6	6	6	6	7	125	75.12	0.032	0.002402402402402	0.094294294294294	0.93	1
chrV	S000000885	YER083C	326174	327031	858	3	57	0.077	0.654	561	12	13	13	14	14	15	3	18	25	29	30	31	66	77.013	0.045454545454546	0.003496503496504	0.066433566433567	0.775	1
chrV	S000000886	YER084W	327065	327451	387	28	698	1.685	0.181	70	0	0	0	0	1	2	2	3	3	3	5	5	22	56.995	1.27272727272727	0.072351421188631	1.80361757105943	0.005	0
chrV	S000028752	YER084W-A	327598	328110	513	11	132	0.47	0.341	175	2	2	7	7	7	8	3	8	8	8	8	8	53	103.516	0.207547169811321	0.021442495126706	0.257309941520468	0.045	0
chrV	S000000887	YER085C	327619	328140	522	10	118	0.42	0.335	175	2	3	6	6	6	7	4	8	9	9	9	9	51	97.889	0.196078431372549	0.019157088122605	0.226053639846743	0.075	0
chrV	S000000888	YER086W	328477	330207	1731	4	16	0.047	0.8	1384	0	5	5	8	9	9	5	7	7	7	7	9	156	90.173	0.025641025641026	0.002310803004044	0.009243212016176	0.92	1
chrV	S000000889	YER087W	330576	332306	1731	10	55	0.125	0.329	570	3	5	7	9	9	9	12	17	19	31	37	37	168	97.11	0.05952380952381	0.00577700751011	0.031773541305604	0.275	0
chrV	S000028753	YER087C-A	331817	332368	552	13	310	0.518	0.476	263	3	3	3	3	3	8	7	9	12	21	29	32	44	79.855	0.295454545454545	0.023550724637681	0.561594202898551	0.225	0
chrV	S000002128	YER087C-B	332582	332830	249	5	78	0.423	0.462	115	2	8	8	8	9	10	19	28	35	38	38	43	18	72.581	0.277777777777778	0.020080321285141	0.313253012048193	0.22	0
chrV	S000000890	YER088C	333176	335188	2013	84	2192	0.913	0.102	206	3	12	18	20	22	22	11	23	72	117	126	129	147	73.062	0.571428571428571	0.041728763040239	1.08892200695479	0	0
chrV	S000028754	YER088C-A	335696	336019	324	80	22034	5.676	0.142	46	34	82	94	98	103	103	6	13	16	22	23	27	17	52.632	4.70588235294118	0.246913580246914	68.0061728395062	0	0
chrV	S000028623	YER088W-B	335927	336073	147	17	758	2.479	0.204	30	39	69	113	128	133	138	2	11	15	17	21	31	6	41.096	2.83333333333333	0.115646258503401	5.15646258503401	0.105	0
chrV	S000000891	YER089C	335946	337340	1395	72	2809	1.173	0.106	148	31	72	114	128	131	135	4	9	24	28	28	29	85	60.976	0.847058823529412	0.051612903225807	2.01362007168459	0	0
chrV	S000000892	YER090W	337949	339472	1524	46	853	0.673	0.104	158	4	18	22	25	26	30	2	11	15	25	30	35	150	98.49	0.306666666666667	0.030183727034121	0.559711286089239	0	0
chrV	S000029725	YER090C-A	338322	338411	90	1	2	0.243	0.867	78	2	6	9	21	25	26	2	5	7	10	11	19	10	112.36	0.1	0.011111111111111	0.022222222222222	0.59	1
chrV	S000000893	YER091C	339864	342167	2304	106	1948	0.993	0.051	117	5	13	15	21	27	30	9	20	49	65	85	87	187	81.198	0.566844919786096	0.046006944444445	0.845486111111111	0	0
chrV	S000007238	YER091C-A	342390	342611	222	73	4691	7.034	0.068	15	15	23	29	30	35	39	7	27	31	73	76	76	13	58.824	5.61538461538462	0.328828828828829	21.1306306306306	0	0
chrV	S000000894	YER092W	342855	343232	378	24	1398	1.292	0.212	80	22	35	69	79	80	85	39	45	54	54	54	54	39	103.448	0.615384615384615	0.063492063492064	3.6984126984127	0.005	0
chrV	S000000895	YER093C	343320	347612	4293	31	520	0.121	0.388	1665	40	50	54	62	70	72	1	2	6	9	10	10	422	98.322	0.073459715639811	0.007221057535523	0.121127416724901	0.52	0
chrV	S000002960	YER093C-A	347912	348400	489	18	405	0.888	0.168	82	7	8	10	10	10	10	7	13	14	14	14	18	44	90.164	0.409090909090909	0.03680981595092	0.828220858895705	0	0
chrV	S000000896	YER094C	348729	349346	618	0	0	0	1	618	2	8	9	15	16	17	0	1	4	6	7	8	42	68.071	0	0	0	0.906244192082427	1
chrV	S000000897	YER095W	349980	351182	1203	17	108	0.324	0.197	237	7	25	28	28	28	34	4	7	14	18	19	20	84	69.884	0.202380952380952	0.014131338320865	0.089775561097257	0.01	0
chrV	S000000898	YER096W	351698	353236	1539	32	983	0.46	0.125	192	11	16	23	23	26	26	1	8	20	21	29	31	139	90.377	0.230215827338129	0.020792722547109	0.63872644574399	0	0
chrV	S000000899	YER097W	355140	355469	330	44	2167	3.608	0.118	39	57	78	80	87	88	100	1	6	12	18	20	21	35	106.383	1.25714285714286	0.133333333333333	6.56666666666667	0.095	0
chrV	S000000900	YER098W	355466	357730	2265	49	743	0.551	0.129	292	8	17	65	70	71	71	4	7	11	12	13	29	234	103.357	0.209401709401709	0.021633554083885	0.3280353200883	0	0
chrV	S000000901	YER099C	358105	359061	957	23	366	0.583	0.193	185	2	4	8	11	12	13	15	36	45	51	53	56	95	99.372	0.242105263157895	0.024033437826541	0.382445141065831	0	0
chrV	S000000902	YER100W	359562	360314	753	22	358	0.709	0.272	205	7	16	37	41	41	43	2	7	8	11	18	28	66	87.766	0.333333333333333	0.02921646746348	0.475431606905711	0	0
chrV	S000000903	YER101C	360502	361794	1293	45	1737	0.88	0.088	114	6	7	8	10	16	22	7	21	23	27	32	34	113	87.461	0.398230088495575	0.034802784222738	1.34338747099768	0	0
chrV	S000000904	YER102W	362733	363702	970	25	421	0.651	0.27	262	15	34	36	42	47	48	2	11	18	26	26	28	84	86.687	0.297619047619048	0.025773195876289	0.434020618556701	0	0
chrV	S000000905	YER103W	364589	366517	1929	32	393	0.442	0.132	254	2	5	19	26	26	27	2	12	12	12	16	18	149	77.282	0.214765100671141	0.016588906169	0.203732503888025	0.01	0
chrV	S000000906	YER104W	366802	367428	627	3	39	0.148	0.686	430	7	15	17	17	17	19	4	8	13	15	15	21	51	81.47	0.058823529411765	0.004784688995215	0.062200956937799	0.845	1
chrV	S000000907	YER105C	367838	372013	4176	98	1640	0.64	0.048	201	5	11	15	15	17	22	5	11	17	19	26	26	403	96.527	0.24317617866005	0.023467432950192	0.39272030651341	0	0
chrV	S000000908	YER106W	372326	373234	909	26	370	0.873	0.145	132	3	8	13	14	16	17	5	7	7	7	7	11	96	105.727	0.270833333333333	0.028602860286029	0.407040704070407	0	0
chrV	S000000909	YER107C	373448	374545	1098	2	8	0.058	0.46	505	1	6	14	15	21	26	2	2	12	13	15	17	81	73.838	0.024691358024691	0.001821493624772	0.007285974499089	0.815	1
chrV	S000028755	YER107W-A	374394	374714	321	2	28	0.218	0.626	201	0	0	0	0	3	4	4	12	17	20	26	26	30	93.75	0.066666666666667	0.006230529595016	0.087227414330218	0.67	1
chrV	S000000912	YER110C	378762	382103	3342	60	768	0.544	0.087	291	6	19	32	35	37	41	3	22	34	39	40	40	303	90.691	0.198019801980198	0.017953321364453	0.229802513464991	0	0
chrV	S000000913	YER111C	382595	385876	3282	34	543	0.277	0.118	388	3	16	33	37	37	38	0	1	10	12	27	27	353	107.589	0.096317280453258	0.010359536867764	0.1654478976234	0.015	0
chrV	S000000914	YER112W	387232	387795	564	8	158	0.394	0.605	341	0	3	9	14	19	21	11	14	21	21	22	23	53	94.139	0.150943396226415	0.014184397163121	0.280141843971631	0.81	1
chrV	S000000915	YER113C	387932	390052	2121	57	1478	0.727	0.124	264	8	13	19	19	25	43	11	31	36	44	47	48	194	91.509	0.293814432989691	0.026874115983027	0.696841112682697	0	0
chrV	S000000916	YER114C	390590	393712	3123	71	1350	0.571	0.088	274	2	7	25	29	35	35	2	6	21	26	33	43	252	80.717	0.281746031746032	0.022734550112072	0.432276657060519	0	0
chrV	S000000917	YER115C	394292	394867	576	31	771	1.335	0.099	57	15	37	37	40	43	45	2	8	19	21	24	28	49	85.217	0.63265306122449	0.053819444444445	1.33854166666667	0	0
chrV	S000000918	YER116C	395348	396172	825	17	220	0.496	0.149	123	5	16	24	28	31	33	2	17	19	19	19	32	69	83.738	0.246376811594203	0.020606060606061	0.266666666666667	0	0
chrV	S000000919	YER117W	396769	397653	885	3	7	0.077	0.332	294	0	0	4	7	10	22	10	22	26	26	28	31	84	95.023	0.035714285714286	0.003389830508475	0.007909604519774	0.22	0
chrV	S000000920	YER118C	397952	399055	1104	36	793	0.78	0.136	150	4	16	16	17	17	23	6	10	23	27	33	39	98	88.849	0.36734693877551	0.032608695652174	0.718297101449275	0	0
chrV	S000000921	YER119C	399496	400842	1347	81	1889	1.501	0.065	88	10	35	40	40	45	51	23	42	47	56	62	71	89	66.122	0.910112359550562	0.060133630289532	1.40237564959169	0	0
chrV	S000002961	YER119C-A	400867	401238	372	54	1920	3.902	0.108	40	22	33	42	46	47	71	2	4	7	13	15	22	25	67.385	2.16	0.145161290322581	5.16129032258064	0	0
chrV	S000000922	YER120W	401135	401869	735	32	408	1.153	0.18	132	12	33	55	60	68	71	4	11	21	26	30	31	44	59.946	0.727272727272727	0.043537414965986	0.555102040816327	0	0
chrV	S000000923	YER121W	402375	402719	345	15	1233	1.152	0.243	84	11	21	27	29	29	49	7	8	9	11	13	22	35	101.744	0.428571428571429	0.043478260869565	3.57391304347826	0.045	0
chrV	S000000924	YER122C	402871	404352	1482	34	1022	0.603	0.184	272	2	11	16	26	36	36	10	15	21	21	22	22	143	96.556	0.237762237762238	0.022941970310391	0.689608636977058	0	0
chrV	S000000925	YER123W	404813	406387	1575	25	362	0.447	0.28	441	6	8	16	22	23	24	3	5	8	32	35	38	166	105.464	0.150602409638554	0.015873015873016	0.22984126984127	0	0
chrV	S000000926	YER124C	407342	409063	1722	41	474	0.674	0.138	238	1	7	15	20	24	25	4	12	19	21	21	21	178	103.428	0.230337078651685	0.023809523809524	0.275261324041812	0	0
chrV	S000000927	YER125W	410189	412618	2430	0	0	0	1	2430	0	0	0	3	5	6	2	4	9	10	10	10	188	77.398	0	0	0	0.943105842552001	1
chrV	S000000928	YER126C	413394	414179	786	1	1	0.034	0.693	545	0	1	12	14	14	14	0	0	0	0	1	8	66	84.076	0.015151515151515	0.001272264631043	0.001272264631043	0.935	1
chrV	S000000929	YER127W	414481	415554	1074	5	95	0.112	0.74	795	0	0	0	0	0	0	6	11	14	15	32	33	83	77.353	0.060240963855422	0.004655493482309	0.088454376163873	0.975	1
chrV	S000000930	YER128W	415859	416470	612	19	488	0.776	0.222	136	9	14	19	19	19	19	11	25	27	28	33	35	53	86.743	0.358490566037736	0.031045751633987	0.797385620915033	0	0
chrV	S000000931	YER129W	417281	420709	3429	76	1567	0.584	0.095	327	1	2	4	16	18	25	7	13	19	24	26	29	315	91.89	0.241269841269841	0.022163896179644	0.456984543598717	0	0
chrV	S000000932	YER130C	421115	422446	1332	68	1755	1.207	0.095	127	6	8	16	18	20	20	4	38	62	67	90	96	138	103.681	0.492753623188406	0.051051051051051	1.31756756756757	0	0
chrV	S000000933	YER131W	423591	424311	721	30	446	0.972	0.15	108	15	43	64	79	94	105	3	40	50	61	67	70	66	91.667	0.454545454545454	0.041608876560333	0.618585298196949	0	0
chrV	S000000934	YER132C	425188	430449	5262	117	2474	0.395	0.056	295	7	17	28	48	53	54	4	10	18	37	39	43	487	92.568	0.240246406570842	0.022234891676169	0.47016343595591	0.005	0
chrV	S000000935	YER133W	432495	433958	1464	1	1	0.012	0.68	996	0	1	12	12	20	42	1	3	4	17	18	23	148	101.162	0.006756756756757	0.00068306010929	0.00068306010929	0.975	1
chrV	S000028756	YER133W-A	437191	437532	342	6	117	0.479	0.433	148	1	3	5	6	6	31	2	8	16	17	20	37	33	96.774	0.181818181818182	0.017543859649123	0.342105263157895	0.23	0
chrV	S000000936	YER134C	437267	437803	537	23	441	1.2	0.276	148	3	4	10	12	20	51	5	18	24	34	50	78	55	102.612	0.418181818181818	0.042830540037244	0.821229050279329	0	0
chrV	S000000937	YER135C	437952	438344	393	24	328	1.747	0.31	122	9	22	24	25	31	37	1	12	20	37	60	60	48	122.449	0.5	0.061068702290076	0.834605597964377	0	0
chrV	S000000938	YER136W	439616	440971	1356	1	1	0.019	0.975	1322	0	4	22	30	32	40	5	6	16	24	24	36	137	101.107	0.007299270072993	0.000737463126844	0.000737463126844	0.995	1
chrV	S000000939	YER137C	441373	441819	447	26	546	1.841	0.251	112	10	16	21	21	21	21	10	13	13	15	15	23	36	80.717	0.722222222222222	0.058165548098434	1.22147651006711	0	0
chrV	S000028757	YER137W-A	441575	441880	306	23	1191	2.401	0.275	84	2	8	14	15	15	15	9	9	9	22	23	27	34	111.475	0.676470588235294	0.075163398692811	3.8921568627451	0.01	0
chrV	S000007239	YER138W-A	449474	449578	105	5	422	1.96	0.305	32	2	17	17	17	17	17	5	13	22	30	32	33	15	144.231	0.333333333333333	0.047619047619048	4.01904761904762	0.105	0
chrV	S000000941	YER139C	450563	451243	681	14	157	0.716	0.276	188	2	4	13	22	27	27	1	14	17	18	24	27	72	105.882	0.194444444444444	0.020558002936858	0.230543318649045	0.01	0
chrV	S000000942	YER140W	451565	453235	1671	46	885	0.768	0.075	126	11	23	24	26	28	31	17	19	20	20	21	22	168	100.599	0.273809523809524	0.02752842609216	0.529622980251346	0	0
chrV	S000000943	YER141W	453459	454919	1461	16	105	0.331	0.218	318	2	16	21	25	25	26	2	6	9	11	14	18	133	91.096	0.120300751879699	0.010951403148528	0.071868583162218	0.005	0
chrV	S000000944	YER142C	455146	456036	891	21	532	0.715	0.238	212	5	8	8	8	10	11	7	26	28	28	29	31	96	107.865	0.21875	0.023569023569024	0.597081930415264	0	0
chrV	S000000945	YER143W	456319	457605	1287	35	466	0.769	0.117	150	12	32	35	35	38	39	6	17	27	28	37	42	107	83.204	0.327102803738318	0.027195027195027	0.362082362082362	0	0
chrV	S000000946	YER144C	457806	460223	2418	87	2046	0.86	0.091	220	11	17	25	26	29	42	23	41	49	49	50	54	234	96.814	0.371794871794872	0.035980148883375	0.846153846153846	0	0
chrV	S000000947	YER145C	460526	461740	1215	32	263	0.638	0.212	258	11	29	35	37	37	38	4	19	52	66	66	66	92	75.783	0.347826086956522	0.026337448559671	0.216460905349794	0	0
chrV	S000028758	YER145C-A	462386	462823	438	16	134	0.906	0.349	153	16	59	90	95	97	98	13	20	20	20	20	20	26	59.497	0.615384615384615	0.036529680365297	0.305936073059361	0.01	0
chrV	S000000948	YER146W	462585	462866	282	6	136	0.52	0.543	153	6	15	58	83	89	92	9	21	21	22	22	22	19	67.616	0.31578947368421	0.021276595744681	0.482269503546099	0.675	1
chrV	S000000949	YER147C	462968	464842	1875	15	1083	0.181	0.614	1151	9	14	14	36	58	59	3	5	5	5	5	12	147	78.442	0.102040816326531	0.008	0.5776	0.645	1
chrV	S000028759	YER147C-A	465203	465613	411	0	0	0	1	411	0	1	1	1	1	2	0	0	0	3	3	4	30	73.171	0	0	0	0.943105842552001	1
chrV	S000000950	YER148W	465303	466025	723	0	0	0	1	723	0	0	4	4	4	4	0	2	8	8	9	37	57	78.947	0	0	0	0.943105842552001	1
chrV	S000028760	YER148W-A	466185	466763	579	15	902	0.621	0.287	166	0	0	0	0	0	0	6	8	8	13	22	27	58	100.346	0.258620689655172	0.025906735751295	1.55785837651123	0.045	0
chrV	S000000951	YER149C	466208	467470	1263	31	1148	0.6	0.152	192	2	2	2	2	2	2	14	36	45	67	69	79	120	95.087	0.258333333333333	0.024544734758512	0.908946951702296	0	0
chrV	S000000952	YER150W	468370	468816	447	11	388	0.654	0.21	94	5	16	43	53	53	59	1	7	12	15	16	16	31	69.507	0.354838709677419	0.024608501118568	0.868008948545861	0.02	0
chrV	S000000953	YER151C	469686	472424	2739	13	66	0.129	0.222	609	8	24	30	41	44	61	1	5	5	7	9	12	256	93.499	0.05078125	0.004746257758306	0.024096385542169	0.125	0
chrV	S000000954	YER152C	472657	473988	1332	42	767	1.155	0.104	139	17	19	19	19	19	19	9	14	19	27	32	32	85	63.862	0.494117647058824	0.031531531531532	0.575825825825826	0	0
chrV	S000028761	YER152W-A	473485	474051	567	15	249	0.966	0.182	103	7	11	14	19	19	19	8	17	19	26	33	33	33	58.304	0.454545454545454	0.026455026455027	0.439153439153439	0	0
chrV	S000000955	YER153C	474041	474805	765	45	493	2.09	0.105	80	3	7	10	17	23	25	15	23	25	25	25	30	38	49.738	1.18421052631579	0.058823529411765	0.644444444444444	0	0
chrV	S000000956	YER154W	475020	476228	1209	13	116	0.36	0.613	741	7	21	29	34	37	39	10	14	15	15	15	15	87	72.02	0.149425287356322	0.010752688172043	0.095947063688999	0.165	0
chrV	S000000957	YER155C	476345	482848	6504	50	497	0.171	0.123	799	8	10	10	10	11	20	5	20	39	45	48	66	668	102.722	0.074850299401198	0.007687576875769	0.076414514145142	0.025	0
chrV	S000000958	YER156C	483325	484341	1017	41	855	1.298	0.109	111	11	34	42	45	46	46	16	30	33	33	33	34	82	80.709	0.5	0.04031465093412	0.84070796460177	0	0
chrV	S000000959	YER157W	484788	487193	2406	23	381	0.334	0.306	736	1	6	22	23	26	41	17	33	34	34	40	44	262	108.94	0.087786259541985	0.009559434746467	0.158354114713217	0.295	0
chrV	S000000960	YER158C	488857	490578	1722	44	837	0.835	0.172	297	0	8	9	14	14	32	6	8	39	48	49	61	145	84.253	0.303448275862069	0.02555168408827	0.486062717770035	0	0
chrV	S000028624	YER158W-A	491487	491702	216	11	179	1.569	0.574	124	39	61	70	77	79	81	0	0	4	15	16	16	15	69.767	0.733333333333333	0.050925925925926	0.828703703703704	0.28	0
chrV	S000000961	YER159C	491530	491958	429	5	136	0.355	0.886	380	29	61	70	84	87	88	1	9	29	29	29	29	28	65.421	0.178571428571429	0.011655011655012	0.317016317016317	0.865	1
chrV	S000000963	YER161C	499347	500348	1002	19	188	0.573	0.145	145	4	9	24	31	33	33	5	20	24	25	25	26	85	84.915	0.223529411764706	0.018962075848303	0.187624750499002	0	0
chrV	S000000964	YER162C	500630	502894	2265	29	317	0.377	0.159	361	10	28	30	32	35	37	20	44	54	63	79	79	216	95.406	0.134259259259259	0.01280353200883	0.139955849889625	0	0
chrV	S000000965	YER163C	503084	503782	699	45	1457	2.716	0.12	84	27	44	44	44	44	46	14	24	26	26	32	33	53	75.931	0.849056603773585	0.064377682403434	2.08440629470672	0	0
chrV	S000000966	YER164W	505392	509798	4407	78	1003	0.616	0.089	393	1	3	16	21	28	42	4	15	15	15	15	15	414	93.963	0.188405797101449	0.017699115044248	0.22759246653052	0	0
chrV	S000000967	YER165W	510373	512106	1734	5	36	0.098	0.791	1371	0	0	1	8	9	9	6	15	28	37	40	40	143	82.516	0.034965034965035	0.002883506343714	0.020761245674741	0.965	1
chrV	S000028762	YER165C-A	512627	512983	357	14	419	1.45	0.266	95	6	16	26	26	26	26	1	5	6	6	9	9	29	81.461	0.482758620689655	0.03921568627451	1.17366946778712	0	0
chrV	S000000968	YER166W	512744	517459	4716	106	2173	0.763	0.102	482	1	7	16	21	22	22	4	13	20	21	21	22	443	93.955	0.239277652370203	0.022476675148431	0.460771840542833	0	0
chrV	S000000969	YER167W	518216	520771	2556	36	539	0.669	0.169	431	0	1	3	6	10	14	4	10	10	10	10	10	219	85.714	0.164383561643836	0.014084507042254	0.210876369327074	0.005	0
chrV	S000000970	YER168C	521029	522669	1641	1	2	0.03	0.996	1634	5	11	13	17	19	19	1	4	20	21	22	22	171	104.268	0.005847953216374	0.000609384521633	0.001218769043266	0.915	1
chrV	S000000971	YER169W	523369	525759	2391	40	605	1.101	0.11	264	1	7	23	24	24	24	13	31	34	40	51	51	211	88.285	0.18957345971564	0.016729401923881	0.253032204098703	0	0
chrV	S000000972	YER170W	525974	526651	678	24	265	2.36	0.152	103	16	34	36	36	36	38	3	14	14	14	14	14	44	64.993	0.545454545454545	0.035398230088496	0.390855457227139	0	0
chrV	S000000973	YER171W	527082	529418	2337	1	4	0.023	0.991	2315	0	0	4	6	8	8	4	4	4	6	6	6	252	107.877	0.003968253968254	0.000427899015832	0.001711596063329	0.995	1
chrV	S000000974	YER172C	529530	536021	6492	5	34	0.019	0.496	3218	3	5	5	5	5	5	0	7	8	11	13	13	646	99.522	0.007739938080495	0.000770178681454	0.005237215033888	0.905	1
chrV	S000028763	YER172C-A	536275	536655	381	8	161	0.589	0.226	86	13	13	13	13	13	13	4	5	7	11	11	12	31	81.579	0.258064516129032	0.020997375328084	0.42257217847769	0.02	0
chrV	S000000975	YER173W	536300	538279	1980	40	800	0.529	0.192	381	13	15	15	15	15	15	3	8	11	13	27	34	200	101.061	0.2	0.02020202020202	0.404040404040404	0	0
chrV	S000000976	YER174C	538434	539168	735	16	833	0.544	0.215	158	7	8	12	16	20	26	8	18	27	33	37	40	80	108.992	0.2	0.021768707482993	1.13333333333333	0.025	0
chrV	S000000977	YER175C	539464	540363	900	52	1431	1.374	0.108	97	16	26	26	27	33	34	12	24	27	35	44	48	87	96.774	0.597701149425287	0.057777777777778	1.59	0	0
chrV	S000028625	YER175W-A	540650	540814	165	5	327	0.675	0.303	50	3	18	24	30	36	36	1	13	21	46	50	51	20	121.951	0.25	0.03030303030303	1.98181818181818	0.125	0
chrV	S000000978	YER176W	541690	545055	3366	258	13735	1.902	0.061	207	18	31	33	39	41	45	39	47	51	53	55	94	301	89.45	0.857142857142857	0.076648841354724	4.0805109922757	0	0
chrV	S000000979	YER177W	545611	546414	804	34	379	0.788	0.131	105	3	13	17	52	72	76	4	43	54	60	60	65	57	70.984	0.596491228070175	0.04228855721393	0.471393034825871	0	0
chrV	S000000980	YER178W	546817	548079	1263	46	1102	0.681	0.129	163	9	32	36	37	40	44	2	16	19	19	22	26	97	76.862	0.474226804123711	0.036421219319082	0.872525732383214	0	0
chrV	S000000981	YER179W	548421	549517	1097	82	4397	1.375	0.125	137	0	10	16	19	25	31	3	9	22	24	30	34	100	91.241	0.82	0.074749316317229	4.00820419325433	0.025	0
chrV	S000000982	YER180C	549724	550527	804	32	600	0.717	0.119	96	5	9	31	34	35	40	5	7	8	23	26	28	73	90.909	0.438356164383562	0.039800995024876	0.746268656716418	0	0
chrV	S000028437	YER180C-A	550865	551122	258	9	68	0.62	0.244	63	1	3	8	11	22	38	15	27	32	35	36	39	15	58.366	0.6	0.034883720930233	0.263565891472868	0.015	0
chrV	S000000983	YER181C	551473	551796	324	8	93	0.439	0.222	72	10	16	19	20	23	28	0	5	5	16	20	26	31	95.975	0.258064516129032	0.024691358024691	0.287037037037037	0.045	0
chrV	S000000984	YER182W	552525	553259	735	19	283	0.459	0.279	205	10	16	18	20	24	29	5	7	11	12	14	16	60	81.744	0.316666666666667	0.025850340136055	0.385034013605442	0	0
chrV	S000000985	YER183C	553334	553969	636	21	242	0.59	0.17	108	2	4	4	7	9	10	5	11	11	11	13	16	58	91.339	0.362068965517241	0.033018867924528	0.380503144654088	0	0
chrV	S000000986	YER184C	556296	558680	2385	50	789	0.423	0.101	240	3	6	9	11	19	26	2	10	18	23	26	28	221	92.701	0.226244343891403	0.020964360587002	0.330817610062893	0	0
chrV	S000000987	YER185W	559454	560365	912	24	328	0.536	0.191	174	2	11	27	36	36	36	2	25	33	40	42	47	84	92.206	0.285714285714286	0.026315789473684	0.359649122807018	0	0
chrV	S000000988	YER186C	561705	562625	921	33	591	0.806	0.157	145	1	13	17	24	41	43	7	18	23	34	35	37	85	92.391	0.388235294117647	0.035830618892508	0.641693811074919	0	0
chrV	S000000989	YER187W	566230	566655	426	27	938	1.681	0.221	94	5	10	10	14	17	19	3	4	14	19	38	40	37	87.059	0.72972972972973	0.063380281690141	2.2018779342723	0	0
chrV	S000000990	YER188W	568040	568759	720	24	989	0.832	0.125	90	5	17	35	37	49	59	4	7	13	17	21	40	66	91.794	0.363636363636364	0.033333333333333	1.37361111111111	0	0
chrV	S000028764	YER188C-A	569608	569907	300	26	3594	2.319	0.21	63	16	24	29	30	32	37	23	49	74	76	76	77	29	96.99	0.896551724137931	0.086666666666667	11.98	0.015	0
chrV	S000000991	YER189W	571155	571523	369	1	4	0.074	0.911	336	0	1	1	5	32	48	3	8	8	8	8	8	39	105.978	0.025641025641026	0.002710027100271	0.010840108401084	0.955	1
chrV	S000000992	YER190W	571480	576525	5046	12	250	0.046	0.943	4760	0	0	0	0	7	31	0	0	0	0	0	0	339	67.195	0.035398230088496	0.002378121284186	0.049544193420531	0.85	1
chrV	S000028626	YER190C-A	574804	575379	576	0	0	0	1	576	0	0	0	0	0	0	0	0	0	0	0	0	20	34.783	0	0	0	0.943105842552001	1
chrV	S000028627	YER190C-B	575680	576162	483	0	0	0	1	483	0	0	0	0	0	0	0	0	0	0	0	0	29	60.166	0	0	0	0.943105842552001	1
chrVI	S000001826	YFL068W	53	535	483	0	0	0	1	483	0	0	0	0	0	0	0	0	2	3	3	3	29	60.166	0	0	0	0.943105842552001	1
chrVI	S000001827	YFL067W	836	1363	528	5	40	0.458	0.32	169	0	0	0	0	0	0	0	0	0	0	0	0	27	51.233	0.185185185185185	0.009469696969697	0.075757575757576	0.295	0
chrVI	S000001828	YFL066C	1437	2615	1179	0	0	0	1	1179	0	1	2	2	2	2	0	0	1	1	1	7	74	62.818	0	0	0	0.943105842552001	1
chrVI	S000001829	YFL065C	3030	3338	309	0	0	0	1	309	1	1	1	1	1	1	0	0	0	0	7	25	26	84.416	0	0	0	0.921208360166992	1
chrVI	S000001830	YFL064C	3322	3846	525	0	0	0	1	525	0	0	1	1	1	1	0	0	8	10	27	31	49	93.511	0	0	0	0.943105842552001	1
chrVI	S000001831	YFL063W	5066	5521	456	44	3701	6.108	0.215	98	22	37	42	46	46	46	9	11	15	16	19	19	45	98.901	0.977777777777778	0.096491228070176	8.11622807017544	0	0
chrVI	S000001832	YFL062W	6426	7565	1140	8	131	0.321	0.583	665	8	21	21	21	23	38	0	0	2	3	4	7	115	100.966	0.069565217391304	0.007017543859649	0.114912280701754	0.57	1
chrVI	S000001833	YFL061W	9545	10222	678	3	96	0.2	0.556	377	0	0	0	2	2	5	0	0	0	0	4	4	61	90.103	0.049180327868853	0.004424778761062	0.141592920353982	0.89	1
chrVI	S000001834	YFL060C	10301	10969	669	5	62	0.333	0.652	436	0	0	3	3	5	5	0	6	8	9	11	18	55	82.335	0.090909090909091	0.007473841554559	0.092675635276532	0.73	1
chrVI	S000001835	YFL059W	11363	12259	897	6	113	0.278	0.321	288	2	8	8	10	10	10	1	3	3	3	6	6	55	61.384	0.109090909090909	0.006688963210702	0.125975473801561	0.315	0
chrVI	S000001836	YFL058W	12929	13951	1023	9	297	0.331	0.29	297	0	1	2	2	2	2	1	4	8	10	11	13	76	74.364	0.118421052631579	0.008797653958944	0.290322580645161	0.34	0
chrVI	S000001839	YFL055W	17004	18680	1677	35	630	0.782	0.149	250	3	9	25	26	28	28	2	3	6	9	25	26	129	76.969	0.271317829457364	0.020870602265951	0.37567084078712	0	0
chrVI	S000001840	YFL054C	20847	22787	1941	58	1129	0.889	0.082	160	5	8	10	12	24	26	4	17	18	20	20	20	146	75.258	0.397260273972603	0.029881504379186	0.581658938691396	0	0
chrVI	S000001841	YFL053W	23423	25198	1776	34	659	0.538	0.134	238	1	3	8	17	21	24	1	3	6	8	9	10	136	76.62	0.25	0.019144144144144	0.371058558558559	0	0
chrVI	S000001842	YFL052W	28232	29629	1398	58	2248	1.255	0.127	178	13	27	32	43	46	51	2	3	5	11	12	19	132	94.488	0.439393939393939	0.041487839771102	1.60801144492132	0	0
chrVI	S000001843	YFL051C	30058	30540	483	25	474	1.518	0.143	69	2	4	6	8	13	17	4	5	10	16	19	31	47	97.51	0.531914893617021	0.05175983436853	0.981366459627329	0	0
chrVI	S000001844	YFL050C	33272	35848	2577	44	480	0.491	0.161	414	0	3	16	23	34	38	1	5	10	13	15	18	223	86.568	0.197309417040359	0.017074117190532	0.186263096623981	0	0
chrVI	S000001845	YFL049W	36803	38674	1872	31	321	0.463	0.14	262	6	20	24	27	27	30	2	8	12	12	15	23	185	98.878	0.167567567567568	0.016559829059829	0.171474358974359	0	0
chrVI	S000001846	YFL048C	38843	40180	1338	22	337	0.524	0.264	353	4	10	13	14	14	15	10	25	29	32	32	33	127	94.989	0.173228346456693	0.01644245142003	0.25186846038864	0	0
chrVI	S000001847	YFL047W	40421	42565	2145	38	464	0.568	0.117	252	13	27	29	32	32	38	2	18	25	28	30	30	218	101.679	0.174311926605505	0.017715617715618	0.216317016317016	0	0
chrVI	S000001848	YFL046W	42815	43438	624	24	478	1.422	0.237	148	8	18	22	24	26	27	11	15	15	15	15	18	71	113.965	0.338028169014084	0.038461538461539	0.766025641025641	0	0
chrVI	S000001849	YFL045C	43628	44392	765	0	0	0	1	765	5	15	19	19	21	22	0	0	8	12	17	17	72	94.241	0	0	0	0.995	1
chrVI	S000001850	YFL044C	44655	45560	906	32	854	1.303	0.177	160	3	3	3	3	6	9	1	9	10	14	14	17	73	80.663	0.438356164383562	0.035320088300221	0.942604856512141	0	0
chrVI	S000001852	YFL042C	45720	47744	2025	41	646	0.783	0.174	352	8	9	9	14	20	20	11	16	17	18	21	24	165	81.522	0.248484848484848	0.020246913580247	0.319012345679012	0	0
chrVI	S000028547	YFL041W-A	48734	48925	192	9	63	1.786	0.219	42	8	11	13	15	18	19	4	11	16	21	21	22	20	104.712	0.45	0.046875	0.328125	0.01	0
chrVI	S000001853	YFL041W	49139	51007	1869	49	811	1.095	0.087	163	7	11	15	21	23	27	0	4	8	8	8	10	162	86.724	0.302469135802469	0.02621722846442	0.433921883360086	0	0
chrVI	S000001854	YFL040W	51350	52972	1623	43	504	1.199	0.131	212	1	12	16	17	19	22	10	17	17	17	17	17	147	90.629	0.292517006802721	0.026494146642021	0.310536044362292	0	0
chrVI	S000001855	YFL039C	53260	54696	1437	0	0	0	1	1437	3	10	14	15	17	19	0	1	6	14	14	15	108	75.209	0	0	0	0.999545454545454	1
chrVI	S000001856	YFL038C	55366	55986	621	1	2	0.064	0.794	493	19	45	47	47	47	47	0	2	2	2	2	3	48	77.419	0.020833333333333	0.001610305958132	0.003220611916264	0.945	1
chrVI	S000001857	YFL037W	56336	57709	1374	1	1	0.029	0.894	1229	1	3	3	3	30	30	0	4	10	24	24	25	110	80.117	0.009090909090909	0.000727802037846	0.000727802037846	0.9	1
chrVI	S000001858	YFL036W	58782	62837	4056	12	57	0.118	0.298	1210	1	5	19	23	23	23	13	14	14	14	16	26	420	103.576	0.028571428571429	0.002958579881657	0.01405325443787	0.655	1
chrVI	S000001859	YFL034C-B	63016	63993	978	4	91	0.198	0.776	759	1	14	14	14	15	15	4	11	13	18	34	34	92	94.166	0.043478260869565	0.004089979550102	0.093047034764826	0.96	1
chrVI	S000006436	YFL034C-A	64243	64932	690	39	1691	2.641	0.116	80	14	16	18	18	18	18	11	24	36	40	40	40	66	95.791	0.590909090909091	0.056521739130435	2.45072463768116	0	0
chrVI	S000001860	YFL034W	65477	68698	3222	66	1977	0.72	0.083	266	3	8	12	15	27	30	3	8	8	8	11	12	271	84.135	0.243542435424354	0.02048417132216	0.613594040968343	0	0
chrVI	S000001861	YFL033C	69115	74427	5313	93	2293	0.452	0.079	419	0	5	9	10	11	13	6	25	36	46	49	51	476	89.608	0.195378151260504	0.017504234895539	0.431582909843779	0.035	0
chrVI	S000001862	YFL032W	74872	75192	321	33	2564	2.695	0.287	92	2	25	36	37	46	46	4	6	12	15	25	29	29	90.625	1.13793103448276	0.102803738317757	7.98753894080997	0.005	0
chrVI	S000001863	YFL031W	75179	76147	969	30	1312	0.831	0.195	189	1	24	24	36	39	44	6	14	23	26	32	38	66	68.182	0.454545454545454	0.030959752321982	1.35397316821465	0	0
chrVI	S000028629	YFL031C-A	76014	76115	102	0	0	0	1	102	2	5	11	13	35	39	7	15	19	20	27	32	10	99.01	0	0	0	0.906244192082427	1
chrVI	S000001864	YFL030W	76831	77988	1158	78	2172	1.905	0.074	86	3	21	26	33	35	38	15	15	15	15	15	18	92	79.516	0.847826086956522	0.067357512953368	1.87564766839378	0	0
chrVI	S000001865	YFL029C	78055	79161	1107	3	19	0.071	0.804	890	16	34	42	46	50	61	4	9	12	13	20	24	94	84.991	0.031914893617021	0.002710027100271	0.017163504968383	0.84	1
chrVI	S000001866	YFL028C	79344	80213	870	25	842	0.813	0.19	165	7	8	8	8	8	22	8	20	28	31	32	36	94	108.17	0.265957446808511	0.028735632183908	0.967816091954023	0	0
chrVI	S000001867	YFL027C	80419	81912	1494	56	661	1.069	0.12	179	12	21	25	26	29	29	5	20	35	42	45	46	145	97.12	0.386206896551724	0.037483266398929	0.44243641231593	0	0
chrVI	S000001868	YFL026W	82580	83875	1296	52	938	1.121	0.096	124	10	26	41	44	46	48	8	12	17	18	19	20	119	91.892	0.436974789915966	0.040123456790124	0.723765432098765	0	0
chrVI	S000001869	YFL025C	84145	87234	3090	46	302	0.322	0.084	260	9	14	22	25	30	37	2	16	22	23	23	23	316	102.298	0.145569620253165	0.014886731391586	0.097734627831715	0	0
chrVI	S000001870	YFL024C	87847	90345	2499	8	287	0.076	0.854	2135	7	10	17	22	24	24	2	2	8	10	12	12	220	88.07	0.036363636363636	0.003201280512205	0.11484593837535	0.94	1
chrVI	S000001871	YFL023W	90986	93376	2391	37	743	0.379	0.183	438	15	23	27	29	29	29	7	9	9	9	10	10	212	88.703	0.174528301886792	0.01547469677959	0.310748640736094	0.035	0
chrVI	S000001872	YFL022C	93499	95010	1512	2	5	0.035	0.574	868	7	16	17	20	21	21	1	3	21	35	83	86	122	80.741	0.016393442622951	0.001322751322751	0.003306878306878	0.99	1
chrVI	S000028766	YFL021C-A	95761	96615	855	130	6850	5.102	0.076	65	15	29	58	60	60	60	3	6	8	11	16	22	70	81.967	1.85714285714286	0.152046783625731	8.01169590643275	0	0
chrVI	S000001873	YFL021W	95966	97498	1533	107	4277	1.961	0.134	205	18	42	55	64	64	65	6	11	22	31	33	34	131	85.509	0.816793893129771	0.069797782126549	2.78995433789954	0	0
chrVI	S000001874	YFL020C	99231	99599	369	8	110	0.514	0.257	95	2	8	17	20	22	27	1	3	5	6	11	18	23	62.5	0.347826086956522	0.021680216802168	0.29810298102981	0.04	0
chrVI	S000001875	YFL019C	100252	100605	354	6	301	0.367	0.404	143	4	7	9	11	12	15	5	5	7	9	11	14	34	96.317	0.176470588235294	0.016949152542373	0.850282485875706	0.29	0
chrVI	S000001876	YFL018C	101628	103127	1500	40	644	0.561	0.094	141	9	22	26	29	31	33	12	23	39	40	40	41	125	83.389	0.32	0.026666666666667	0.429333333333333	0	0
chrVI	S000002965	YFL017W-A	103699	103932	234	3	97	0.267	0.774	181	1	7	11	15	21	23	11	11	11	13	14	15	24	103.004	0.125	0.012820512820513	0.414529914529915	0.86	1
chrVI	S000001877	YFL017C	103983	104462	480	0	0	0	1	480	13	13	15	21	28	31	1	3	9	13	14	16	42	87.683	0	0	0	1	1
chrVI	S000001878	YFL016C	104701	106236	1536	26	178	0.332	0.114	175	2	3	3	3	4	7	2	13	23	30	33	56	114	74.267	0.228070175438596	0.016927083333333	0.115885416666667	0.015	0
chrVI	S000028765	YFL015W-A	106415	106732	318	27	599	2.112	0.189	60	12	12	12	12	16	17	19	26	41	51	71	72	15	47.319	1.8	0.084905660377359	1.88364779874214	0	0
chrVI	S000001879	YFL015C	106469	106963	495	61	4234	3.218	0.121	60	11	16	17	18	18	19	21	31	38	45	45	47	25	50.607	2.44	0.123232323232323	8.55353535353535	0	0
chrVI	S000001880	YFL014W	107256	107585	330	20	794	1.532	0.236	78	1	13	24	35	36	37	5	16	21	24	30	31	18	54.711	1.11111111111111	0.060606060606061	2.40606060606061	0.005	0
chrVI	S000028628	YFL013W-A	107799	108602	804	55	1968	1.856	0.204	164	11	15	21	26	44	44	6	7	10	13	18	32	60	74.72	0.916666666666667	0.068407960199005	2.44776119402985	0	0
chrVI	S000001881	YFL013C	107852	109930	2079	64	1399	0.802	0.126	262	24	35	39	40	58	62	14	44	44	46	46	50	179	86.141	0.357541899441341	0.030784030784031	0.672919672919673	0	0
chrVI	S000002964	YFL012W-A	109810	110184	375	59	2140	4.6	0.195	73	2	7	7	11	13	14	3	3	8	9	11	21	36	96.257	1.63888888888889	0.157333333333333	5.70666666666667	0	0
chrVI	S000001882	YFL012W	110647	111093	447	7	82	0.436	0.412	184	2	9	9	31	32	33	0	2	6	15	20	20	41	91.928	0.170731707317073	0.015659955257271	0.1834451901566	0.19	0
chrVI	S000001883	YFL011W	112345	113985	1641	24	354	0.42	0.266	437	2	8	25	34	35	35	0	11	15	20	26	27	135	82.317	0.177777777777778	0.014625228519196	0.215722120658135	0	0
chrVI	S000001955	YFL010W-A	114990	115274	285	6	26	0.678	0.804	229	1	6	11	15	20	20	0	2	9	21	21	21	25	88.028	0.24	0.021052631578947	0.091228070175439	0.525	0
chrVI	S000001884	YFL010C	115108	115743	636	11	524	0.561	0.53	337	6	7	11	11	11	13	8	20	20	20	20	20	41	64.567	0.268292682926829	0.017295597484277	0.823899371069182	0.48	0
chrVI	S000001885	YFL009W	116145	118484	2340	3	9	0.038	0.992	2322	0	3	11	13	14	16	1	7	10	13	13	13	229	97.905	0.013100436681223	0.001282051282051	0.003846153846154	0.955	1
chrVI	S000001886	YFL008W	119429	123106	3678	1	1	0.009	0.563	2072	0	9	11	15	15	15	12	35	36	37	37	37	358	97.362	0.002793296089385	0.000271886895052	0.000271886895052	0.594705882352941	1
chrVI	S000001887	YFL007W	123479	129910	6432	117	1835	0.769	0.04	259	1	11	17	17	17	17	13	22	23	23	23	37	628	97.652	0.186305732484076	0.018190298507463	0.285292288557214	0	0
chrVI	S000001889	YFL005W	130334	130981	648	0	0	0	1	648	0	3	21	21	23	26	1	4	7	19	20	23	66	102.009	0	0	0	0.943105842552001	1
chrVI	S000001890	YFL004W	131810	134296	2487	31	615	0.511	0.228	568	11	18	32	33	33	34	6	11	14	18	23	30	262	105.39	0.118320610687023	0.012464817048653	0.247285886610374	0.005	0
chrVI	S000001891	YFL003C	134521	137157	2637	91	1830	1.423	0.058	152	5	8	9	10	10	10	0	15	19	30	30	30	271	102.807	0.335793357933579	0.034508911642018	0.693970420932878	0	0
chrVI	S000001894	YFL002C	145114	146934	1821	5	22	0.087	0.394	717	14	21	32	44	54	54	0	6	8	14	19	26	165	90.659	0.03030303030303	0.00274574409665	0.012081274025261	0.895	1
chrVI	S000001895	YFL001W	147131	148459	1329	80	1721	2.177	0.07	93	6	6	6	6	6	6	7	7	25	28	31	31	122	91.867	0.655737704918033	0.060195635816403	1.29495861550038	0	0
chrVI	S000001897	YFR001W	149110	149724	615	16	127	0.86	0.202	124	4	13	30	40	44	48	7	24	24	24	24	24	54	87.948	0.296296296296296	0.026016260162602	0.20650406504065	0.005	0
chrVI	S000001898	YFR002W	150016	152535	2520	22	452	0.245	0.412	1037	0	17	19	24	32	41	14	16	16	16	16	16	254	100.834	0.086614173228347	0.008730158730159	0.179365079365079	0.855	1
chrVI	S000001899	YFR003C	152657	153124	468	4	17	0.231	0.603	282	16	20	20	24	24	24	0	2	2	2	2	2	41	87.794	0.097560975609756	0.008547008547009	0.036324786324786	0.735	1
chrVI	S000001900	YFR004W	153393	154313	921	5	91	0.142	0.96	884	0	2	4	5	6	8	4	7	7	7	7	8	82	89.13	0.060975609756098	0.00542888165038	0.098805646036916	0.95	1
chrVI	S000001901	YFR005C	154527	155873	1347	0	0	0	1	1347	3	7	7	7	7	7	1	12	24	28	30	31	138	102.526	0	0	0	0.999545454545454	1
chrVI	S000001902	YFR006W	156145	157752	1608	72	988	1.417	0.078	126	16	26	26	26	26	26	11	28	31	37	42	43	164	102.054	0.439024390243902	0.044776119402985	0.614427860696517	0	0
chrVI	S000001903	YFR007W	159299	160360	1062	48	1093	1.535	0.112	119	5	10	13	21	28	33	16	23	26	26	28	31	103	97.078	0.466019417475728	0.045197740112994	1.02919020715631	0	0
chrVI	S000001904	YFR008W	160535	161200	666	14	236	0.701	0.36	240	10	27	36	41	44	47	2	4	6	9	12	12	57	85.714	0.245614035087719	0.021021021021021	0.354354354354354	0.07	0
chrVI	S000001905	YFR009W	162488	164746	2259	62	1626	0.821	0.108	244	10	17	25	28	29	30	5	22	22	26	26	26	224	99.203	0.276785714285714	0.027445772465693	0.719787516600266	0	0
chrVI	S000028823	YFR009W-A	163875	164132	258	5	47	0.583	0.295	76	4	7	8	9	10	14	4	10	12	15	16	17	30	116.732	0.166666666666667	0.01937984496124	0.182170542635659	0.095	0
[truncated: 4,601 more rows]
