# Supplementary material for: Comparing the utility of in vivo transposon mutagenesis approaches in yeast species to infer gene essentiality
Source: Curr Genet. 2020 Jul 17;66(6):1117–34. doi: 10.1007/s00294-020-01096-6 (PMC7599172; doi:10.1007/s00294-020-01096-6)
Supplement: Supplementary file 6 — Supplementary file6 (CSV 985 kb) [file 294_2020_1096_MOESM6_ESM.csv]

Chromosome	Standard Name	Start	End	Length	Hits	Reads	Neighborhood Index	Freedom Index	Max Free Interval	Hits_100_upstream	Hits_200_upstream	Hits_300_upstream	Hits_400_upstream	Hits_500_upstream	Hits_600_upstream	Hits_100_downstream	Hits_200_downstream	Hits_300_downstream	Hits_400_downstream	Hits_500_downstream	Hits_600_downstream	primaryIdentifier	Target Seqs	Target Seqs per kbp	Hits per Target Sequence	Hits per Length	Reads per Length	Probability	Verdict 01	Verdict Youden
chrI	YAL069W	335	649	315	41	19765	2.377	0.127	40	21	49	51	51	51	51	17	24	26	27	29	29	S000002143	26	82.803	1.576923077	0.13015873	62.74603175	0.005	0	0
chrI	YAL068W-A	538	792	255	25	8993	1.742	0.157	40	21	36	66	66	66	66	5	8	11	19	19	21	S000028594	30	118.11	0.833333333	0.098039216	35.26666667	0.03	0	0
chrI	YAL068C	1807	2169	363	4	702	0.187	0.405	147	1	2	9	12	22	45	1	4	17	21	22	22	S000002142	19	52.486	0.210526316	0.011019284	1.933884298	0.5	1	1
chrI	YAL067W-A	2480	2707	228	12	7725	0.937	0.382	87	15	18	19	19	29	31	8	9	11	16	21	23	S000028593	14	61.674	0.857142857	0.052631579	33.88157895	0.23	0	1
chrI	YAL067C	7235	9016	1782	72	8261	0.817	0.112	199	1	9	15	15	21	26	11	24	45	58	73	74	S000000062	162	90.96	0.444444444	0.04040404	4.635802469	0	0	0
chrI	YAL066W	10091	10399	309	19	951	1.297	0.265	82	19	23	38	50	61	66	4	7	15	22	28	31	S000000061	39	126.623	0.487179487	0.061488673	3.077669903	0.015	0	0
chrI	YAL065C	11565	11951	387	11	1089	0.633	0.362	140	3	9	30	33	36	56	3	5	7	9	9	14	S000001817	29	75.13	0.379310345	0.028423773	2.813953488	0.04	0	0
chrI	YAL064W-B	12046	12426	381	10	881	0.581	0.171	65	3	4	7	13	20	26	0	2	3	3	6	8	S000002141	21	55.263	0.476190476	0.026246719	2.312335958	0.02	0	0
chrI	YAL064C-A	13363	13743	381	14	1544	0.815	0.234	89	4	5	5	6	9	11	4	5	10	19	31	31	S000002140	29	76.316	0.482758621	0.036745407	4.052493438	0.015	0	0
chrI	YAL064W	21566	21850	285	9	1010	0.597	0.239	68	12	17	31	37	42	45	1	4	5	12	13	14	S000000060	29	102.113	0.310344828	0.031578947	3.543859649	0.015	0	0
chrI	YAL063C-A	22395	22685	291	11	574	0.647	0.471	137	3	4	6	8	15	20	5	6	6	11	18	18	S000028813	36	124.138	0.305555556	0.037800687	1.972508591	0.135	0	0
chrI	YAL063C	24000	27968	3969	59	8595	0.176	0.503	1998	5	18	28	31	33	40	2	3	11	14	19	25	S000000059	284	71.573	0.207746479	0.014865205	2.16553288	0.46	0	1
chrI	YAL062W	31567	32940	1374	244	38546	2.568	0.025	34	29	38	45	64	70	108	28	52	71	86	91	111	S000000058	94	68.463	2.595744681	0.177583697	28.05385735	0	0	0
chrI	YAL061W	33448	34701	1254	164	28453	1.716	0.031	39	3	22	47	72	84	104	31	59	80	87	95	97	S000000057	80	63.847	2.05	0.130781499	22.68979266	0	0	0
chrI	YAL060W	35155	36303	1149	90	13570	0.919	0.088	101	9	37	69	88	101	115	10	23	26	28	37	41	S000000056	94	81.882	0.957446809	0.078328982	11.8102698	0	0	0
chrI	YAL059C-A	36496	36918	423	13	884	0.344	0.215	91	13	21	26	33	45	77	4	9	16	21	27	29	S000028734	32	75.829	0.40625	0.030732861	2.089834515	0.005	0	0
chrI	YAL059W	36509	37147	639	20	1006	0.351	0.232	148	11	22	27	36	50	81	4	11	16	17	19	26	S000000055	48	75.235	0.416666667	0.031298905	1.574334898	0.01	0	0
chrI	YAL058W	37464	38972	1509	63	2038	0.454	0.087	132	8	15	18	21	30	40	2	7	13	15	19	23	S000000054	122	80.902	0.516393443	0.041749503	1.350563287	0.005	0	0
chrI	YAL056C-A	38696	39046	351	13	258	0.402	0.231	81	4	5	10	16	20	26	5	8	14	16	18	18	S000002139	33	94.286	0.393939394	0.037037037	0.735042735	0.01	0	0
chrI	YAL056W	39259	41901	2643	93	4451	0.402	0.073	194	3	8	12	13	16	21	2	13	17	20	22	28	S000000052	250	94.625	0.372	0.035187287	1.684071131	0	0	0
chrI	YAL055W	42177	42719	543	32	3737	0.848	0.217	118	12	24	31	42	46	46	5	7	10	29	33	39	S000000051	46	84.871	0.695652174	0.05893186	6.88213628	0.005	0	0
chrI	YAL054C	42881	45022	2142	126	23967	0.926	0.053	113	6	9	12	16	23	27	8	29	76	88	90	91	S000000050	165	77.067	0.763636364	0.058823529	11.18907563	0	0	0
chrI	YAL053W	45899	48250	2352	42	3016	0.358	0.224	527	0	10	28	57	62	68	18	38	45	50	52	55	S000000049	204	86.772	0.205882353	0.017857143	1.282312925	0.07	0	0
chrI	YAL051W	48564	51707	3144	98	6102	0.711	0.113	355	15	35	43	46	46	46	3	5	6	10	35	39	S000000048	307	97.677	0.319218241	0.031170483	1.940839695	0.005	0	0
chrI	YAL049C	51855	52595	741	32	2928	1.019	0.107	79	4	7	10	11	14	16	14	41	42	44	47	47	S000000047	57	77.027	0.561403509	0.043184885	3.951417004	0.005	0	0
chrI	YAL048C	52801	54789	1989	73	2114	0.958	0.063	126	27	41	44	48	50	53	11	16	16	16	16	17	S000000046	171	86.016	0.426900585	0.03670186	1.062845651	0	0	0
chrI	YAL047W-A	54584	54913	330	25	1000	2.171	0.136	45	4	6	7	8	13	16	2	2	2	2	2	2	S000028733	42	127.66	0.595238095	0.075757576	3.03030303	0.01	0	0
chrI	YAL047C	54989	56857	1869	4	299	0.058	0.377	704	5	16	22	26	27	33	5	8	10	17	28	28	S000000045	199	106.531	0.020100503	0.002140182	0.159978598	0.805	1	1
chrI	YAL046C	57029	57385	357	8	819	0.784	0.283	101	5	8	8	9	9	10	19	24	30	30	32	32	S000000044	27	75.843	0.296296296	0.022408964	2.294117647	0.09	0	0
chrI	YAL045C	57488	57796	309	26	2768	3.032	0.184	57	20	25	26	26	26	26	16	22	22	26	26	28	S000000043	23	74.675	1.130434783	0.084142395	8.957928803	0.025	0	0
chrI	YAL044W-A	57518	57850	333	33	3496	3.604	0.171	57	22	25	26	28	28	28	12	13	13	21	21	21	S000007586	28	84.337	1.178571429	0.099099099	10.4984985	0.01	0	0
chrI	YAL044C	57950	58462	513	1	142	0.062	0.977	501	12	26	36	39	43	44	8	24	24	24	24	24	S000000042	41	80.078	0.024390244	0.001949318	0.276803119	0.84	1	1
chrI	YAL043C	58695	61052	2358	6	33	0.054	0.505	1191	20	26	26	26	40	41	0	8	12	15	18	37	S000000041	181	76.793	0.033149171	0.002544529	0.013994911	0.86	1	1
chrI	YAL042C-A	61231	61608	378	18	534	1.081	0.235	89	7	7	7	7	7	7	2	3	4	7	25	25	S000002138	27	71.618	0.666666667	0.047619048	1.412698413	0.01	0	0
chrI	YAL042W	61316	62563	1248	27	750	0.496	0.135	168	16	17	18	18	18	19	19	20	20	20	20	20	S000000040	85	68.164	0.317647059	0.021634615	0.600961538	0.01	0	0
chrI	YAL041W	62840	65404	2565	3	86	0.024	0.406	1042	0	3	6	6	6	16	11	20	23	26	26	26	S000000039	273	106.474	0.010989011	0.001169591	0.033528265	0.895	1	1
chrI	YAL040C	65778	67520	1743	15	1621	0.187	0.577	1006	1	9	18	18	18	18	1	2	3	14	28	30	S000000038	142	81.515	0.105633803	0.008605852	0.930005737	0.24	0	1
chrI	YAL039C	68716	69525	810	36	1382	1.124	0.172	139	37	50	60	64	65	65	6	17	51	76	84	93	S000000037	40	49.444	0.9	0.044444444	1.70617284	0	0	0
chrI	YAL038W	71786	73288	1503	3	19	0.043	0.763	1147	0	0	1	9	24	59	2	10	18	24	31	37	S000000036	135	89.88	0.022222222	0.001996008	0.012641384	0.965	1	1
chrI	YAL037C-B	72326	73300	975	0	0	0	1	975	0	2	3	3	5	17	4	10	18	24	28	33	S000028592	88	90.349	0	0	0	0.940349267	1	1
chrI	YAL037C-A	73426	73518	93	7	311	1.667	0.398	37	4	5	5	5	5	5	8	19	27	31	47	61	S000028732	11	119.565	0.636363636	0.075268817	3.344086022	0.135	0	0
chrI	YAL037W	74020	74823	804	73	6806	2.107	0.109	88	5	12	24	27	27	27	7	15	17	20	30	30	S000000035	87	108.344	0.83908046	0.09079602	8.465174129	0	0	0
chrI	YAL036C	75043	76152	1110	50	4265	0.972	0.132	146	10	15	31	35	38	46	11	17	17	17	17	17	S000000034	94	84.761	0.531914894	0.045045045	3.842342342	0	0	0
chrI	YAL035W	76427	79435	3009	4	56	0.025	0.64	1927	0	11	16	21	23	30	3	7	7	7	10	12	S000000033	226	75.133	0.017699115	0.001329345	0.018610834	0.94	1	1
chrI	YAL034C-B	79489	79842	354	4	130	0.248	0.726	257	3	4	4	4	5	5	0	0	0	5	8	8	S000002137	38	107.649	0.105263158	0.011299435	0.367231638	0.53	1	1
chrI	YAL034W-A	79718	80587	870	6	595	0.152	0.879	765	0	4	5	5	5	5	5	12	16	23	26	47	S000000032	88	101.266	0.068181818	0.006896552	0.683908046	0.965	1	1
chrI	YAL034C	80710	81951	1242	51	4363	1.342	0.138	172	10	13	13	13	13	13	18	37	43	47	47	56	S000002134	115	92.667	0.443478261	0.041062802	3.512882448	0	0	0
chrI	YAL033W	82706	83227	522	0	0	0	1	522	1	5	10	36	39	45	2	9	15	16	17	23	S000000031	51	97.889	0	0	0	0.798956828	1	1
chrI	YAL032C	83335	84474	1140	27	2216	0.703	0.247	282	3	3	3	3	8	10	0	3	7	15	17	19	S000000030	85	74.627	0.317647059	0.023684211	1.943859649	0.615	1	1
chrI	YAL031W-A	84669	84977	309	15	723	1.64	0.194	60	3	3	4	6	12	12	3	11	13	17	19	22	S000028731	26	84.416	0.576923077	0.048543689	2.339805825	0.01	0	0
chrI	YAL031C	84749	87031	2283	68	4934	1.025	0.107	244	5	7	7	7	9	9	14	31	42	46	47	47	S000000029	206	90.272	0.330097087	0.02978537	2.161191415	0	0	0
chrI	YAL030W	87286	87752	467	23	909	1.817	0.214	100	8	31	35	42	45	45	11	18	20	21	23	23	S000000028	40	85.837	0.575	0.049250535	1.946466809	0.01	0	0
chrI	YAL029C	87855	92270	4416	83	5043	0.703	0.074	326	11	14	19	29	30	30	6	12	25	30	35	35	S000000027	440	99.66	0.188636364	0.01879529	1.141983696	0.03	0	0
chrI	YAL028W	92900	94486	1587	33	2689	0.891	0.166	263	12	14	32	37	38	40	10	15	16	17	19	21	S000000026	134	84.489	0.246268657	0.020793951	1.694391934	0.01	0	0
chrI	YAL027W	94687	95472	786	38	5873	2.223	0.106	83	5	15	16	16	18	22	3	7	12	13	13	14	S000000025	81	103.185	0.469135802	0.048346056	7.472010178	0	0	0
chrI	YAL026C-A	95386	95823	438	22	5000	2.325	0.306	134	3	8	17	21	21	21	2	3	4	4	5	6	S000028730	41	93.822	0.536585366	0.050228311	11.41552511	0.045	0	0
chrI	YAL026C	95630	99697	4068	33	613	0.311	0.144	585	3	10	16	21	28	28	1	3	5	5	5	5	S000000024	417	102.533	0.079136691	0.008112094	0.150688299	0.385	0	1
chrI	YAL025C	100225	101145	921	0	0	0	1	921	2	4	9	9	10	11	0	5	13	16	16	19	S000000023	72	78.261	0	0	0	0.733486729	1	1
chrI	YAL024C	101565	105872	4308	61	2844	0.559	0.093	400	10	13	13	13	13	13	1	9	15	16	16	16	S000000022	403	93.569	0.151364764	0.014159703	0.660167131	0	0	0
chrI	YAL023C	106272	108551	2280	7	41	0.142	0.493	1124	6	14	15	20	21	21	0	3	17	24	27	30	S000000021	178	78.104	0.039325843	0.003070175	0.017982456	0.465	1	1
chrI	YAL022C	108877	110430	1554	73	2574	2.088	0.067	104	16	24	24	24	24	24	8	22	31	31	31	32	S000000020	114	73.406	0.640350877	0.046975547	1.656370656	0	0	0
chrI	YAL021C	110846	113359	2514	4	113	0.059	0.53	1333	9	11	19	21	26	30	0	10	15	19	21	29	S000000019	190	75.607	0.021052632	0.00159109	0.04494829	0.355	0	1
chrI	YAL020C	113614	114615	1002	41	944	1.598	0.106	106	9	16	16	16	16	17	20	26	33	34	35	36	S000000018	51	50.949	0.803921569	0.040918164	0.942115768	0	0	0
chrI	YAL019W-A	114250	114819	570	42	1253	2.907	0.126	72	5	6	13	19	19	19	4	11	13	17	17	17	S000028729	33	57.996	1.272727273	0.073684211	2.198245614	0	0	0
chrI	YAL019W	114919	118314	3396	52	2372	0.526	0.106	359	4	10	17	19	25	25	7	19	25	30	37	51	S000000017	309	91.016	0.16828479	0.015312132	0.698468787	0.005	0	0
chrI	YAL018C	118564	119541	978	35	3631	1.26	0.149	146	10	19	21	22	24	24	4	32	38	39	40	42	S000000016	84	85.977	0.416666667	0.035787321	3.712678937	0	0	0
chrI	YAL017W	120225	124295	4071	97	5120	0.906	0.06	245	0	0	9	15	18	25	2	4	7	7	8	8	S000000015	386	94.84	0.251295337	0.02382707	1.257676247	0.005	0	0
chrI	YAL016C-B	124307	124492	186	3	91	0.61	0.511	95	4	6	10	14	16	18	7	9	9	9	9	9	S000028528	29	156.757	0.103448276	0.016129032	0.489247312	0.36	0	1
chrI	YAL016C-A	124755	125069	315	1	2	0.128	0.835	263	3	7	8	16	19	22	0	0	0	0	0	0	S000028728	26	82.803	0.038461538	0.003174603	0.006349206	0.6	1	1
chrI	YAL016W	124879	126786	1908	3	22	0.063	0.742	1416	0	1	7	10	13	14	12	16	20	26	31	32	S000000014	198	103.828	0.015151515	0.001572327	0.011530398	0.835	1	1
chrI	YAL015C	126903	128102	1200	58	2516	2.097	0.11	132	10	13	13	13	13	14	13	15	15	20	23	23	S000000013	83	69.224	0.698795181	0.048333333	2.096666667	0	0	0
chrI	YAL014C	128252	129019	768	15	359	0.722	0.211	162	9	21	24	29	29	29	5	6	6	6	9	18	S000000012	63	82.138	0.238095238	0.01953125	0.467447917	0.03	0	0
chrI	YAL013W	129270	130487	1218	17	386	0.42	0.415	505	0	5	10	11	16	20	13	13	13	13	13	18	S000000011	69	56.697	0.246376812	0.013957307	0.316912972	0.32	0	1
chrI	YAL012W	130799	131983	1185	2	216	0.047	0.995	1179	1	3	4	10	11	11	5	23	33	34	34	37	S000000010	92	77.703	0.02173913	0.001687764	0.182278481	0.875	1	1
chrI	YAL011W	132199	134076	1878	46	1883	0.678	0.115	216	18	24	24	24	24	26	1	3	3	4	5	5	S000000009	152	80.98	0.302631579	0.024494143	1.002662407	0	0	0
chrI	YAL010C	134184	135665	1482	5	144	0.095	0.343	509	1	6	8	11	12	13	0	4	5	5	9	10	S000000008	138	93.18	0.036231884	0.003373819	0.097165992	0.58	1	1
chrI	YAL009W	135854	136633	780	4	19	0.148	0.681	531	4	4	4	5	5	5	2	6	11	16	23	26	S000000007	60	77.022	0.066666667	0.005128205	0.024358974	0.185	0	0
chrI	YAL008W	136914	137510	597	20	1563	0.972	0.224	134	5	9	10	10	11	11	8	15	17	20	41	58	S000000006	66	110.738	0.303030303	0.033500838	2.618090452	0.04	0	0
chrI	YAL007C	137698	138345	648	13	805	0.592	0.194	126	9	15	24	25	27	27	7	19	23	24	57	57	S000000005	69	106.646	0.188405797	0.020061728	1.242283951	0	0	0
chrI	YAL005C	139503	141431	1929	107	3515	2.01	0.275	531	26	57	72	74	85	87	7	32	52	53	54	54	S000000004	149	77.282	0.718120805	0.055469155	1.822187662	0	0	0
chrI	YAL004W	140760	141407	648	41	2013	2.171	0.586	380	0	1	2	5	31	42	8	30	52	53	54	54	S000002136	43	66.461	0.953488372	0.063271605	3.106481481	0.36	0	1
chrI	YAL003W	142174	143160	987	5	69	0.144	0.554	547	1	2	19	38	40	41	4	16	26	28	31	31	S000000003	86	87.221	0.058139535	0.005065856	0.069908815	0.87	1	1
chrI	YAL002W	143707	147531	3825	37	9346	0.254	0.614	2349	3	15	30	30	31	32	12	12	12	12	12	12	S000000002	398	104.079	0.092964824	0.009673203	2.443398693	0.28	0	1
chrI	YAL001C	147594	151166	3573	15	526	0.111	0.31	1108	7	13	22	22	22	22	0	9	9	14	23	29	S000000001	349	97.704	0.042979943	0.004198153	0.147215225	0.805	1	1
chrI	YAR002W	152257	153876	1620	68	1512	2.455	0.093	151	10	23	34	37	37	37	8	10	13	19	22	22	S000000063	152	93.885	0.447368421	0.041975309	0.933333333	0	0	0
chrI	YAR002C-A	154065	154724	660	36	1599	3.553	0.15	99	3	12	15	18	21	28	14	20	22	22	24	26	S000002129	57	86.495	0.631578947	0.054545455	2.422727273	0	0	0
chrI	YAR003W	155005	156285	1281	12	41	0.531	0.284	364	1	7	16	19	26	30	1	4	11	11	11	11	S000000064	124	96.875	0.096774194	0.009367681	0.032006245	0.075	0	0
chrI	YAR007C	156754	158619	1866	2	149	0.048	0.632	1180	3	9	11	11	12	14	0	0	1	2	2	6	S000000065	162	86.863	0.012345679	0.001071811	0.079849946	0.895	1	1
chrI	YAR008W	158966	159793	828	1	15	0.046	0.633	524	2	2	2	2	2	2	2	11	16	16	16	17	S000000066	74	89.48	0.013513514	0.001207729	0.018115942	0.96	1	1
chrI	YAR014C	166742	168871	2130	48	2947	0.844	0.086	183	3	10	33	38	38	38	7	23	69	71	72	80	S000000069	185	86.895	0.259459459	0.022535211	1.383568075	0.005	0	0
chrI	YAR015W	169375	170295	921	26	2019	0.879	0.111	102	9	54	70	78	78	82	13	21	25	31	37	47	S000000070	81	88.043	0.320987654	0.028230185	2.19218241	0	0	0
chrI	YAR018C	170396	171703	1308	53	1777	1.078	0.143	187	13	20	22	25	36	40	8	20	24	24	24	24	S000000071	119	91.048	0.445378151	0.040519878	1.358562691	0	0	0
chrI	YAR019C	172211	175135	2925	9	114	0.058	0.499	1461	13	17	31	36	38	41	0	9	12	13	16	26	S000000072	271	92.681	0.033210332	0.003076923	0.038974359	0.865	1	1
chrI	YAR019W-A	174998	175330	333	8	388	0.447	0.805	268	0	0	2	2	2	2	2	5	5	8	11	14	S000028735	21	63.253	0.380952381	0.024024024	1.165165165	0.545	1	1
chrI	YAR020C	176856	177023	168	7	131	0.783	0.292	49	2	11	13	16	17	26	0	6	13	21	24	25	S000000073	6	35.928	1.166666667	0.041666667	0.779761905	0.05	0	0
chrI	YAR023C	179281	179820	540	29	2476	1.036	0.198	107	5	9	9	11	12	22	1	7	40	41	52	79	S000000074	49	90.909	0.591836735	0.053703704	4.585185185	0.005	0	0
chrI	YAR027W	183770	184477	708	29	1264	0.525	0.209	148	7	21	23	24	24	28	10	19	30	41	41	51	S000000075	66	93.352	0.439393939	0.040960452	1.785310734	0	0	0
chrI	YAR028W	184892	185596	705	41	3522	0.738	0.176	124	10	44	56	62	68	72	2	7	12	16	18	23	S000000076	58	82.386	0.706896552	0.058156028	4.995744681	0	0	0
chrI	YAR029W	186321	186545	225	7	649	0.385	0.662	149	4	8	13	16	22	51	2	5	10	13	13	19	S000000077	25	111.607	0.28	0.031111111	2.884444444	0.38	0	1
chrI	YAR030C	186512	186853	342	8	500	0.289	0.216	74	0	6	10	19	26	37	4	10	11	13	16	17	S000001821	31	90.909	0.258064516	0.023391813	1.461988304	0.125	0	0
chrI	YAR031W	186836	187732	897	27	1213	0.374	0.275	247	1	5	5	9	17	24	1	6	12	13	18	19	S000000078	86	95.982	0.313953488	0.030100334	1.352285396	0.04	0	0
chrI	YAR033W	188107	188811	705	11	887	0.194	0.295	208	7	15	16	20	25	27	9	16	22	31	58	70	S000000079	63	89.489	0.174603175	0.015602837	1.258156028	0.145	0	0
chrI	YAR035W	190193	192256	2064	430	100288	3.213	0.022	46	66	105	130	144	153	156	3	23	24	26	28	31	S000000080	84	40.717	5.119047619	0.208333333	48.58914729	0	0	0
chrI	YAR035C-A	192337	192417	81	8	282	1.3	0.235	19	4	11	36	70	98	123	20	33	35	41	41	42	S000028595	3	37.5	2.666666667	0.098765432	3.481481481	0.035	0	0
chrI	YAR042W	192619	196185	3567	103	4549	0.377	0.051	181	12	33	37	62	99	112	6	12	13	16	18	22	S000000081	283	79.361	0.363957597	0.028875806	1.275301374	0	0	0
chrI	YAR047C	201467	201787	321	8	916	0.485	0.511	164	5	6	7	8	13	16	4	5	8	24	47	51	S000000083	29	90.625	0.275862069	0.024922118	2.853582555	0.355	0	1
chrI	YAR050W	203403	208016	4614	63	6426	0.388	0.177	818	2	16	20	37	65	70	10	23	27	31	31	36	S000000084	332	71.971	0.189759036	0.013654096	1.392717815	0.06	0	0
chrI	YAR053W	208367	208663	297	11	4059	1.235	0.397	118	3	9	12	23	24	25	6	10	10	10	15	23	S000000085	40	135.135	0.275	0.037037037	13.66666667	0.305	0	1
chrI	YAR060C	217157	217492	336	0	0	0	1	336	0	0	0	0	0	0	0	0	0	0	0	0	S000000086	32	95.522	0	0	0	0.940349267	1	1
chrI	YAR064W	220198	220497	300	17	970	3.565	0.197	59	0	0	0	0	0	0	0	1	3	3	3	3	S000000089	11	36.789	1.545454545	0.056666667	3.233333333	0.02	0	0
chrI	YAR066W	221049	221660	612	1	37	0.104	0.588	360	0	0	0	9	9	9	0	0	0	1	1	12	S000002144	39	63.83	0.025641026	0.001633987	0.060457516	0.63	1	1
chrI	YAR068W	222406	222891	486	3	100	0.376	0.611	297	0	1	1	1	1	3	0	7	18	18	18	18	S000000091	29	59.794	0.103448276	0.00617284	0.205761317	0.8	1	1
chrI	YAR069C	224011	224304	294	0	0	0	1	294	0	0	1	1	2	2	0	0	0	0	0	0	S000000092	21	71.672	0	0	0	0.940349267	1	1
chrI	YAR070C	224563	224862	300	2	218	0.36	0.953	286	0	0	0	0	0	7	0	3	3	3	3	3	S000000093	28	93.645	0.071428571	0.006666667	0.726666667	0.93	1	1
chrI	YAR071W	225460	226863	1404	7	338	0.238	0.722	1013	0	0	11	13	13	13	1	9	10	13	15	17	S000000094	107	76.265	0.065420561	0.004985755	0.240740741	0.895	1	1
chrI	YAR073W	227742	228953	1212	21	2183	0.735	0.166	201	2	5	26	32	32	32	0	2	5	12	22	22	S000000095	107	88.357	0.196261682	0.017326733	1.801155116	0.045	0	0
chrI	YAR075W	228844	229317	474	7	1712	0.576	0.47	223	2	5	8	9	10	44	5	17	36	44	44	44	S000002145	46	97.252	0.152173913	0.014767932	3.611814346	0.49	1	1
chrII	YBL113C	280	2658	2379	19	2938	0.177	0.247	587	7	31	31	31	31	31	0	0	0	0	0	0	S000002153	123	51.724	0.154471545	0.007986549	1.234972678	0.42	0	1
chrII	YBL113W-A	646	1128	483	2	102	0.101	0.841	406	0	3	3	3	3	3	1	1	1	3	3	3	S000028599	29	60.166	0.068965517	0.004140787	0.211180124	0.79	1	1
chrII	YBL112C	2582	2899	318	0	0	0	1	318	0	0	0	0	0	1	0	0	0	0	0	0	S000002152	22	69.401	0	0	0	0.940349267	1	1
chrII	YBL111C	2907	5009	2103	0	0	0	1	2103	0	0	0	1	4	4	0	0	0	0	19	27	S000002151	155	73.739	0	0	0	0.940349267	1	1
chrII	YBL109W	5790	6125	336	81	15574	8.221	0.077	26	0	0	0	0	0	0	17	46	55	55	66	66	S000002150	21	62.687	3.857142857	0.241071429	46.35119048	0.025	0	0
chrII	YBL108C-A	7605	7733	129	0	0	0	1	129	0	0	21	24	32	52	0	0	0	22	24	24	S000007592	8	62.5	0	0	0	0.940349267	1	1
chrII	YBL108W	8177	8482	306	51	37890	5.61	0.235	72	0	0	0	0	1	10	8	11	12	12	20	20	S000000204	28	91.803	1.821428571	0.166666667	123.8235294	0.095	0	0
chrII	YBL107W-A	9268	9372	105	0	0	0	1	105	0	0	3	7	14	14	1	12	21	21	34	37	S000007229	14	134.615	0	0	0	0.940349267	1	1
chrII	YBL107C	9961	10551	591	37	4534	1.984	0.213	126	7	8	14	14	17	38	24	44	49	54	58	61	S000000203	45	76.271	0.822222222	0.062605753	7.671742809	0	0	0
chrII	YBL106C	10847	13879	3033	82	10100	0.729	0.059	178	2	22	26	38	39	39	3	24	28	28	29	29	S000000202	277	91.359	0.296028881	0.027035938	3.330036268	0	0	0
chrII	YBL105C	14241	17696	3456	8	204	0.044	0.291	1005	2	14	15	16	19	21	0	0	8	10	13	19	S000000201	319	92.33	0.02507837	0.002314815	0.059027778	0.69	1	1
chrII	YBL104C	18177	21293	3117	121	14881	0.671	0.061	191	20	23	23	23	23	23	24	45	55	61	62	64	S000000200	303	97.24	0.399339934	0.038819378	4.774141803	0	0	0
chrII	YBL103C	22076	23536	1461	40	1859	0.53	0.1	146	1	8	10	32	34	39	4	19	53	64	76	78	S000000199	121	82.877	0.330578512	0.027378508	1.272416153	0	0	0
chrII	YBL102W	24098	24745	648	75	15004	2.463	0.093	60	21	53	70	73	75	77	8	15	18	22	29	32	S000000198	46	71.097	1.630434783	0.115740741	23.15432099	0	0	0
chrII	YBL101C	24946	28299	3354	170	22980	1.057	0.054	182	7	15	26	40	76	84	9	26	71	112	125	125	S000000197	310	92.455	0.548387097	0.050685748	6.851520572	0	0	0
chrII	YBL100W-C	28427	28546	120	19	3635	2.96	0.25	30	15	27	50	52	56	65	43	84	129	143	153	153	S000028598	10	84.034	1.9	0.158333333	30.29166667	0.015	0	0
chrII	YBL100C	36989	37303	315	0	0	0	1	315	2	6	18	36	36	36	0	1	1	2	3	18	S000000196	15	47.771	0	0	0	0.733486729	1	1
chrII	YBL099W	37053	38690	1638	7	82	0.089	0.27	442	0	3	13	26	26	28	5	21	37	42	47	52	S000000195	111	67.807	0.063063063	0.004273504	0.05006105	0.305	0	1
chrII	YBL098W	39145	40527	1383	51	4425	1.086	0.095	132	1	23	33	34	34	34	38	39	39	39	39	39	S000000194	142	102.75	0.35915493	0.036876356	3.199566161	0	0	0
chrII	YBL097W	40831	43095	2265	12	1760	0.146	0.405	917	0	1	9	11	13	15	11	27	37	44	50	50	S000000193	221	97.615	0.054298643	0.005298013	0.777041943	0.885	1	1
chrII	YBL096C	43174	43482	309	32	2953	3.032	0.227	70	12	18	18	18	18	18	7	10	11	17	18	19	S000000192	29	94.156	1.103448276	0.103559871	9.556634304	0.005	0	0
chrII	YBL095W	43277	44089	813	41	3298	1.481	0.22	179	16	27	27	27	27	27	6	13	20	20	31	32	S000000191	61	75.123	0.672131148	0.050430504	4.056580566	0	0	0
chrII	YBL094C	43765	44097	333	10	1085	0.846	0.538	179	6	10	18	33	33	33	5	12	18	18	27	28	S000000190	27	81.325	0.37037037	0.03003003	3.258258258	0.2	0	0
chrII	YBL093C	44256	44918	663	16	600	0.667	0.412	273	9	13	13	16	34	34	0	9	10	10	11	13	S000000189	46	69.486	0.347826087	0.02413273	0.904977376	0.05	0	0
chrII	YBL092W	45645	46370	726	3	6	0.108	0.574	417	0	0	1	2	3	6	2	5	17	20	29	29	S000000188	63	86.897	0.047619048	0.004132231	0.008264463	0.445	0	1
chrII	YBL091C-A	46565	47180	616	44	2342	2.184	0.144	89	3	4	4	6	6	7	22	32	33	36	37	41	S000007228	51	82.927	0.862745098	0.071428571	3.801948052	0	0	0
chrII	YBL091C	47363	48628	1266	38	3839	0.908	0.115	145	9	30	33	44	44	44	7	8	8	8	23	32	S000000187	102	80.632	0.37254902	0.030015798	3.032385466	0	0	0
chrII	YBL090W	48825	49358	534	0	0	0	1	534	1	8	8	11	14	34	3	20	33	42	43	52	S000000186	46	86.304	0	0	0	0.798956828	1	1
chrII	YBL089W	49574	50953	1380	88	6522	1.745	0.102	141	19	23	23	23	24	29	16	18	23	27	28	28	S000000185	127	92.096	0.692913386	0.063768116	4.726086957	0	0	0
chrII	YBL088C	51019	59382	8364	207	13992	0.544	0.052	436	9	18	20	23	36	47	8	12	19	31	35	54	S000000184	857	102.475	0.241540257	0.024748924	1.672883788	0.005	0	0
chrII	YBL087C	59822	60739	918	76	7441	2.179	0.115	106	1	24	31	38	39	41	19	56	76	79	83	84	S000000183	88	95.965	0.863636364	0.082788671	8.105664488	0	0	0
chrII	YBL086C	61202	62602	1401	37	4551	0.643	0.102	143	22	30	71	85	91	118	11	45	51	58	84	90	S000000182	103	73.571	0.359223301	0.026409707	3.248394004	0.02	0	0
chrII	YBL085W	63876	66818	2943	83	6279	0.694	0.055	161	8	20	50	55	76	76	3	7	11	13	13	13	S000000181	265	90.075	0.313207547	0.028202514	2.133537207	0	0	0
chrII	YBL084C	67169	69445	2277	6	82	0.063	0.882	2009	0	6	9	13	16	18	0	0	2	2	2	5	S000000180	254	111.599	0.023622047	0.002635046	0.036012297	0.935	1	1
chrII	YBL083C	69713	70138	426	3	296	0.178	0.488	208	10	10	10	10	10	10	0	2	2	2	7	14	S000000179	23	54.118	0.130434783	0.007042254	0.694835681	0.53	1	1
chrII	YBL082C	69751	71127	1377	10	1547	0.172	0.426	586	10	10	10	10	10	10	6	15	30	30	37	40	S000000178	89	64.68	0.112359551	0.007262164	1.12345679	0.225	0	1
chrII	YBL081W	71866	72972	1107	49	3906	1.432	0.103	114	4	11	28	39	39	41	5	5	5	5	7	7	S000000177	72	65.099	0.680555556	0.044263776	3.528455285	0	0	0
chrII	YBL080C	73070	74695	1626	8	33	0.161	0.546	888	5	8	12	14	19	36	2	3	32	38	39	39	S000000176	144	88.615	0.055555556	0.004920049	0.020295203	0.36	0	1
chrII	YBL079W	75259	79767	4509	70	3199	0.499	0.134	606	4	20	26	28	29	29	15	21	25	29	38	38	S000000175	437	96.939	0.160183066	0.015524507	0.709469949	0.02	0	0
chrII	YBL078C	80378	80731	354	8	17	0.679	0.35	124	2	4	6	14	15	19	9	27	28	28	28	29	S000000174	34	96.317	0.235294118	0.02259887	0.048022599	0.025	0	0
chrII	YBL077W	80897	81328	432	27	3300	1.846	0.69	298	11	15	15	17	30	31	0	0	0	1	2	3	S000000173	50	116.009	0.54	0.0625	7.638888889	0.52	1	1
chrII	YBL076C	81043	84261	3219	11	47	0.08	0.296	952	13	32	34	35	40	41	0	4	16	17	19	24	S000000172	308	95.712	0.035714286	0.00341721	0.014600808	0.73	1	1
chrII	YBL075C	84499	86448	1950	72	3623	0.955	0.076	148	6	7	7	7	7	7	12	13	19	19	19	49	S000000171	171	87.737	0.421052632	0.036923077	1.857948718	0	0	0
chrII	YBL074C	86722	87789	1068	12	1208	0.278	0.815	870	11	17	22	26	27	28	10	34	54	65	65	66	S000000170	107	100.281	0.112149533	0.011235955	1.131086142	0.71	1	1
chrII	YBL073W	87646	87957	312	27	3566	2.177	0.596	186	0	0	0	0	1	5	31	53	80	81	84	95	S000000169	22	70.74	1.227272727	0.086538462	11.42948718	0.485	1	1
chrII	YBL072C	88523	89440	918	8	41	0.204	0.491	451	6	31	43	54	54	54	8	21	22	22	32	38	S000000168	76	82.879	0.105263158	0.008714597	0.044662309	0.19	0	0
chrII	YBL071C-B	89458	89556	99	10	95	2.414	0.253	25	3	4	4	4	27	48	11	12	25	29	37	48	S000028597	9	91.837	1.111111111	0.101010101	0.95959596	0.015	0	0
chrII	YBL071W-A	89978	90226	249	4	106	0.378	0.851	212	9	15	26	27	27	45	0	4	12	15	19	25	S000007587	19	76.613	0.210526316	0.016064257	0.425702811	0.215	0	1
chrII	YBL071C	90223	90531	309	12	604	0.894	0.57	176	4	4	13	27	28	28	7	15	16	28	30	35	S000000167	27	87.662	0.444444444	0.038834951	1.954692557	0.145	0	0
chrII	YBL070C	90605	90925	321	14	997	0.993	0.29	93	11	18	18	25	33	36	6	9	13	15	18	20	S000000166	35	109.375	0.4	0.043613707	3.105919003	0.01	0	0
chrII	YBL069W	90741	92030	1290	60	6153	0.973	0.114	147	6	13	17	17	19	20	5	16	43	47	50	53	S000000165	121	93.871	0.495867769	0.046511628	4.769767442	0	0	0
chrII	YBL068W-A	91794	92030	237	12	1460	1.052	0.253	60	10	12	15	28	31	33	5	16	43	47	50	53	S000028530	27	114.407	0.444444444	0.050632911	6.160337553	0.01	0	0
chrII	YBL068W	92414	93394	981	36	2266	0.757	0.105	103	33	55	62	68	68	72	4	12	22	23	24	27	S000000164	98	100	0.367346939	0.036697248	2.30988787	0	0	0
chrII	YBL067C	93639	95882	2244	55	2596	0.481	0.086	194	3	10	17	19	23	25	0	5	35	39	45	48	S000000163	229	102.095	0.240174672	0.024509804	1.156862745	0.005	0	0
chrII	YBL066C	96669	100115	3447	125	6399	0.69	0.065	224	8	11	30	35	36	37	19	35	41	43	46	51	S000000162	310	89.959	0.403225806	0.036263417	1.856396867	0	0	0
chrII	YBL065W	99963	100307	345	42	3338	2.598	0.139	48	4	6	7	10	14	17	21	27	34	39	46	58	S000000161	35	101.744	1.2	0.12173913	9.675362319	0	0	0
chrII	YBL064C	100371	101156	786	34	3429	0.886	0.088	69	19	43	53	57	60	61	11	19	27	69	70	74	S000000160	65	82.803	0.523076923	0.043256997	4.36259542	0.015	0	0
chrII	YBL063W	101886	105221	3336	96	12194	0.572	0.078	260	22	57	61	73	78	98	9	11	15	17	20	23	S000000159	359	107.646	0.267409471	0.028776978	3.655275779	0	0	0
chrII	YBL062W	105308	105688	381	16	845	0.883	0.205	78	5	5	10	12	16	19	2	4	7	11	15	24	S000000158	40	105.263	0.4	0.041994751	2.217847769	0	0	0
chrII	YBL061C	105316	107406	2091	66	3819	0.593	0.087	181	9	9	14	16	19	24	9	24	33	41	44	45	S000000157	208	99.522	0.317307692	0.031563845	1.826398852	0	0	0
chrII	YBL060W	107932	109995	2064	58	2339	0.529	0.084	173	15	27	46	54	55	55	8	12	12	18	21	22	S000000156	193	93.553	0.300518135	0.028100775	1.133236434	0	0	0
chrII	YBL059C-A	110125	110539	415	2	2	0.091	0.778	323	10	12	15	18	18	19	5	10	19	20	21	22	S000007488	38	91.787	0.052631579	0.004819277	0.004819277	0.525	1	1
chrII	YBL059W	110594	111244	651	32	2404	0.995	0.16	104	3	4	4	7	9	9	17	20	21	24	24	25	S000000155	64	98.462	0.5	0.049155146	3.692780338	0	0	0
chrII	YBL058W	111437	112708	1272	35	608	0.543	0.191	243	4	20	23	28	28	31	2	4	8	12	15	16	S000000154	91	71.597	0.384615385	0.027515723	0.477987421	0.02	0	0
chrII	YBL057C	112801	113427	627	25	1092	0.864	0.148	93	4	7	19	20	23	38	17	35	38	42	43	45	S000000153	45	71.885	0.555555556	0.039872408	1.741626794	0	0	0
chrII	YBL056W	113762	115168	1407	39	964	0.594	0.092	129	5	30	33	35	39	39	0	4	15	24	25	27	S000000152	135	96.017	0.288888889	0.02771855	0.6851457	0	0	0
chrII	YBL055C	115573	116829	1257	37	2794	0.569	0.207	260	12	20	20	21	21	25	19	43	63	70	80	82	S000000151	108	85.987	0.342592593	0.029435163	2.222752586	0	0	0
chrII	YBL054W	117589	119166	1578	63	7400	0.758	0.089	140	11	23	43	68	70	71	17	28	30	34	35	39	S000000150	132	83.703	0.477272727	0.039923954	4.689480355	0	0	0
chrII	YBL053W	119335	119709	375	21	1056	1.116	0.168	63	15	21	24	31	33	38	5	8	10	13	15	22	S000000149	35	93.583	0.6	0.056	2.816	0	0	0
chrII	YBL052C	119379	121874	2496	75	9091	0.611	0.087	218	10	29	34	38	40	46	1	2	30	30	35	38	S000000148	240	96.192	0.3125	0.030048077	3.642227564	0	0	0
chrII	YBL051C	122753	124759	2007	37	2776	0.348	0.094	188	7	16	16	20	22	30	10	17	17	18	18	44	S000000147	197	98.205	0.187817259	0.018435476	1.383158944	0	0	0
chrII	YBL050W	125125	126119	995	3	149	0.058	0.726	722	0	2	9	10	10	15	49	75	103	108	113	140	S000000146	108	108.652	0.027777778	0.003015075	0.149748744	0.965	1	1
chrII	YBL049W	126828	127244	417	17	828	0.707	0.273	114	5	14	44	88	88	88	0	3	18	25	30	33	S000000145	41	98.558	0.414634146	0.040767386	1.985611511	0	0	0
chrII	YBL048W	127299	127610	312	12	643	0.689	0.346	108	3	9	14	29	60	60	27	32	38	41	42	49	S000000144	26	83.601	0.461538462	0.038461538	2.060897436	0.025	0	0
chrII	YBL047C	127895	132040	4146	105	2800	0.357	0.082	340	7	18	22	25	28	48	2	2	21	25	30	34	S000000143	334	80.579	0.314371257	0.025325615	0.675349735	0	0	0
chrII	YBL046W	132424	133749	1326	47	2043	0.516	0.104	138	26	44	46	49	54	54	2	26	45	45	46	46	S000000142	137	103.396	0.343065693	0.035444947	1.540723982	0	0	0
chrII	YBL045C	134143	135516	1374	5	77	0.05	0.513	705	18	29	32	36	41	42	0	0	11	32	52	63	S000000141	111	80.845	0.045045045	0.00363901	0.056040757	0.685	1	1
chrII	YBL044W	135998	136366	369	75	34790	2.924	0.108	40	7	18	18	18	18	18	43	82	95	107	117	128	S000000140	17	46.196	4.411764706	0.203252033	94.28184282	0	0	0
chrII	YBL043W	136688	137461	774	87	11511	1.701	0.061	47	16	35	61	92	92	92	15	37	57	63	70	84	S000000139	60	77.62	1.45	0.112403101	14.87209302	0	0	0
chrII	YBL042C	138341	140260	1920	159	16820	1.367	0.039	74	10	24	40	52	75	80	11	30	48	84	84	84	S000000138	151	78.687	1.052980132	0.0828125	8.760416667	0	0	0
chrII	YBL041W	141247	141972	726	0	0	0	1	726	1	18	59	78	89	96	14	20	20	20	40	45	S000000137	62	85.517	0	0	0	0.798956828	1	1
chrII	YBL040C	142112	142868	757	3	1139	0.058	0.984	745	10	17	17	17	49	71	0	20	31	36	40	42	S000000136	74	97.884	0.040540541	0.003963012	1.504623514	0.86	1	1
chrII	YBL039W-B	143393	143572	180	6	281	0.513	0.411	74	2	12	33	33	33	33	10	32	36	42	48	50	S000028517	14	78.212	0.428571429	0.033333333	1.561111111	0.105	0	0
chrII	YBL039C	143989	145728	1740	70	5399	0.66	0.067	117	2	11	30	32	33	33	1	10	17	18	18	38	S000000135	130	74.756	0.538461538	0.040229885	3.102873563	0	0	0
chrII	YBL039C-A	144948	145031	84	1	14	0.189	0.917	77	5	7	13	18	24	26	3	5	7	11	18	19	S000028814	8	96.386	0.125	0.011904762	0.166666667	0.475	1	1
chrII	YBL038W	146187	146885	699	6	13	0.145	0.385	269	1	10	18	27	30	35	19	50	69	70	70	72	S000000134	76	108.883	0.078947368	0.008583691	0.018597997	0.28	0	1
chrII	YBL037W	147209	150286	3078	87	2863	0.541	0.092	282	9	38	43	43	44	48	16	23	23	26	49	49	S000000133	301	97.823	0.289036545	0.028265107	0.930149448	0	0	0
chrII	YBL036C	150447	151220	774	24	556	0.8	0.266	206	11	26	30	33	37	40	17	39	39	39	39	39	S000000132	74	95.731	0.324324324	0.031007752	0.718346253	0.01	0	0
chrII	YBL035C	151493	153610	2118	5	480	0.063	0.821	1739	12	37	43	46	53	55	0	22	22	22	22	22	S000000131	191	90.222	0.02617801	0.002360718	0.226628895	0.94	1	1
chrII	YBL034C	153848	158389	4542	4	27	0.013	0.505	2295	20	27	27	28	28	28	0	9	16	16	16	21	S000000130	477	105.043	0.008385744	0.000880669	0.005944518	0.915	1	1
chrII	YBL033C	158656	159693	1038	12	1526	0.194	0.478	496	17	25	26	26	26	27	0	4	56	61	65	66	S000000129	62	59.788	0.193548387	0.011560694	1.470134875	0.53	1	1
chrII	YBL032W	160184	161329	1146	38	2178	0.537	0.161	184	11	62	65	65	65	82	10	12	19	26	28	32	S000000128	95	82.969	0.4	0.033158813	1.90052356	0	0	0
chrII	YBL031W	161699	162715	1017	51	2706	0.834	0.132	134	13	23	36	37	39	47	21	24	26	26	26	34	S000000127	92	90.551	0.554347826	0.050147493	2.660766962	0	0	0
chrII	YBL030C	163041	163997	957	1	40	0.016	0.991	948	2	6	16	18	26	28	0	0	19	41	51	84	S000000126	79	82.636	0.012658228	0.001044932	0.041797283	0.71	1	1
chrII	YBL029C-A	164488	164772	285	51	9515	2.905	0.235	67	49	65	65	65	65	68	16	62	83	107	134	137	S000007591	26	91.549	1.961538462	0.178947368	33.38596491	0.055	0	0
chrII	YBL029W	166134	167264	1131	128	22141	1.941	0.088	99	11	23	50	70	90	103	14	17	28	59	108	109	S000000125	110	97.345	1.163636364	0.113174182	19.57648099	0	0	0
chrII	YBL028C	167518	167838	321	23	3383	1.12	0.193	62	8	14	30	55	64	75	23	52	68	71	72	81	S000000124	27	84.375	0.851851852	0.07165109	10.53894081	0.02	0	0
chrII	YBL027W	168423	169376	954	34	1720	0.558	0.156	149	27	64	71	79	83	108	9	18	23	34	45	45	S000000123	96	100.735	0.354166667	0.035639413	1.80293501	0	0	0
chrII	YBL026W	170623	171038	416	2	69	0.081	0.959	399	1	12	20	26	32	38	10	13	23	24	29	35	S000000122	44	106.024	0.045454545	0.004807692	0.165865385	0.93	1	1
chrII	YBL025W	171481	171918	438	3	18	0.118	0.482	211	2	14	25	25	35	41	4	8	13	19	20	21	S000000121	42	96.11	0.071428571	0.006849315	0.04109589	0.435	0	1
chrII	YBL024W	172534	174588	2055	62	7595	0.543	0.173	355	18	28	41	43	43	45	2	7	12	12	12	12	S000000120	198	96.397	0.313131313	0.030170316	3.695863747	0	0	0
chrII	YBL023C	174920	177526	2607	6	58	0.043	0.587	1530	5	10	15	15	17	19	0	2	5	5	5	5	S000000119	232	89.025	0.025862069	0.002301496	0.022247794	0.975	1	1
chrII	YBL022C	177874	181275	3402	14	396	0.114	0.304	1035	1	11	11	11	11	11	0	0	0	5	5	5	S000000118	301	88.503	0.046511628	0.004115226	0.116402116	0.305	0	1
chrII	YBL021C	181660	182094	435	23	1004	2.078	0.487	212	0	1	1	1	2	2	9	11	11	11	11	11	S000000117	36	82.949	0.638888889	0.052873563	2.308045977	0.105	0	0
chrII	YBL020W	182401	184125	1725	6	579	0.077	0.55	948	0	1	17	17	17	18	3	17	24	27	32	38	S000000116	191	110.789	0.031413613	0.003478261	0.335652174	0.87	1	1
chrII	YBL019W	184353	185915	1563	68	4045	1	0.179	279	10	19	19	19	20	20	6	6	7	8	15	17	S000000115	147	94.11	0.462585034	0.043506078	2.587971849	0	0	0
chrII	YBL018C	185998	186474	477	4	106	0.171	0.591	282	4	10	16	16	18	23	1	8	13	14	15	16	S000000114	51	107.143	0.078431373	0.008385744	0.222222222	0.58	1	1
chrII	YBL017C	186844	191583	4740	111	3515	0.436	0.068	324	3	13	13	13	24	26	13	17	56	67	70	78	S000000113	460	97.067	0.241304348	0.023417722	0.741561181	0	0	0
chrII	YBL016W	192451	193512	1062	100	14014	1.56	0.088	93	12	39	63	73	74	77	46	75	137	143	150	152	S000000112	82	77.286	1.219512195	0.094161959	13.19585687	0	0	0
chrII	YBL015W	194122	195702	1581	87	19337	0.858	0.113	179	21	68	104	117	125	132	4	11	30	44	49	55	S000000111	127	80.38	0.68503937	0.055028463	12.23086654	0	0	0
chrII	YBL014C	199064	201748	2685	10	643	0.055	0.618	1659	12	19	20	38	55	57	0	12	22	35	37	71	S000000110	257	95.753	0.038910506	0.003724395	0.239478585	0.73	1	1
chrII	YBL013W	202056	203261	1206	87	4260	1.235	0.219	264	10	24	25	25	25	25	40	69	73	77	82	83	S000000109	76	63.071	1.144736842	0.072139303	3.532338308	0	0	0
chrII	YBL012C	203406	203807	402	32	1692	1.498	0.274	110	43	63	68	68	88	92	7	9	10	12	15	16	S000000108	28	69.825	1.142857143	0.07960199	4.208955224	0.065	0	0
chrII	YBL011W	203538	205817	2280	71	3995	0.618	0.085	194	11	45	68	72	77	92	4	5	5	8	10	11	S000000107	173	75.91	0.410404624	0.031140351	1.752192982	0	0	0
chrII	YBL010C	206107	206949	843	15	204	0.49	0.234	197	5	7	9	14	15	17	8	16	19	22	24	26	S000000106	78	92.637	0.192307692	0.017793594	0.241992883	0.015	0	0
chrII	YBL009W	207194	209224	2031	53	4322	0.756	0.073	148	2	15	18	20	23	30	6	9	13	22	22	24	S000000105	186	91.626	0.284946237	0.026095519	2.128015756	0	0	0
chrII	YBL008W-A	209409	209648	240	21	398	3.028	0.2	48	3	10	19	20	22	23	7	8	11	11	14	14	S000028529	19	79.498	1.105263158	0.0875	1.658333333	0.015	0	0
chrII	YBL008W	209653	212175	2523	38	394	0.488	0.169	427	3	19	24	30	31	32	2	10	14	18	20	21	S000000104	243	96.352	0.156378601	0.015061435	0.156163298	0	0	0
chrII	YBL007C	212632	216366	3735	21	1130	0.199	0.586	2190	1	5	10	10	11	12	2	4	15	18	28	28	S000000103	279	74.719	0.075268817	0.00562249	0.302543507	0.205	0	0
chrII	YBL006C	216587	217129	543	27	914	2.673	0.134	73	2	4	4	4	4	4	18	33	43	48	50	50	S000000102	37	68.266	0.72972973	0.049723757	1.683241252	0.005	0	0
chrII	YBL006W-A	216711	216860	150	15	666	5.464	0.287	43	5	6	6	6	6	6	4	8	29	40	40	43	S000028596	12	80.537	1.25	0.1	4.44	0.01	0	0
chrII	YBL005W	217470	220400	2931	93	7976	1.983	0.08	235	9	25	30	36	38	39	0	8	12	13	13	13	S000000101	323	110.239	0.287925697	0.031729785	2.721255544	0	0	0
chrII	YBL004W	227636	235117	7482	14	26	0.039	0.123	923	0	0	2	14	14	14	9	15	25	27	47	60	S000000100	800	106.938	0.0175	0.001871157	0.003475007	0.62	1	1
chrII	YBL003C	235394	235792	399	42	3484	2.527	0.155	62	7	12	12	12	12	12	5	23	30	43	63	75	S000000099	44	110.553	0.954545455	0.105263158	8.731829574	0	0	0
chrII	YBL002W	236492	236887	396	55	3819	3.066	0.083	33	13	23	30	35	46	46	12	37	58	83	92	129	S000000098	37	93.671	1.486486486	0.138888889	9.643939394	0	0	0
chrII	YBL001C	237153	237467	315	50	14503	3.392	0.117	37	11	45	62	78	99	112	19	52	60	68	78	88	S000000097	29	92.357	1.724137931	0.158730159	46.04126984	0	0	0
chrII	YBR001C	238941	241283	2343	167	17717	1.485	0.037	86	10	19	39	39	42	63	10	23	36	36	36	36	S000000205	233	99.488	0.716738197	0.071276142	7.561673069	0	0	0
chrII	YBR002C	241708	242568	861	9	1494	0.169	0.488	420	8	28	33	38	48	51	1	5	6	6	8	9	S000000206	76	88.372	0.118421053	0.010452962	1.735191638	0.555	1	1
chrII	YBR003W	242809	244230	1422	6	599	0.064	0.295	419	3	5	5	6	14	22	3	4	5	5	5	7	S000000207	132	92.892	0.045454545	0.004219409	0.421237693	0.65	1	1
chrII	YBR004C	244366	245667	1302	2	12	0.021	0.813	1058	4	4	5	5	5	5	6	11	13	18	32	39	S000000208	129	99.154	0.015503876	0.001536098	0.00921659	0.95	1	1
chrII	YBR005W	245906	246547	642	29	2312	0.61	0.171	110	5	6	6	6	6	7	7	19	31	41	46	48	S000000209	51	79.563	0.568627451	0.04517134	3.601246106	0	0	0
chrII	YBR006W	247010	248503	1494	103	8557	1.041	0.045	67	3	29	36	38	43	43	7	12	18	19	20	21	S000000210	138	92.431	0.746376812	0.068942436	5.727576975	0.005	0	0
chrII	YBR007C	248806	251016	2211	71	7267	0.581	0.077	171	7	12	18	20	23	28	11	19	50	64	64	78	S000000211	181	81.9	0.392265193	0.032112166	3.286748078	0	0	0
chrII	YBR008C	252563	254209	1647	81	8261	1.149	0.178	293	9	13	15	18	45	49	3	6	24	26	30	34	S000000212	144	87.485	0.5625	0.049180328	5.015786278	0	0	0
chrII	YBR009C	255373	255684	312	13	680	0.916	0.192	60	6	15	29	38	42	45	4	25	39	49	56	56	S000000213	19	61.093	0.684210526	0.041666667	2.179487179	0	0	0
chrII	YBR010W	256331	256741	411	32	1676	1.754	0.161	66	18	40	52	60	66	75	14	21	27	27	27	47	S000000214	35	85.366	0.914285714	0.077858881	4.077858881	0	0	0
chrII	YBR011C	257112	257975	864	3	39	0.074	0.557	481	8	22	28	34	49	53	0	5	18	19	19	19	S000000215	76	88.065	0.039473684	0.003472222	0.045138889	0.84	1	1
chrII	YBR012C	259147	259566	420	0	0	0	1	420	0	0	0	8	8	8	0	0	0	0	7	7	S000000216	45	107.399	0	0	0	0.940349267	1	1
chrII	YBR013C	265492	265881	390	0	0	0	1	390	2	2	2	2	2	2	0	0	0	7	11	35	S000000217	53	136.247	0	0	0	0.733486729	1	1
chrII	YBR014C	266725	267336	612	27	1284	1.07	0.142	87	8	10	22	22	22	22	5	43	49	50	50	52	S000000218	62	101.473	0.435483871	0.044117647	2.098039216	0	0	0
chrII	YBR015C	267710	269503	1794	50	2349	0.612	0.133	239	5	29	33	37	44	44	5	19	32	44	54	55	S000000219	178	99.275	0.280898876	0.02787068	1.309364548	0.005	0	0
chrII	YBR016W	270247	270633	387	32	3346	1.618	0.256	99	5	30	38	47	48	51	4	9	11	11	12	12	S000000220	21	54.404	1.523809524	0.082687339	8.645994832	0.01	0	0
chrII	YBR017C	270947	273703	2757	10	986	0.059	0.336	926	15	22	31	36	44	48	0	8	16	33	33	33	S000000221	268	97.242	0.037313433	0.003627131	0.357635111	0.645	1	1
chrII	YBR018C	274427	275527	1101	6	139	0.083	0.517	569	16	46	58	58	58	58	0	0	32	77	80	85	S000000222	115	104.545	0.052173913	0.005449591	0.126248865	0.33	0	1
chrII	YBR019C	276253	278352	2100	37	1747	0.247	0.339	712	49	101	127	127	128	128	1	1	21	34	48	57	S000000223	190	90.519	0.194736842	0.017619048	0.831904762	0.285	0	1
chrII	YBR020W	279021	280607	1587	230	21901	2.353	0.03	47	14	29	42	42	43	43	29	67	96	96	96	96	S000000224	132	83.228	1.742424242	0.144927536	13.80025205	0	0	0
chrII	YBR021W	281443	283344	1902	6	43	0.045	0.569	1083	1	1	9	45	66	74	9	13	23	36	44	46	S000000225	173	91.005	0.034682081	0.003154574	0.022607781	0.195	0	0
chrII	YBR022W	283738	284271	534	35	2160	0.918	0.114	61	10	34	43	43	43	43	3	11	19	22	27	30	S000000226	46	86.304	0.760869565	0.065543071	4.04494382	0	0	0
chrII	YBR023C	284428	287925	3498	124	9264	0.533	0.049	173	9	13	17	20	27	27	7	13	40	63	71	76	S000000227	326	93.223	0.380368098	0.035448828	2.648370497	0	0	0
chrII	YBR024W	289445	290350	906	34	2398	0.591	0.153	139	4	9	13	19	29	37	10	24	28	32	34	36	S000000228	79	87.293	0.430379747	0.037527594	2.646799117	0	0	0
chrII	YBR025C	290681	291865	1185	41	693	0.555	0.117	139	6	24	37	39	44	46	4	30	55	57	57	57	S000000229	113	95.439	0.362831858	0.034599156	0.584810127	0	0	0
chrII	YBR026C	292877	294019	1143	4	21	0.056	0.586	670	8	12	15	35	38	41	17	44	59	61	65	69	S000000230	100	87.566	0.04	0.003499563	0.018372703	0.205	0	0
chrII	YBR027C	294024	294356	333	62	10986	3.284	0.078	26	2	2	2	2	2	8	5	9	11	15	20	26	S000000231	40	120.482	1.55	0.186186186	32.99099099	0	0	0
chrII	YBR028C	294425	296002	1578	61	3955	0.626	0.075	119	15	24	45	46	46	46	7	30	40	40	40	40	S000000232	146	92.581	0.417808219	0.038656527	2.506337136	0	0	0
chrII	YBR029C	296369	297742	1374	10	146	0.104	0.455	625	12	37	40	48	49	52	0	5	25	31	36	37	S000000233	132	96.14	0.075757576	0.00727802	0.106259098	0.825	1	1
chrII	YBR030W	298292	299950	1659	82	5781	0.736	0.116	192	17	45	72	72	72	73	9	33	38	38	42	69	S000000234	163	98.311	0.503067485	0.049427366	3.484629295	0	0	0
chrII	YBR031W	300166	301254	1089	21	3681	0.287	0.616	671	24	31	36	37	38	43	14	39	90	103	115	120	S000000235	79	72.61	0.265822785	0.019283747	3.380165289	0.775	1	1
chrII	YBR032W	301519	301821	303	102	23900	5.465	0.089	27	24	46	50	50	50	71	16	23	33	34	39	39	S000000236	24	79.47	4.25	0.336633663	78.87788779	0	0	0
chrII	YBR033W	301944	304703	2760	141	16308	0.868	0.075	208	14	32	80	94	94	94	8	13	19	27	36	39	S000000237	266	96.412	0.530075188	0.051086957	5.908695652	0	0	0
chrII	YBR034C	304930	305976	1047	69	7781	1.202	0.106	111	3	13	26	31	38	38	22	40	40	41	44	68	S000000238	81	77.438	0.851851852	0.065902579	7.431709647	0	0	0
chrII	YBR035C	306269	306955	687	1	3	0.027	0.557	383	10	30	37	40	43	50	1	28	44	48	62	69	S000000239	55	80.175	0.018181818	0.001455604	0.004366812	0.26	0	1
chrII	YBR036C	309081	310313	1233	1	29	0.016	0.993	1224	2	5	18	24	49	72	1	17	18	18	19	19	S000000240	81	65.747	0.012345679	0.00081103	0.02351987	0.84	1	1
chrII	YBR037C	310565	311452	888	6	334	0.142	0.441	392	42	43	43	43	43	44	24	32	33	33	33	33	S000000241	59	66.516	0.101694915	0.006756757	0.376126126	0.215	0	1
chrII	YBR038W	311898	314789	2892	4	73	0.027	0.488	1411	0	1	30	30	30	30	3	10	19	19	19	19	S000000242	275	95.123	0.014545455	0.001383126	0.025242047	0.98	1	1
chrII	YBR039W	315575	316510	936	0	0	0	1	936	1	1	6	11	11	11	2	5	6	8	13	23	S000000243	100	106.952	0	0	0	0.798956828	1	1
chrII	YBR040W	316968	317864	897	18	746	0.419	0.236	212	4	6	10	10	10	11	0	2	3	3	3	3	S000000244	94	104.911	0.191489362	0.02006689	0.831661093	0.015	0	0
chrII	YBR041W	318266	320275	2010	16	75	0.19	0.299	601	1	14	14	19	22	25	4	7	10	15	17	22	S000000245	211	105.027	0.075829384	0.007960199	0.037313433	0.08	0	0
chrII	YBR042C	320416	321609	1194	55	2554	1.13	0.073	87	6	8	8	8	8	9	13	24	32	42	43	45	S000000246	110	92.205	0.5	0.046063652	2.139028476	0	0	0
chrII	YBR043C	321876	323945	2070	71	2975	0.724	0.11	228	5	23	32	41	43	47	8	20	36	44	51	56	S000000247	179	86.515	0.396648045	0.034299517	1.437198068	0	0	0
chrII	YBR044C	324341	326059	1719	128	17115	1.583	0.082	141	16	57	64	67	70	74	5	16	17	34	42	46	S000000248	160	93.132	0.8	0.074461896	9.956369983	0	0	0
chrII	YBR045C	328173	330092	1920	59	5316	0.526	0.09	172	7	13	24	25	33	40	1	5	10	11	14	45	S000000249	184	95.883	0.320652174	0.030729167	2.76875	0	0	0
chrII	YBR046C	330507	331511	1005	46	6775	0.644	0.114	115	5	16	18	19	23	29	17	50	60	74	80	84	S000000250	97	96.614	0.474226804	0.045771144	6.741293532	0	0	0
chrII	YBR047W	331833	332360	528	60	5188	1.42	0.131	69	27	60	73	74	75	81	9	34	45	46	52	58	S000000251	57	108.159	1.052631579	0.113636364	9.825757576	0.015	0	0
chrII	YBR048W	332831	333812	982	34	726	0.386	0.141	138	8	25	54	67	94	102	7	15	23	23	23	23	S000000252	97	98.879	0.350515464	0.034623218	0.739307536	0	0	0
chrII	YBR049C	334386	336818	2433	5	23	0.022	0.523	1272	4	5	29	32	32	36	0	0	1	5	7	19	S000000253	242	99.507	0.020661157	0.002055076	0.00945335	0.865	1	1
chrII	YBR050C	337183	338199	1017	34	2425	0.418	0.132	134	1	1	1	1	1	1	11	21	50	58	63	65	S000000254	92	90.551	0.369565217	0.033431662	2.38446411	0	0	0
chrII	YBR051W	337988	338338	351	36	2999	1.305	0.131	46	3	5	5	6	6	6	7	45	61	72	78	81	S000000255	29	82.857	1.24137931	0.102564103	8.544159544	0.025	0	0
chrII	YBR052C	338720	339352	633	50	3879	1.031	0.199	126	17	49	61	71	73	74	8	24	32	37	38	69	S000000256	47	74.367	1.063829787	0.078988942	6.127962085	0	0	0
chrII	YBR053C	339675	340751	1077	53	3782	0.597	0.102	110	8	28	34	37	57	66	40	71	94	136	184	199	S000000257	104	96.654	0.509615385	0.049210771	3.511606314	0	0	0
chrII	YBR054W	343101	344135	1035	101	12042	1.241	0.035	36	1	5	20	31	48	78	19	29	43	48	48	48	S000000258	85	82.205	1.188235294	0.097584541	11.63478261	0	0	0
chrII	YBR055C	344602	347301	2700	31	2470	0.139	0.339	914	35	41	52	58	67	68	4	9	15	18	19	22	S000000259	274	101.519	0.113138686	0.011481481	0.914814815	0.785	1	1
chrII	YBR056W	347879	349384	1506	24	313	0.19	0.176	265	3	15	21	21	21	21	5	12	12	27	41	76	S000000260	162	107.641	0.148148148	0.015936255	0.207835325	0.005	0	0
chrII	YBR056W-A	351255	351455	201	16	664	1.151	0.239	48	8	21	53	66	82	82	19	32	37	49	51	52	S000028736	14	70	1.142857143	0.07960199	3.303482587	0.005	0	0
chrII	YBR056C-B	351293	351451	159	11	162	1.003	0.302	48	9	16	51	59	77	77	18	32	37	49	51	52	S000087087	10	63.291	1.1	0.06918239	1.018867925	0.015	0	0
chrII	YBR057C	352193	353293	1101	33	1802	0.541	0.204	225	13	18	22	46	53	61	0	11	48	48	49	51	S000000261	98	89.091	0.336734694	0.029972752	1.636693915	0	0	0
chrII	YBR058C	353672	356017	2346	34	510	0.287	0.146	342	36	43	45	46	46	57	6	13	14	15	18	20	S000000262	222	94.67	0.153153153	0.014492754	0.217391304	0.01	0	0
chrII	YBR058C-A	356324	356566	243	1	3	0.091	0.909	221	5	13	19	20	23	26	1	5	16	16	19	20	S000007521	19	78.512	0.052631579	0.004115226	0.012345679	0.825	1	1
chrII	YBR059C	356861	360187	3327	90	3027	0.519	0.083	276	20	23	23	30	30	33	4	25	48	48	48	48	S000000263	285	85.689	0.315789474	0.027051398	0.909828674	0	0	0
chrII	YBR060C	360652	362514	1863	6	91	0.051	0.544	1013	21	38	50	51	53	53	0	0	7	15	17	19	S000000264	165	88.614	0.036363636	0.003220612	0.048845947	0.88	1	1
chrII	YBR061C	364787	365719	933	41	1273	0.697	0.128	119	4	10	19	23	28	30	16	24	28	30	35	38	S000000265	83	89.056	0.493975904	0.043944266	1.364415863	0	0	0
chrII	YBR062C	365976	366600	625	24	2096	0.564	0.17	106	4	18	22	26	35	43	16	27	33	36	38	40	S000000266	59	94.551	0.406779661	0.0384	3.3536	0	0	0
chrII	YBR063C	366970	368184	1215	23	1117	0.266	0.199	242	7	16	25	28	32	40	3	34	37	37	38	52	S000000267	139	114.498	0.165467626	0.018930041	0.919341564	0.04	0	0
chrII	YBR064W	367763	368191	429	9	564	0.296	0.298	128	0	3	4	4	23	29	4	35	38	38	39	53	S000000268	51	119.159	0.176470588	0.020979021	1.314685315	0.155	0	0
chrII	YBR065C	368584	369678	1095	37	4225	0.415	0.149	163	3	17	20	26	28	32	14	40	44	48	61	82	S000000269	104	95.064	0.355769231	0.033789954	3.858447489	0	0	0
chrII	YBR066C	370037	370699	663	61	4904	1.107	0.092	61	10	38	44	49	50	53	7	24	56	87	114	115	S000000270	60	90.634	1.016666667	0.092006033	7.39668175	0	0	0
chrII	YBR067C	372103	372735	633	29	3718	0.472	0.295	187	1	10	33	65	98	108	8	32	56	94	138	138	S000000271	39	61.709	0.743589744	0.045813586	5.873617694	0.05	0	0
chrII	YBR068C	373861	375690	1830	14	4506	0.074	0.939	1719	41	69	90	114	123	123	0	1	3	49	66	67	S000000272	158	86.386	0.088607595	0.007650273	2.462295082	0.61	1	1
chrII	YBR069C	376574	378433	1860	133	11041	0.739	0.083	154	8	15	36	36	36	36	13	34	72	110	110	115	S000000273	155	83.378	0.858064516	0.071505376	5.936021505	0	0	0
chrII	YBR070C	379221	379934	714	5	60	0.071	0.636	454	22	68	94	114	122	128	5	15	21	25	37	70	S000000274	65	91.164	0.076923077	0.007002801	0.084033613	0.465	1	1
chrII	YBR071W	380411	381046	636	38	2862	0.623	0.145	92	21	29	36	36	36	64	14	37	76	99	107	121	S000000275	51	80.315	0.745098039	0.059748428	4.5	0	0	0
chrII	YBR072W	382030	382674	645	60	9771	0.984	0.062	40	9	26	50	85	97	105	18	24	42	51	54	57	S000000276	52	80.745	1.153846154	0.093023256	15.14883721	0	0	0
chrII	YBR072C-A	382860	383021	162	57	33698	3.783	0.111	18	6	24	33	41	76	101	10	24	28	32	34	35	S000028532	18	111.801	3.166666667	0.351851852	208.0123457	0	0	0
chrII	YBR073W	383112	385988	2877	107	5548	0.411	0.048	137	14	57	76	84	89	136	3	28	34	36	39	42	S000000277	281	97.705	0.380782918	0.037191519	1.928397636	0	0	0
chrII	YBR074W	386286	389216	2931	102	11589	0.443	0.058	171	11	34	40	45	51	52	10	11	14	18	26	30	S000000278	272	92.833	0.375	0.034800409	3.953940635	0	0	0
chrII	YBR076W	390227	391291	1065	66	11970	1.058	0.081	86	3	18	22	24	27	31	8	24	74	96	109	113	S000000280	104	97.744	0.634615385	0.061971831	11.23943662	0	0	0
chrII	YBR076C-A	391351	391617	267	57	9431	3.998	0.12	32	9	22	29	31	35	38	42	86	105	111	122	123	S000028533	25	93.985	2.28	0.213483146	35.32209738	0	0	0
chrII	YBR077C	391805	392293	489	72	4111	3.309	0.16	78	43	92	107	114	118	126	13	32	48	48	48	48	S000000281	48	98.361	1.5	0.147239264	8.406952965	0.005	0	0
chrII	YBR078W	393123	394742	1620	2	9	0.032	0.756	1224	0	0	3	26	35	68	5	10	12	19	20	20	S000000282	139	85.855	0.014388489	0.001234568	0.005555556	0.345	0	1
chrII	YBR079C	395383	398277	2895	15	221	0.091	0.313	907	13	18	22	23	23	23	0	13	15	15	15	15	S000000283	242	83.621	0.061983471	0.005181347	0.076338515	0.84	1	1
chrII	YBR080C	398614	400890	2277	4	126	0.024	0.773	1761	0	16	16	16	16	17	1	15	17	18	18	18	S000000284	229	100.615	0.017467249	0.001756697	0.055335968	0.94	1	1
chrII	YBR081C	401253	405251	3999	12	1132	0.039	0.404	1616	1	18	18	18	18	18	0	6	7	10	50	62	S000000285	421	105.303	0.028503563	0.00300075	0.283070768	0.3	0	1
chrII	YBR082C	406628	407169	542	58	14286	1.657	0.101	55	10	35	66	69	74	74	23	50	81	96	127	149	S000000286	55	101.664	1.054545455	0.10701107	26.35793358	0	0	0
chrII	YBR083W	409169	410629	1461	107	16011	0.848	0.09	131	12	30	82	125	152	165	26	41	65	68	71	75	S000000287	129	88.356	0.829457364	0.073237509	10.95893224	0	0	0
chrII	YBR084W	411054	413981	2928	98	5848	0.361	0.071	208	14	35	48	56	59	70	15	47	55	63	70	92	S000000288	244	83.362	0.401639344	0.033469945	1.99726776	0	0	0
chrII	YBR084C-A	414186	415261	1076	72	6316	0.721	0.127	137	32	46	53	54	54	55	15	40	51	52	52	56	S000002156	99	92.093	0.727272727	0.066914498	5.869888476	0	0	0
chrII	YBR085W	415983	416906	924	23	634	0.248	0.288	266	3	17	24	44	46	60	2	6	7	7	12	34	S000000289	84	91.008	0.273809524	0.024891775	0.686147186	0.07	0	0
chrII	YBR085C-A	418907	419164	258	20	980	0.973	0.236	61	12	21	40	71	74	80	17	47	86	100	101	103	S000007522	20	77.821	1	0.07751938	3.798449612	0.01	0	0
chrII	YBR086C	420201	423041	2841	75	1569	0.304	0.1	283	13	37	52	93	104	112	2	11	26	34	34	34	S000000290	269	94.718	0.278810409	0.026399155	0.552270327	0	0	0
chrII	YBR087W	423765	424829	1065	3	18	0.034	0.61	650	3	22	33	37	39	41	0	2	2	3	6	19	S000000291	102	95.865	0.029411765	0.002816901	0.016901408	0.94	1	1
chrII	YBR088C	424990	425766	777	1	1	0.017	0.665	517	2	3	3	3	3	13	0	5	8	13	36	36	S000000292	78	100.515	0.012820513	0.001287001	0.001287001	0.845	1	1
chrII	YBR089W	425183	425782	600	1	1	0.022	0.54	324	0	0	1	1	1	20	0	7	12	17	41	41	S000000293	62	103.506	0.016129032	0.001666667	0.001666667	0.64	1	1
chrII	YBR089C-A	426190	426873	684	97	23201	2.022	0.133	91	5	20	20	21	21	21	55	82	86	86	92	94	S000002157	46	67.35	2.108695652	0.141812865	33.91959064	0	0	0
chrII	YBR090C	426333	427058	726	165	48082	3.4	0.066	48	1	11	27	27	27	28	30	34	34	58	63	67	S000000294	45	62.069	3.666666667	0.227272727	66.22865014	0.025	0	0
chrII	YBR091C	427155	427484	330	4	296	0.164	0.739	244	32	66	85	102	105	105	0	21	37	43	50	53	S000000295	27	82.067	0.148148148	0.012121212	0.896969697	0.84	1	1
chrII	YBR092C	427698	429101	1404	102	14527	1.073	0.08	112	23	23	23	56	71	76	10	24	55	61	63	68	S000000296	117	83.393	0.871794872	0.072649573	10.3468661	0	0	0
chrII	YBR093C	429548	430951	1404	101	9596	1.351	0.062	87	26	57	76	80	84	96	3	19	28	49	50	52	S000000297	117	83.393	0.863247863	0.071937322	6.834757835	0	0	0
chrII	YBR094W	432036	434297	2262	76	7027	0.672	0.116	262	1	15	28	34	37	45	2	4	5	5	5	35	S000000298	236	104.379	0.322033898	0.033598585	3.106542882	0	0	0
chrII	YBR095C	434406	435698	1293	9	776	0.136	0.403	521	2	14	17	18	18	18	5	36	43	48	51	51	S000000299	120	92.879	0.075	0.006960557	0.600154679	0.195	0	0
chrII	YBR096W	436021	436713	693	31	1793	0.912	0.105	73	3	37	38	38	38	40	4	9	9	9	9	9	S000000300	83	119.942	0.373493976	0.044733045	2.587301587	0	0	0
chrII	YBR097W	436951	441315	4365	18	614	0.072	0.439	1915	6	11	19	22	46	46	19	39	46	48	51	53	S000000301	481	110.22	0.037422037	0.004123711	0.140664376	0.18	0	0
chrII	YBR098W	441515	443590	2076	62	2611	0.686	0.075	155	20	39	47	48	48	49	6	7	12	12	15	15	S000000302	206	99.277	0.300970874	0.029865125	1.257707129	0	0	0
chrII	YBR099C	442924	443307	384	10	335	0.658	0.253	97	2	8	9	12	13	36	5	9	14	20	20	37	S000000303	45	117.493	0.222222222	0.026041667	0.872395833	0.04	0	0
chrII	YBR101C	443821	444693	873	22	343	0.558	0.175	153	1	4	9	12	18	21	6	22	32	32	32	32	S000000305	88	100.917	0.25	0.025200458	0.392898053	0.045	0	0
chrII	YBR102C	445062	447323	2262	1	1	0.008	0.822	1859	14	25	28	29	37	42	0	8	15	19	24	29	S000000306	213	94.206	0.004694836	0.000442087	0.000442087	0.99	1	1
chrII	YBR103W	447709	449316	1608	88	5152	1.211	0.06	97	7	20	20	20	20	20	20	56	62	75	77	83	S000000307	129	80.274	0.682170543	0.054726368	3.2039801	0.015	0	0
chrII	YBR103C-A	449320	449463	144	40	4272	5.83	0.16	23	8	21	26	32	41	49	21	27	36	41	49	53	S000007593	17	118.881	2.352941176	0.277777778	29.66666667	0	0	0
chrII	YBR104W	449667	450656	990	79	10630	1.712	0.078	77	7	26	46	51	56	58	12	20	25	29	32	42	S000000308	80	80.89	0.9875	0.07979798	10.73737374	0	0	0
chrII	YBR105C	450881	451969	1089	60	3094	1.073	0.08	87	9	18	29	36	45	64	11	17	21	36	49	77	S000000309	91	83.64	0.659340659	0.055096419	2.841138659	0.005	0	0
chrII	YBR106W	452658	453224	567	36	1412	1.245	0.15	85	16	45	48	59	64	66	7	13	32	35	40	67	S000000310	41	72.438	0.87804878	0.063492063	2.490299824	0	0	0
chrII	YBR107C	453793	454530	738	38	5699	1.004	0.114	84	7	15	31	35	40	47	23	55	67	71	75	79	S000000311	49	66.486	0.775510204	0.051490515	7.722222222	0	0	0
chrII	YBR108W	454822	457665	2844	132	8001	0.779	0.042	119	27	61	70	73	78	85	2	5	5	5	7	7	S000000312	206	72.459	0.640776699	0.046413502	2.813291139	0	0	0
chrII	YBR109C	457919	458362	444	0	0	0	1	444	2	5	8	10	13	26	0	2	4	4	5	5	S000000313	34	76.749	0	0	0	0.733486729	1	1
chrII	YBR109W-A	458608	458832	225	7	316	0.498	0.476	107	8	8	8	10	12	14	0	0	0	0	0	7	S000028737	17	75.893	0.411764706	0.031111111	1.404444444	0.22	0	1
chrII	YBR110W	458872	460221	1350	1	1	0.011	0.613	827	0	2	4	4	7	8	0	8	14	18	23	27	S000000314	126	93.403	0.007936508	0.000740741	0.000740741	0.985	1	1
chrII	YBR111C	461178	461873	696	39	4891	1.003	0.136	95	4	8	16	20	20	20	10	24	25	26	29	33	S000000315	64	92.086	0.609375	0.056034483	7.027298851	0	0	0
chrII	YBR111W-A	462139	462579	441	2	2	0.081	0.696	307	0	16	21	24	28	33	1	23	26	27	32	39	S000028510	49	111.364	0.040816327	0.004535147	0.004535147	0.435	0	1
chrII	YBR112C	462870	465770	2901	56	2999	0.32	0.309	897	11	32	33	34	41	45	1	5	32	61	74	82	S000000316	209	72.069	0.267942584	0.019303688	1.033781455	0.04	0	0
chrII	YBR113W	465566	466048	483	5	64	0.204	0.578	279	0	0	0	1	4	5	15	54	83	93	116	117	S000000317	27	56.017	0.185185185	0.010351967	0.132505176	0.66	1	1
chrII	YBR114W	467248	469620	2373	106	6385	0.685	0.066	157	14	37	56	74	113	113	3	7	9	13	18	18	S000000318	216	91.062	0.490740741	0.044669195	2.690686894	0	0	0
chrII	YBR115C	469748	473926	4179	134	4187	0.459	0.062	259	4	7	12	21	24	26	6	44	50	64	80	84	S000000319	387	92.628	0.34625323	0.032065087	1.001914334	0	0	0
chrII	YBR116C	474199	474726	528	43	5173	1.216	0.188	99	10	43	44	44	49	57	8	8	15	28	32	38	S000000320	43	81.594	1	0.081439394	9.797348485	0	0	0
chrII	YBR117C	474392	476437	2046	170	17176	1.375	0.062	126	3	15	45	48	50	50	13	29	65	107	132	132	S000000321	156	76.284	1.08974359	0.083088954	8.394916911	0	0	0
chrII	YBR118W	477671	479047	1377	31	2549	0.385	0.502	691	31	50	65	81	101	110	19	70	78	81	85	85	S000000322	113	82.122	0.274336283	0.022512709	1.851125635	0.43	0	1
chrII	YBR119W	479338	480323	986	28	739	0.514	0.205	202	22	66	74	74	74	74	2	3	3	5	7	7	S000000323	96	97.462	0.291666667	0.028397566	0.749492901	0	0	0
chrII	YBR120C	480435	480923	489	0	0	0	1	489	3	8	12	13	21	21	2	15	29	29	29	29	S000000324	49	100.41	0	0	0	0.997625	1	1
chrII	YBR121C	481364	483367	2004	2	49	0.016	0.751	1506	12	21	27	27	31	31	0	1	35	42	42	43	S000000325	173	86.37	0.011560694	0.000998004	0.024451098	0.905	1	1
chrII	YBR121C-A	482326	482484	159	0	0	0	1	159	0	0	0	0	14	14	0	0	0	0	1	7	S000028815	15	94.937	0	0	0	0.940349267	1	1
chrII	YBR122C	483970	484503	534	9	295	0.278	0.511	273	9	43	56	56	57	57	1	22	23	23	23	23	S000000326	47	88.18	0.191489362	0.016853933	0.552434457	0.24	0	1
chrII	YBR123C	484742	486691	1950	4	50	0.034	0.562	1096	24	24	24	29	70	70	0	9	13	14	16	22	S000000327	189	96.973	0.021164021	0.002051282	0.025641026	0.715	1	1
chrII	YBR124W	486507	486866	360	9	831	0.467	0.647	233	0	0	0	0	1	1	16	18	20	22	25	32	S000000328	34	94.708	0.264705882	0.025	2.308333333	0.285	0	1
chrII	YBR125C	487199	488380	1182	36	2361	0.689	0.113	133	3	7	16	17	17	17	9	19	27	27	28	29	S000000329	113	95.682	0.318584071	0.030456853	1.997461929	0	0	0
chrII	YBR126C	488905	490392	1488	12	316	0.193	0.371	552	7	14	24	29	31	32	1	7	43	51	51	51	S000000330	110	73.974	0.109090909	0.008064516	0.212365591	0.055	0	0
chrII	YBR126W-A	490850	491056	207	30	12519	4.043	0.135	28	31	60	60	61	61	61	17	25	25	25	25	25	S000028600	8	38.835	3.75	0.144927536	60.47826087	0.065	0	0
chrII	YBR126W-B	490927	491070	144	15	11216	2.85	0.194	28	19	51	60	61	61	62	20	25	25	25	25	25	S000028738	6	41.958	2.5	0.104166667	77.88888889	0.07	0	0
chrII	YBR127C	491269	492822	1554	6	422	0.093	0.879	1366	6	26	41	56	57	57	0	10	19	23	25	27	S000000331	151	97.231	0.039735099	0.003861004	0.271557272	0.87	1	1
chrII	YBR128C	493081	494115	1035	57	2054	1.427	0.103	107	22	23	24	24	24	24	13	24	31	32	35	47	S000000332	98	94.778	0.581632653	0.055072464	1.984541063	0	0	0
chrII	YBR129C	494353	495339	987	24	1220	0.68	0.189	187	4	22	27	32	41	41	7	37	49	55	57	64	S000000333	96	97.363	0.25	0.024316109	1.236068896	0.03	0	0
chrII	YBR130C	495592	496869	1278	35	2714	0.776	0.217	277	27	44	47	50	51	59	10	26	26	26	26	26	S000000334	127	99.452	0.275590551	0.027386541	2.123630673	0	0	0
chrII	YBR131W	497163	499277	2115	7	75	0.095	0.646	1366	6	20	24	26	26	34	7	13	16	18	20	22	S000000335	200	94.607	0.035	0.003309693	0.035460993	0.345	0	1
chrII	YBR131C-A	497650	497739	90	0	0	0	1	90	0	0	0	15	15	15	0	0	0	0	0	7	S000028601	10	112.36	0	0	0	0.940349267	1	1
chrII	YBR132C	499652	501442	1791	85	20330	1.758	0.059	105	4	5	11	11	11	11	4	22	56	57	57	58	S000000336	160	89.385	0.53125	0.04745952	11.35120045	0	0	0
chrII	YBR133C	501804	504287	2484	17	336	0.244	0.293	729	43	67	74	84	87	89	2	4	5	5	11	11	S000000337	235	94.644	0.072340426	0.0068438	0.1352657	0.51	1	1
chrII	YBR134W	504243	504644	402	7	48	0.727	0.328	132	0	0	0	0	0	0	1	1	1	1	3	3	S000000338	40	99.751	0.175	0.017412935	0.119402985	0.15	0	0
chrII	YBR135W	504854	505306	453	1	14	0.09	0.753	341	0	1	4	4	5	6	8	11	14	14	14	14	S000000339	33	73.009	0.03030303	0.002207506	0.030905077	0.685	1	1
chrII	YBR136W	505668	512774	7107	12	154	0.06	0.534	3795	5	14	16	16	17	17	23	39	43	49	50	50	S000000340	749	105.404	0.016021362	0.001688476	0.021668777	0.685	1	1
chrII	YBR137W	513044	513583	540	30	2003	3.982	0.172	93	1	23	23	23	23	23	9	10	11	12	16	19	S000000341	47	87.199	0.638297872	0.055555556	3.709259259	0	0	0
chrII	YBR138C	513762	515336	1575	40	1785	1.888	0.128	201	3	11	16	19	19	19	10	26	31	42	45	52	S000000342	161	102.287	0.248447205	0.025396825	1.133333333	0	0	0
chrII	YBR139W	515664	517190	1527	68	4650	3.439	0.089	136	17	33	41	43	47	51	3	11	11	11	11	11	S000000343	140	91.743	0.485714286	0.044531762	3.04518664	0	0	0
chrII	YBR140C	517350	526628	9279	26	201	0.08	0.304	2818	7	10	12	18	19	25	0	0	22	26	28	29	S000000344	952	102.608	0.027310924	0.002802026	0.021661817	0.555	1	1
chrII	YBR141C	527025	528038	1014	48	2803	1.803	0.179	182	21	22	22	22	23	24	3	4	4	4	4	4	S000000345	91	89.832	0.527472527	0.047337278	2.764299803	0	0	0
chrII	YBR141W-A	527167	527262	96	5	308	2.083	0.667	64	13	40	40	40	41	41	0	2	6	7	7	7	S000028602	4	42.105	1.25	0.052083333	3.208333333	0.24	0	1
chrII	YBR142W	528317	530638	2322	3	23	0.038	0.591	1372	0	1	4	6	10	10	10	11	12	12	12	12	S000000346	229	98.664	0.013100437	0.00129199	0.009905254	0.995	1	1
chrII	YBR143C	530869	532182	1314	3	14	0.058	0.841	1105	0	11	12	12	12	12	0	1	7	18	31	41	S000000347	122	92.917	0.024590164	0.002283105	0.01065449	0.99	1	1
chrII	YBR144C	533235	533549	315	72	14561	6.087	0.117	37	11	19	23	25	25	25	33	49	54	62	66	74	S000000348	24	76.433	3	0.228571429	46.22539683	0	0	0
chrII	YBR145W	533762	534817	1056	68	4967	1.544	0.076	80	12	46	75	83	92	92	2	9	9	9	10	25	S000000349	90	85.308	0.755555556	0.064393939	4.703598485	0	0	0
chrII	YBR146W	535260	536096	837	3	29	0.072	0.45	377	0	7	8	12	20	33	9	24	36	42	46	67	S000000350	78	93.301	0.038461538	0.003584229	0.034647551	0.64	1	1
chrII	YBR147W	536575	537465	891	31	1824	0.676	0.146	130	7	21	31	32	32	56	7	32	38	39	43	48	S000000351	82	92.135	0.37804878	0.034792368	2.047138047	0	0	0
chrII	YBR148W	537876	539705	1830	63	4565	0.707	0.081	149	5	11	22	25	31	49	11	36	51	55	59	76	S000000352	184	100.601	0.342391304	0.03442623	2.494535519	0	0	0
chrII	YBR149W	539987	541021	1035	59	4682	1.169	0.137	142	13	38	49	51	51	55	12	39	44	52	63	64	S000000353	92	88.975	0.641304348	0.057004831	4.523671498	0	0	0
chrII	YBR150C	541209	544493	3285	128	9171	0.8	0.068	222	23	32	40	50	50	56	22	37	75	78	81	86	S000000354	357	108.709	0.358543417	0.038964992	2.791780822	0	0	0
chrII	YBR151W	545028	545978	951	51	3033	0.886	0.122	116	10	41	44	50	52	54	5	6	12	15	17	17	S000000355	89	93.684	0.573033708	0.05362776	3.189274448	0	0	0
chrII	YBR152W	546376	547251	876	23	1557	0.394	0.261	229	6	13	18	27	34	69	27	29	29	30	40	40	S000000356	71	81.143	0.323943662	0.026255708	1.77739726	0.03	0	0
chrII	YBR153W	547460	548194	735	2	3	0.041	0.596	438	2	24	26	27	32	39	11	17	17	17	23	24	S000000357	63	85.831	0.031746032	0.002721088	0.004081633	0.8	1	1
chrII	YBR154C	548362	549009	648	2	3	0.047	0.915	593	9	17	17	17	38	39	0	0	3	4	4	4	S000000358	69	106.646	0.028985507	0.00308642	0.00462963	0.92	1	1
chrII	YBR155W	549771	550928	1158	4	109	0.053	0.942	1091	2	5	11	11	11	20	2	6	6	6	6	6	S000000359	92	79.516	0.043478261	0.003454231	0.094127807	0.955	1	1
chrII	YBR156C	551104	553200	2097	2	146	0.013	0.982	2060	5	8	8	8	8	15	0	9	25	27	31	61	S000000360	201	95.897	0.009950249	0.000953743	0.069623271	0.675	1	1
chrII	YBR157C	553543	554310	768	48	7601	0.908	0.122	94	1	10	10	10	10	10	7	20	38	59	98	127	S000000361	64	83.442	0.75	0.0625	9.897135417	0	0	0
chrII	YBR158W	556549	558198	1650	76	14626	0.658	0.158	261	11	13	46	83	99	120	3	7	21	21	21	42	S000000362	166	100.667	0.457831325	0.046060606	8.864242424	0	0	0
chrII	YBR159W	558685	559728	1044	3	9	0.039	0.774	808	1	16	20	24	26	27	30	43	43	43	43	58	S000000363	112	107.383	0.026785714	0.002873563	0.00862069	0.79	1	1
chrII	YBR160W	560078	560974	897	1	16	0.015	0.878	788	0	0	14	14	14	31	27	48	68	76	83	91	S000000364	82	91.518	0.012195122	0.001114827	0.017837235	0.985	1	1
chrII	YBR161W	561634	562764	1131	83	5406	1.073	0.065	74	18	47	64	70	70	70	13	20	43	48	58	63	S000000365	98	86.726	0.846938776	0.073386384	4.779840849	0	0	0
chrII	YBR162C	563203	564570	1368	93	16840	0.954	0.073	100	6	25	40	51	55	60	7	21	62	88	99	101	S000000366	96	70.227	0.96875	0.067982456	12.30994152	0	0	0
chrII	YBR162W-A	565231	565428	198	18	1377	1.416	0.232	46	41	55	89	97	104	121	25	33	36	38	38	39	S000002158	17	86.294	1.058823529	0.090909091	6.954545455	0.065	0	0
chrII	YBR163W	565723	567480	1758	24	167	0.229	0.208	365	5	15	26	38	48	55	1	4	9	14	16	20	S000000367	178	101.309	0.134831461	0.013651877	0.094994312	0.005	0	0
chrII	YBR164C	567875	568426	552	6	25	0.221	0.431	238	6	10	11	12	14	15	1	3	7	10	12	13	S000000368	45	81.67	0.133333333	0.010869565	0.045289855	0.17	0	0
chrII	YBR165W	568852	569685	834	34	2027	0.855	0.109	91	0	20	21	22	30	31	1	7	7	7	8	8	S000000369	81	97.239	0.419753086	0.040767386	2.430455635	0.005	0	0
chrII	YBR166C	569842	571200	1359	8	241	0.115	0.506	688	3	6	8	14	15	15	0	1	2	2	2	2	S000000370	141	103.829	0.056737589	0.005886681	0.177336277	0.705	1	1
chrII	YBR167C	571468	571890	423	2	3	0.093	0.794	336	1	1	1	1	1	6	0	1	1	1	1	4	S000000371	43	101.896	0.046511628	0.004728132	0.007092199	0.515	1	1
chrII	YBR168W	572371	573612	1242	18	835	0.297	0.554	688	0	0	1	1	1	1	7	9	13	27	31	31	S000000372	128	103.143	0.140625	0.014492754	0.672302738	0.365	0	1
chrII	YBR169C	573915	575996	2082	104	15854	1.128	0.078	162	4	6	8	15	15	15	9	29	41	50	50	50	S000000373	188	90.341	0.553191489	0.049951969	7.614793468	0	0	0
chrII	YBR170C	576344	578086	1743	19	1500	0.269	0.36	627	15	33	44	53	62	68	0	10	10	10	12	24	S000000374	176	101.033	0.107954545	0.010900746	0.860585198	0.62	1	1
chrII	YBR171W	578364	578984	621	11	481	0.444	0.264	164	6	14	16	16	16	18	10	13	16	28	29	32	S000000375	63	101.613	0.174603175	0.017713366	0.774557166	0.045	0	0
chrII	YBR172C	579150	581372	2223	126	21985	1.528	0.067	149	2	11	12	13	14	14	7	33	38	38	41	41	S000000376	171	76.958	0.736842105	0.056680162	9.889788574	0	0	0
chrII	YBR173C	581726	582172	447	11	641	0.572	0.691	309	17	41	52	60	70	71	0	6	8	9	9	18	S000000377	35	78.475	0.314285714	0.024608501	1.434004474	0.135	0	0
chrII	YBR174C	582338	582652	315	7	40	0.509	0.422	133	5	5	5	18	27	34	1	2	3	3	12	14	S000000378	27	85.987	0.259259259	0.022222222	0.126984127	0.07	0	0
chrII	YBR175W	582408	583355	948	8	31	0.181	0.201	191	8	8	8	18	30	41	3	22	31	36	49	56	S000000379	83	87.645	0.096385542	0.008438819	0.032700422	0.02	0	0
chrII	YBR176W	583720	584658	939	67	12065	1.551	0.121	114	7	41	44	44	45	45	8	17	24	25	30	41	S000000380	66	70.362	1.015151515	0.071352503	12.84877529	0	0	0
chrII	YBR177C	584807	586162	1356	62	6557	0.811	0.184	249	14	19	28	31	40	40	13	34	47	47	47	47	S000000381	125	92.251	0.496	0.045722714	4.835545723	0	0	0
chrII	YBR178W	586071	586445	375	66	5274	3.241	0.123	46	3	9	14	14	20	32	14	15	15	15	15	15	S000000382	42	112.299	1.571428571	0.176	14.064	0	0	0
chrII	YBR179C	586547	589114	2568	14	52	0.09	0.372	955	13	42	48	58	59	66	0	6	15	17	24	28	S000000383	258	100.506	0.054263566	0.005451713	0.020249221	0.17	0	0
chrII	YBR180W	589741	591459	1719	63	4881	0.606	0.089	153	0	6	22	23	24	24	8	25	26	26	30	44	S000000384	137	79.744	0.459854015	0.036649215	2.839441536	0	0	0
chrII	YBR181C	591712	592774	1063	18	224	0.287	0.45	478	5	22	38	40	44	51	7	27	36	40	51	53	S000000385	105	98.87	0.171428571	0.016933208	0.210724365	0.17	0	0
chrII	YBR182C	593506	594864	1359	71	6315	0.866	0.085	116	2	14	26	37	38	38	8	12	28	35	75	84	S000000386	127	93.52	0.559055118	0.052244297	4.646799117	0	0	0
chrII	YBR182C-A	595361	595555	195	19	1310	1.754	0.159	31	10	26	30	38	42	55	21	55	98	105	113	119	S000028603	21	108.247	0.904761905	0.097435897	6.717948718	0	0	0
chrII	YBR183W	596115	597065	951	65	4604	1.244	0.119	113	12	59	84	96	112	119	6	22	22	23	26	26	S000000387	75	78.947	0.866666667	0.068349106	4.841219769	0.01	0	0
chrII	YBR184W	597363	598934	1572	62	3184	0.738	0.097	152	5	21	27	35	44	65	1	5	7	11	14	30	S000000388	163	103.756	0.380368098	0.039440204	2.025445293	0	0	0
chrII	YBR185C	599123	599959	837	16	316	0.343	0.294	246	4	5	7	13	15	17	4	32	42	45	50	52	S000000389	71	84.928	0.225352113	0.01911589	0.377538829	0	0	0
chrII	YBR186W	600553	602360	1808	79	5652	0.773	0.087	158	13	33	37	38	42	45	20	30	32	36	50	55	S000000390	183	101.273	0.431693989	0.04369469	3.126106195	0	0	0
chrII	YBR187W	602634	603476	843	29	3177	0.627	0.115	97	11	21	38	43	52	56	9	21	25	26	26	26	S000000391	87	103.325	0.333333333	0.034400949	3.768683274	0.005	0	0
chrII	YBR188C	603685	604107	423	24	3239	1.107	0.255	108	11	20	24	28	33	36	5	32	32	32	32	59	S000000392	28	66.351	0.857142857	0.056737589	7.657210402	0.015	0	0
chrII	YBR189W	604508	605508	1001	2	101	0.032	0.902	903	0	2	8	13	25	28	3	30	50	50	50	51	S000000393	93	93	0.021505376	0.001998002	0.100899101	0.955	1	1
chrII	YBR190W	605966	606277	312	1	7	0.058	0.583	182	14	26	43	43	43	44	6	7	8	8	38	38	S000000394	21	67.524	0.047619048	0.003205128	0.022435897	0.63	1	1
chrII	YBR191W	606270	607140	871	10	58	0.222	0.487	424	0	1	12	32	32	32	2	26	26	26	26	26	S000000395	81	93.103	0.12345679	0.011481056	0.066590126	0.16	0	0
chrII	YBR191W-A	607149	607223	75	2	18	0.54	0.48	36	2	2	2	2	3	13	20	32	32	32	34	35	S000007594	12	162.162	0.166666667	0.026666667	0.24	0.255	0	1
chrII	YBR192W	607652	608785	1134	3	6	0.054	0.466	528	0	0	27	27	27	28	2	7	7	7	11	17	S000000396	111	97.97	0.027027027	0.002645503	0.005291005	0.88	1	1
chrII	YBR193C	609082	609753	672	0	0	0	1	672	0	5	5	5	6	6	0	8	9	20	24	29	S000000397	55	81.967	0	0	0	0.940349267	1	1
chrII	YBR194W	610038	610409	372	14	542	0.763	0.231	86	1	9	9	9	11	11	8	17	25	33	42	57	S000000398	36	97.035	0.388888889	0.037634409	1.456989247	0.02	0	0
chrII	YBR195C	610614	611882	1269	61	2031	1.088	0.095	121	9	16	23	25	25	25	15	30	33	33	33	33	S000000399	108	85.174	0.564814815	0.048069346	1.600472813	0	0	0
chrII	YBR196C	612236	613900	1665	3	31	0.036	0.536	893	8	23	39	43	44	50	0	0	8	28	40	54	S000000400	127	76.322	0.023622047	0.001801802	0.018618619	0.93	1	1
chrII	YBR196C-A	614024	614173	150	4	11	0.609	0.68	102	0	0	1	1	1	1	6	37	51	62	84	92	S000028534	16	107.383	0.25	0.026666667	0.073333333	0.34	0	1
chrII	YBR196C-B	614526	614630	105	30	3479	6.885	0.105	11	7	31	39	39	39	39	21	36	44	71	81	81	S000028816	9	86.538	3.333333333	0.285714286	33.13333333	0.055	0	0
chrII	YBR197C	615203	615856	654	93	14903	2.929	0.194	127	17	37	46	67	75	75	23	47	47	47	47	47	S000000401	39	59.724	2.384615385	0.142201835	22.78746177	0	0	0
chrII	YBR198C	616127	618523	2397	2	2	0.016	0.775	1857	5	30	30	48	73	100	0	2	7	14	17	24	S000000402	203	84.725	0.009852217	0.000834376	0.000834376	0.9	1	1
chrII	YBR199W	618909	620303	1395	68	9565	0.856	0.088	123	7	46	46	46	46	46	3	5	15	17	17	17	S000000403	141	101.148	0.482269504	0.04874552	6.856630824	0	0	0
chrII	YBR200W	620872	622527	1656	4	9	0.039	0.521	863	0	4	7	13	20	24	10	16	21	21	26	30	S000000404	143	86.405	0.027972028	0.002415459	0.005434783	0.71	1	1
chrII	YBR200W-A	622983	623147	165	7	292	0.729	0.309	51	3	15	21	21	21	21	0	25	29	31	38	43	S000028535	9	54.878	0.777777778	0.042424242	1.76969697	0.07	0	0
chrII	YBR201W	623576	624211	636	27	1325	0.709	0.173	110	2	21	22	26	30	30	6	6	18	28	66	66	S000000405	56	88.189	0.482142857	0.04245283	2.083333333	0.01	0	0
chrII	YBR201C-A	624493	624696	204	13	169	1.073	0.23	47	0	0	3	7	20	24	8	20	34	73	73	73	S000087085	17	83.744	0.764705882	0.06372549	0.828431373	0.065	0	0
chrII	YBR202W	625772	628309	2538	27	1002	0.184	0.706	1792	1	1	48	69	76	84	9	32	55	80	84	90	S000000406	206	81.198	0.131067961	0.010638298	0.394799054	0.835	1	1
chrII	YBR203W	629168	631942	2775	106	9954	0.667	0.051	142	14	20	60	87	87	87	3	15	21	26	29	44	S000000407	273	98.414	0.388278388	0.038198198	3.587027027	0	0	0
chrII	YBR204C	632254	633381	1128	36	3411	0.496	0.156	176	5	17	21	25	27	32	11	23	28	31	39	75	S000000408	107	94.942	0.336448598	0.031914894	3.02393617	0	0	0
chrII	YBR205W	633622	634836	1215	71	5367	0.985	0.095	115	12	28	28	32	34	44	23	49	51	53	59	62	S000000409	110	90.61	0.645454545	0.058436214	4.417283951	0	0	0
chrII	YBR206W	634601	634924	324	37	3889	1.923	0.204	66	5	11	25	27	43	46	34	36	36	43	44	50	S000000410	28	86.687	1.321428571	0.114197531	12.00308642	0	0	0
chrII	YBR207W	635146	636543	1398	58	5901	0.651	0.107	150	3	27	41	50	55	66	5	15	20	24	27	27	S000000411	127	90.909	0.456692913	0.04148784	4.221030043	0	0	0
chrII	YBR208C	636703	642210	5508	251	22123	0.725	0.034	190	4	10	13	22	27	29	1	7	29	50	54	54	S000000412	505	91.701	0.497029703	0.04557008	4.016521423	0	0	0
chrII	YBR209W	642583	642900	318	53	4496	2.916	0.154	49	14	24	25	31	39	46	15	27	30	30	33	33	S000000413	25	78.864	2.12	0.166666667	14.13836478	0	0	0
chrII	YBR210W	645550	645978	429	36	3053	1.609	0.184	79	20	31	38	49	49	49	17	41	45	45	45	53	S000000414	40	93.458	0.9	0.083916084	7.116550117	0.02	0	0
chrII	YBR211C	646158	647132	975	6	262	0.115	0.837	816	22	41	46	63	80	82	0	0	15	15	16	16	S000000415	101	103.696	0.059405941	0.006153846	0.268717949	0.69	1	1
chrII	YBR212W	647886	649904	2019	59	3471	0.543	0.159	321	0	0	7	7	7	11	7	19	72	77	82	90	S000000416	168	83.251	0.351190476	0.029222387	1.719167905	0	0	0
chrII	YBR213W	650368	651192	825	62	3679	1.464	0.102	84	20	71	79	87	88	89	17	26	33	33	36	40	S000000417	57	69.175	1.087719298	0.075151515	4.459393939	0	0	0
chrII	YBR214W	651415	652998	1584	83	6978	0.921	0.119	189	4	25	35	37	44	54	3	17	18	19	20	20	S000000418	114	72.015	0.728070175	0.05239899	4.40530303	0	0	0
chrII	YBR215W	653356	655317	1962	28	358	0.238	0.195	383	4	18	25	27	27	29	2	3	5	5	8	11	S000000419	183	93.32	0.153005464	0.014271152	0.182466871	0.005	0	0
chrII	YBR216C	655576	657600	2025	53	2619	0.469	0.213	431	1	4	6	6	6	7	14	34	36	36	51	53	S000000420	210	103.755	0.252380952	0.02617284	1.293333333	0	0	0
chrII	YBR217W	657832	658392	561	15	420	0.478	0.406	228	15	32	44	45	48	53	5	9	13	14	18	29	S000000421	55	98.214	0.272727273	0.026737968	0.748663102	0.105	0	0
chrII	YBR218C	658707	662249	3543	146	14406	0.665	0.033	117	15	20	24	26	39	40	11	31	46	59	69	75	S000000422	295	83.286	0.494915254	0.041208016	4.066045724	0	0	0
chrII	YBR219C	662499	663303	805	111	23570	2.728	0.07	56	26	36	40	45	46	50	14	18	22	28	36	66	S000000423	74	92.04	1.5	0.137888199	29.27950311	0	0	0
chrII	YBR220C	662995	664677	1683	110	12143	1.306	0.064	108	11	37	52	60	65	66	9	30	44	44	44	44	S000000424	135	80.262	0.814814815	0.065359477	7.215092097	0.005	0	0
chrII	YBR221C	665153	666253	1101	3	47	0.048	0.411	452	8	26	50	59	61	66	1	1	24	33	38	43	S000000425	95	86.364	0.031578947	0.002724796	0.042688465	0.19	0	0
chrII	YBR221W-A	666538	666642	105	21	1611	3.575	0.324	34	0	1	1	1	2	19	12	16	22	26	37	54	S000028817	8	76.923	2.625	0.2	15.34285714	0.07	0	0
chrII	YBR222C	666720	668351	1632	120	12275	1.386	0.067	110	16	33	34	34	34	34	8	25	55	69	74	78	S000000426	112	68.67	1.071428571	0.073529412	7.521446078	0	0	0
chrII	YBR223C	668663	670297	1635	128	8092	1.334	0.078	127	30	43	53	57	64	72	5	35	38	42	43	43	S000000427	126	77.111	1.015873016	0.078287462	4.949235474	0	0	0
chrII	YBR223W-A	668721	668840	120	33	1407	5.169	0.142	17	30	48	54	65	75	81	15	28	35	36	43	58	S000028604	4	33.613	8.25	0.275	11.725	0.02	0	0
chrII	YBR224W	670125	670640	516	48	15678	1.394	0.238	123	3	6	11	12	15	34	0	1	6	7	12	13	S000000428	49	95.146	0.979591837	0.093023256	30.38372093	0.025	0	0
chrII	YBR225W	670627	673329	2703	62	1576	0.319	0.071	192	2	27	27	30	31	34	2	3	4	4	6	14	S000000429	262	96.965	0.236641221	0.022937477	0.583055864	0	0	0
chrII	YBR226C	673155	673565	411	13	323	0.485	0.209	86	3	6	7	9	11	12	4	5	5	6	9	12	S000000430	45	109.756	0.288888889	0.03163017	0.785888078	0.005	0	0
chrII	YBR227C	673572	675134	1563	44	3708	0.434	0.212	331	2	4	10	12	16	18	7	16	20	28	34	36	S000000431	148	94.75	0.297297297	0.028150992	2.372360845	0	0	0
chrII	YBR228W	675313	676227	915	52	4406	0.969	0.084	77	15	17	19	24	25	26	3	6	10	14	16	18	S000000432	95	103.939	0.547368421	0.056830601	4.815300546	0	0	0
chrII	YBR229C	676357	679221	2865	93	1088	0.534	0.072	206	5	6	8	13	21	27	22	38	45	57	97	97	S000000433	270	94.274	0.344444444	0.032460733	0.379755672	0	0	0
chrII	YBR230C	679549	680050	502	59	13248	2.382	0.084	42	9	26	32	35	37	41	25	53	73	73	73	73	S000000434	42	83.832	1.404761905	0.11752988	26.39043825	0	0	0
chrII	YBR230W-A	680362	680562	201	70	9529	7.293	0.06	12	30	63	82	95	118	120	50	50	50	50	50	73	S000029722	12	60	5.833333333	0.348258706	47.4079602	0	0	0
chrII	YBR231C	682179	683090	912	53	2195	1.281	0.146	133	25	38	38	38	38	74	8	33	54	57	59	67	S000000435	65	71.35	0.815384615	0.058114035	2.406798246	0	0	0
chrII	YBR232C	683373	683732	360	35	3631	2.158	0.231	83	28	51	58	62	67	67	6	9	13	17	22	26	S000000436	22	61.281	1.590909091	0.097222222	10.08611111	0	0	0
chrII	YBR233W	683428	684669	1242	70	6984	1.294	0.115	143	12	48	50	52	55	55	5	10	10	16	16	16	S000000437	102	82.192	0.68627451	0.056360709	5.623188406	0	0	0
chrII	YBR233W-A	684977	685261	285	2	20	0.154	0.947	270	0	4	12	21	22	44	6	20	20	20	20	28	S000007595	22	77.465	0.090909091	0.007017544	0.070175439	0.895	1	1
chrII	YBR234C	685438	686592	1155	0	0	0	1	1155	18	22	22	28	32	35	0	14	19	20	23	23	S000000438	105	90.988	0	0	0	1	1	1
chrII	YBR235W	686901	690263	3363	118	9278	0.618	0.062	210	3	17	17	17	17	26	7	8	8	8	8	8	S000000439	289	85.961	0.408304498	0.035087719	2.758846268	0	0	0
chrII	YBR236C	690383	691693	1311	2	205	0.029	0.625	820	6	8	13	18	21	28	0	4	5	5	5	5	S000000440	139	106.107	0.014388489	0.001525553	0.156369184	0.935	1	1
chrII	YBR237W	691969	694518	2550	2	3	0.011	0.554	1413	4	5	5	5	5	6	5	8	9	10	12	12	S000000441	233	91.408	0.008583691	0.000784314	0.001176471	0.975	1	1
chrII	YBR238C	695107	697302	2196	62	2347	0.422	0.098	215	3	5	7	7	7	7	10	28	43	73	83	101	S000000442	210	95.672	0.295238095	0.028233151	1.068761384	0	0	0
chrII	YBR239C	698354	699943	1590	155	31184	1.544	0.061	97	7	21	36	44	53	59	10	18	26	35	44	51	S000000443	123	77.407	1.260162602	0.097484277	19.61257862	0	0	0
chrII	YBR240C	700490	701842	1353	85	7993	0.945	0.101	136	0	12	21	29	41	53	37	105	146	185	192	199	S000000444	111	82.101	0.765765766	0.062823356	5.907612712	0.005	0	0
chrII	YBR241C	702589	704055	1467	139	12924	1.443	0.047	69	15	72	124	165	174	179	12	40	56	58	61	63	S000000445	79	53.888	1.759493671	0.094751193	8.809815951	0	0	0
chrII	YBR242W	704670	705386	717	56	8032	1.069	0.144	103	5	12	47	50	60	67	4	4	4	4	4	29	S000000446	60	83.799	0.933333333	0.078103208	11.20223152	0	0	0
chrII	YBR243C	705447	706793	1347	4	24	0.037	0.883	1189	2	10	14	25	46	60	7	31	42	54	59	60	S000000447	113	83.952	0.03539823	0.002969562	0.017817372	0.905	1	1
chrII	YBR244W	707528	708016	489	23	1050	0.591	0.192	94	5	17	29	42	42	42	3	4	5	9	14	15	S000000448	54	110.656	0.425925926	0.047034765	2.147239264	0.01	0	0
chrII	YBR245C	708150	711539	3390	110	10122	0.379	0.058	195	3	4	9	15	25	25	10	13	21	23	30	30	S000000449	321	94.718	0.342679128	0.032448378	2.985840708	0	0	0
chrII	YBR246W	711591	712754	1164	37	1216	0.419	0.153	178	15	25	28	37	39	41	13	16	16	16	16	16	S000000450	122	104.901	0.303278689	0.031786942	1.04467354	0	0	0
chrII	YBR247C	713004	714455	1452	1	3	0.011	0.509	739	1	8	11	14	16	27	0	4	14	24	31	34	S000000451	138	95.107	0.007246377	0.000688705	0.002066116	0.96	1	1
chrII	YBR248C	714807	716465	1659	110	3957	1.415	0.067	111	10	22	22	22	23	23	8	37	50	53	59	63	S000000452	151	91.074	0.728476821	0.066305003	2.38517179	0	0	0
chrII	YBR249C	716882	717994	1113	81	4036	1.453	0.066	74	11	24	37	41	45	55	3	17	60	77	84	85	S000000453	99	89.029	0.818181818	0.07277628	3.6262354	0	0	0
chrII	YBR250W	719033	720604	1572	77	6074	0.994	0.106	166	2	17	27	82	86	92	7	11	11	17	18	18	S000000454	167	106.302	0.461077844	0.048982188	3.863867684	0	0	0
chrII	YBR251W	721390	722313	924	7	254	0.147	0.65	601	0	10	16	20	28	28	12	14	14	14	14	14	S000000455	95	102.925	0.073684211	0.007575758	0.274891775	0.805	1	1
chrII	YBR252W	722611	723054	444	1	119	0.045	1	444	0	2	6	6	8	14	11	12	12	21	21	23	S000000456	30	67.72	0.033333333	0.002252252	0.268018018	0.97	1	1
chrII	YBR253W	723270	723635	366	4	78	0.221	0.555	203	0	7	7	7	8	8	10	12	12	14	15	23	S000000457	36	98.63	0.111111111	0.010928962	0.213114754	0.71	1	1
chrII	YBR254C	723736	724263	528	2	19	0.075	0.947	500	10	11	11	22	22	23	3	6	7	8	10	13	S000000458	57	108.159	0.035087719	0.003787879	0.035984848	0.95	1	1
chrII	YBR255W	724456	726540	2085	44	1158	0.366	0.09	187	3	6	6	8	8	8	8	9	11	41	41	44	S000000459	204	97.889	0.215686275	0.021103118	0.555395683	0	0	0
chrII	YBR255C-A	726618	727074	457	17	2018	0.706	0.225	103	8	11	11	12	15	17	23	54	60	61	64	68	S000007649	46	100.877	0.369565217	0.037199125	4.415754923	0	0	0
chrII	YBR256C	727386	728102	717	8	2557	0.216	0.389	279	4	37	41	45	46	51	4	15	16	30	30	30	S000000460	73	101.955	0.109589041	0.011157601	3.566248257	0.83	1	1
chrII	YBR257W	728885	729724	840	0	0	0	1	840	0	16	21	31	31	35	2	11	12	16	18	21	S000000461	94	112.038	0	0	0	0.940349267	1	1
chrII	YBR258C	729734	730162	429	14	537	0.863	0.329	141	1	1	1	1	19	20	16	25	37	38	43	47	S000000462	47	109.813	0.29787234	0.032634033	1.251748252	0.035	0	0
chrII	YBR259W	730387	732453	2067	73	4383	0.904	0.107	221	3	23	27	29	29	29	4	10	11	13	15	18	S000000463	218	105.518	0.334862385	0.035316884	2.120464441	0	0	0
chrII	YBR260C	732639	734639	2001	56	1102	0.662	0.095	190	7	10	10	13	16	22	17	26	28	34	48	64	S000000464	186	93	0.301075269	0.027986007	0.550724638	0	0	0
chrII	YBR261C	734832	735530	699	42	4086	1.392	0.146	102	12	26	33	38	38	40	15	29	35	48	53	63	S000000465	41	58.739	1.024390244	0.060085837	5.845493562	0	0	0
chrII	YBR262C	735720	736040	321	26	1500	1.875	0.218	70	13	28	34	43	55	59	11	27	37	42	51	56	S000000466	22	68.75	1.181818182	0.080996885	4.672897196	0.005	0	0
chrII	YBR263W	736264	737736	1473	98	12235	1.554	0.06	88	12	26	39	58	59	77	3	5	8	11	11	11	S000000467	122	82.88	0.803278689	0.066530889	8.306177868	0	0	0
chrII	YBR264C	737770	738369	600	16	240	0.607	0.2	120	11	17	25	30	37	48	3	3	3	3	3	3	S000000468	52	86.811	0.307692308	0.026666667	0.4	0.005	0	0
chrII	YBR265W	738582	739544	963	0	0	0	1	963	0	2	8	12	13	25	0	9	9	9	9	11	S000000469	70	72.765	0	0	0	0.940349267	1	1
chrII	YBR267W	739841	741022	1182	16	938	0.297	0.54	638	3	12	12	12	12	16	0	23	23	31	37	43	S000000471	95	80.44	0.168421053	0.013536379	0.79357022	0.185	0	0
chrII	YBR266C	739936	740388	453	0	0	0	1	453	0	3	3	3	3	6	1	1	1	8	8	17	S000000470	39	86.283	0	0	0	0.940349267	1	1
chrII	YBR268W	741299	741616	318	0	0	0	1	318	3	25	35	35	35	41	7	23	36	41	66	66	S000000472	20	63.091	0	0	0	0.997625	1	1
chrII	YBR269C	742160	742576	417	18	1422	0.982	0.141	59	5	15	22	22	30	30	15	40	48	49	54	55	S000000473	26	62.5	0.692307692	0.043165468	3.410071942	0.015	0	0
chrII	YBR270C	742761	744398	1638	55	4330	0.784	0.1	164	28	39	42	47	68	85	9	24	37	39	42	45	S000000474	141	86.133	0.390070922	0.033577534	2.643467643	0	0	0
chrII	YBR271W	744852	746111	1260	30	1465	0.57	0.156	197	23	27	40	46	51	52	15	17	25	27	32	33	S000000475	122	96.902	0.245901639	0.023809524	1.162698413	0.005	0	0
chrII	YBR272C	746361	747803	1443	52	4033	0.922	0.094	136	1	15	17	18	22	43	16	19	21	24	25	28	S000000476	152	105.409	0.342105263	0.036036036	2.794871795	0	0	0
chrII	YBR273C	748061	749371	1311	52	2812	1.087	0.111	145	2	13	15	15	17	19	9	16	16	18	19	20	S000000477	115	87.786	0.452173913	0.039664378	2.144927536	0	0	0
chrII	YBR274W	749594	751177	1584	38	4301	0.553	0.11	174	4	15	19	24	25	28	5	6	17	24	26	29	S000000478	167	105.496	0.22754491	0.023989899	2.715277778	0	0	0
chrII	YBR275C	751356	757106	5751	166	12974	0.683	0.04	231	1	7	9	10	14	17	6	21	27	32	34	35	S000000479	604	105.043	0.274834437	0.028864545	2.255955486	0	0	0
chrII	YBR276C	757620	760043	2424	88	7345	0.944	0.103	250	4	12	32	39	43	45	0	15	29	36	37	38	S000000480	233	96.162	0.377682403	0.03630363	3.030115512	0	0	0
chrII	YBR277C	760215	760616	402	35	2123	2.369	0.154	62	8	11	15	20	25	26	6	17	50	50	51	52	S000000481	34	84.788	1.029411765	0.087064677	5.281094527	0	0	0
chrII	YBR278W	760294	760899	606	43	3177	1.785	0.102	62	14	21	28	29	34	37	36	41	41	41	41	42	S000000482	52	85.95	0.826923077	0.070957096	5.242574257	0.005	0	0
chrII	YBR279W	761257	762594	1338	15	798	0.25	0.28	374	0	2	30	38	58	59	0	5	10	11	15	17	S000000483	113	84.518	0.132743363	0.011210762	0.596412556	0.075	0	0
chrII	YBR280C	762784	764697	1914	73	6140	0.769	0.083	159	5	5	6	7	7	7	9	21	24	30	30	32	S000000484	182	95.139	0.401098901	0.038140021	3.207941484	0	0	0
chrII	YBR281C	764970	767606	2637	57	3846	0.367	0.083	220	2	15	17	23	30	36	7	36	40	41	51	54	S000000485	256	97.117	0.22265625	0.021615472	1.45847554	0	0	0
chrII	YBR282W	768240	768680	441	10	1504	0.393	0.624	275	5	16	24	29	29	29	10	21	26	28	28	33	S000000486	39	88.636	0.256410256	0.022675737	3.410430839	0.47	1	1
chrII	YBR283C	768943	770415	1473	54	3113	0.661	0.095	140	5	14	15	15	23	24	4	11	32	41	46	48	S000000487	131	88.995	0.41221374	0.036659878	2.113374067	0	0	0
chrII	YBR284W	771239	773632	2394	155	30645	1.392	0.053	126	26	43	48	67	71	72	39	56	58	60	71	81	S000000488	239	99.875	0.648535565	0.064745196	12.80075188	0.005	0	0
chrII	YBR285W	773922	774356	435	20	1179	0.857	0.218	95	8	29	56	64	68	72	4	7	10	24	27	38	S000000489	46	105.991	0.434782609	0.045977011	2.710344828	0	0	0
chrII	YBR286W	774700	776313	1614	112	11149	1.276	0.06	97	20	26	31	38	76	86	34	43	50	53	57	65	S000000490	137	84.935	0.817518248	0.069392813	6.907682776	0	0	0
chrII	YBR287W	776571	777854	1284	61	3798	0.717	0.076	97	12	37	49	60	64	76	4	22	30	32	33	39	S000000491	92	71.707	0.663043478	0.047507788	2.957943925	0	0	0
chrII	YBR288C	778012	779463	1452	52	3257	0.522	0.149	216	10	18	24	28	31	40	5	8	8	8	8	8	S000000492	150	103.377	0.346666667	0.035812672	2.243112948	0	0	0
chrII	YBR289W	779667	782384	2718	19	2785	0.095	0.423	1150	3	9	13	13	20	26	14	25	26	28	30	48	S000000493	215	79.131	0.088372093	0.006990434	1.024650478	0.225	0	1
chrII	YBR290W	782591	783556	966	17	192	0.254	0.246	238	11	24	27	31	31	31	10	17	35	41	45	48	S000000494	71	73.575	0.23943662	0.017598344	0.198757764	0.005	0	0
chrII	YBR291C	783673	784572	900	83	13829	1.5	0.079	71	12	12	12	14	16	21	5	12	25	29	32	39	S000000495	72	80.089	1.152777778	0.092222222	15.36555556	0	0	0
chrII	YBR292C	784702	785073	372	35	3340	1.576	0.089	33	7	18	36	38	49	50	4	8	18	19	26	56	S000000496	43	115.903	0.813953488	0.094086022	8.978494624	0.005	0	0
chrII	YBR293W	787006	788430	1425	72	12312	0.893	0.166	237	31	41	66	82	87	91	1	11	38	47	49	50	S000000497	133	93.399	0.541353383	0.050526316	8.64	0.005	0	0
chrII	YBR294W	789235	791814	2580	99	8581	0.581	0.045	116	2	11	30	40	44	47	7	14	24	29	38	45	S000000498	228	88.406	0.434210526	0.038372093	3.325968992	0	0	0
chrII	YBR295W	792849	796499	3651	179	35461	0.703	0.058	212	9	38	45	56	64	65	3	8	14	19	19	21	S000000499	300	82.192	0.596666667	0.049027664	9.712681457	0.005	0	0
chrII	YBR296C	796798	798522	1725	57	8111	0.575	0.168	290	5	10	16	19	24	31	5	13	16	31	38	46	S000000500	137	79.466	0.416058394	0.033043478	4.702028986	0	0	0
chrII	YBR296C-A	800123	800242	120	17	2799	2.894	0.242	29	8	9	26	35	57	62	31	48	65	66	66	67	S000028605	10	84.034	1.7	0.141666667	23.325	0.02	0	0
chrII	YBR297W	800523	801929	1407	60	6724	0.904	0.117	165	24	47	63	71	80	88	6	12	27	32	39	42	S000000501	130	92.461	0.461538462	0.042643923	4.778962331	0	0	0
chrII	YBR298C	802631	804475	1845	71	8139	0.845	0.057	106	5	9	22	28	32	39	12	32	45	54	54	54	S000000502	151	81.887	0.470198675	0.038482385	4.411382114	0	0	0
chrII	YBR298C-A	805035	805256	222	13	14801	1.357	0.284	63	3	21	27	33	40	44	0	0	1	1	2	2	S000028606	18	81.448	0.722222222	0.058558559	66.67117117	0.055	0	0
chrII	YBR299W	805351	807105	1755	3	5	0.036	0.374	656	0	5	8	17	22	23	0	4	4	4	5	6	S000000503	170	96.921	0.017647059	0.001709402	0.002849003	0.745	1	1
chrII	YBR300C	808600	809097	498	4	12	0.185	0.641	319	1	1	1	1	1	1	0	1	7	7	7	7	S000000504	36	72.435	0.111111111	0.008032129	0.024096386	0.245	0	1
chrII	YBR301W	809057	809419	363	6	2078	0.398	0.623	226	0	0	2	2	2	2	2	2	2	2	2	2	S000000505	19	52.486	0.315789474	0.016528926	5.724517906	0.51	1	1
chrII	YBR302C	810340	811479	1140	0	0	0	1	1140	1	1	2	2	3	5	0	0	0	0	0	0	S000000506	117	102.722	0	0	0	0.798956828	1	1
chrIII	YCL076W	1392	2135	744	4	355	0.441	0.458	341	1	3	8	24	33	33	0	1	2	2	3	6	S000000581	67	90.175	0.059701493	0.005376344	0.477150538	0.865	1	1
chrIII	YCL073C	6479	8326	1848	7	97	0.231	0.321	594	3	4	5	5	5	5	0	0	1	1	1	1	S000000575	161	87.168	0.043478261	0.003787879	0.052489177	0.565	1	1
chrIII	YCL069W	9706	11082	1377	1	1	0.045	0.609	838	0	0	0	3	4	4	2	6	8	8	8	8	S000000574	121	87.936	0.008264463	0.000726216	0.000726216	0.885	1	1
chrIII	YCL068C	11503	12285	783	1	2	0.089	0.994	778	1	3	6	6	6	6	0	0	0	0	0	0	S000000573	69	88.235	0.014492754	0.001277139	0.002554278	0.725	1	1
chrIII	YCL067C	12386	13018	633	0	0	0	1	633	0	0	0	0	2	2	0	0	0	0	1	3	S000000572	63	99.684	0	0	0	0.940349267	1	1
chrIII	YCL066W	13282	13809	528	0	0	0	1	528	0	0	0	0	0	0	0	0	2	2	4	5	S000000571	53	100.569	0	0	0	0.940349267	1	1
chrIII	YCL065W	13751	14119	369	1	1	0.168	0.851	314	0	0	0	0	0	0	2	4	4	17	18	21	S000000570	40	108.696	0.025	0.002710027	0.002710027	0.67	1	1
chrIII	YCL064C	15798	16880	1083	19	862	0.785	0.216	234	3	6	8	9	21	23	3	9	26	28	30	33	S000000569	100	92.421	0.19	0.01754386	0.795937211	0.035	0	0
chrIII	YCL063W	17290	18561	1272	39	2241	1.214	0.108	137	17	31	34	37	38	41	0	2	3	4	6	9	S000000568	103	81.039	0.378640777	0.030660377	1.761792453	0	0	0
chrIII	YCL061C	18816	22106	3291	66	6500	0.533	0.083	274	3	4	6	8	13	27	3	17	19	19	19	22	S000000566	309	93.921	0.213592233	0.020054695	1.975083561	0.01	0	0
chrIII	YCL059C	22429	23379	951	3	9	0.08	0.486	462	3	18	19	20	27	29	1	7	10	17	30	33	S000000564	88	92.632	0.034090909	0.003154574	0.009463722	0.835	1	1
chrIII	YCL058C	23523	23981	459	29	1218	1.643	0.166	76	3	3	3	4	5	6	7	17	32	50	52	59	S000000563	35	76.419	0.828571429	0.063180828	2.653594771	0	0	0
chrIII	YCL058W-A	23584	23925	342	16	216	1.197	0.184	63	6	7	7	8	9	10	11	22	37	57	57	61	S000028518	21	61.584	0.761904762	0.046783626	0.631578947	0.02	0	0
chrIII	YCL057C-A	24032	24325	294	34	2229	3.008	0.143	42	11	21	25	25	25	26	17	26	38	38	39	42	S000007547	16	54.608	2.125	0.115646259	7.581632653	0.005	0	0
chrIII	YCL057W	24768	26906	2139	66	3645	0.805	0.07	150	12	31	45	54	58	58	1	2	10	16	21	21	S000000562	186	86.997	0.35483871	0.03085554	1.704067321	0	0	0
chrIII	YCL056C	26925	27359	435	10	710	0.581	0.354	154	9	15	19	23	26	27	9	14	26	33	35	45	S000000561	35	80.645	0.285714286	0.022988506	1.632183908	0.025	0	0
chrIII	YCL055W	27929	28936	1008	49	8401	1.33	0.145	146	5	15	24	31	40	44	16	38	56	72	80	113	S000000560	95	94.34	0.515789474	0.048611111	8.334325397	0	0	0
chrIII	YCL054W-A	30910	30996	87	0	0	0	1	87	3	17	35	42	44	62	8	18	18	18	18	18	S000178054	6	69.767	0	0	0	0.997625	1	1
chrIII	YCL054W	31449	33974	2526	3	7	0.024	0.74	1870	1	14	23	32	44	47	2	4	4	4	4	9	S000000559	253	100.198	0.011857708	0.001187648	0.00277118	0.925	1	1
chrIII	YCL052C	34143	35393	1251	5	331	0.081	0.749	937	4	4	4	4	4	4	3	7	10	14	15	16	S000000557	109	87.2	0.04587156	0.003996803	0.264588329	0.695	1	1
chrIII	YCL051W	35865	37616	1752	39	1760	0.468	0.138	241	3	9	14	15	15	15	2	14	19	20	22	31	S000000556	142	81.097	0.274647887	0.022260274	1.00456621	0	0	0
chrIII	YCL050C	37836	38801	966	19	522	0.403	0.304	294	14	16	17	20	20	23	1	11	20	24	25	27	S000000555	95	98.446	0.2	0.019668737	0.540372671	0.015	0	0
chrIII	YCL049C	39786	40724	939	47	5538	1.171	0.103	97	10	21	24	34	37	38	6	17	25	26	28	39	S000000554	68	72.495	0.691176471	0.050053248	5.897763578	0	0	0
chrIII	YCL048W-A	41488	41727	240	6	168	0.522	0.383	92	4	5	16	21	26	29	2	13	14	18	19	22	S000087203	16	66.946	0.375	0.025	0.7	0.08	0	0
chrIII	YCL048W	42165	43556	1392	44	1932	0.558	0.119	165	0	3	5	7	16	27	3	5	7	13	34	37	S000000553	145	104.242	0.303448276	0.031609195	1.387931034	0	0	0
chrIII	YCL047C	43661	44437	777	23	572	0.494	0.185	144	3	4	5	7	8	8	21	42	45	48	51	53	S000000552	76	97.938	0.302631579	0.02960103	0.736164736	0.02	0	0
chrIII	YCL045C	44623	46905	2283	57	3265	0.393	0.083	190	24	42	45	47	49	53	30	49	58	61	70	98	S000000550	222	97.283	0.256756757	0.024967148	1.430135786	0	0	0
chrIII	YCL046W	46640	46963	324	23	2210	1.123	0.259	84	1	2	2	4	4	7	36	48	60	67	74	106	S000000551	33	102.167	0.696969697	0.070987654	6.820987654	0.065	0	0
chrIII	YCL044C	47111	48364	1254	86	11855	1.102	0.083	104	17	49	53	53	55	55	11	42	42	42	42	42	S000000549	99	79.01	0.868686869	0.068580542	9.453748006	0.01	0	0
chrIII	YCL043C	48653	50221	1569	1	30	0.009	0.877	1376	7	37	52	61	68	80	0	21	34	44	71	81	S000000548	108	68.878	0.009259259	0.000637349	0.019120459	0.84	1	1
chrIII	YCL041C	50133	50627	495	40	440	1.258	0.412	204	0	1	1	1	1	12	30	48	61	91	112	134	S000000546	44	89.069	0.909090909	0.080808081	0.888888889	0.245	0	1
chrIII	YCL042W	50584	50943	360	61	5510	2.646	0.1	36	12	21	21	21	21	21	18	39	64	89	107	143	S000000547	15	41.783	4.066666667	0.169444444	15.30555556	0	0	0
chrIII	YCL040W	50838	52340	1503	281	83542	3.243	0.034	51	15	45	53	53	53	53	37	75	78	81	83	92	S000000545	100	66.578	2.81	0.186959415	55.58349967	0	0	0
chrIII	YCL039W	52645	54882	2238	89	3712	0.584	0.045	101	14	49	68	86	112	133	5	9	11	12	14	21	S000000544	182	81.359	0.489010989	0.03976765	1.658623771	0	0	0
chrIII	YCL038C	54941	56527	1587	53	2371	0.471	0.113	179	4	8	11	16	25	27	17	28	30	32	34	35	S000000543	136	85.75	0.389705882	0.033396345	1.494013863	0	0	0
chrIII	YCL037C	57374	58678	1305	45	4539	0.455	0.098	128	2	5	8	23	31	34	4	17	27	31	33	41	S000000542	98	75.153	0.459183673	0.034482759	3.47816092	0	0	0
chrIII	YCL036W	59026	60726	1701	93	12210	0.765	0.095	162	16	30	33	36	40	46	20	24	35	53	57	58	S000000541	122	71.765	0.762295082	0.054673721	7.178130511	0	0	0
chrIII	YCL035C	60841	61173	333	21	1567	0.885	0.159	53	20	27	28	31	34	44	10	28	48	50	54	70	S000000540	27	81.325	0.777777778	0.063063063	4.705705706	0.02	0	0
chrIII	YCL034W	61658	62722	1065	42	2926	0.603	0.108	115	15	33	48	51	59	64	17	24	30	47	48	49	S000000539	80	75.188	0.525	0.03943662	2.74741784	0	0	0
chrIII	YCL033C	62776	63282	507	30	2323	1.029	0.215	109	16	23	27	29	33	45	21	26	26	27	28	29	S000000538	32	63.241	0.9375	0.059171598	4.581854043	0	0	0
chrIII	YCL032W	63441	64481	1041	37	3187	0.582	0.114	119	12	28	37	50	56	61	10	12	13	13	13	23	S000000537	86	82.692	0.430232558	0.035542747	3.061479347	0	0	0
chrIII	YCL031C	64675	65568	894	3	76	0.053	0.57	510	1	11	12	23	24	32	0	5	31	48	54	60	S000000536	82	91.825	0.036585366	0.003355705	0.085011186	0.515	1	1
chrIII	YCL030C	65934	68333	2400	195	20868	1.194	0.047	113	28	37	37	37	37	40	22	60	84	88	88	92	S000000535	206	85.869	0.946601942	0.08125	8.695	0	0	0
chrIII	YCL029C	68599	69921	1323	74	7881	0.766	0.312	413	11	57	61	68	71	76	8	15	21	22	25	31	S000000534	105	79.425	0.704761905	0.055933485	5.9569161	0.005	0	0
chrIII	YCL028W	70150	71367	1218	35	4591	0.398	0.282	343	6	16	20	20	20	47	3	21	21	22	24	29	S000000533	88	72.309	0.397727273	0.028735632	3.769293924	0.02	0	0
chrIII	YCL027W	71803	73341	1539	62	3924	0.611	0.096	148	3	8	11	13	13	20	5	12	13	13	18	25	S000000532	138	89.727	0.449275362	0.0402859	2.549707602	0	0	0
chrIII	YCL026C-B	73405	73986	582	32	4904	0.836	0.162	94	4	12	13	17	22	28	13	44	48	59	60	71	S000007548	40	68.847	0.8	0.054982818	8.426116838	0.01	0	0
chrIII	YCL026C-A	74704	75285	582	36	2982	0.941	0.227	132	10	19	27	48	53	60	9	12	12	28	32	37	S000000589	50	86.059	0.72	0.06185567	5.12371134	0	0	0
chrIII	YCL025C	76018	77919	1902	143	12834	1.29	0.058	111	15	29	32	39	44	47	23	55	62	67	76	80	S000000530	142	74.698	1.007042254	0.075184017	6.747634069	0	0	0
chrIII	YCL023C	78949	79296	348	40	3069	2.407	0.101	35	6	7	16	34	54	62	4	6	6	7	8	10	S000000528	23	66.282	1.739130435	0.114942529	8.818965517	0.01	0	0
chrIII	YCL024W	79162	82275	3114	93	6773	0.53	0.083	260	10	25	27	30	80	92	2	13	25	25	26	39	S000000529	267	85.769	0.348314607	0.029865125	2.175016057	0	0	0
chrIII	YCL022C	81570	82085	516	12	749	0.42	0.267	138	1	1	7	9	16	16	0	5	16	23	29	46	S000000527	37	71.845	0.324324324	0.023255814	1.451550388	0.04	0	0
chrIII	YCL021W-A	83620	83997	378	62	13551	3.21	0.063	24	5	10	14	14	25	26	7	10	14	25	25	25	S000007549	38	100.796	1.631578947	0.164021164	35.84920635	0	0	0
chrIII	YCL018W	91324	92418	1095	91	13274	2.526	0.061	67	24	58	85	85	85	85	14	27	30	30	30	30	S000000523	82	74.954	1.109756098	0.083105023	12.12237443	0	0	0
chrIII	YCL017C	92777	94270	1494	3	43	0.05	0.672	1004	4	10	18	27	35	56	0	1	7	9	14	25	S000000522	117	78.366	0.025641026	0.002008032	0.028781794	0.945	1	1
chrIII	YCL016C	94621	95763	1143	33	697	0.716	0.118	135	7	20	20	20	20	20	7	20	33	36	37	38	S000000521	94	82.312	0.35106383	0.028871391	0.609798775	0	0	0
chrIII	YCL014W	96281	101191	4911	90	5304	0.421	0.074	361	5	19	27	29	30	31	9	16	19	27	31	31	S000000520	456	92.872	0.197368421	0.018326206	1.080024435	0.015	0	0
chrIII	YCL012C	101317	101788	472	24	2311	1.216	0.161	76	15	16	18	18	19	19	8	20	30	35	40	45	S000029705	45	95.541	0.533333333	0.050847458	4.896186441	0	0	0
chrIII	YCL011C	102075	103358	1284	66	4371	1.28	0.125	160	9	20	30	32	34	38	14	29	36	42	68	72	S000000517	113	88.075	0.584070796	0.051401869	3.404205607	0	0	0
chrIII	YCL010C	103571	104350	780	47	4186	1.323	0.11	86	18	33	37	45	47	56	26	42	52	56	64	64	S000000516	57	73.171	0.824561404	0.06025641	5.366666667	0	0	0
chrIII	YCL009C	104619	105548	930	52	871	1.052	0.105	98	21	38	41	49	65	74	11	22	22	22	23	23	S000000515	56	60.28	0.928571429	0.055913978	0.93655914	0	0	0
chrIII	YCL008C	105696	106853	1158	9	985	0.13	0.749	867	12	16	18	21	27	28	3	3	3	14	21	26	S000000514	83	71.737	0.108433735	0.007772021	0.850604491	0.71	1	1
chrIII	YCL007C	106974	107366	393	0	0	0	1	393	2	4	5	5	5	16	7	22	39	45	51	64	S000000513	33	84.184	0	0	0	0.733486729	1	1
chrIII	YCL005W-A	107023	107417	395	2	19	0.086	0.914	361	0	3	3	3	3	14	11	29	48	51	53	63	S000028508	31	78.68	0.064516129	0.005063291	0.048101266	0.795	1	1
chrIII	YCL005W	108021	108791	771	29	922	0.655	0.161	124	12	23	30	32	32	32	2	19	20	20	20	20	S000000511	58	75.325	0.5	0.037613489	1.195849546	0.005	0	0
chrIII	YCL004W	109105	110670	1566	1	35	0.01	0.97	1519	2	15	20	25	28	48	0	4	9	14	30	34	S000000510	159	101.597	0.006289308	0.00063857	0.022349936	0.75	1	1
chrIII	YCL002C	110808	111675	868	42	2176	0.711	0.104	90	2	2	2	2	2	2	15	35	40	40	48	50	S000000508	82	94.579	0.512195122	0.048387097	2.506912442	0.005	0	0
chrIII	YCL001W	111916	112482	567	20	203	0.507	0.369	209	10	31	36	40	43	43	7	9	13	16	25	35	S000000507	50	88.339	0.4	0.035273369	0.358024691	0.015	0	0
chrIII	YCL001W-A	113080	113541	462	13	827	0.326	0.292	135	4	8	16	22	27	29	11	20	41	55	77	88	S000007221	54	117.137	0.240740741	0.028138528	1.79004329	0.045	0	0
chrIII	YCL001W-B	113770	114024	255	42	6277	1.834	0.102	26	8	18	19	23	31	35	9	25	40	61	71	80	S000007596	24	94.488	1.75	0.164705882	24.61568627	0	0	0
chrIII	YCR001W	115685	115999	315	21	2511	0.683	0.178	56	13	20	28	43	57	71	5	11	34	45	53	53	S000000594	39	124.204	0.538461538	0.066666667	7.971428571	0.045	0	0
chrIII	YCR002C	117380	118348	969	1	2	0.01	0.933	904	4	13	23	30	51	60	2	3	4	5	10	14	S000000595	96	99.174	0.010416667	0.001031992	0.002063983	0.275	0	1
chrIII	YCR003W	118620	119171	552	7	144	0.123	0.364	201	1	2	2	2	2	6	3	8	9	21	33	62	S000000596	48	87.114	0.145833333	0.012681159	0.260869565	0.23	0	1
chrIII	YCR004C	119575	120318	744	61	10155	0.818	0.129	96	1	5	8	10	11	11	10	22	42	54	65	74	S000000597	53	71.332	1.150943396	0.081989247	13.64919355	0	0	0
chrIII	YCR005C	120946	122328	1383	142	29393	1.011	0.052	72	14	27	47	53	58	64	12	22	57	101	141	172	S000000598	123	89.001	1.154471545	0.102675343	21.25307303	0.005	0	0
chrIII	YCR006C	122530	123003	474	180	70608	3.945	0.07	33	10	22	27	37	58	67	27	75	102	128	138	149	S000000599	30	63.425	6	0.379746835	148.9620253	0	0	0
chrIII	YCR007C	126011	126730	720	48	12264	0.713	0.201	145	2	9	20	74	83	85	10	15	25	38	42	43	S000000600	62	86.231	0.774193548	0.066666667	17.03333333	0.015	0	0
chrIII	YCR008W	128470	130281	1812	41	748	0.235	0.114	206	1	2	2	10	29	36	5	10	13	14	16	21	S000000601	175	96.632	0.234285714	0.022626932	0.412803532	0.14	0	0
chrIII	YCR009C	130745	131542	798	16	150	0.219	0.226	180	2	10	17	17	18	18	1	16	19	26	28	31	S000000602	90	112.923	0.177777778	0.020050125	0.187969925	0.005	0	0
chrIII	YCR010C	132273	133124	852	52	3547	0.706	0.097	83	10	16	18	22	22	25	5	13	24	27	33	37	S000000603	60	70.505	0.866666667	0.061032864	4.16314554	0	0	0
chrIII	YCR011C	133724	136873	3150	149	11255	0.751	0.072	226	21	41	54	57	60	67	10	37	42	42	42	42	S000000604	309	98.126	0.482200647	0.047301587	3.573015873	0	0	0
chrIII	YCR012W	137746	138996	1251	1	14	0.016	0.986	1233	0	0	2	47	63	67	4	21	26	29	31	34	S000000605	101	80.8	0.00990099	0.000799361	0.011191047	0.965	1	1
chrIII	YCR013C	138402	139049	648	3	378	0.096	0.89	577	0	0	0	0	1	9	13	29	35	37	38	40	S000000606	54	83.462	0.055555556	0.00462963	0.583333333	0.885	1	1
chrIII	YCR014C	139185	140933	1749	54	2829	0.692	0.102	179	16	20	20	20	20	20	8	20	24	27	32	40	S000000607	169	96.682	0.319526627	0.030874786	1.617495712	0	0	0
chrIII	YCR015C	141217	142170	954	35	1734	0.788	0.202	193	1	15	16	18	19	22	11	23	27	40	41	45	S000000608	115	120.672	0.304347826	0.036687631	1.817610063	0	0	0
chrIII	YCR016W	143634	144506	873	16	786	0.417	0.22	192	7	23	29	30	45	58	2	9	13	13	19	20	S000000609	79	90.596	0.202531646	0.018327606	0.900343643	0.005	0	0
chrIII	YCR017C	144773	147634	2862	82	1154	0.626	0.088	251	10	12	17	20	24	25	9	40	43	48	48	48	S000000610	249	87.033	0.329317269	0.028651293	0.403214535	0	0	0
chrIII	YCR018C	148238	148903	666	38	2025	1.294	0.464	309	5	10	24	30	39	41	0	0	0	0	0	0	S000000611	61	91.729	0.62295082	0.057057057	3.040540541	0.295	0	1
chrIII	YCR018C-A	151608	151862	255	23	3994	2.025	0.537	137	0	0	0	0	0	0	17	32	37	39	45	48	S000007230	28	110.236	0.821428571	0.090196078	15.6627451	0.415	0	1
chrIII	YCR019W	152837	153928	1092	34	2931	0.587	0.14	153	1	13	16	21	36	36	9	15	17	19	22	23	S000000612	98	89.826	0.346938776	0.031135531	2.684065934	0	0	0
chrIII	YCR020C	154012	154659	648	27	1161	0.706	0.164	106	7	8	8	10	21	26	2	5	7	7	7	19	S000000613	76	117.465	0.355263158	0.041666667	1.791666667	0.005	0	0
chrIII	YCR020C-A	154830	155096	267	7	581	0.441	0.333	89	5	7	14	17	22	24	13	14	15	15	20	31	S000000614	22	82.707	0.318181818	0.026217228	2.176029963	0.11	0	0
chrIII	YCR020W-B	155320	155556	237	1	65	0.07	0.565	134	1	12	16	18	19	24	3	3	4	16	28	30	S000006439	20	84.746	0.05	0.004219409	0.274261603	0.59	1	1
chrIII	YCR021C	156109	157107	999	88	9742	1.412	0.086	86	1	4	4	5	9	11	0	5	11	31	43	48	S000000615	80	80.16	1.1	0.088088088	9.751751752	0	0	0
chrIII	YCR022C	157421	157765	345	46	1434	2.105	0.093	32	4	10	18	22	31	33	14	32	42	54	55	57	S000000616	27	78.488	1.703703704	0.133333333	4.156521739	0	0	0
chrIII	YCR023C	158538	160373	1836	62	3322	0.528	0.094	172	10	21	31	51	59	71	12	36	40	40	40	41	S000000617	173	94.278	0.358381503	0.033769063	1.809368192	0	0	0
chrIII	YCR024C	160744	162222	1479	9	138	0.091	0.427	632	3	20	26	31	32	35	2	20	34	56	66	106	S000000618	138	93.369	0.065217391	0.006085193	0.093306288	0.43	0	1
chrIII	YCR024C-B	162599	162865	267	35	3765	2.091	0.3	80	17	32	33	34	34	34	10	16	20	36	74	96	S000028818	22	82.707	1.590909091	0.131086142	14.1011236	0	0	0
chrIII	YCR024C-A	162945	163067	123	8	712	1.035	0.382	47	20	32	43	44	45	45	6	10	40	75	99	101	S000000619	12	98.361	0.666666667	0.06504065	5.788617886	0.13	0	0
chrIII	YCR025C	163446	163856	411	104	27952	4.359	0.058	24	21	36	42	54	73	74	42	77	89	98	99	101	S000000620	26	63.415	4	0.253041363	68.00973236	0	0	0
chrIII	YCR026C	164111	166339	2229	160	26366	1.26	0.056	124	28	82	123	149	152	168	22	49	75	82	85	89	S000000621	204	91.562	0.784313725	0.071781068	11.8286227	0	0	0
chrIII	YCR027C	167370	167999	630	17	595	0.414	0.214	135	4	5	10	38	45	51	9	9	26	26	43	49	S000000622	50	79.491	0.34	0.026984127	0.944444444	0	0	0
chrIII	YCR028C	170886	172424	1539	12	438	0.117	0.51	785	2	2	4	6	8	8	0	5	7	7	8	14	S000000623	140	91.027	0.085714286	0.007797271	0.28460039	0.195	0	0
chrIII	YCR028C-A	172950	173440	491	1	5	0.032	0.853	419	0	8	21	22	22	23	2	9	12	13	14	14	S000007222	53	108.163	0.018867925	0.00203666	0.010183299	0.7	1	1
chrIII	YCR030C	173826	176438	2613	71	4133	0.46	0.064	167	3	7	8	8	11	11	5	30	38	50	62	70	S000000626	231	88.438	0.307359307	0.027171833	1.58170685	0	0	0
chrIII	YCR031C	177500	178220	721	41	1805	1.276	0.132	95	22	29	33	40	42	45	13	48	77	109	122	122	S000000627	61	84.722	0.672131148	0.056865465	2.503467406	0.005	0	0
chrIII	YCR032W	179520	186023	6504	138	4903	0.45	0.049	319	4	23	25	57	68	74	21	47	50	55	59	60	S000000628	691	106.259	0.199710564	0.021217712	0.753843788	0	0	0
chrIII	YCR033W	186489	190169	3681	120	6183	0.743	0.049	179	5	9	42	47	50	53	10	14	18	18	20	27	S000000629	334	90.761	0.359281437	0.032599837	1.679706601	0	0	0
chrIII	YCR034W	190592	191635	1044	16	477	0.521	0.35	365	2	27	37	38	40	43	2	7	9	9	9	18	S000000630	96	92.042	0.166666667	0.01532567	0.456896552	0.015	0	0
chrIII	YCR035C	191834	193018	1185	7	31	0.204	0.716	849	5	7	7	11	11	17	0	8	8	11	12	21	S000000631	107	90.372	0.065420561	0.005907173	0.026160338	0.715	1	1
chrIII	YCR036W	193297	194298	1002	38	1635	1.434	0.247	247	11	15	15	15	15	21	8	12	13	14	20	24	S000000632	105	104.895	0.361904762	0.037924152	1.631736527	0.025	0	0
chrIII	YCR037C	194414	197185	2772	80	8164	1.077	0.079	220	8	15	16	27	27	27	5	26	37	40	42	42	S000000633	254	91.664	0.31496063	0.028860029	2.945165945	0	0	0
chrIII	YCR038C	197621	199549	1929	31	2790	0.648	0.256	494	5	13	30	34	34	35	0	0	0	0	0	1	S000000634	191	99.066	0.162303665	0.016070503	1.446345257	0.045	0	0
chrIII	YCR038W-A	199293	199418	126	2	42	0.664	0.746	94	0	0	1	1	3	8	2	8	8	8	8	8	S000007597	13	104	0.153846154	0.015873016	0.333333333	0.525	1	1
chrIII	YCR039C	199546	200178	633	0	0	0	1	633	7	9	9	10	10	10	0	0	0	0	3	4	S000000635	63	99.684	0	0	0	1	1	1
chrIII	YCR040W	200442	200969	528	0	0	0	1	528	0	0	0	0	2	3	0	1	4	6	7	7	S000000636	53	100.569	0	0	0	0.940349267	1	1
chrIII	YCR041W	200911	201243	333	3	31	0.354	0.67	223	0	0	0	0	0	2	3	7	9	9	9	9	S000000637	38	114.458	0.078947368	0.009009009	0.093093093	0.73	1	1
chrIII	YCR042C	201174	205397	4224	18	403	0.119	0.408	1722	1	1	1	1	1	1	0	2	5	7	7	7	S000000638	452	107.033	0.039823009	0.004261364	0.095407197	0.38	0	1
chrIII	YCR043C	206261	206644	384	15	1607	1.32	0.315	121	0	4	9	12	12	12	14	30	30	30	30	36	S000000639	33	86.162	0.454545455	0.0390625	4.184895833	0.07	0	0
chrIII	YCR044C	206877	207950	1074	3	45	0.094	0.67	720	10	29	40	40	41	42	8	23	28	30	34	42	S000000640	87	81.081	0.034482759	0.002793296	0.041899441	0.395	0	1
chrIII	YCR045C	208135	209610	1476	60	3290	1.701	0.088	130	15	22	22	22	23	29	10	22	26	28	44	44	S000000641	110	74.576	0.545454545	0.040650407	2.22899729	0	0	0
chrIII	YCR045W-A	208751	209101	351	9	150	0.977	0.262	92	4	6	11	25	25	26	3	6	9	20	20	43	S000028607	21	60	0.428571429	0.025641026	0.427350427	0.06	0	0
chrIII	YCR046C	209914	210423	510	10	1297	0.741	0.48	245	18	29	46	49	52	56	2	44	44	44	44	52	S000000642	26	51.081	0.384615385	0.019607843	2.543137255	0.225	0	1
chrIII	YCR047C	210718	211545	828	0	0	0	1	828	11	51	51	53	63	65	0	3	6	15	20	22	S000000643	49	59.25	0	0	0	0.5725	1	1
chrIII	YCR047W-A	211301	211507	207	0	0	0	1	207	0	0	0	23	25	36	0	2	10	20	25	26	S000028608	15	72.816	0	0	0	0.940349267	1	1
chrIII	YCR049C	211871	212317	447	28	1990	2.491	0.168	75	19	27	27	27	27	28	6	13	19	21	21	27	S000000645	19	42.601	1.473684211	0.062639821	4.451901566	0.02	0	0
chrIII	YCR048W	211929	213761	1833	90	5419	2.025	0.128	234	3	25	25	25	25	25	8	26	35	38	43	43	S000000644	115	62.773	0.782608696	0.049099836	2.956355701	0	0	0
chrIII	YCR050C	213464	213772	309	21	597	2.449	0.239	74	0	0	5	8	10	13	6	26	35	37	41	41	S000000646	22	71.429	0.954545455	0.067961165	1.932038835	0.04	0	0
chrIII	YCR051W	214071	214739	669	53	9230	2.543	0.103	69	20	39	46	46	48	56	5	6	6	6	7	7	S000000647	33	49.401	1.606060606	0.07922272	13.79671151	0	0	0
chrIII	YCR052W	214994	216445	1452	6	121	0.086	0.535	777	0	3	15	26	46	47	10	10	10	10	10	10	S000000648	106	73.053	0.056603774	0.004132231	0.083333333	0.77	1	1
chrIII	YCR053W	216697	218241	1545	1	11	0.012	0.808	1248	0	2	4	4	4	4	4	6	6	6	6	6	S000000649	151	97.798	0.006622517	0.000647249	0.007119741	0.965	1	1
chrIII	YCR054C	218376	220067	1692	6	313	0.058	0.842	1424	4	5	5	5	5	5	1	9	14	14	14	14	S000000650	183	108.22	0.032786885	0.003546099	0.18498818	0.91	1	1
chrIII	YCR057C	220457	223228	2772	5	51	0.028	0.796	2206	5	9	10	10	10	10	0	3	16	21	61	86	S000000653	239	86.25	0.020920502	0.001803752	0.018398268	0.92	1	1
chrIII	YCR059C	223454	224230	777	62	2393	1.451	0.066	51	14	14	14	15	15	15	41	47	54	80	111	116	S000000655	40	51.546	1.55	0.07979408	3.07979408	0	0	0
chrIII	YCR060W	224399	224734	336	24	3362	1.357	0.158	53	29	50	56	68	68	69	27	53	61	77	82	94	S000000656	27	80.597	0.888888889	0.071428571	10.00595238	0.01	0	0
chrIII	YCR061W	225563	227458	1896	209	30326	2.134	0.05	95	19	47	79	94	100	106	1	2	12	27	32	37	S000000657	122	64.38	1.713114754	0.110232068	15.99472574	0	0	0
chrIII	YCR064C	228095	228505	411	63	9093	2.578	0.107	44	5	12	19	20	27	40	7	50	82	84	86	86	S000000660	32	78.049	1.96875	0.153284672	22.12408759	0	0	0
chrIII	YCR063W	228318	228791	474	107	22531	3.842	0.12	57	27	50	51	56	61	70	39	43	46	49	56	60	S000000659	33	69.767	3.242424242	0.225738397	47.53375527	0	0	0
chrIII	YCR065W	229310	231004	1695	82	3813	0.766	0.08	135	8	9	11	56	84	91	0	4	21	22	24	25	S000000661	154	90.909	0.532467532	0.048377581	2.249557522	0	0	0
chrIII	YCR066W	231500	232963	1464	39	1098	0.4	0.122	178	10	26	30	37	41	50	7	16	21	25	26	27	S000000662	161	110.048	0.242236025	0.026639344	0.75	0	0	0
chrIII	YCR067C	233125	236322	3198	83	4774	0.375	0.058	185	10	18	21	22	25	30	3	29	63	91	93	95	S000000663	300	93.838	0.276666667	0.025953721	1.492808005	0	0	0
chrIII	YCR068W	237214	238776	1563	62	13141	0.703	0.103	161	3	13	47	50	51	51	10	11	13	18	20	20	S000000664	93	59.539	0.666666667	0.039667306	8.407549584	0	0	0
chrIII	YCR069W	239055	240011	957	41	2606	0.891	0.094	90	3	5	26	26	29	33	3	3	3	8	8	8	S000000665	80	83.682	0.5125	0.042842215	2.723092999	0	0	0
chrIII	YCR071C	240103	240543	441	1	7	0.045	0.78	344	3	7	12	17	21	25	1	8	8	8	8	8	S000000667	36	81.818	0.027777778	0.002267574	0.015873016	0.86	1	1
chrIII	YCR072C	240805	242352	1548	0	0	0	1	1548	9	13	14	14	19	22	5	19	26	31	35	38	S000000668	130	84.034	0	0	0	1	1	1
chrIII	YCR073C	242588	246583	3996	131	12685	0.727	0.054	215	21	25	25	25	25	25	12	33	73	73	80	85	S000000669	375	93.867	0.349333333	0.032782783	3.174424424	0	0	0
chrIII	YCR073W-A	246963	247910	948	63	5857	1.742	0.139	132	45	52	63	64	66	66	37	48	53	62	73	78	S000000718	56	59.134	1.125	0.066455696	6.178270042	0.01	0	0
chrIII	YCR075C	248033	248815	783	52	1773	1.667	0.172	135	31	45	52	57	64	74	14	24	25	30	34	35	S000000671	63	80.563	0.825396825	0.066411239	2.264367816	0.005	0	0
chrIII	YCR075W-A	248975	249202	228	2	80	0.215	0.575	131	14	30	35	38	57	61	5	11	17	20	25	29	S000028519	16	70.485	0.125	0.00877193	0.350877193	0.395	0	1
chrIII	YCR076C	249293	250045	753	29	1399	0.899	0.175	132	5	7	18	28	31	41	21	31	33	33	33	33	S000000672	48	63.83	0.604166667	0.038512616	1.857901726	0	0	0
chrIII	YCR077C	250238	252628	2391	13	155	0.126	0.712	1703	11	30	34	38	42	50	2	15	18	19	20	21	S000000673	200	83.682	0.065	0.005437056	0.064826432	0.17	0	0
chrIII	YCR079W	252845	254173	1329	37	784	0.629	0.114	152	13	15	15	15	15	15	13	18	25	31	33	33	S000002133	99	74.548	0.373737374	0.027840482	0.589917231	0	0	0
chrIII	YCR081W	254371	258654	4284	129	7174	0.605	0.058	250	5	18	20	22	22	34	28	44	49	67	67	71	S000000677	468	109.269	0.275641026	0.030112045	1.674603175	0	0	0
chrIII	YCR081C-A	258415	258651	237	19	1581	1.911	0.333	79	4	5	5	10	13	14	28	43	48	67	67	71	S000028609	20	84.746	0.95	0.080168776	6.670886076	0.01	0	0
chrIII	YCR082W	258883	259269	387	20	1663	1.297	0.3	116	16	40	57	57	62	65	18	33	34	38	40	42	S000000678	39	101.036	0.512820513	0.051679587	4.297157623	0	0	0
chrIII	YCR083W	259578	259961	384	13	1127	0.858	0.393	151	11	30	35	42	59	60	17	24	26	27	27	27	S000000679	32	83.551	0.40625	0.033854167	2.934895833	0.13	0	0
chrIII	YCR084C	260311	262452	2142	10	41	0.112	0.382	819	3	6	11	12	27	50	0	0	2	8	11	22	S000000680	158	73.797	0.063291139	0.004668534	0.01914099	0.075	0	0
chrIII	YCR085W	262916	263269	354	39	13869	2.651	0.178	63	7	8	8	8	8	8	9	9	15	18	27	33	S000000681	41	116.147	0.951219512	0.110169492	39.1779661	0.005	0	0
chrIII	YCR086W	263392	263964	573	24	1056	0.976	0.185	106	5	18	23	24	25	25	11	15	23	47	70	72	S000000682	44	76.923	0.545454545	0.041884817	1.842931937	0.01	0	0
chrIII	YCR087W	263976	264491	516	38	4784	1.699	0.176	91	4	10	16	24	46	46	16	40	49	56	57	57	S000000683	45	87.379	0.844444444	0.073643411	9.271317829	0	0	0
chrIII	YCR087C-A	264006	264467	462	30	4185	1.486	0.197	91	9	17	27	31	53	53	13	37	42	52	54	54	S000007223	36	78.091	0.833333333	0.064935065	9.058441558	0.01	0	0
chrIII	YCR088W	265068	266846	1779	39	1380	0.493	0.254	452	23	51	61	73	83	86	2	27	34	36	38	42	S000000684	138	77.615	0.282608696	0.021922428	0.775716695	0.005	0	0
chrIII	YCR089W	267434	272263	4830	137	13406	0.668	0.122	589	5	9	38	40	43	45	2	9	13	25	27	30	S000000685	420	86.975	0.326190476	0.028364389	2.775569358	0	0	0
chrIII	YCR090C	272315	272863	549	26	1956	1.258	0.104	57	4	8	10	11	13	19	12	30	31	36	39	50	S000000686	54	98.54	0.481481481	0.047358834	3.56284153	0	0	0
chrIII	YCR091W	274404	276566	2163	78	10435	1.224	0.072	156	6	23	25	28	31	38	0	4	6	13	17	18	S000000687	199	92.044	0.391959799	0.036061026	4.824318077	0	0	0
chrIII	YCR092C	276764	279820	3057	90	6797	1.111	0.06	184	3	3	4	5	10	10	12	20	23	23	23	23	S000000688	297	97.186	0.303030303	0.029440628	2.223421655	0	0	0
chrIII	YCR093W	280117	286443	6327	12	174	0.047	0.276	1748	6	15	18	19	22	26	1	13	13	13	13	13	S000000689	642	101.486	0.018691589	0.001896633	0.027501185	0.9	1	1
chrIII	YCR094W	286762	287937	1176	12	153	0.358	0.328	386	2	15	18	18	18	18	0	1	1	1	1	19	S000000690	118	100.426	0.101694915	0.010204082	0.130102041	0.285	0	1
chrIII	YCR095C	288170	289258	1089	7	25	0.203	0.75	817	4	4	10	10	10	22	4	19	24	30	31	33	S000000691	122	112.132	0.057377049	0.006427916	0.022956841	0.465	1	1
chrIII	YCR095W-A	289639	289797	159	18	1019	3.339	0.189	30	4	21	25	25	25	26	4	9	10	17	21	29	S000029724	20	126.582	0.9	0.113207547	6.408805031	0.005	0	0
chrIII	YCR096C	293179	293538	360	0	0	0	1	360	0	1	5	15	16	21	0	3	11	16	21	24	S000000692	38	105.85	0	0	0	0.940349267	1	1
chrIII	YCR097W	293835	294321	487	39	3104	2.025	0.195	95	16	19	19	19	23	28	10	11	12	12	24	31	S000000694	55	113.169	0.709090909	0.080082136	6.373716632	0	0	0
chrIII	YCR097W-A	294439	294705	267	5	778	0.449	0.596	159	10	28	32	49	49	50	8	11	15	19	39	44	S000007632	36	135.338	0.138888889	0.018726592	2.913857678	0.43	0	1
chrIII	YCR098C	297049	298605	1557	46	2200	0.659	0.107	166	0	1	7	13	17	22	1	8	26	50	67	73	S000000695	132	84.833	0.348484848	0.029543995	1.412973667	0.005	0	0
chrIII	YCR099C	300832	301299	468	8	643	0.323	0.34	159	5	7	8	14	21	50	2	2	3	6	7	12	S000000696	46	98.501	0.173913043	0.017094017	1.373931624	0.065	0	0
chrIII	YCR100C	301271	302221	951	20	977	0.408	0.148	141	0	2	3	4	8	15	1	2	5	11	18	37	S000000697	93	97.895	0.215053763	0.021030494	1.027339642	0.085	0	0
chrIII	YCR101C	302482	303030	549	19	2097	0.678	0.206	113	0	1	3	4	4	5	9	11	13	24	27	27	S000000698	55	100.365	0.345454545	0.034608379	3.819672131	0.06	0	0
chrIII	YCR102C	304361	305467	1107	15	1727	0.264	0.222	246	8	13	26	46	53	54	3	3	6	8	11	16	S000000699	78	70.524	0.192307692	0.013550136	1.560072267	0.1	0	0
chrIII	YCR102W-A	306735	306932	198	4	223	0.385	0.364	72	4	5	11	18	30	31	3	5	6	6	10	14	S000007231	21	106.599	0.19047619	0.02020202	1.126262626	0.085	0	0
chrIII	YCR104W	307801	308175	375	11	527	0.537	0.299	112	0	0	14	17	20	22	2	4	10	16	18	29	S000000701	25	66.845	0.44	0.029333333	1.405333333	0.055	0	0
chrIII	YCR105W	309070	310155	1086	68	7076	1.175	0.095	103	1	7	11	11	15	20	13	34	39	76	79	82	S000000702	96	88.479	0.708333333	0.062615101	6.515653775	0	0	0
chrIII	YCR106W	310958	313456	2499	71	6313	0.533	0.06	150	15	52	59	78	80	81	5	18	25	25	27	27	S000000703	255	102.082	0.278431373	0.028411365	2.526210484	0	0	0
chrIII	YCR107W	313890	314981	1092	17	728	0.278	0.258	282	3	20	21	22	28	30	0	2	7	13	21	26	S000000704	84	76.994	0.202380952	0.015567766	0.666666667	0.035	0	0
chrIII	YCR108C	315997	316188	192	39	30448	3.848	0.224	43	4	16	21	25	26	29	18	39	45	45	45	45	S000028536	13	68.063	3	0.203125	158.5833333	0.005	0	0
chrIV	YDL248W	1802	2953	1152	13	1270	0.951	0.301	347	8	18	18	18	20	38	0	0	0	1	1	1	S000002407	117	101.651	0.111111111	0.011284722	1.102430556	0.43	0	1
chrIV	YDL247W-A	3762	3836	75	0	0	0	1	75	0	1	1	1	1	2	0	0	17	17	17	27	S000007602	8	108.108	0	0	0	0.940349267	1	1
chrIV	YDL247W	5985	7814	1830	3	78	0.124	0.973	1780	0	0	0	10	10	10	2	2	2	2	2	3	S000002406	150	82.012	0.02	0.001639344	0.042622951	0.76	1	1
chrIV	YDL246C	8683	9756	1074	5	404	0.274	0.67	720	0	0	0	0	0	0	0	0	0	0	0	0	S000002405	84	78.285	0.05952381	0.004655493	0.376163873	0.945	1	1
chrIV	YDL245C	11657	13360	1704	11	1897	0.2	0.466	794	0	0	0	5	5	5	0	0	0	2	2	4	S000002404	136	79.859	0.080882353	0.006455399	1.113262911	0.78	1	1
chrIV	YDL244W	16204	17226	1023	32	5708	1.022	0.289	296	0	0	0	0	0	0	1	4	11	12	14	22	S000002403	76	74.364	0.421052632	0.031280547	5.579667644	0.045	0	0
chrIV	YDL243C	17577	18566	990	21	1048	0.66	0.166	164	12	16	17	17	24	24	2	6	12	26	35	55	S000002402	75	75.834	0.28	0.021212121	1.058585859	0.025	0	0
chrIV	YDL242W	18959	19312	354	41	14080	3.602	0.113	40	6	10	12	15	19	22	17	23	24	41	57	65	S000002401	38	107.649	1.078947368	0.115819209	39.7740113	0.005	0	0
chrIV	YDL241W	20635	21006	372	26	4166	1.894	0.169	63	18	35	52	70	80	89	7	13	18	21	25	64	S000002400	32	86.253	0.8125	0.069892473	11.19892473	0.01	0	0
chrIV	YDL240C-A	22471	22608	138	56	43980	10.273	0.116	16	11	30	50	51	57	67	4	9	12	24	26	28	S000007601	16	116.788	3.5	0.405797101	318.6956522	0	0	0
chrIV	YDL240W	22823	25876	3054	65	3962	0.458	0.102	312	4	7	41	59	60	69	1	5	7	10	11	11	S000002399	301	98.592	0.215946844	0.021283563	1.297314997	0.005	0	0
chrIV	YDL239C	26403	28775	2373	48	3310	0.365	0.149	354	3	6	15	17	18	18	1	4	5	15	16	18	S000002398	268	112.985	0.179104478	0.02022756	1.394858828	0.015	0	0
chrIV	YDL238C	28985	30454	1470	58	5854	0.681	0.095	139	3	4	10	13	13	15	9	26	28	35	35	44	S000002397	124	84.411	0.467741935	0.039455782	3.982312925	0	0	0
chrIV	YDL237W	30657	31829	1173	38	3067	0.643	0.125	147	15	25	26	27	32	32	4	12	32	33	39	65	S000002396	117	99.829	0.324786325	0.032395567	2.614663257	0	0	0
chrIV	YDL236W	32296	33234	939	48	4593	1.012	0.104	98	22	35	44	48	50	53	10	31	31	32	34	35	S000002395	87	92.751	0.551724138	0.051118211	4.891373802	0	0	0
chrIV	YDL235C	33415	33918	504	0	0	0	1	504	29	32	42	46	53	57	1	1	6	9	16	20	S000002394	52	103.38	0	0	0	1	1	1
chrIV	YDL234C	34237	36477	2241	79	4565	0.633	0.087	196	27	27	28	28	35	43	2	19	31	40	43	48	S000002393	213	95.089	0.370892019	0.03525212	2.037037037	0	0	0
chrIV	YDL233W	36797	38173	1377	63	5844	0.781	0.152	209	22	43	49	52	57	61	7	29	30	37	54	62	S000002392	128	93.023	0.4921875	0.045751634	4.244008715	0	0	0
chrIV	YDL232W	38487	38597	111	4	256	0.586	0.523	58	0	22	27	30	30	41	4	14	32	50	54	59	S000002391	12	109.091	0.333333333	0.036036036	2.306306306	0.225	0	1
chrIV	YDL231C	38867	42244	3378	195	22998	0.912	0.041	139	9	13	14	21	24	25	9	47	69	72	84	99	S000002390	319	94.463	0.611285266	0.057726465	6.808170515	0	0	0
chrIV	YDL230W	42700	43707	1008	81	9848	1.332	0.062	62	14	25	42	48	51	52	12	24	38	43	43	46	S000002389	69	68.52	1.173913043	0.080357143	9.76984127	0	0	0
chrIV	YDL229W	44065	45906	1842	88	6025	0.8	0.258	476	17	35	44	53	58	60	5	16	32	35	37	41	S000002388	150	81.477	0.586666667	0.047774159	3.270901194	0.005	0	0
chrIV	YDL228C	45277	45918	642	35	2824	0.921	0.249	160	2	7	7	7	17	27	5	21	38	42	43	47	S000002387	57	88.924	0.614035088	0.054517134	4.398753894	0.02	0	0
chrIV	YDL227C	46271	48031	1761	134	21744	1.269	0.094	166	8	30	36	40	42	42	1	5	11	20	26	37	S000002386	145	82.386	0.924137931	0.076093129	12.34752981	0	0	0
chrIV	YDL226C	51115	52173	1059	5	283	0.068	0.455	482	2	8	18	25	28	39	0	9	12	13	14	15	S000002385	101	95.463	0.04950495	0.004721435	0.267233239	0.32	0	1
chrIV	YDL225W	52445	54100	1656	20	278	0.171	0.197	326	9	11	11	11	11	16	12	19	19	22	26	26	S000002384	141	85.196	0.141843972	0.012077295	0.167874396	0.025	0	0
chrIV	YDL224C	54397	56346	1950	45	1104	0.372	0.168	327	2	10	13	14	15	16	0	0	4	46	50	53	S000002383	167	85.685	0.269461078	0.023076923	0.566153846	0	0	0
chrIV	YDL223C	57265	60405	3141	196	16692	1.153	0.033	103	4	7	18	18	22	22	13	18	27	68	91	103	S000002382	283	90.127	0.692579505	0.062400509	5.314231137	0	0	0
chrIV	YDL222C	60872	61801	930	133	16552	3.153	0.049	46	12	16	22	26	31	42	6	18	40	47	71	71	S000002381	63	67.815	2.111111111	0.143010753	17.79784946	0	0	0
chrIV	YDL221W	62011	62562	552	104	16593	3.962	0.168	93	14	19	26	46	62	74	0	19	38	38	38	38	S000002380	33	59.891	3.151515152	0.188405797	30.05978261	0	0	0
chrIV	YDL220C	62244	65018	2775	124	24158	0.707	0.459	1273	19	44	48	53	62	64	0	6	9	12	24	31	S000002379	215	77.505	0.576744186	0.044684685	8.705585586	0.375	0	1
chrIV	YDL219W	65242	65765	524	10	296	0.289	0.324	170	4	6	7	7	9	9	1	4	18	23	27	31	S000002378	54	103.25	0.185185185	0.019083969	0.564885496	0.015	0	0
chrIV	YDL218W	66493	67446	954	41	2326	0.583	0.107	102	5	5	11	12	15	16	5	8	10	10	10	15	S000002377	70	73.452	0.585714286	0.042976939	2.438155136	0	0	0
chrIV	YDL217C	67983	68606	624	2	126	0.043	0.923	576	0	1	2	6	9	14	1	6	23	34	37	43	S000002376	44	70.626	0.045454545	0.003205128	0.201923077	0.97	1	1
chrIV	YDL216C	68997	70319	1323	46	3216	0.484	0.127	168	21	36	37	37	37	39	17	33	38	40	50	53	S000002375	120	90.772	0.383333333	0.034769463	2.430839002	0	0	0
chrIV	YDL215C	70640	73918	3279	186	45957	0.805	0.05	165	7	23	26	32	32	37	7	28	48	69	79	80	S000002374	350	106.772	0.531428571	0.056724611	14.01555352	0.005	0	0
chrIV	YDL214C	74446	76545	2100	190	20549	1.476	0.074	156	29	48	76	85	114	122	7	22	45	66	73	85	S000002373	175	83.373	1.085714286	0.09047619	9.785238095	0	0	0
chrIV	YDL213C	77289	77966	678	30	3748	0.676	0.201	136	13	32	51	61	72	76	26	38	55	55	57	67	S000002372	53	78.287	0.566037736	0.044247788	5.528023599	0	0	0
chrIV	YDL212W	78426	79058	633	2	471	0.047	0.858	543	0	25	37	41	48	64	4	7	15	19	23	48	S000002371	53	83.861	0.037735849	0.003159558	0.744075829	0.95	1	1
chrIV	YDL211C	79294	80412	1119	60	5641	0.831	0.136	152	3	9	10	10	34	37	3	21	27	31	39	42	S000002370	109	97.496	0.550458716	0.053619303	5.041108132	0	0	0
chrIV	YDL210W	84270	85985	1716	93	8866	0.979	0.066	114	9	15	41	56	59	60	8	18	18	18	18	18	S000002369	142	82.799	0.654929577	0.054195804	5.166666667	0	0	0
chrIV	YDL209C	86207	87226	1020	3	275	0.056	0.679	693	10	18	30	41	48	54	3	9	9	11	11	11	S000002368	92	90.285	0.032608696	0.002941176	0.269607843	0.905	1	1
chrIV	YDL208W	87512	87982	471	4	170	0.194	0.82	386	0	6	6	6	6	15	15	20	20	20	20	20	S000002367	39	82.979	0.102564103	0.008492569	0.360934183	0.945	1	1
chrIV	YDL207W	88248	89864	1617	2	93	0.027	0.981	1586	0	16	18	18	18	18	22	44	51	59	65	66	S000002366	131	81.064	0.015267176	0.001236858	0.057513915	0.955	1	1
chrIV	YDL206W	90176	92464	2289	68	6721	0.67	0.079	181	9	29	31	31	31	31	4	6	6	7	7	8	S000002365	239	104.458	0.284518828	0.029707296	2.936216689	0	0	0
chrIV	YDL205C	92762	93745	984	4	25	0.088	0.448	441	2	6	15	15	17	18	1	1	17	29	31	33	S000002364	86	87.487	0.046511628	0.004065041	0.025406504	0.535	1	1
chrIV	YDL204W	94605	95786	1182	46	2847	0.953	0.078	92	7	20	31	31	31	31	2	4	8	10	13	13	S000002363	100	84.674	0.46	0.03891709	2.408629442	0	0	0
chrIV	YDL203C	96082	97953	1872	48	1189	0.648	0.134	250	3	5	8	9	13	20	4	10	12	12	12	17	S000002362	178	95.136	0.269662921	0.025641026	0.635149573	0.005	0	0
chrIV	YDL202W	98475	99224	750	11	727	0.374	0.847	635	2	3	18	25	26	26	5	30	41	42	45	48	S000002361	69	92.123	0.15942029	0.014666667	0.969333333	0.52	1	1
chrIV	YDL201W	99561	100421	861	39	812	1.192	0.179	154	5	23	33	33	33	37	7	14	17	21	24	32	S000002360	84	97.674	0.464285714	0.045296167	0.943089431	0	0	0
chrIV	YDL200C	100501	101067	567	30	1262	1.514	0.222	126	7	10	15	16	22	22	7	15	22	22	23	25	S000002359	53	93.64	0.566037736	0.052910053	2.225749559	0	0	0
chrIV	YDL199C	101290	103353	2064	87	6393	1.155	0.136	281	7	14	26	35	38	47	7	39	39	39	39	55	S000002358	184	89.19	0.472826087	0.042151163	3.097383721	0	0	0
chrIV	YDL198C	103649	104551	903	2	2	0.053	0.561	507	12	46	55	60	62	63	3	18	35	46	47	48	S000002357	84	93.126	0.023809524	0.002214839	0.002214839	0.675	1	1
chrIV	YDL197C	104917	106494	1578	93	6334	1.655	0.103	163	15	32	32	32	32	34	6	19	24	24	24	24	S000002356	117	74.192	0.794871795	0.058935361	4.013941698	0	0	0
chrIV	YDL196W	106741	107070	330	17	483	1.37	0.4	132	13	22	24	26	27	37	0	0	0	0	0	0	S000002355	17	51.672	1	0.051515152	1.463636364	0.075	0	0
chrIV	YDL195W	107208	111029	3822	6	9	0.037	0.468	1787	0	0	5	13	14	15	3	18	26	28	31	31	S000002354	322	84.271	0.01863354	0.001569859	0.002354788	0.88	1	1
chrIV	YDL194W	111580	114234	2655	82	5081	0.827	0.056	149	5	6	34	34	34	34	2	7	9	10	10	11	S000002353	207	77.995	0.396135266	0.030885122	1.913747646	0	0	0
chrIV	YDL193W	114672	115799	1128	3	59	0.066	0.607	685	1	6	8	9	12	18	4	6	21	21	21	37	S000002352	98	86.957	0.030612245	0.002659574	0.052304965	0.505	1	1
chrIV	YDL192W	116321	116866	546	12	41	0.612	0.229	125	7	22	32	32	32	32	1	6	12	14	15	15	S000002351	54	99.083	0.222222222	0.021978022	0.075091575	0.005	0	0
chrIV	YDL191W	117664	118517	854	1	2	0.034	0.726	620	1	3	23	28	30	36	3	4	8	8	8	11	S000002350	82	96.131	0.012195122	0.00117096	0.00234192	0.885	1	1
chrIV	YDL190C	118707	121592	2886	55	2938	0.469	0.124	357	1	4	4	4	5	19	1	4	21	33	42	45	S000002349	262	90.815	0.209923664	0.019057519	1.018018018	0	0	0
chrIV	YDL189W	122078	123589	1512	76	8241	0.92	0.104	158	9	30	31	31	34	34	15	27	43	46	46	54	S000002348	144	95.301	0.527777778	0.05026455	5.450396825	0	0	0
chrIV	YDL188C	123865	124998	1134	56	2400	0.764	0.198	224	3	17	24	28	29	37	6	14	22	24	29	36	S000002347	100	88.261	0.56	0.049382716	2.116402116	0	0	0
chrIV	YDL187C	125509	125838	330	31	4567	1.284	0.294	97	2	10	23	26	30	48	5	9	15	30	30	31	S000002346	27	82.067	1.148148148	0.093939394	13.83939394	0.01	0	0
chrIV	YDL186W	125616	126449	834	37	4010	0.594	0.116	97	21	25	47	52	57	59	15	15	15	15	17	17	S000002345	56	67.227	0.660714286	0.044364508	4.808153477	0	0	0
chrIV	YDL185C-A	126608	126835	228	0	0	0	1	228	6	18	21	24	47	53	0	0	0	0	0	1	S000007600	28	123.348	0	0	0	1	1	1
chrIV	YDL185W	126787	130002	3216	10	91	0.037	0.471	1516	0	0	5	13	18	49	10	17	26	47	54	55	S000002344	282	87.714	0.035460993	0.003109453	0.02829602	0.525	1	1
chrIV	YDL184C	130407	130484	78	4	239	0.634	0.679	53	8	33	42	42	42	42	28	51	85	89	90	132	S000002343	4	51.948	1	0.051282051	3.064102564	0.26	0	1
chrIV	YDL183C	130871	131833	963	30	2424	0.371	0.13	125	36	49	73	90	90	90	5	41	49	69	88	113	S000002342	89	92.516	0.337078652	0.031152648	2.517133956	0.015	0	0
chrIV	YDL182W	133437	134723	1287	113	25032	1.109	0.155	199	23	47	95	124	133	138	53	88	102	109	114	119	S000002341	114	88.647	0.99122807	0.087801088	19.44988345	0	0	0
chrIV	YDL181W	135179	135436	258	54	6198	2.683	0.147	38	20	51	93	102	105	116	10	45	50	56	63	67	S000002340	19	73.93	2.842105263	0.209302326	24.02325581	0	0	0
chrIV	YDL180W	135896	137539	1644	89	9825	0.675	0.1	164	8	20	38	71	101	105	16	19	30	40	47	53	S000002339	159	96.774	0.559748428	0.054136253	5.976277372	0	0	0
chrIV	YDL179W	138291	139205	915	46	3724	0.551	0.093	85	4	15	27	30	42	48	4	22	24	25	30	36	S000002338	80	87.527	0.575	0.050273224	4.069945355	0	0	0
chrIV	YDL178W	139522	141114	1593	72	9593	0.465	0.126	200	14	34	41	44	47	56	6	15	15	37	40	42	S000002337	146	91.709	0.493150685	0.04519774	6.021971124	0	0	0
chrIV	YDL177C	141209	141721	513	26	1529	0.549	0.306	157	6	11	18	22	30	38	22	41	48	49	55	57	S000002336	48	93.75	0.541666667	0.050682261	2.980506823	0.01	0	0
chrIV	YDL176W	142097	144223	2127	66	3850	0.341	0.1	213	5	18	37	37	42	46	12	14	20	22	28	30	S000002335	214	100.659	0.308411215	0.031029619	1.810061119	0	0	0
chrIV	YDL175C	144484	145518	1035	35	724	0.445	0.176	182	0	11	17	18	19	22	13	38	44	50	56	60	S000002334	94	90.909	0.372340426	0.033816425	0.699516908	0.005	0	0
chrIV	YDL174C	145826	147589	1764	115	10307	1.038	0.039	69	2	27	35	36	37	50	32	86	135	135	135	136	S000002333	137	77.708	0.839416058	0.065192744	5.842970522	0	0	0
chrIV	YDL173W	148191	149078	888	2	3	0.034	0.813	722	2	40	81	97	105	109	2	19	25	29	39	43	S000002332	59	66.516	0.033898305	0.002252252	0.003378378	0.74	1	1
chrIV	YDL172C	148607	149086	480	3	10	0.094	0.638	306	0	0	0	47	62	66	1	24	31	34	44	47	S000002331	37	77.244	0.081081081	0.00625	0.020833333	0.29	0	1
chrIV	YDL171C	149203	155640	6438	316	29359	0.791	0.023	148	1	2	2	2	4	49	4	7	31	49	51	52	S000002330	598	92.9	0.528428094	0.049083566	4.560267164	0.01	0	0
chrIV	YDL170W	156318	157904	1587	83	4725	0.91	0.095	150	18	26	47	49	52	53	16	31	38	41	53	78	S000002329	170	107.188	0.488235294	0.052299937	2.97731569	0	0	0
chrIV	YDL169C	158064	158735	672	41	4093	1.35	0.115	77	17	31	37	41	45	50	14	41	47	67	71	72	S000002328	52	77.496	0.788461538	0.061011905	6.09077381	0	0	0
chrIV	YDL168W	159604	160764	1161	50	3952	0.91	0.071	83	16	41	41	53	56	71	7	11	17	23	30	33	S000002327	89	76.724	0.561797753	0.043066322	3.403962102	0	0	0
chrIV	YDL167C	160995	163154	2160	97	6784	1.002	0.073	158	4	12	14	15	18	37	8	26	27	27	27	27	S000002326	205	94.951	0.473170732	0.044907407	3.140740741	0	0	0
chrIV	YDL166C	163449	164042	594	1	2	0.037	0.953	566	2	22	27	31	40	45	0	0	0	0	0	0	S000002325	49	82.631	0.020408163	0.001683502	0.003367003	0.915	1	1
chrIV	YDL165W	164290	164865	576	0	0	0	1	576	0	0	0	0	13	19	5	11	11	11	12	12	S000002324	40	69.565	0	0	0	0.940349267	1	1
chrIV	YDL164C	164987	167254	2268	3	8	0.025	0.575	1305	8	10	10	10	10	12	2	13	34	36	36	41	S000002323	202	89.105	0.014851485	0.001322751	0.003527337	0.89	1	1
chrIV	YDL163W	166956	167258	303	0	0	0	1	303	0	0	0	0	1	1	2	13	34	36	36	41	S000002322	20	66.225	0	0	0	0.940349267	1	1
chrIV	YDL162C	167359	167715	357	52	6972	3.427	0.09	32	2	2	2	2	2	3	3	8	9	10	13	18	S000002321	26	73.034	2	0.145658263	19.52941176	0	0	0
chrIV	YDL161W	167714	169078	1365	37	2220	0.611	0.204	278	22	38	42	42	42	42	10	16	23	40	42	43	S000002320	104	76.246	0.355769231	0.027106227	1.626373626	0	0	0
chrIV	YDL160C-A	169366	169608	243	19	2775	2.002	0.21	51	5	13	22	22	23	28	19	32	32	32	33	33	S000028520	26	107.438	0.730769231	0.0781893	11.41975309	0.02	0	0
chrIV	YDL160C	170410	171930	1521	4	49	0.068	0.581	884	0	0	7	20	25	32	0	0	0	7	10	12	S000002319	137	90.132	0.02919708	0.002629849	0.032215648	0.36	0	1
chrIV	YDL159W-A	172182	172313	132	0	0	0	1	132	0	0	0	1	1	2	27	38	47	49	52	55	S000007599	13	99.237	0	0	0	0.940349267	1	1
chrIV	YDL159W	172481	174028	1548	63	1991	1.288	0.102	158	25	37	37	37	37	37	7	8	12	60	63	69	S000002318	145	93.73	0.434482759	0.040697674	1.286175711	0	0	0
chrIV	YDL159C-B	173056	173232	177	8	179	1.365	0.232	41	4	11	19	46	46	47	0	4	8	10	16	28	S000028612	18	102.273	0.444444444	0.04519774	1.011299435	0.04	0	0
chrIV	YDL158C	173866	174174	309	12	507	1.241	0.307	95	2	6	8	10	14	22	1	9	21	29	30	41	S000002317	44	142.857	0.272727273	0.038834951	1.640776699	0.055	0	0
chrIV	YDL157C	174232	174588	357	23	2194	2.088	0.185	66	0	7	9	13	16	27	36	55	63	63	77	80	S000002316	28	78.652	0.821428571	0.06442577	6.145658263	0.045	0	0
chrIV	YDL156W	174918	176486	1569	79	4395	1.571	0.104	163	2	19	24	29	31	34	13	18	23	24	24	27	S000002315	132	84.184	0.598484848	0.050350542	2.801147228	0	0	0
chrIV	YDL155W	176773	178056	1284	40	3059	0.861	0.207	266	1	6	15	20	31	32	2	4	13	13	19	21	S000002314	108	84.178	0.37037037	0.031152648	2.382398754	0	0	0
chrIV	YDL154W	178334	181039	2706	101	4590	1.224	0.098	265	1	3	4	5	14	20	4	6	6	6	6	6	S000002313	276	102.033	0.365942029	0.037324464	1.696230599	0	0	0
chrIV	YDL153C	181186	183018	1833	1	5	0.017	0.528	967	5	7	7	9	17	19	0	0	1	1	1	6	S000002312	168	91.703	0.005952381	0.000545554	0.002727769	0.935	1	1
chrIV	YDL152W	182822	183187	366	0	0	0	1	366	0	0	0	1	1	1	0	1	1	1	1	16	S000002311	35	95.89	0	0	0	0.940349267	1	1
chrIV	YDL151C	183318	183899	582	1	1	0.061	0.995	579	0	0	0	0	0	0	0	0	0	3	6	7	S000002310	45	77.453	0.022222222	0.001718213	0.001718213	0.82	1	1
chrIV	YDL150W	183343	184611	1269	6	198	0.161	0.665	844	1	1	1	1	1	1	8	31	34	36	39	40	S000002309	109	85.962	0.055045872	0.004728132	0.156028369	0.925	1	1
chrIV	YDL149W	184925	187918	2994	74	2772	1.18	0.091	272	12	39	44	44	44	44	11	13	22	22	22	22	S000002308	301	100.568	0.245847176	0.024716099	0.925851703	0.005	0	0
chrIV	YDL148C	188154	190586	2433	10	131	0.18	0.954	2321	1	8	16	19	20	23	0	2	2	2	2	2	S000002307	234	96.217	0.042735043	0.004110152	0.053842992	0.95	1	1
chrIV	YDL147W	190924	192261	1338	7	1814	0.255	0.788	1054	0	2	2	2	2	2	4	13	13	14	15	16	S000002306	135	100.972	0.051851852	0.005231689	1.355754858	0.83	1	1
chrIV	YDL146W	192750	194225	1476	22	434	0.588	0.171	252	0	0	9	9	9	9	3	15	20	20	20	20	S000002305	155	105.085	0.141935484	0.014905149	0.29403794	0.03	0	0
chrIV	YDL145C	194571	198176	3606	18	314	0.186	0.239	862	5	11	13	13	14	15	0	0	5	9	18	20	S000002304	304	84.327	0.059210526	0.004991681	0.087077094	0.775	1	1
chrIV	YDL144C	198662	199732	1071	84	8647	4.856	0.085	91	14	15	15	15	15	15	11	11	11	11	11	11	S000002303	67	62.617	1.253731343	0.078431373	8.073762838	0	0	0
chrIV	YDL143W	199996	201582	1587	1	2	0.028	0.924	1466	0	6	16	20	31	31	17	21	26	33	62	63	S000002302	135	85.12	0.007407407	0.00063012	0.001260239	0.97	1	1
chrIV	YDL142C	201719	202570	852	80	6495	4.592	0.087	74	10	20	20	20	20	20	26	49	55	55	55	55	S000002301	83	97.532	0.963855422	0.093896714	7.623239437	0	0	0
chrIV	YDL141W	203039	205111	2073	3	8	0.038	0.543	1125	5	14	46	58	62	63	2	5	11	11	11	11	S000002300	194	93.629	0.015463918	0.001447178	0.003859141	0.915	1	1
chrIV	YDL140C	205360	210561	5202	22	554	0.064	0.601	3129	3	6	6	6	7	7	0	0	0	0	0	4	S000002299	466	89.598	0.0472103	0.004229143	0.106497501	0.735	1	1
chrIV	YDL139C	211375	212046	672	0	0	0	1	672	39	40	40	40	40	40	3	19	24	47	107	110	S000002298	57	84.948	0	0	0	1	1	1
chrIV	YDL138W	213351	215642	2292	140	8929	0.959	0.047	107	11	22	44	68	71	71	4	49	120	129	142	159	S000002297	184	80.314	0.760869565	0.061082024	3.895724258	0	0	0
chrIV	YDL137W	216158	217074	917	83	7861	1.299	0.067	61	13	73	121	128	132	138	10	42	68	76	76	88	S000002296	84	91.703	0.988095238	0.090512541	8.572519084	0	0	0
chrIV	YDL136W	217600	218367	768	33	4007	0.558	0.441	339	25	58	94	97	105	136	3	17	21	28	57	61	S000002295	79	102.999	0.417721519	0.04296875	5.217447917	0.27	0	1
chrIV	YDL135C	218680	219288	609	41	3521	0.785	0.153	93	12	24	24	28	38	48	17	44	58	62	65	68	S000002294	63	103.618	0.650793651	0.067323481	5.781609195	0	0	0
chrIV	YDL134C	219662	220771	1110	45	1211	0.428	0.152	169	15	30	45	50	62	62	4	7	17	44	58	65	S000002292	94	84.761	0.478723404	0.040540541	1.090990991	0	0	0
chrIV	YDL133C-A	221724	221801	78	2	15	0.256	0.462	36	7	15	28	32	40	44	20	59	68	84	90	96	S000002293	5	64.935	0.4	0.025641026	0.192307692	0.16	0	0
chrIV	YDL133W	222427	223740	1314	87	4998	0.645	0.105	138	8	27	54	66	78	80	6	15	15	15	15	15	S000002291	116	88.347	0.75	0.066210046	3.803652968	0	0	0
chrIV	YDL132W	224304	226751	2448	7	577	0.027	0.393	963	0	0	2	12	15	23	23	55	79	87	94	97	S000002290	247	100.94	0.028340081	0.002859477	0.235702614	0.91	1	1
chrIV	YDL131W	227393	228715	1323	72	9763	0.676	0.157	208	2	30	61	62	62	62	23	41	74	78	106	113	S000002289	131	99.092	0.549618321	0.054421769	7.379440665	0.005	0	0
chrIV	YDL130W-A	229171	229431	261	28	2829	1.37	0.192	50	18	51	66	70	74	77	9	56	87	87	94	102	S000007232	23	88.462	1.217391304	0.107279693	10.83908046	0.005	0	0
chrIV	YDL130W	229906	230527	622	34	1612	0.587	0.376	234	10	37	87	106	124	124	12	35	74	80	83	93	S000002288	49	78.905	0.693877551	0.054662379	2.591639871	0.04	0	0
chrIV	YDL129W	231024	231899	876	41	2156	0.479	0.126	110	10	47	69	76	88	95	4	10	27	41	43	45	S000002287	66	75.429	0.621212121	0.046803653	2.461187215	0	0	0
chrIV	YDL128W	232652	233887	1236	51	3883	0.455	0.091	113	9	33	48	51	54	63	2	15	27	39	43	51	S000002286	102	82.591	0.5	0.041262136	3.141585761	0	0	0
chrIV	YDL127W	234927	235853	927	83	4949	0.973	0.084	78	4	6	23	35	37	39	11	22	22	22	22	22	S000002285	87	93.952	0.954022989	0.089536138	5.338727077	0	0	0
chrIV	YDL126C	236157	238664	2508	1	5	0.004	0.946	2373	3	11	16	20	26	45	0	10	21	26	60	117	S000002284	203	80.973	0.004926108	0.000398724	0.00199362	0.955	1	1
chrIV	YDL125C	239019	239606	588	43	1080	0.817	0.128	75	16	41	41	41	41	41	30	68	114	138	148	156	S000002283	52	88.586	0.826923077	0.073129252	1.836734694	0.005	0	0
chrIV	YDL124W	240259	241197	939	107	20099	1.409	0.049	46	60	137	181	202	208	208	36	58	66	71	91	93	S000002282	79	84.222	1.35443038	0.113951012	21.40468584	0	0	0
chrIV	YDL123W	241418	241840	423	24	1535	0.713	0.13	55	21	53	70	77	91	143	7	9	33	38	43	47	S000002281	26	61.611	0.923076923	0.056737589	3.628841608	0.03	0	0
chrIV	YDL122W	242552	244981	2430	92	3970	0.516	0.06	145	5	15	32	38	46	60	2	8	15	48	48	63	S000002280	232	95.513	0.396551724	0.037860082	1.633744856	0	0	0
chrIV	YDL121C	245133	245582	450	25	3463	0.81	0.256	115	3	12	18	20	24	27	34	50	51	51	68	74	S000002279	40	89.087	0.625	0.055555556	7.695555556	0.035	0	0
chrIV	YDL120W	245923	246447	525	2	9	0.057	0.87	457	1	15	20	24	28	31	4	31	35	41	46	59	S000002278	54	103.053	0.037037037	0.003809524	0.017142857	0.805	1	1
chrIV	YDL119C	246689	247612	924	57	6070	0.945	0.085	79	13	31	31	31	65	70	8	24	33	34	38	41	S000002277	96	104.009	0.59375	0.061688312	6.569264069	0	0	0
chrIV	YDL118W	247302	247682	381	14	2865	0.545	0.231	88	5	10	21	31	31	44	19	31	46	49	52	55	S000002276	32	84.211	0.4375	0.036745407	7.519685039	0.08	0	0
chrIV	YDL117W	248581	251238	2658	107	14525	0.582	0.059	156	4	6	11	22	27	34	6	19	19	19	24	24	S000002275	262	98.607	0.408396947	0.040255831	5.464635064	0	0	0
chrIV	YDL116W	251566	253746	2181	22	234	0.207	0.215	470	7	24	38	42	44	47	3	15	30	30	30	47	S000002274	223	102.294	0.098654709	0.010087116	0.107290234	0.165	0	0
chrIV	YDL115C	253995	255126	1132	23	4681	0.43	0.764	865	12	22	23	23	23	27	1	16	29	29	35	36	S000002273	113	99.912	0.203539823	0.020318021	4.135159011	0.325	0	1
chrIV	YDL114W-A	254935	255048	114	0	0	0	1	114	0	0	0	2	15	16	1	3	7	9	12	21	S000007598	9	79.646	0	0	0	0.940349267	1	1
chrIV	YDL114W	255604	256530	927	32	1640	0.735	0.173	160	7	16	25	25	25	40	9	10	13	15	18	20	S000002272	89	96.112	0.359550562	0.034519957	1.769147789	0	0	0
chrIV	YDL113C	256633	258555	1923	54	3552	0.627	0.122	235	9	14	20	23	25	25	9	37	40	44	45	45	S000002271	200	104.058	0.27	0.028081123	1.847113885	0	0	0
chrIV	YDL112W	258915	263225	4311	126	7668	0.78	0.068	292	2	26	33	37	39	42	1	2	2	2	5	19	S000002270	450	104.408	0.28	0.029227557	1.778705637	0	0	0
chrIV	YDL111C	263313	264110	798	1	2	0.033	0.93	742	1	10	15	19	23	28	0	2	12	28	57	60	S000002269	70	87.829	0.014285714	0.001253133	0.002506266	0.89	1	1
chrIV	YDL110C	264512	264964	453	59	3108	3.871	0.099	45	8	38	38	38	38	43	10	37	44	45	46	48	S000002268	37	81.858	1.594594595	0.130242826	6.860927152	0	0	0
chrIV	YDL109C	265258	267201	1944	60	3327	0.896	0.135	262	26	51	58	79	79	79	12	22	32	34	34	39	S000002267	159	81.832	0.377358491	0.030864198	1.711419753	0	0	0
chrIV	YDL108W	267698	268699	1002	2	6	0.061	0.872	874	5	14	24	26	32	34	5	7	8	8	10	11	S000002266	97	96.903	0.020618557	0.001996008	0.005988024	0.905	1	1
chrIV	YDL107W	268921	269976	1056	16	250	0.543	0.594	627	3	8	8	8	10	17	19	21	23	23	24	25	S000002265	113	107.109	0.14159292	0.015151515	0.236742424	0.25	0	1
chrIV	YDL106C	270222	271901	1680	23	756	0.485	0.135	227	0	16	20	20	21	21	3	10	22	23	23	23	S000002264	169	100.655	0.136094675	0.013690476	0.45	0.05	0	0
chrIV	YDL105W	272389	273597	1209	4	148	0.107	0.458	554	4	17	26	27	28	30	12	17	23	26	29	34	S000002263	124	102.649	0.032258065	0.003308519	0.122415219	0.845	1	1
chrIV	YDL104C	273653	274876	1224	40	1645	1.155	0.101	124	8	8	8	8	9	14	13	24	24	24	24	24	S000002262	124	101.39	0.322580645	0.032679739	1.343954248	0	0	0
chrIV	YDL103C	275148	276581	1434	4	831	0.111	0.856	1228	4	16	19	21	24	32	0	0	0	0	0	1	S000002261	121	84.438	0.033057851	0.0027894	0.579497908	0.865	1	1
chrIV	YDL102W	276872	280165	3294	8	37	0.091	0.259	852	0	0	0	0	0	1	8	15	19	19	21	23	S000002260	339	102.946	0.02359882	0.002428658	0.011232544	0.97	1	1
chrIV	YDL101C	280307	281848	1542	25	925	0.649	0.232	357	10	12	12	12	13	13	7	23	25	26	27	31	S000002259	142	92.148	0.176056338	0.016212711	0.599870298	0.02	0	0
chrIV	YDL100C	282112	283176	1065	13	228	0.464	0.313	333	27	36	40	40	42	46	12	30	33	38	40	44	S000002258	88	82.707	0.147727273	0.012206573	0.214084507	0.015	0	0
chrIV	YDL099W	283419	284444	1026	32	3460	1.177	0.121	124	10	29	32	32	32	37	4	4	4	4	5	5	S000002257	80	78.049	0.4	0.031189084	3.372319688	0.005	0	0
chrIV	YDL098C	284581	285165	585	6	484	0.38	0.752	440	3	9	11	11	14	15	8	19	20	20	20	20	S000002256	59	101.027	0.101694915	0.01025641	0.827350427	0.73	1	1
chrIV	YDL097C	285391	286695	1305	1	7	0.028	0.938	1224	25	33	33	35	40	44	0	9	9	9	9	9	S000002255	110	84.356	0.009090909	0.000766284	0.005363985	0.9	1	1
chrIV	YDL096C	286998	287324	327	1	53	0.107	0.691	226	7	16	16	16	16	17	0	0	0	0	0	0	S000002254	23	70.552	0.043478261	0.003058104	0.162079511	0.51	1	1
chrIV	YDL095W	287059	289512	2454	17	1122	0.228	0.583	1430	1	14	14	14	14	15	11	25	34	39	43	44	S000002253	206	83.979	0.082524272	0.006927465	0.457212714	0.24	0	1
chrIV	YDL094C	289572	290081	510	62	17256	4.086	0.137	70	12	17	22	22	23	23	7	16	22	25	26	28	S000002252	50	98.232	1.24	0.121568627	33.83529412	0	0	0
chrIV	YDL093W	289909	292140	2232	99	10341	1.224	0.059	132	11	41	52	56	56	56	2	11	16	16	30	32	S000002251	210	94.128	0.471428571	0.044354839	4.633064516	0	0	0
chrIV	YDL092W	292781	293221	441	12	1576	0.596	0.868	383	0	15	18	18	28	35	11	14	19	20	22	24	S000002250	41	93.182	0.292682927	0.027210884	3.573696145	0.535	1	1
chrIV	YDL091C	293392	294759	1368	33	1906	0.502	0.165	226	2	16	16	16	18	21	0	15	15	15	15	22	S000002249	135	98.756	0.244444444	0.024122807	1.393274854	0	0	0
chrIV	YDL090C	295034	296329	1296	11	1550	0.176	0.907	1176	5	17	20	27	27	31	19	24	28	33	33	38	S000002248	118	91.12	0.093220339	0.008487654	1.195987654	0.8	1	1
chrIV	YDL089W	296820	298274	1455	51	4063	0.708	0.084	122	6	10	16	18	18	18	0	2	2	2	2	7	S000002247	153	105.227	0.333333333	0.035051546	2.792439863	0	0	0
chrIV	YDL088C	298417	300003	1587	44	2892	0.499	0.154	244	0	1	9	14	15	17	13	46	46	47	49	59	S000002246	137	86.381	0.321167883	0.027725268	1.822306238	0	0	0
chrIV	YDL087C	300214	300999	786	21	6552	0.494	0.517	406	40	52	55	56	57	57	2	7	14	22	38	48	S000002245	54	68.79	0.388888889	0.026717557	8.335877863	0.77	1	1
chrIV	YDL086W	301413	302234	822	91	17180	2.227	0.056	46	5	11	13	13	13	16	15	21	34	75	88	92	S000002244	65	79.172	1.4	0.110705596	20.90024331	0	0	0
chrIV	YDL086C-A	301655	302089	435	61	13501	2.791	0.085	37	9	20	27	28	28	61	3	16	26	45	65	73	S000028611	37	85.253	1.648648649	0.140229885	31.03678161	0	0	0
chrIV	YDL085C-A	302464	302670	207	18	1852	1.622	0.246	51	8	17	24	29	34	34	11	39	66	73	78	92	S000007588	19	92.233	0.947368421	0.086956522	8.946859903	0.005	0	0
chrIV	YDL085W	303211	304848	1638	111	13381	1.161	0.045	74	14	44	76	88	93	100	18	18	18	18	18	18	S000002243	127	77.581	0.874015748	0.067765568	8.169108669	0	0	0
chrIV	YDL084W	305237	306577	1341	0	0	0	1	1341	0	0	16	24	33	38	5	17	20	27	31	37	S000002242	130	97.015	0	0	0	0.940349267	1	1
chrIV	YDL083C	306926	307789	864	30	609	0.459	0.139	120	6	13	13	13	13	13	10	25	33	42	49	52	S000002241	72	83.43	0.416666667	0.034722222	0.704861111	0	0	0
chrIV	YDL082W	308424	309388	965	54	9881	0.775	0.121	117	19	41	47	49	50	56	9	19	20	21	27	32	S000002240	85	88.174	0.635294118	0.055958549	10.23937824	0.01	0	0
chrIV	YDL081C	309802	310122	321	8	113	0.339	0.318	102	0	15	26	27	28	46	1	6	10	15	19	22	S000002239	20	62.5	0.4	0.024922118	0.352024922	0.075	0	0
chrIV	YDL080C	310642	312471	1830	80	2065	0.608	0.132	241	3	7	11	13	27	34	13	22	28	40	43	57	S000002238	164	89.666	0.487804878	0.043715847	1.128415301	0	0	0
chrIV	YDL079C	312951	314748	1798	154	15610	1.297	0.054	97	13	19	34	39	39	47	22	44	70	80	91	99	S000002237	170	94.602	0.905882353	0.085650723	8.681868743	0	0	0
chrIV	YDL078C	315357	316388	1032	138	13385	2.306	0.044	45	18	60	88	99	111	120	10	32	60	66	66	66	S000002236	98	95.053	1.408163265	0.13372093	12.96996124	0	0	0
chrIV	YDL077C	316971	320120	3150	11	199	0.049	0.378	1192	10	35	59	66	76	85	0	3	3	13	25	36	S000002235	326	103.525	0.033742331	0.003492063	0.063174603	0.17	0	0
chrIV	YDL076C	320668	321552	885	84	3732	1.528	0.104	92	2	9	15	15	15	15	7	28	28	28	28	50	S000002234	89	100.679	0.943820225	0.094915254	4.216949153	0	0	0
chrIV	YDL075W	322226	322988	763	5	44	0.098	0.799	610	0	0	0	9	21	28	12	37	40	60	80	80	S000002233	88	115.486	0.056818182	0.00655308	0.057667104	0.755	1	1
chrIV	YDL074C	324047	326149	2103	4	38	0.028	0.627	1319	19	50	98	98	104	104	0	1	4	4	5	6	S000002232	209	99.429	0.019138756	0.001902045	0.018069425	0.39	0	1
chrIV	YDL073W	326613	329567	2955	68	1304	0.463	0.133	392	8	9	9	9	9	9	24	46	51	51	66	68	S000002231	345	116.791	0.197101449	0.023011844	0.441285956	0	0	0
chrIV	YDL072C	329836	330447	612	11	703	0.345	0.667	408	16	58	65	71	71	71	5	12	21	25	27	30	S000002230	52	85.106	0.211538462	0.017973856	1.14869281	0.16	0	0
chrIV	YDL071C	330666	331040	375	83	12881	4.517	0.139	52	15	22	22	28	51	56	6	17	19	22	24	26	S000002229	23	61.497	3.608695652	0.221333333	34.34933333	0	0	0
chrIV	YDL070W	331024	332940	1917	106	7193	1.152	0.052	99	24	39	74	74	81	87	8	12	13	14	25	30	S000002228	182	94.99	0.582417582	0.055294731	3.752217006	0	0	0
chrIV	YDL069C	333121	333810	690	11	137	0.335	0.317	219	6	14	22	26	27	32	7	15	18	22	32	42	S000002227	78	113.208	0.141025641	0.015942029	0.198550725	0	0	0
chrIV	YDL068W	333500	333829	330	6	44	0.392	0.394	130	0	2	6	12	15	19	8	18	22	27	35	47	S000002226	33	100.304	0.181818182	0.018181818	0.133333333	0.345	0	1
chrIV	YDL067C	334217	334396	180	4	7	0.513	0.428	77	4	17	25	26	30	38	4	21	39	49	58	64	S000002225	10	55.866	0.4	0.022222222	0.038888889	0.085	0	0
chrIV	YDL066W	334835	336121	1287	84	9545	1.545	0.068	87	18	41	45	49	54	55	4	10	11	11	15	15	S000002224	114	88.647	0.736842105	0.065268065	7.416472416	0	0	0
chrIV	YDL065C	336249	337277	1029	21	2011	0.45	0.264	272	4	10	18	22	26	49	4	6	7	7	7	12	S000002223	107	104.086	0.196261682	0.020408163	1.954324587	0.01	0	0
chrIV	YDL064W	337487	338070	584	2	6	0.077	0.421	246	1	6	11	12	14	21	3	9	12	15	15	18	S000002222	56	96.055	0.035714286	0.003424658	0.010273973	0.63	1	1
chrIV	YDL063C	338272	340134	1863	59	4560	0.775	0.113	210	6	9	9	10	12	12	13	29	36	40	45	45	S000002221	203	109.023	0.290640394	0.031669351	2.447665056	0	0	0
chrIV	YDL062W	339857	340282	426	37	3663	2.319	0.258	110	5	5	9	9	12	14	13	32	40	43	57	58	S000002220	43	101.176	0.860465116	0.08685446	8.598591549	0	0	0
chrIV	YDL061C	340628	341219	592	23	259	1.005	0.206	122	5	12	31	41	43	47	16	31	31	31	31	31	S000002219	52	87.986	0.442307692	0.038851351	0.4375	0.115	0	0
chrIV	YDL060W	341619	343985	2367	13	691	0.141	0.438	1036	0	0	16	19	23	25	22	33	43	49	56	60	S000002218	232	98.056	0.056034483	0.005492184	0.291930714	0.92	1	1
chrIV	YDL059C	344237	344953	717	37	1801	1.6	0.139	100	8	21	24	24	24	24	4	15	21	22	22	22	S000002217	51	71.229	0.725490196	0.051603905	2.511854951	0	0	0
chrIV	YDL058W	345665	351037	5373	25	457	0.08	0.351	1886	1	9	18	22	29	43	15	17	31	40	43	46	S000002216	532	99.032	0.046992481	0.004652894	0.085054904	0.505	1	1
chrIV	YDL057W	351434	352420	987	45	2442	0.907	0.091	90	14	28	42	43	45	45	10	12	19	22	23	24	S000002215	77	78.093	0.584415584	0.045592705	2.474164134	0	0	0
chrIV	YDL056W	352877	355378	2502	49	1425	0.291	0.153	382	3	15	20	23	30	47	10	19	20	20	20	20	S000002214	247	98.76	0.198380567	0.019584333	0.569544365	0	0	0
chrIV	YDL055C	355674	356759	1086	3	16	0.034	0.424	460	6	15	27	29	31	31	0	0	19	50	66	90	S000002213	87	80.184	0.034482759	0.002762431	0.014732965	0.905	1	1
chrIV	YDL054C	359825	361285	1461	131	10371	0.887	0.043	63	7	26	37	47	69	93	7	32	40	47	48	59	S000002212	122	83.562	1.073770492	0.089664613	7.098562628	0	0	0
chrIV	YDL053C	361699	362256	558	30	1049	0.507	0.116	65	9	14	28	41	46	53	1	4	22	26	28	67	S000002211	44	78.995	0.681818182	0.053763441	1.879928315	0.02	0	0
chrIV	YDL052C	362672	363583	912	68	4187	0.732	0.124	113	11	47	48	54	60	66	13	41	46	54	61	82	S000002210	80	87.816	0.85	0.074561404	4.591008772	0.005	0	0
chrIV	YDL051W	363952	364779	828	71	12445	0.85	0.089	74	6	45	51	53	57	60	10	19	38	57	78	97	S000002209	68	82.225	1.044117647	0.085748792	15.03019324	0	0	0
chrIV	YDL050C	364446	364817	372	28	4308	0.731	0.169	63	3	9	29	66	70	75	5	15	38	56	71	95	S000002208	27	72.776	1.037037037	0.075268817	11.58064516	0.045	0	0
chrIV	YDL049C	365068	365874	807	153	28606	1.928	0.043	35	2	12	17	18	24	34	14	42	69	101	134	140	S000002207	52	64.516	2.942307692	0.189591078	35.44733581	0	0	0
chrIV	YDL048C	366739	368211	1473	243	113708	1.731	0.055	81	37	75	103	135	161	181	22	54	64	96	106	106	S000002206	106	72.011	2.29245283	0.16496945	77.19484046	0	0	0
chrIV	YDL047W	369771	370706	936	3	256	0.037	0.514	481	0	0	13	21	54	76	3	10	35	38	43	46	S000002205	71	75.936	0.042253521	0.003205128	0.273504274	0.79	1	1
chrIV	YDL046W	371240	371761	522	30	2145	0.705	0.195	102	2	19	24	24	25	25	5	17	33	33	33	33	S000002204	39	74.856	0.769230769	0.057471264	4.109195402	0.005	0	0
chrIV	YDL045W-A	372248	372535	288	3	78	0.129	0.969	279	4	21	30	35	37	40	0	1	1	1	2	3	S000006430	26	90.592	0.115384615	0.010416667	0.270833333	0.52	1	1
chrIV	YDL045C	372688	373608	921	0	0	0	1	921	1	2	2	22	24	36	2	8	8	9	9	10	S000002203	86	93.478	0	0	0	0.798956828	1	1
chrIV	YDL044C	373967	375289	1323	5	10	0.05	0.416	550	1	15	17	17	17	17	9	34	37	37	37	43	S000002202	136	102.874	0.036764706	0.003779289	0.007558579	0.55	1	1
chrIV	YDL043C	375680	376480	801	1	1	0.018	0.991	794	2	4	13	14	14	14	3	16	23	25	28	38	S000002201	77	96.25	0.012987013	0.001248439	0.001248439	0.85375	1	1
chrIV	YDL042C	376757	378445	1689	69	3768	0.715	0.09	152	1	14	14	14	15	15	15	32	37	39	40	40	S000002200	161	95.379	0.428571429	0.040852575	2.230905861	0	0	0
chrIV	YDL041W	378102	378455	354	20	572	1.157	0.237	84	9	14	14	15	16	19	16	32	38	39	40	40	S000002199	25	70.822	0.8	0.056497175	1.615819209	0	0	0
chrIV	YDL040C	378874	381438	2565	20	1062	0.175	0.297	763	7	16	35	39	40	47	0	29	40	42	48	55	S000002198	246	95.944	0.081300813	0.007797271	0.414035088	0.165	0	0
chrIV	YDL039C	381985	384081	2097	99	9598	1.131	0.099	208	10	21	50	50	51	51	10	12	15	19	20	23	S000002197	121	57.729	0.818181818	0.0472103	4.577014783	0	0	0
chrIV	YDL037C	384601	385587	987	24	1706	0.564	0.351	346	0	3	5	6	7	12	3	9	19	28	33	48	S000002195	60	60.852	0.4	0.024316109	1.728470111	0.08	0	0
chrIV	YDL036C	387513	388901	1389	49	4283	0.916	0.114	158	7	12	25	31	39	52	17	33	35	37	38	38	S000002194	140	100.865	0.35	0.035277178	3.083513319	0	0	0
chrIV	YDL035C	389172	392057	2886	72	4375	0.723	0.089	257	3	26	29	30	35	41	13	44	55	71	75	81	S000002193	296	102.6	0.243243243	0.024948025	1.515939016	0.005	0	0
chrIV	YDL034W	391783	392127	345	6	94	0.49	0.313	108	8	11	13	14	15	16	38	42	52	56	60	68	S000002192	25	72.674	0.24	0.017391304	0.272463768	0.065	0	0
chrIV	YDL033C	392659	393912	1254	92	3109	2.504	0.077	96	16	31	37	37	40	41	5	8	8	8	8	8	S000002191	112	89.385	0.821428571	0.073365231	2.479266348	0.005	0	0
chrIV	YDL032W	393690	394001	312	18	613	1.892	0.234	73	8	19	21	29	41	69	4	6	6	6	7	7	S000002190	29	93.248	0.620689655	0.057692308	1.96474359	0	0	0
chrIV	YDL031W	394217	397204	2988	4	5	0.036	0.539	1610	2	5	12	19	23	35	3	9	10	10	11	11	S000002189	265	88.718	0.01509434	0.001338688	0.00167336	0.945	1	1
chrIV	YDL030W	397537	399129	1593	4	626	0.063	0.494	787	1	4	7	7	7	7	23	23	24	24	24	26	S000002188	148	92.965	0.027027027	0.002510986	0.39296924	0.98	1	1
chrIV	YDL029W	399340	400638	1299	3	8	0.055	0.89	1156	0	23	25	25	25	25	2	8	12	12	12	12	S000002187	103	79.353	0.029126214	0.002309469	0.006158584	0.93	1	1
chrIV	YDL028C	400997	403291	2295	0	0	0	1	2295	7	14	17	17	17	18	0	0	12	13	14	17	S000002186	232	101.133	0	0	0	1	1	1
chrIV	YDL027C	403695	404957	1263	30	1810	0.423	0.127	161	11	13	13	13	13	13	13	41	49	50	54	54	S000002185	141	111.727	0.212765957	0.023752969	1.433095804	0.005	0	0
chrIV	YDL026W	404749	405060	312	20	2567	1.139	0.349	109	5	6	9	12	12	12	28	37	40	42	51	58	S000002184	34	109.325	0.588235294	0.064102564	8.227564103	0.065	0	0
chrIV	YDL025C	405344	407206	1863	72	5221	0.63	0.095	177	8	16	26	31	33	38	5	11	34	55	59	66	S000002183	162	87.003	0.444444444	0.038647343	2.802469136	0	0	0
chrIV	YDL025W-A	405410	405514	105	2	152	0.328	0.686	72	6	13	44	44	47	48	2	3	11	18	18	28	S000028610	8	76.923	0.25	0.019047619	1.447619048	0.38	0	1
chrIV	YDL024C	408451	409857	1407	66	5732	0.723	0.091	128	6	9	21	43	57	60	5	8	24	60	85	96	S000002182	123	87.482	0.536585366	0.046908316	4.073916134	0	0	0
chrIV	YDL022C-A	409808	410056	249	8	630	0.483	0.345	86	5	11	15	17	23	26	6	23	33	41	61	90	S000028537	17	68.548	0.470588235	0.032128514	2.530120482	0.06	0	0
chrIV	YDL023C	411761	412081	321	27	3674	1.213	0.184	59	19	49	61	82	90	105	8	13	15	17	20	34	S000002181	25	78.125	1.08	0.08411215	11.44548287	0.035	0	0
chrIV	YDL022W	411825	413000	1176	45	1416	0.549	0.103	121	14	42	56	72	86	102	5	9	36	46	52	55	S000002180	94	80	0.478723404	0.038265306	1.204081633	0	0	0
chrIV	YDL021W	413953	414888	936	57	3780	0.85	0.095	89	9	30	47	90	93	95	22	35	38	39	41	44	S000002179	91	97.326	0.626373626	0.060897436	4.038461538	0	0	0
chrIV	YDL020C	415113	416708	1596	68	3809	0.62	0.059	94	13	27	31	38	42	60	5	10	26	42	44	49	S000002178	150	94.044	0.453333333	0.042606516	2.386591479	0	0	0
chrIV	YDL019C	417663	421514	3852	82	4501	0.33	0.114	438	0	7	14	35	43	47	4	10	38	41	46	48	S000002177	345	89.587	0.237681159	0.021287643	1.168483904	0	0	0
chrIV	YDL018C	422833	423510	678	17	1735	0.502	0.17	115	4	5	8	10	22	23	6	27	34	34	34	34	S000002176	57	84.195	0.298245614	0.025073746	2.55899705	0.015	0	0
chrIV	YDL017W	424209	425732	1524	7	453	0.098	0.682	1040	0	2	9	15	17	18	2	6	6	6	7	7	S000002175	145	95.207	0.048275862	0.004593176	0.297244094	0.92	1	1
chrIV	YDL016C	425570	425872	303	9	535	0.693	0.389	118	0	0	0	0	0	6	3	3	3	3	3	3	S000002174	36	119.205	0.25	0.02970297	1.765676568	0.17	0	0
chrIV	YDL015C	426002	426934	933	1	2	0.024	0.857	800	2	4	5	5	5	5	0	0	0	0	0	8	S000002173	96	103.004	0.010416667	0.001071811	0.002143623	0.82	1	1
chrIV	YDL014W	427364	428347	984	1	138	0.025	0.976	960	0	1	1	1	1	1	4	11	12	19	22	25	S000002172	62	63.072	0.016129032	0.00101626	0.140243902	0.83	1	1
chrIV	YDL013W	429067	430926	1860	28	706	0.388	0.233	434	9	17	19	23	23	23	0	5	6	31	47	52	S000002171	138	74.233	0.202898551	0.015053763	0.379569892	0.015	0	0
chrIV	YDL012C	431108	431517	410	16	805	1.007	0.266	109	5	5	7	7	7	8	28	47	52	81	88	89	S000002170	33	80.685	0.484848485	0.03902439	1.963414634	0.015	0	0
chrIV	YDL011C	432308	432631	324	16	545	1.338	0.247	80	16	44	57	78	82	84	2	5	6	14	14	39	S000002169	25	77.399	0.64	0.049382716	1.682098765	0.025	0	0
chrIV	YDL010W	432330	433025	696	22	829	0.824	0.132	92	9	40	56	75	76	78	1	2	25	25	30	32	S000002168	64	92.086	0.34375	0.031609195	1.191091954	0.005	0	0
chrIV	YDL009C	432925	433248	324	3	71	0.241	0.451	146	2	4	11	23	28	36	12	31	31	33	45	52	S000002167	40	123.839	0.075	0.009259259	0.219135802	0.545	1	1
chrIV	YDL008W	433497	433994	498	5	372	0.25	0.633	315	9	32	34	36	43	58	6	23	31	31	36	37	S000002166	42	84.507	0.119047619	0.010040161	0.746987952	0.615	1	1
chrIV	YDL007C-A	436567	436824	258	11	528	1.019	0.384	99	0	2	10	28	28	35	3	17	22	23	32	32	S000113557	26	101.167	0.423076923	0.042635659	2.046511628	0.16	0	0
chrIV	YDL007W	438047	439360	1314	6	17	0.097	0.459	603	1	7	12	13	28	28	11	19	19	20	20	25	S000002165	126	95.963	0.047619048	0.00456621	0.012937595	0.76	1	1
chrIV	YDL006W	439909	440754	846	3	26	0.067	0.383	324	3	3	5	5	6	6	15	20	23	26	31	32	S000002164	84	99.408	0.035714286	0.003546099	0.030732861	0.165	0	0
chrIV	YDL005C	441014	442309	1296	24	348	0.314	0.337	437	6	20	20	20	20	30	1	11	22	22	22	43	S000002163	108	83.398	0.222222222	0.018518519	0.268518519	0.005	0	0
chrIV	YDL004W	443029	443511	483	0	0	0	1	483	0	1	11	12	12	14	0	3	24	34	35	35	S000002162	43	89.212	0	0	0	0.940349267	1	1
chrIV	YDL003W	444683	446383	1701	5	289	0.047	0.526	895	0	5	10	18	19	19	6	19	31	32	39	41	S000002161	147	86.471	0.034013605	0.002939447	0.169900059	0.86	1	1
chrIV	YDL002C	446967	447578	612	21	517	0.605	0.163	100	6	9	17	18	18	18	8	20	22	22	24	25	S000002160	59	96.563	0.355932203	0.034313725	0.844771242	0	0	0
chrIV	YDL001W	447984	449276	1293	28	872	0.37	0.199	257	2	17	24	27	32	38	12	48	79	104	115	121	S000002159	125	96.749	0.224	0.021655066	0.674400619	0	0	0
chrIV	YDR001C	450220	452475	2256	201	26461	1.613	0.04	90	22	30	49	66	68	70	12	31	69	69	69	91	S000002408	199	88.248	1.010050251	0.089095745	11.72916667	0	0	0
chrIV	YDR002W	453045	453650	606	1	14	0.027	0.675	409	0	3	32	36	41	45	8	14	39	42	50	80	S000002409	54	89.256	0.018518519	0.001650165	0.02310231	0.935	1	1
chrIV	YDR003W	454122	454754	633	47	1738	1.23	0.171	108	8	35	42	43	43	61	7	29	43	46	47	49	S000002410	52	82.278	0.903846154	0.074249605	2.745655608	0	0	0
chrIV	YDR003W-A	454782	454904	123	15	4271	2.029	0.154	19	5	11	25	27	35	35	15	30	44	53	54	56	S000028819	14	114.754	1.071428571	0.12195122	34.72357724	0.025	0	0
chrIV	YDR004W	455201	456583	1383	51	2646	0.487	0.134	185	22	37	50	57	62	66	8	17	20	21	21	21	S000002411	141	102.026	0.361702128	0.036876356	1.913232104	0	0	0
chrIV	YDR005C	456836	458103	1268	4	51	0.04	0.722	916	6	13	16	19	20	27	0	5	13	23	28	29	S000002412	121	95.501	0.033057851	0.003154574	0.04022082	0.175	0	0
chrIV	YDR006C	458542	461247	2706	90	7139	0.42	0.133	359	7	28	28	28	28	30	10	42	58	58	58	58	S000002413	259	95.749	0.347490347	0.033259424	2.638211382	0	0	0
chrIV	YDR007W	461842	462516	675	0	0	0	1	675	0	7	39	47	49	52	0	0	0	1	8	18	S000002414	54	80.119	0	0	0	0.940349267	1	1
chrIV	YDR008C	462252	462602	351	0	0	0	1	351	0	0	0	16	25	27	0	0	0	4	10	12	S000002415	30	85.714	0	0	0	0.940349267	1	1
chrIV	YDR009W	463434	464996	1563	120	17027	1.259	0.06	94	29	34	34	34	34	34	31	90	123	136	145	146	S000002416	138	88.348	0.869565217	0.076775432	10.89379399	0	0	0
chrIV	YDR010C	465051	465383	333	143	41149	8.102	0.051	17	18	37	43	48	61	68	33	70	93	103	106	111	S000002417	18	54.217	7.944444444	0.429429429	123.5705706	0	0	0
chrIV	YDR011W	465919	470424	4506	199	11526	0.788	0.058	262	20	48	74	104	126	132	8	19	23	33	43	53	S000002418	407	90.344	0.488943489	0.044163338	2.55792277	0	0	0
chrIV	YDR012W	471853	472941	1089	28	4310	0.469	0.364	396	26	36	42	43	43	54	7	12	12	13	18	23	S000002419	77	70.772	0.363636364	0.025711662	3.957759412	0.15	0	0
chrIV	YDR013W	473157	473783	627	1	1	0.026	0.657	412	1	13	14	14	14	44	4	11	16	20	20	22	S000002420	72	115.016	0.013888889	0.001594896	0.001594896	0.795	1	1
chrIV	YDR014W	474046	475989	1944	39	2213	0.303	0.136	265	5	11	11	11	18	18	1	3	3	14	20	27	S000002421	221	113.742	0.176470588	0.020061728	1.138374486	0.005	0	0
chrIV	YDR014W-A	477797	478285	489	23	2895	0.962	0.258	126	7	14	19	25	31	31	4	5	5	25	25	25	S000113613	34	69.672	0.676470588	0.047034765	5.920245399	0.035	0	0
chrIV	YDR015C	477960	478199	240	16	2030	1.372	0.192	46	4	7	13	15	25	32	1	5	5	5	5	5	S000002422	15	62.762	1.066666667	0.066666667	8.458333333	0.01	0	0
chrIV	YDR016C	478474	478758	285	0	0	0	1	285	1	5	12	15	19	28	0	18	19	19	19	19	S000002423	24	84.507	0	0	0	0.798956828	1	1
chrIV	YDR017C	479115	482267	3153	15	1006	0.081	0.457	1442	1	21	21	22	33	40	2	8	15	27	39	50	S000002424	295	93.591	0.050847458	0.004757374	0.319061212	0.545	1	1
chrIV	YDR018C	482670	483860	1191	117	19635	2.233	0.084	100	6	21	21	26	26	27	15	37	47	51	54	75	S000002425	123	103.361	0.951219512	0.098236776	16.4861461	0	0	0
chrIV	YDR019C	484163	485365	1203	79	10751	1.414	0.091	109	6	28	39	44	58	65	22	34	51	56	63	63	S000002426	96	79.867	0.822916667	0.06566916	8.936824605	0	0	0
chrIV	YDR020C	485746	486444	699	71	13483	2.237	0.079	55	16	41	55	59	63	73	3	22	22	22	22	24	S000002427	62	88.825	1.14516129	0.101573677	19.28898426	0	0	0
chrIV	YDR021W	486804	488003	1200	0	0	0	1	1200	1	13	16	22	34	48	3	7	12	30	44	44	S000002428	112	93.411	0	0	0	0.798956828	1	1
chrIV	YDR022C	488072	488662	591	42	1433	1.698	0.149	88	2	2	2	2	2	9	36	51	53	71	71	71	S000002429	52	88.136	0.807692308	0.07106599	2.424703892	0	0	0
chrIV	YDR023W	489508	490896	1389	4	26	0.068	0.86	1195	0	4	12	22	24	24	2	16	28	29	35	44	S000002430	135	97.262	0.02962963	0.00287977	0.018718503	0.91	1	1
chrIV	YDR024W	491017	491502	486	65	1542	3.412	0.2	97	2	3	5	5	5	5	1	4	9	13	21	22	S000002431	35	72.165	1.857142857	0.133744856	3.172839506	0	0	0
chrIV	YDR025W	491515	492324	810	32	801	0.895	0.154	125	18	38	44	45	45	45	12	19	24	26	27	27	S000002432	81	100.124	0.395061728	0.039506173	0.988888889	0	0	0
chrIV	YDR026C	492556	494268	1713	22	832	0.263	0.169	289	6	18	26	35	36	40	6	17	25	25	25	25	S000002433	148	86.449	0.148648649	0.012842966	0.485697607	0.03	0	0
chrIV	YDR027C	494649	497318	2670	4	16	0.023	0.591	1577	7	31	38	39	41	41	0	0	8	11	12	14	S000002434	258	96.665	0.015503876	0.001498127	0.005992509	0.845	1	1
chrIV	YDR028C	497835	500879	3045	14	206	0.062	0.607	1847	9	14	14	14	14	14	0	1	1	8	15	15	S000002435	282	92.641	0.04964539	0.004597701	0.067651888	0.175	0	0
chrIV	YDR029W	501100	501414	315	1	2	0.047	0.762	240	1	1	1	1	1	1	3	8	33	39	40	43	S000002436	26	82.803	0.038461538	0.003174603	0.006349206	0.535	1	1
chrIV	YDR030C	501753	503273	1521	61	3353	0.58	0.084	128	21	26	26	27	27	27	21	56	62	66	72	91	S000002437	146	96.053	0.417808219	0.040105194	2.204470743	0	0	0
chrIV	YDR031W	503498	503863	366	9	975	0.355	0.443	162	31	56	63	67	68	75	4	13	23	30	74	81	S000002438	36	98.63	0.25	0.024590164	2.663934426	0.295	0	1
chrIV	YDR032C	504099	504695	597	49	7376	1.226	0.183	109	4	14	14	45	48	49	2	31	42	50	69	89	S000002439	45	75.503	1.088888889	0.082077052	12.35510888	0	0	0
chrIV	YDR033W	508147	509109	963	90	8166	1.527	0.051	49	2	8	41	55	89	106	3	5	26	45	47	49	S000002440	89	92.516	1.011235955	0.093457944	8.479750779	0	0	0
chrIV	YDR034C	509737	512109	2373	91	6356	0.51	0.07	166	27	44	48	53	63	74	7	24	51	59	61	64	S000002441	242	102.024	0.376033058	0.038348083	2.678466077	0	0	0
chrIV	YDR034C-A	520516	520692	177	3	8	0.447	0.554	98	4	4	8	29	29	29	3	8	21	30	61	67	S000007233	18	102.273	0.166666667	0.016949153	0.04519774	0.34	0	1
chrIV	YDR034W-B	521314	521469	156	11	1266	1.961	0.237	37	7	16	29	31	33	46	22	62	73	77	83	85	S000007234	14	90.323	0.785714286	0.070512821	8.115384615	0.01	0	0
chrIV	YDR035W	521816	522928	1113	59	5195	1.629	0.063	70	28	76	92	99	100	102	3	6	9	11	15	21	S000002442	112	100.719	0.526785714	0.053009883	4.667565139	0	0	0
chrIV	YDR036C	523211	524713	1503	65	3484	1.709	0.094	142	5	8	14	20	25	75	13	35	41	41	41	41	S000002443	160	106.525	0.40625	0.04324684	2.318030605	0	0	0
chrIV	YDR037W	525440	527215	1776	2	10	0.04	0.632	1122	0	0	16	31	34	36	8	14	16	18	18	18	S000002444	167	94.085	0.011976048	0.001126126	0.005630631	0.94	1	1
chrIV	YDR038C	527422	530697	3276	18	617	0.12	0.808	2648	4	14	14	14	14	14	0	0	0	0	0	0	S000002445	321	98.015	0.056074766	0.005494505	0.188339438	0.615	1	1
chrIV	YDR039C	531307	534582	3276	0	0	0	1	3276	0	0	0	0	0	0	0	0	0	0	0	0	S000002446	320	97.71	0	0	0	0.940349267	1	1
chrIV	YDR040C	535192	538467	3276	24	2172	0.108	0.603	1977	0	0	0	0	0	0	8	18	48	77	114	114	S000002447	320	97.71	0.075	0.007326007	0.663003663	0.635	1	1
chrIV	YDR041W	539803	540414	612	9	313	0.2	0.479	293	1	35	81	115	161	168	2	3	8	9	37	55	S000002448	60	98.2	0.15	0.014705882	0.511437908	0.345	0	1
chrIV	YDR042C	540601	541203	603	32	5855	0.649	0.244	147	0	2	6	6	39	67	4	15	35	72	108	136	S000002449	65	107.973	0.492307692	0.053067993	9.709784411	0.05	0	0
chrIV	YDR043C	542674	543369	696	87	10828	1.419	0.108	75	41	65	103	118	132	133	9	18	33	65	107	115	S000002450	64	92.086	1.359375	0.125	15.55747126	0	0	0
chrIV	YDR044W	546642	547628	987	3	13	0.03	0.487	481	3	7	11	21	30	35	2	7	8	8	23	31	S000002451	73	74.037	0.04109589	0.003039514	0.013171226	0.955	1	1
chrIV	YDR045C	547978	548310	333	1	12	0.029	0.898	299	1	8	10	10	10	19	0	0	14	29	31	32	S000002452	35	105.422	0.028571429	0.003003003	0.036036036	0.94	1	1
chrIV	YDR046C	548762	550576	1815	127	16144	0.729	0.067	121	13	21	21	21	23	23	5	41	72	105	122	122	S000002453	144	79.383	0.881944444	0.069972452	8.89476584	0	0	0
chrIV	YDR047W	551860	552948	1089	4	24	0.042	0.457	498	0	0	31	53	92	108	0	6	6	6	6	6	S000002454	93	85.478	0.043010753	0.003673095	0.022038567	0.535	1	1
chrIV	YDR048C	553084	553398	315	3	10	0.123	0.673	212	4	5	6	6	6	32	0	0	0	0	0	0	S000002455	36	114.65	0.083333333	0.00952381	0.031746032	0.325	0	1
chrIV	YDR049W	553254	555152	1899	4	139	0.025	0.713	1354	1	5	7	7	7	7	2	16	22	22	22	24	S000002456	168	88.514	0.023809524	0.002106372	0.073196419	0.32	0	1
chrIV	YDR050C	555726	556472	747	0	0	0	1	747	12	31	58	59	59	59	0	0	3	24	25	30	S000002457	54	72.386	0	0	0	0.950416667	1	1
chrIV	YDR051C	557056	558060	1005	56	1700	0.821	0.111	112	12	46	48	48	48	52	11	43	53	53	53	53	S000002458	98	97.61	0.571428571	0.055721393	1.691542289	0	0	0
chrIV	YDR052C	558511	560625	2115	1	3	0.006	0.563	1190	7	20	40	42	44	69	0	0	28	30	31	31	S000002459	211	99.811	0.004739336	0.000472813	0.00141844	0.98	1	1
chrIV	YDR053W	560249	560644	396	0	0	0	1	396	0	0	0	0	0	0	0	0	28	30	30	30	S000002460	35	88.608	0	0	0	0.940349267	1	1
chrIV	YDR054C	561440	562327	888	8	443	0.147	0.779	692	1	3	10	10	10	10	0	0	40	60	89	99	S000002461	86	96.956	0.093023256	0.009009009	0.498873874	0.64	1	1
chrIV	YDR055W	563527	564861	1335	88	9124	1.025	0.07	93	6	35	54	89	89	89	12	20	29	36	50	50	S000002462	115	86.207	0.765217391	0.065917603	6.834456929	0	0	0
chrIV	YDR056C	565023	565640	618	50	4993	1.204	0.083	51	7	19	24	40	44	50	11	63	81	82	89	90	S000002463	54	87.52	0.925925926	0.080906149	8.079288026	0	0	0
chrIV	YDR057W	565927	567555	1629	67	7238	0.634	0.106	173	22	73	82	91	104	120	9	17	29	32	38	61	S000002464	154	94.595	0.435064935	0.041129527	4.443216697	0	0	0
chrIV	YDR058C	567723	568703	981	41	3575	0.651	0.151	148	9	16	18	20	26	35	28	43	66	69	72	77	S000002465	93	94.898	0.440860215	0.041794088	3.644240571	0	0	0
chrIV	YDR059C	569234	569770	537	25	1411	0.736	0.203	109	4	30	34	39	39	48	10	41	55	79	79	79	S000002466	51	95.149	0.490196078	0.046554935	2.627560521	0	0	0
chrIV	YDR060W	570649	573726	3078	12	111	0.055	0.357	1098	1	3	7	53	60	85	3	43	71	97	105	110	S000002467	302	98.148	0.039735099	0.003898635	0.036062378	0.75	1	1
chrIV	YDR061W	574164	575783	1620	139	37416	1.708	0.089	144	15	49	70	72	72	73	9	41	41	41	41	41	S000002468	141	87.091	0.985815603	0.085802469	23.0962963	0	0	0
chrIV	YDR062W	576474	578159	1686	4	22	0.05	0.501	845	0	0	0	7	15	18	7	8	31	31	51	51	S000002469	149	88.427	0.026845638	0.002372479	0.013048636	0.985	1	1
chrIV	YDR063W	578663	579112	450	14	664	0.654	0.313	141	3	26	27	27	28	28	37	38	38	38	38	43	S000002470	36	80.178	0.388888889	0.031111111	1.475555556	0.01	0	0
chrIV	YDR064W	579458	580452	995	1	88	0.021	0.971	966	0	0	18	18	34	34	3	23	24	25	29	41	S000002471	92	92.555	0.010869565	0.001005025	0.088442211	0.93	1	1
chrIV	YDR065W	580687	581784	1098	17	72	0.328	0.319	350	14	25	25	25	25	58	2	12	17	22	27	28	S000002472	120	109.389	0.141666667	0.015482696	0.06557377	0.035	0	0
chrIV	YDR066C	581908	582498	591	46	4978	1.595	0.173	102	1	3	7	7	9	9	2	12	17	17	21	21	S000002473	60	101.695	0.766666667	0.077834179	8.423011844	0	0	0
chrIV	YDR067C	582791	583465	675	14	874	0.349	0.267	180	5	13	20	24	25	25	4	9	11	11	16	16	S000002474	65	96.439	0.215384615	0.020740741	1.294814815	0.005	0	0
chrIV	YDR068W	583713	584645	933	18	485	0.312	0.369	344	10	13	15	19	27	31	5	10	11	11	11	12	S000002475	84	90.129	0.214285714	0.019292605	0.51982851	0.01	0	0
chrIV	YDR069C	584939	587719	2781	7	108	0.046	0.371	1031	11	17	26	26	26	27	1	8	20	33	38	42	S000002476	288	103.597	0.024305556	0.00251708	0.038834951	0.28	0	1
chrIV	YDR070C	588098	588379	282	29	2641	1.942	0.149	42	11	25	25	25	25	25	14	29	39	41	49	52	S000002477	28	99.644	1.035714286	0.102836879	9.365248227	0.005	0	0
chrIV	YDR071C	588827	589402	576	30	1248	0.936	0.116	67	5	30	45	55	56	56	7	36	39	44	53	76	S000002478	70	121.739	0.428571429	0.052083333	2.166666667	0	0	0
chrIV	YDR072C	589761	591344	1584	140	15080	1.118	0.051	81	4	9	17	20	33	44	5	10	18	24	39	53	S000002479	140	88.44	1	0.088383838	9.52020202	0	0	0
chrIV	YDR073W	592439	592948	510	43	1673	0.916	0.078	40	17	42	45	46	51	72	32	68	103	126	126	127	S000002480	48	94.303	0.895833333	0.084313725	3.280392157	0	0	0
chrIV	YDR074W	593893	596583	2691	13	838	0.052	0.445	1198	0	3	25	42	51	71	11	27	36	36	36	37	S000002481	239	88.848	0.054393305	0.004830918	0.311408398	0.315	0	1
chrIV	YDR075W	597156	598082	927	20	231	0.233	0.243	225	5	10	19	22	22	22	1	11	17	25	36	80	S000002482	88	95.032	0.227272727	0.021574973	0.249190939	0.03	0	0
chrIV	YDR076W	598468	599688	1221	188	20711	1.915	0.07	86	7	47	48	49	49	57	22	58	93	117	157	202	S000002483	133	109.016	1.413533835	0.153972154	16.96232596	0	0	0
chrIV	YDR077W	600793	601809	1017	284	289819	4.263	0.026	26	39	97	128	158	179	208	18	44	62	66	68	74	S000002484	62	61.024	4.580645161	0.279252704	284.9744346	0	0	0
chrIV	YDR078C	602198	602869	672	46	4570	0.94	0.132	89	18	41	56	73	105	163	9	22	24	41	42	43	S000002485	74	110.283	0.621621622	0.068452381	6.800595238	0.015	0	0
chrIV	YDR079W	603064	603399	336	8	1863	0.345	0.426	143	13	22	30	40	62	85	12	23	23	23	23	23	S000002486	29	86.567	0.275862069	0.023809524	5.544642857	0.3	0	1
chrIV	YDR079C-A	603593	603811	219	0	0	0	1	219	11	23	24	38	43	66	0	1	1	1	1	1	S000007603	16	73.394	0	0	0	0.5725	1	1
chrIV	YDR080W	604008	606986	2979	13	450	0.058	0.473	1409	1	1	1	7	24	29	8	10	18	19	19	19	S000002487	340	114.171	0.038235294	0.00436388	0.151057402	0.24	0	1
chrIV	YDR081C	607304	610081	2778	12	1028	0.057	0.442	1228	4	5	6	7	7	7	0	0	0	0	2	2	S000002488	281	101.188	0.042704626	0.004319654	0.370050396	0.545	1	1
chrIV	YDR082W	610441	611925	1485	10	1144	0.109	0.444	660	0	0	0	0	0	0	9	11	11	11	11	11	S000002489	143	96.361	0.06993007	0.006734007	0.77037037	0.8	1	1
chrIV	YDR083W	612073	613251	1179	10	143	0.209	0.254	299	2	16	16	17	17	17	2	6	10	17	23	24	S000002490	114	96.774	0.087719298	0.008481764	0.121289228	0.195	0	0
chrIV	YDR084C	613405	614004	600	17	842	0.779	0.27	162	4	8	12	12	13	16	4	25	28	35	40	45	S000002491	45	75.125	0.377777778	0.028333333	1.403333333	0.005	0	0
chrIV	YDR085C	614288	616150	1863	66	3360	0.936	0.081	151	11	33	39	42	45	45	9	25	65	78	79	80	S000002492	179	96.133	0.368715084	0.035426731	1.803542673	0	0	0
chrIV	YDR086C	616928	617170	243	2	22	0.182	0.951	231	1	16	54	70	72	74	1	2	2	3	3	3	S000002493	19	78.512	0.105263158	0.008230453	0.090534979	0.86	1	1
chrIV	YDR087C	617470	618306	837	2	8	0.054	0.541	453	13	14	14	20	59	63	1	15	15	15	17	23	S000002494	71	84.928	0.028169014	0.002389486	0.009557945	0.735	1	1
chrIV	YDR088C	618497	619645	1149	12	774	0.224	0.635	730	11	12	12	13	24	26	7	10	17	25	28	35	S000002495	98	85.366	0.12244898	0.010443864	0.673629243	0.58	1	1
chrIV	YDR089W	622112	624721	2610	76	4160	0.565	0.062	162	14	22	45	55	70	76	9	19	22	27	30	59	S000002496	279	106.938	0.272401434	0.029118774	1.593869732	0	0	0
chrIV	YDR090C	625066	625998	933	32	1875	0.604	0.146	136	9	29	36	41	42	47	5	40	53	54	54	54	S000002497	81	86.91	0.395061728	0.034297964	2.009646302	0	0	0
chrIV	YDR091C	626708	628534	1827	0	0	0	1	1827	1	6	16	19	24	27	0	1	21	22	23	31	S000002498	203	111.172	0	0	0	0.798956828	1	1
chrIV	YDR092W	629876	630605	730	19	170	0.416	0.232	169	3	11	13	17	33	33	9	25	32	39	43	44	S000002499	70	96.022	0.271428571	0.026027397	0.232876712	0.02	0	0
chrIV	YDR093W	631282	636120	4839	271	34885	0.996	0.042	201	4	4	18	25	26	33	25	48	87	116	121	121	S000002500	439	90.74	0.617312073	0.056003306	7.209134119	0.035	0	0
chrIV	YDR094W	635840	636175	336	80	25211	4.605	0.065	22	37	55	72	81	84	87	23	44	75	95	100	102	S000002501	23	68.657	3.47826087	0.238095238	75.0327381	0	0	0
chrIV	YDR095C	636117	636527	411	117	24053	5.786	0.075	31	20	44	76	92	95	97	13	22	39	44	46	50	S000002502	26	63.415	4.5	0.284671533	58.52311436	0	0	0
chrIV	YDR096W	637139	639823	2685	97	8917	0.792	0.062	167	9	20	46	85	99	107	1	6	14	17	19	23	S000002503	271	100.969	0.357933579	0.036126629	3.321042831	0	0	0
chrIV	YDR097C	640109	643837	3729	120	8246	0.608	0.057	211	7	10	10	13	18	24	2	27	29	30	32	34	S000002504	362	97.103	0.331491713	0.032180209	2.211316707	0	0	0
chrIV	YDR098C	644178	644930	753	23	2948	0.55	0.187	141	10	34	40	42	53	54	3	33	49	50	50	50	S000002505	80	106.383	0.2875	0.030544489	3.91500664	0.045	0	0
chrIV	YDR099W	652781	654428	1648	118	8765	1.753	0.087	143	8	46	72	77	87	87	1	5	26	31	37	40	S000002506	147	89.253	0.802721088	0.071601942	5.318567961	0	0	0
chrIV	YDR100W	655013	655444	432	28	5467	1.497	0.338	146	21	68	72	76	80	80	5	7	9	12	13	17	S000002507	40	92.807	0.7	0.064814815	12.65509259	0.015	0	0
chrIV	YDR101C	655686	657467	1782	35	829	0.443	0.146	260	3	4	20	26	32	34	2	14	20	41	46	49	S000002508	150	84.222	0.233333333	0.019640853	0.465207632	0	0	0
chrIV	YDR102C	657648	657980	333	41	3910	2.691	0.285	95	10	12	12	16	16	19	13	34	46	50	53	56	S000002509	30	90.361	1.366666667	0.123123123	11.74174174	0	0	0
chrIV	YDR103W	658350	661103	2754	91	4220	0.681	0.077	211	12	44	53	80	80	81	4	5	7	9	12	15	S000002510	296	107.519	0.307432432	0.033042847	1.53231663	0	0	0
chrIV	YDR104C	661173	664910	3738	98	4963	0.48	0.062	231	5	8	12	14	19	23	7	36	44	46	49	51	S000002511	367	98.207	0.267029973	0.026217228	1.327715356	0	0	0
chrIV	YDR105C	665349	666770	1422	54	3891	0.871	0.109	155	3	8	26	32	37	43	10	30	37	42	50	50	S000002512	110	77.41	0.490909091	0.037974684	2.73628692	0	0	0
chrIV	YDR106W	667004	667858	855	56	7857	1.502	0.118	101	15	31	37	42	45	53	5	8	8	12	22	26	S000002513	96	112.412	0.583333333	0.065497076	9.189473684	0	0	0
chrIV	YDR107C	669016	671034	2019	67	2050	0.671	0.093	187	12	18	19	19	25	32	19	32	35	39	40	44	S000002514	184	91.179	0.364130435	0.033184745	1.015354136	0	0	0
chrIV	YDR108W	671269	673365	2097	49	839	0.449	0.179	376	12	31	33	33	36	41	6	11	12	12	13	16	S000002515	209	99.714	0.234449761	0.023366714	0.400095374	0	0	0
chrIV	YDR109C	673520	675667	2148	74	8527	0.673	0.085	182	4	8	9	10	11	12	25	32	45	53	54	56	S000002516	191	88.961	0.387434555	0.034450652	3.969739292	0	0	0
chrIV	YDR110W	676102	677802	1701	78	8483	0.985	0.066	112	16	32	54	55	58	64	10	16	22	24	24	31	S000002517	159	93.529	0.490566038	0.045855379	4.987066432	0	0	0
chrIV	YDR111C	678241	679764	1524	84	6958	1.176	0.131	199	5	14	19	22	28	30	9	25	39	68	68	68	S000002518	142	93.237	0.591549296	0.05511811	4.565616798	0	0	0
chrIV	YDR112W	679544	679852	309	26	2091	1.768	0.23	71	18	23	33	33	36	42	15	41	58	91	91	91	S000002519	29	94.156	0.896551724	0.084142395	6.766990291	0.015	0	0
chrIV	YDR113C	680496	681617	1122	26	1641	0.395	0.357	400	37	62	68	79	90	91	1	9	32	33	43	46	S000002520	98	87.422	0.265306122	0.023172906	1.462566845	0.045	0	0
chrIV	YDR114C	681924	682226	303	30	4370	1.787	0.422	128	22	32	32	32	32	51	1	1	6	6	7	18	S000002521	36	119.205	0.833333333	0.099009901	14.42244224	0.335	0	1
chrIV	YDR115W	682175	682492	318	3	28	0.166	0.447	142	2	27	59	60	61	69	3	14	15	18	20	24	S000002522	20	63.091	0.15	0.009433962	0.088050314	0.325	0	1
chrIV	YDR116C	682724	683581	858	16	545	0.335	0.221	190	10	14	14	20	21	21	2	23	28	29	32	32	S000002523	69	80.513	0.231884058	0.018648019	0.635198135	0	0	0
chrIV	YDR117C	683946	685643	1698	22	1056	0.217	0.264	449	6	16	18	19	19	19	9	10	10	10	10	10	S000002524	159	93.695	0.13836478	0.012956419	0.621908127	0.1	0	0
chrIV	YDR118W	685882	687840	1959	22	3271	0.193	0.365	715	1	10	15	15	18	19	17	44	51	59	70	79	S000002525	224	114.402	0.098214286	0.011230219	1.669729454	0.735	1	1
chrIV	YDR118W-A	687768	687884	117	10	376	1.602	0.342	40	2	11	13	13	13	14	26	46	54	59	67	74	S000028820	13	112.069	0.769230769	0.085470085	3.213675214	0.025	0	0
chrIV	YDR119W	688227	690533	2307	157	19284	1.369	0.054	125	4	16	27	31	31	31	16	61	80	84	89	89	S000002526	232	100.607	0.676724138	0.068053749	8.358907672	0	0	0
chrIV	YDR119W-A	691014	691214	201	19	6483	2.119	0.313	63	16	35	70	81	88	93	16	29	35	35	36	36	S000113555	16	80	1.1875	0.094527363	32.25373134	0.05	0	0
chrIV	YDR120C	691549	693261	1713	7	432	0.078	0.539	924	7	16	23	41	51	62	2	2	5	11	50	58	S000002527	148	86.449	0.047297297	0.004086398	0.252189142	0.255	0	1
chrIV	YDR121W	693585	694175	591	12	203	0.407	0.279	165	3	3	3	3	3	3	34	63	73	83	84	87	S000002528	51	86.441	0.235294118	0.020304569	0.343485618	0	0	0
chrIV	YDR122W	694700	697894	3195	92	3647	0.642	0.055	176	2	9	36	36	36	37	7	12	12	12	12	12	S000002529	280	87.664	0.328571429	0.028794992	1.141471049	0	0	0
chrIV	YDR123C	698554	699468	915	1	1	0.024	0.519	475	0	2	3	5	5	7	0	1	24	29	31	33	S000002530	80	87.527	0.0125	0.001092896	0.001092896	0.72	1	1
chrIV	YDR124W	700315	701289	975	34	2938	0.827	0.103	100	18	24	30	38	38	38	1	3	8	15	25	39	S000002531	96	98.563	0.354166667	0.034871795	3.013333333	0	0	0
chrIV	YDR125C	701397	702758	1362	78	5889	1.787	0.062	85	1	1	3	7	16	38	15	27	55	60	61	70	S000002532	154	113.152	0.506493506	0.057268722	4.323788546	0	0	0
chrIV	YDR126W	703234	704244	1011	51	293	1.371	0.116	117	22	36	49	58	64	67	12	12	12	12	12	12	S000002533	97	96.04	0.525773196	0.050445104	0.289812067	0.005	0	0
chrIV	YDR127W	704484	709250	4767	7	26	0.033	0.343	1634	0	0	15	16	20	34	23	46	54	57	61	61	S000002534	451	94.629	0.015521064	0.001468429	0.005454164	0.83	1	1
chrIV	YDR128W	709549	712995	3447	154	30467	0.831	0.074	256	6	29	30	30	30	30	21	22	25	25	25	25	S000002535	348	100.987	0.442528736	0.04467653	8.838700319	0.005	0	0
chrIV	YDR129C	713340	715379	2040	10	100	0.095	0.35	713	6	9	48	52	53	54	1	15	22	22	25	27	S000002536	195	95.635	0.051282051	0.004901961	0.049019608	0.17	0	0
chrIV	YDR130C	715747	716622	876	27	1018	0.631	0.21	184	8	31	32	33	33	33	11	31	36	38	39	39	S000002537	66	75.429	0.409090909	0.030821918	1.162100457	0	0	0
chrIV	YDR131C	716790	718460	1671	64	5386	0.721	0.091	152	18	25	27	29	35	35	2	16	26	35	36	37	S000002538	177	105.988	0.361581921	0.038300419	3.223219629	0	0	0
chrIV	YDR132C	718816	720303	1488	62	4828	0.773	0.08	119	5	10	10	10	12	14	11	29	32	37	50	74	S000002539	151	101.547	0.410596026	0.041666667	3.244623656	0	0	0
chrIV	YDR133C	720962	721297	336	18	941	1.028	0.262	88	8	17	22	32	34	38	13	19	53	67	76	93	S000002540	25	74.627	0.72	0.053571429	2.800595238	0	0	0
chrIV	YDR135C	723004	727551	4548	141	11211	0.655	0.068	311	10	29	50	59	73	79	10	40	50	50	50	51	S000002542	420	92.369	0.335714286	0.031002639	2.465039578	0	0	0
chrIV	YDR136C	727711	728283	573	58	7557	2.338	0.305	175	27	38	43	49	49	51	0	0	0	1	1	1	S000002543	57	99.65	1.01754386	0.10122164	13.18848168	0.005	0	0
chrIV	YDR137W	728259	730250	1992	11	2822	0.122	0.368	734	1	9	18	31	34	34	17	36	36	36	36	36	S000002544	196	98.443	0.056122449	0.005522088	1.416666667	0.735	1	1
chrIV	YDR138W	730578	732836	2259	12	421	0.116	0.587	1327	0	13	24	24	25	26	1	3	6	21	22	23	S000002545	232	102.746	0.051724138	0.005312085	0.186365649	0.755	1	1
chrIV	YDR139C	733618	733924	307	14	592	1.702	0.283	87	14	18	26	27	28	28	5	27	33	38	40	41	S000002546	27	88.235	0.518518519	0.045602606	1.928338762	0.01	0	0
chrIV	YDR140W	734138	734803	666	24	150	1.251	0.123	82	12	26	30	46	53	54	3	5	5	6	6	6	S000002547	69	103.759	0.347826087	0.036036036	0.225225225	0.02	0	0
chrIV	YDR141C	734901	739997	5097	8	140	0.043	0.365	1859	3	9	12	16	20	25	0	5	10	13	16	23	S000002548	525	103.022	0.015238095	0.001569551	0.027467138	0.87	1	1
chrIV	YDR142C	740473	741600	1128	50	1798	1.257	0.099	112	3	9	9	9	9	9	10	17	31	39	42	42	S000002549	106	94.055	0.471698113	0.044326241	1.593971631	0	0	0
chrIV	YDR143C	742042	743874	1833	67	6912	0.898	0.169	309	5	20	29	34	36	45	2	15	20	24	28	30	S000002550	163	88.974	0.411042945	0.0365521	3.77086743	0	0	0
chrIV	YDR144C	744311	746101	1791	61	4555	0.807	0.134	240	3	17	22	22	26	27	0	10	26	26	26	26	S000002551	151	84.358	0.40397351	0.034059185	2.543271915	0	0	0
chrIV	YDR145W	746738	748357	1620	5	223	0.07	0.596	965	0	6	23	24	29	35	11	20	25	27	44	45	S000002552	121	74.737	0.041322314	0.00308642	0.137654321	0.925	1	1
chrIV	YDR146C	748613	750742	2130	65	2393	0.743	0.082	174	8	17	18	18	18	18	6	18	46	87	97	99	S000002553	183	85.956	0.355191257	0.030516432	1.123474178	0	0	0
chrIV	YDR147W	751631	753235	1605	87	13586	1.471	0.11	176	11	51	67	97	98	100	14	22	28	32	35	36	S000002554	181	112.843	0.480662983	0.054205607	8.464797508	0	0	0
chrIV	YDR148C	753675	755066	1392	46	538	0.877	0.081	113	3	9	19	24	28	30	5	19	37	38	38	38	S000002555	123	88.426	0.37398374	0.033045977	0.386494253	0	0	0
chrIV	YDR149C	755555	756262	708	3	14	0.101	0.477	338	0	24	39	43	45	52	0	0	0	1	1	1	S000002556	71	100.424	0.042253521	0.004237288	0.019774011	0.63	1	1
chrIV	YDR150W	755628	763874	8247	48	5657	0.085	0.334	2752	1	3	39	43	46	53	6	8	11	13	19	52	S000002557	806	97.744	0.05955335	0.005820298	0.685946405	0.48	1	1
chrIV	YDR151C	764178	765155	978	43	3831	1.017	0.142	139	4	6	20	20	20	20	9	24	41	49	49	59	S000002558	102	104.401	0.421568627	0.04396728	3.917177914	0	0	0
chrIV	YDR152W	765706	766503	798	62	11523	2.01	0.155	124	9	21	64	68	77	81	8	19	22	23	24	32	S000002559	66	82.811	0.939393939	0.077694236	14.43984962	0	0	0
chrIV	YDR153C	766736	767971	1236	27	467	0.541	0.12	148	11	19	30	38	42	50	10	13	39	54	69	69	S000002560	106	85.83	0.254716981	0.02184466	0.377831715	0.025	0	0
chrIV	YDR154C	768403	768753	351	67	18161	4.984	0.077	27	31	49	57	58	61	64	22	36	72	80	99	113	S000002561	33	94.286	2.03030303	0.190883191	51.74074074	0	0	0
chrIV	YDR155C	768512	769000	489	86	16177	4.646	0.055	27	26	57	65	67	68	69	12	79	95	97	132	134	S000002562	41	84.016	2.097560976	0.175869121	33.08179959	0	0	0
chrIV	YDR156W	769525	769938	414	45	8848	2.721	0.382	158	3	16	88	99	126	138	28	56	73	74	74	78	S000002563	24	58.111	1.875	0.108695652	21.37198068	0.285	0	1
chrIV	YDR157W	769931	770332	402	110	35167	7.426	0.119	48	26	42	42	58	71	103	0	1	1	1	1	3	S000002564	37	92.269	2.972972973	0.273631841	87.4800995	0	0	0
chrIV	YDR158W	770357	771454	1098	2	6	0.042	0.824	905	13	50	82	85	99	121	6	11	12	13	14	14	S000002565	81	73.838	0.024691358	0.001821494	0.005464481	0.57	1	1
chrIV	YDR159W	771877	775782	3906	35	1070	0.196	0.341	1331	2	9	16	16	16	17	8	8	9	9	9	9	S000002566	386	98.848	0.090673575	0.008960573	0.273937532	0.275	0	1
chrIV	YDR160W	776163	778721	2559	0	0	0	1	2559	1	1	4	18	18	18	0	10	11	11	11	12	S000002567	228	89.132	0	0	0	0.798956828	1	1
chrIV	YDR161W	779043	780206	1164	2	45	0.066	0.912	1061	1	10	10	10	10	10	1	1	1	1	11	15	S000002568	105	90.284	0.019047619	0.001718213	0.038659794	0.27	0	1
chrIV	YDR162C	780390	781100	711	1	1	0.112	0.681	484	0	1	1	1	1	11	1	11	20	24	26	26	S000002569	66	92.958	0.015151515	0.00140647	0.00140647	0.275	0	1
chrIV	YDR163W	781423	781950	528	30	2246	4.775	0.25	132	4	17	17	17	17	17	5	7	8	8	8	8	S000002570	36	68.311	0.833333333	0.056818182	4.253787879	0.025	0	0
chrIV	YDR164C	782041	784215	2175	3	56	0.079	0.901	1959	5	9	16	20	20	20	1	6	15	19	22	22	S000002571	212	97.516	0.014150943	0.00137931	0.025747126	0.865	1	1
chrIV	YDR165W	784871	786205	1335	34	936	1.017	0.136	182	10	16	22	22	22	22	7	7	7	7	9	9	S000002572	146	109.445	0.232876712	0.025468165	0.701123596	0.025	0	0
chrIV	YDR166C	786306	789221	2916	22	595	0.314	0.276	805	7	11	15	16	19	27	0	0	0	0	3	3	S000002573	333	114.237	0.066066066	0.007544582	0.204046639	0.45	0	1
chrIV	YDR167W	789449	790069	621	1	21	0.066	0.969	602	0	0	0	0	0	0	5	11	11	11	11	11	S000002574	54	87.097	0.018518519	0.001610306	0.033816425	0.925	1	1
chrIV	YDR168W	790328	791848	1521	8	185	0.217	0.469	713	2	9	9	9	9	9	10	17	19	20	22	23	S000002575	178	117.105	0.04494382	0.005259698	0.121630506	0.91	1	1
chrIV	YDR169C	792348	793889	1542	44	1560	1.095	0.121	186	0	2	9	12	12	12	9	15	20	25	31	39	S000002576	135	87.605	0.325925926	0.028534371	1.011673152	0	0	0
chrIV	YDR169C-A	794574	794723	150	7	288	1.635	0.367	55	7	39	42	50	53	53	7	11	16	24	33	33	S000028538	12	80.537	0.583333333	0.046666667	1.92	0.055	0	0
chrIV	YDR170C	796193	802222	6030	7	17	0.024	0.458	2763	5	9	22	39	44	50	0	0	20	50	54	54	S000002577	601	99.685	0.011647255	0.001160862	0.002819237	0.695	1	1
chrIV	YDR171W	806621	807748	1128	105	15093	2.633	0.08	90	17	52	76	89	91	96	21	40	63	63	63	63	S000002578	88	78.083	1.193181818	0.093085106	13.38031915	0	0	0
chrIV	YDR172W	808324	810381	2058	1	1	0.01	0.999	2055	1	4	20	26	35	58	4	15	15	15	15	15	S000002579	198	96.257	0.005050505	0.000485909	0.000485909	0.985555375	1	1
chrIV	YDR173C	810565	811632	1068	3	51	0.055	0.921	984	11	15	15	15	15	15	15	32	33	33	37	39	S000002580	104	97.47	0.028846154	0.002808989	0.047752809	0.75	1	1
chrIV	YDR174W	812110	812850	741	7	782	0.186	0.752	557	2	3	24	24	24	28	3	27	28	28	28	30	S000002581	56	75.676	0.125	0.009446694	1.055330634	0.63	1	1
chrIV	YDR175C	813193	814152	960	4	26	0.088	0.633	608	3	15	17	17	17	27	2	4	5	6	6	6	S000002582	95	99.062	0.042105263	0.004166667	0.027083333	0.52	1	1
chrIV	YDR176W	814452	816560	2109	25	755	0.275	0.256	540	2	4	7	8	8	11	26	56	59	60	82	101	S000002583	192	91.082	0.130208333	0.011853959	0.357989569	0.02	0	0
chrIV	YDR177W	816878	817525	648	13	91	0.614	0.201	130	16	50	56	56	56	56	22	39	48	55	67	74	S000002584	63	97.372	0.206349206	0.020061728	0.140432099	0.005	0	0
chrIV	YDR178W	817950	818495	546	40	6864	2.807	0.119	65	11	36	60	62	65	69	12	16	20	24	26	27	S000002585	33	60.55	1.212121212	0.073260073	12.57142857	0	0	0
chrIV	YDR179C	818708	819196	489	22	1693	1.74	0.188	92	3	16	21	29	49	50	20	34	36	37	38	40	S000002586	59	120.902	0.372881356	0.044989775	3.462167689	0.015	0	0
chrIV	YDR179W-A	819433	820824	1392	44	2581	1.064	0.115	160	9	29	36	43	49	60	7	13	13	13	14	14	S000002587	159	114.306	0.27672956	0.031609195	1.854166667	0	0	0
chrIV	YDR180W	821295	825776	4482	9	79	0.042	0.477	2136	0	0	3	7	8	14	2	6	8	9	11	14	S000002588	479	106.896	0.018789144	0.002008032	0.01762606	0.94	1	1
chrIV	YDR181C	825910	827355	1446	20	240	0.274	0.222	321	4	6	7	7	7	7	5	7	7	7	7	7	S000002589	124	85.813	0.161290323	0.013831259	0.165975104	0.025	0	0
chrIV	YDR182W	827582	829057	1476	2	12	0.029	0.361	533	0	6	8	8	10	10	8	16	21	26	27	31	S000002590	151	102.373	0.013245033	0.001355014	0.008130081	0.925	1	1
chrIV	YDR182W-A	829151	829354	204	18	548	2.271	0.172	35	8	8	8	9	10	10	4	17	21	28	36	37	S000028539	13	64.039	1.384615385	0.088235294	2.68627451	0.005	0	0
chrIV	YDR183W	829585	830277	693	35	1793	1.407	0.196	136	2	17	31	31	32	33	9	18	21	22	26	31	S000002591	81	117.052	0.432098765	0.050505051	2.587301587	0	0	0
chrIV	YDR183C-A	830397	830654	258	15	847	1.593	0.202	52	10	15	17	19	23	23	2	3	7	11	18	25	S000028540	29	112.84	0.517241379	0.058139535	3.282945736	0	0	0
chrIV	YDR184C	830629	831513	885	25	1365	0.788	0.138	122	6	14	23	30	34	39	13	28	32	44	54	57	S000002592	93	105.204	0.268817204	0.028248588	1.542372881	0	0	0
chrIV	YDR185C	831934	832473	540	49	4773	2.607	0.102	55	4	13	30	34	35	41	5	21	26	30	38	38	S000002593	50	92.764	0.98	0.090740741	8.838888889	0	0	0
chrIV	YDR186C	832859	835492	2634	137	6832	1.406	0.082	215	2	18	20	26	33	37	22	37	78	119	119	119	S000002594	240	91.151	0.570833333	0.052012149	2.593773728	0	0	0
chrIV	YDR187C	836228	836746	519	0	0	0	1	519	25	62	103	122	131	136	0	0	0	0	0	0	S000002595	34	65.637	0	0	0	1	1	1
chrIV	YDR188W	836421	838061	1641	3	156	0.041	0.988	1621	0	1	36	70	83	86	4	24	24	24	24	24	S000002596	123	75	0.024390244	0.001828154	0.095063985	0.955	1	1
chrIV	YDR189W	838392	840392	2001	2	4	0.022	0.541	1082	0	9	12	12	12	12	19	20	20	20	20	20	S000002597	188	94	0.010638298	0.0009995	0.001999	0.915	1	1
chrIV	YDR190C	840604	841995	1392	2	2	0.036	0.831	1157	1	20	20	20	20	21	1	2	6	8	12	13	S000002598	111	79.799	0.018018018	0.001436782	0.001436782	0.945	1	1
chrIV	YDR191W	842337	843449	1113	38	1869	0.992	0.09	100	15	22	23	23	23	23	1	3	5	6	8	41	S000002599	94	84.532	0.404255319	0.034141959	1.679245283	0	0	0
chrIV	YDR192C	843569	844861	1293	40	8797	0.919	0.224	289	1	5	7	12	18	19	7	40	45	50	54	54	S000002600	102	78.947	0.392156863	0.030935808	6.803557618	0.005	0	0
chrIV	YDR193W	844554	844952	399	29	8401	2.186	0.286	114	2	4	4	5	6	8	36	42	42	50	50	50	S000002601	27	67.839	1.074074074	0.072681704	21.05513784	0.015	0	0
chrIV	YDR194C	845952	847946	1995	8	454	0.165	0.399	796	4	7	15	15	18	20	1	2	2	2	2	2	S000002602	198	99.298	0.04040404	0.004010025	0.227568922	0.22	0	1
chrIV	YDR194W-A	848071	848223	153	4	17	1.219	0.843	129	1	1	2	2	3	3	0	1	1	1	1	1	S000028541	20	131.579	0.2	0.026143791	0.111111111	0.495	1	1
chrIV	YDR195W	848599	850200	1602	7	116	0.196	0.643	1030	0	0	3	3	3	4	8	13	13	13	13	13	S000002603	156	97.439	0.044871795	0.004369538	0.072409488	0.76	1	1
chrIV	YDR196C	850274	850999	726	5	201	0.303	0.868	630	11	13	13	14	14	14	1	4	4	4	4	9	S000002604	73	100.69	0.068493151	0.006887052	0.276859504	0.93	1	1
chrIV	YDR197W	851228	852397	1170	0	0	0	1	1170	2	4	4	4	11	12	13	18	20	25	26	33	S000002605	121	103.507	0	0	0	0.733486729	1	1
chrIV	YDR198C	852533	853972	1440	39	2036	1.101	0.165	237	11	14	14	14	14	14	24	41	44	47	49	49	S000002606	146	101.459	0.267123288	0.027083333	1.413888889	0	0	0
chrIV	YDR199W	854175	854540	366	11	499	1.186	0.194	71	16	41	44	47	50	53	2	4	5	5	5	5	S000002607	31	84.932	0.35483871	0.030054645	1.363387978	0.025	0	0
chrIV	YDR200C	854279	856093	1815	20	653	0.416	0.413	750	4	21	29	30	30	31	0	0	0	0	2	5	S000002608	169	93.164	0.118343195	0.011019284	0.359779614	0.21	0	1
chrIV	YDR201W	856317	856814	498	0	0	0	1	498	0	0	0	0	0	5	1	1	2	2	3	6	S000002609	49	98.592	0	0	0	0.940349267	1	1
chrIV	YDR202C	856898	857953	1056	10	105	0.374	0.247	261	0	0	0	0	0	2	22	31	35	36	38	41	S000002610	116	109.953	0.086206897	0.009469697	0.099431818	0.545	1	1
chrIV	YDR203W	857682	857999	318	5	20	0.611	0.465	148	2	2	3	4	4	4	27	29	32	33	37	39	S000002611	31	97.792	0.161290323	0.01572327	0.062893082	0.19	0	0
chrIV	YDR204W	858137	859144	1008	15	431	0.558	0.235	237	21	31	32	32	34	34	12	19	22	22	22	22	S000002612	86	85.402	0.174418605	0.014880952	0.427579365	0.02	0	0
chrIV	YDR205W	859346	861520	2175	34	525	0.484	0.156	340	7	20	22	22	27	28	35	58	66	70	72	75	S000002613	202	92.916	0.168316832	0.015632184	0.24137931	0	0	0
chrIV	YDR206W	862054	864708	2655	76	4230	0.982	0.079	209	2	4	28	30	30	31	2	17	18	18	18	18	S000002614	260	97.965	0.292307692	0.028625235	1.593220339	0	0	0
chrIV	YDR207C	865012	867522	2511	23	354	0.351	0.65	1632	1	16	22	29	35	35	5	25	50	55	55	55	S000002615	181	72.112	0.127071823	0.009159697	0.140979689	0.53	1	1
chrIV	YDR208W	868224	870563	2340	20	4414	0.342	0.386	904	5	15	39	44	46	46	7	17	40	45	46	46	S000002616	223	95.34	0.089686099	0.008547009	1.886324786	0.89	1	1
chrIV	YDR209C	871036	871449	414	29	2049	3.177	0.3	124	32	63	70	70	70	70	2	3	3	3	3	3	S000002617	41	99.274	0.707317073	0.070048309	4.949275362	0.02	0	0
chrIV	YDR210W	871074	871301	228	21	1764	4.121	0.456	104	25	50	59	59	60	60	2	5	6	6	6	6	S000002618	21	92.511	1	0.092105263	7.736842105	0.225	0	1
chrIV	YDR211W	884727	886865	2139	1	47	0.01	0.998	2134	0	2	9	9	9	9	10	24	24	24	24	24	S000002619	227	106.174	0.004405286	0.000467508	0.021972885	0.955	1	1
chrIV	YDR212W	887232	888911	1680	10	1158	0.127	0.546	918	0	5	14	14	14	14	6	31	52	60	70	73	S000002620	159	94.699	0.062893082	0.005952381	0.689285714	0.86	1	1
chrIV	YDR213W	889751	892492	2742	125	8728	1.035	0.073	201	1	7	28	53	54	54	19	73	82	86	105	123	S000002621	193	70.412	0.647668394	0.045587163	3.183078045	0	0	0
chrIV	YDR214W	892875	893927	1053	146	25966	3.054	0.077	81	9	31	49	60	63	65	38	50	92	118	121	123	S000002622	76	72.243	1.921052632	0.138651472	24.65906933	0	0	0
chrIV	YDR215C	894089	894502	414	138	20884	6.995	0.053	22	19	52	78	84	86	105	19	47	52	53	60	66	S000002623	16	38.741	8.625	0.333333333	50.44444444	0	0	0
chrIV	YDR216W	895035	899006	3972	129	5999	0.562	0.083	331	2	7	23	76	115	125	5	6	8	8	8	10	S000002624	407	102.493	0.316953317	0.032477341	1.510322256	0	0	0
chrIV	YDR217C	899551	903480	3930	76	5175	0.239	0.081	318	4	12	14	15	22	23	15	25	27	39	39	42	S000002625	366	93.153	0.207650273	0.019338422	1.316793893	0.08	0	0
chrIV	YDR218C	903781	905052	1272	61	3734	0.688	0.119	151	2	13	20	20	21	21	10	29	33	33	38	39	S000002626	128	100.708	0.4765625	0.047955975	2.935534591	0	0	0
chrIV	YDR219C	905455	906852	1398	29	1231	0.344	0.157	220	4	6	17	20	22	23	2	10	38	40	42	43	S000002627	141	100.931	0.205673759	0.02074392	0.880543634	0.005	0	0
chrIV	YDR220C	907000	907293	294	59	25367	3.536	0.15	44	7	12	13	15	15	17	5	17	19	19	24	26	S000002628	35	119.454	1.685714286	0.200680272	86.28231293	0	0	0
chrIV	YDR221W	907330	909438	2109	159	27472	1.386	0.08	169	17	41	50	51	54	55	40	71	104	112	112	115	S000002629	178	84.44	0.893258427	0.075391181	13.02607871	0	0	0
chrIV	YDR222W	910054	911301	1248	84	6027	1.217	0.117	146	19	40	52	77	91	95	5	22	34	43	55	59	S000002630	130	104.25	0.646153846	0.067307692	4.829326923	0.005	0	0
chrIV	YDR223W	912099	913502	1404	115	17333	1.537	0.058	82	8	17	29	47	57	59	1	12	24	43	43	58	S000002631	122	86.957	0.942622951	0.081908832	12.3454416	0	0	0
chrIV	YDR224C	914317	914712	396	2	16	0.086	0.922	365	5	24	43	49	56	65	0	1	14	18	18	44	S000002632	36	91.139	0.055555556	0.005050505	0.04040404	0.835	1	1
chrIV	YDR225W	915530	915928	399	3	62	0.128	0.466	186	0	1	12	13	13	26	1	7	30	30	30	32	S000002633	43	108.04	0.069767442	0.007518797	0.155388471	0.27	0	1
chrIV	YDR226W	916486	917154	669	0	0	0	1	669	0	7	23	24	24	24	9	28	29	31	34	37	S000002634	57	85.329	0	0	0	0.940349267	1	1
chrIV	YDR227W	917571	921647	4077	64	1577	0.203	0.086	350	1	18	27	27	27	31	3	10	13	13	13	13	S000002635	371	91.021	0.172506739	0.015697817	0.386804023	0.045	0	0
chrIV	YDR228C	921926	923806	1881	3	244	0.026	0.979	1842	6	14	15	22	27	28	0	0	4	6	18	21	S000002636	189	100.532	0.015873016	0.001594896	0.129718235	0.92	1	1
chrIV	YDR229W	924785	926146	1362	90	7083	1.393	0.098	134	4	29	38	45	45	45	14	19	24	25	51	51	S000002637	119	87.436	0.756302521	0.066079295	5.200440529	0	0	0
chrIV	YDR230W	926223	926570	348	26	1593	1.581	0.198	69	10	24	37	38	41	62	2	3	10	40	40	40	S000002638	21	60.519	1.238095238	0.074712644	4.577586207	0.005	0	0
chrIV	YDR231C	926293	926910	618	20	1305	0.696	0.204	126	13	27	42	46	49	51	20	32	61	61	61	61	S000002639	37	59.968	0.540540541	0.03236246	2.111650485	0	0	0
chrIV	YDR232W	927452	929098	1647	2	98	0.026	0.809	1333	1	22	35	36	45	59	9	17	26	28	36	81	S000002640	130	78.979	0.015384615	0.001214329	0.059502125	0.89	1	1
chrIV	YDR233C	929470	930357	888	62	4486	1.676	0.106	94	20	29	38	39	39	39	27	79	100	119	131	136	S000002641	80	90.192	0.775	0.06981982	5.051801802	0	0	0
chrIV	YDR234W	931129	933210	2082	138	5865	1.647	0.057	118	18	35	41	74	76	83	4	19	19	19	19	19	S000002642	161	77.367	0.857142857	0.066282421	2.817002882	0	0	0
chrIV	YDR235W	933504	935138	1635	2	58	0.026	0.655	1071	2	17	25	32	36	40	2	3	3	5	9	9	S000002643	178	108.935	0.011235955	0.001223242	0.035474006	0.94	1	1
chrIV	YDR236C	935236	935892	657	5	273	0.177	0.658	432	2	3	3	4	4	4	3	17	17	17	17	18	S000002644	68	103.659	0.073529412	0.00761035	0.415525114	0.93	1	1
chrIV	YDR237W	936615	937493	879	3	5	0.073	0.317	279	0	0	0	2	2	3	1	9	14	14	14	14	S000002645	72	82.005	0.041666667	0.003412969	0.005688282	0.62	1	1
chrIV	YDR238C	937895	940816	2922	6	64	0.044	0.524	1531	5	6	7	7	8	11	0	2	10	12	17	19	S000002646	277	94.831	0.02166065	0.002053388	0.021902806	0.975	1	1
chrIV	YDR239C	941057	943420	2364	71	3039	0.966	0.067	158	9	10	10	11	11	11	9	16	16	19	19	19	S000002647	218	92.256	0.325688073	0.030033841	1.285532995	0	0	0
chrIV	YDR240C	943674	945152	1479	8	427	0.173	0.519	767	3	15	25	26	28	28	0	7	12	18	18	32	S000002648	142	96.076	0.056338028	0.00540906	0.288708587	0.815	1	1
chrIV	YDR241W	945151	945438	288	9	974	0.828	0.49	141	0	0	0	0	2	7	5	9	15	15	49	56	S000002649	28	97.561	0.321428571	0.03125	3.381944444	0.13	0	0
chrIV	YDR242W	946807	948456	1650	83	7568	1.152	0.06	99	8	34	65	65	71	76	1	2	2	2	2	2	S000002650	149	90.358	0.55704698	0.05030303	4.586666667	0	0	0
chrIV	YDR243C	948518	950284	1767	3	5	0.031	0.534	943	4	6	9	11	15	21	10	29	34	35	38	45	S000002651	172	97.395	0.01744186	0.001697793	0.002829655	0.835	1	1
chrIV	YDR244W	950563	952401	1839	53	2734	0.515	0.098	181	18	38	38	38	38	38	5	22	22	22	22	26	S000002652	176	95.756	0.301136364	0.028820011	1.486677542	0	0	0
chrIV	YDR245W	952800	953981	1182	4	201	0.057	0.937	1107	0	5	10	11	18	18	4	34	34	34	65	96	S000002653	115	97.375	0.034782609	0.003384095	0.170050761	0.885	1	1
chrIV	YDR246W	954288	954947	660	3	175	0.073	0.702	463	0	32	35	35	35	35	27	66	112	143	147	149	S000002654	53	80.425	0.056603774	0.004545455	0.265151515	0.885	1	1
chrIV	YDR246W-A	955133	955333	201	88	21192	7.395	0.09	18	37	62	63	63	75	75	46	87	101	107	113	119	S000028542	15	75	5.866666667	0.437810945	105.4328358	0	0	0
chrIV	YDR247W	956013	957398	1386	56	3663	0.667	0.117	162	5	14	30	69	89	89	3	10	20	25	39	42	S000002655	144	103.971	0.388888889	0.04040404	2.642857143	0	0	0
chrIV	YDR248C	957758	958339	582	33	2664	0.994	0.136	79	5	13	14	18	21	27	7	22	24	26	30	39	S000002656	50	86.059	0.66	0.056701031	4.577319588	0.005	0	0
chrIV	YDR249C	958681	959802	1122	37	1827	0.551	0.115	129	2	10	19	24	31	35	2	27	67	76	78	79	S000002657	114	101.695	0.324561404	0.032976827	1.628342246	0	0	0
chrIV	YDR250C	960086	960361	276	76	8699	4.628	0.083	23	23	42	48	51	57	64	10	15	21	21	25	26	S000002658	24	87.273	3.166666667	0.275362319	31.51811594	0	0	0
chrIV	YDR251W	960614	963106	2493	82	2815	0.496	0.071	178	8	15	42	66	72	78	6	17	19	21	24	43	S000002659	254	101.926	0.322834646	0.032892098	1.129161653	0	0	0
chrIV	YDR252W	963412	963861	450	9	404	0.294	0.269	121	12	23	28	29	32	33	5	13	15	25	50	53	S000002660	42	93.541	0.214285714	0.02	0.897777778	0.05	0	0
chrIV	YDR253C	963990	964565	576	33	2666	0.781	0.125	72	3	7	8	21	28	32	2	26	52	53	57	58	S000002661	57	99.13	0.578947368	0.057291667	4.628472222	0	0	0
chrIV	YDR254W	965113	966489	1377	44	1442	0.403	0.121	167	7	33	42	49	60	63	3	4	5	5	6	16	S000002662	151	109.738	0.291390728	0.031953522	1.047204067	0	0	0
chrIV	YDR255C	966557	967822	1266	20	312	0.181	0.188	238	2	3	8	14	17	38	16	34	40	51	61	69	S000002663	136	107.51	0.147058824	0.015797788	0.246445498	0.01	0	0
chrIV	YDR256C	968133	969680	1548	93	5530	0.691	0.062	96	2	21	28	28	30	33	6	16	18	21	27	28	S000002664	127	82.094	0.732283465	0.060077519	3.572351421	0	0	0
chrIV	YDR257C	969990	971474	1485	40	2508	0.293	0.098	146	17	28	32	40	44	53	21	54	63	69	75	77	S000002665	160	107.817	0.25	0.026936027	1.688888889	0.005	0	0
chrIV	YDR258C	971808	974243	2436	152	14443	0.768	0.045	110	10	43	48	54	56	60	38	90	109	113	125	129	S000002666	220	90.349	0.690909091	0.062397373	5.928981938	0	0	0
chrIV	YDR259C	974631	975782	1152	73	7863	0.803	0.134	154	16	36	63	75	84	88	11	30	66	85	129	161	S000002667	116	100.782	0.629310345	0.063368056	6.825520833	0	0	0
chrIV	YDR260C	976717	977229	513	230	134493	6.924	0.023	12	37	65	73	91	95	99	38	72	83	86	88	92	S000002668	39	76.172	5.897435897	0.44834308	262.1695906	0	0	0
chrIV	YDR261C	977521	979209	1689	80	5560	0.66	0.066	112	30	66	95	161	185	212	8	25	35	45	53	64	S000002669	154	91.232	0.519480519	0.047365305	3.291888692	0	0	0
chrIV	YDR262W	993134	993952	819	42	2465	2.08	0.16	131	17	55	69	69	69	69	2	6	11	14	19	23	S000002670	73	89.242	0.575342466	0.051282051	3.00976801	0	0	0
chrIV	YDR263C	994242	995534	1293	44	2508	1.037	0.136	176	11	15	22	23	31	43	0	12	16	18	18	18	S000002671	136	105.263	0.323529412	0.034029389	1.939675174	0.005	0	0
chrIV	YDR264C	996029	998323	2295	7	45	0.073	0.367	842	7	12	22	22	23	24	7	32	43	47	50	58	S000002672	205	89.364	0.034146341	0.003050109	0.019607843	0.095	0	0
chrIV	YDR265W	998864	999877	1014	39	1684	0.905	0.137	139	13	31	60	60	60	60	5	5	13	18	19	23	S000002673	91	89.832	0.428571429	0.038461538	1.660749507	0	0	0
chrIV	YDR266C	1000104	1002023	1920	50	648	0.456	0.08	154	2	5	10	11	14	38	10	14	42	42	42	42	S000002674	179	93.278	0.279329609	0.026041667	0.3375	0	0	0
chrIV	YDR267C	1002510	1003502	993	0	0	0	1	993	6	31	37	37	41	44	0	3	9	9	9	10	S000002675	87	87.702	0	0	0	1	1	1
chrIV	YDR268W	1004004	1005143	1140	7	1520	0.083	0.393	448	4	10	13	13	13	20	22	60	121	121	125	135	S000002676	117	102.722	0.05982906	0.006140351	1.333333333	0.705	1	1
chrIV	YDR269C	1005665	1005988	324	20	973	0.824	0.407	132	18	76	113	114	114	114	5	12	14	19	20	25	S000002677	25	77.399	0.8	0.061728395	3.00308642	0.125	0	0
chrIV	YDR270W	1005675	1008689	3015	129	5060	0.508	0.082	248	16	72	113	114	114	114	2	10	11	13	20	25	S000002678	298	98.872	0.432885906	0.04278607	1.67827529	0	0	0
chrIV	YDR271C	1008395	1008766	372	19	1102	0.589	0.175	65	4	9	14	17	19	21	7	19	19	19	24	28	S000002679	37	99.73	0.513513514	0.051075269	2.962365591	0	0	0
chrIV	YDR272W	1009010	1009834	825	23	1284	0.325	0.156	129	8	18	24	26	28	41	5	29	29	30	30	58	S000002680	69	83.738	0.333333333	0.027878788	1.556363636	0	0	0
chrIV	YDR273W	1010176	1011273	1098	44	2622	0.475	0.158	174	1	22	25	29	30	37	16	46	75	107	110	114	S000002681	87	79.307	0.505747126	0.04007286	2.387978142	0	0	0
chrIV	YDR274C	1011589	1011960	372	122	13354	4.074	0.065	24	36	64	69	69	71	90	22	33	36	36	44	65	S000002682	16	43.127	7.625	0.327956989	35.89784946	0	0	0
chrIV	YDR275W	1012252	1012959	708	27	2516	0.432	0.175	124	23	41	79	109	116	119	8	25	38	46	85	98	S000002683	63	89.109	0.428571429	0.038135593	3.553672316	0.005	0	0
chrIV	YDR276C	1013476	1013643	168	28	7192	1.897	0.232	39	16	27	48	52	58	87	8	29	67	91	100	105	S000002684	13	77.844	2.153846154	0.166666667	42.80952381	0.01	0	0
chrIV	YDR277C	1014401	1015702	1302	131	10049	1.186	0.053	69	20	47	85	103	116	120	15	26	40	69	95	112	S000002685	110	84.55	1.190909091	0.100614439	7.71812596	0	0	0
chrIV	YDR278C	1017001	1017318	318	72	9730	2.987	0.057	18	8	22	32	61	71	82	13	19	24	28	33	35	S000002686	26	82.019	2.769230769	0.226415094	30.59748428	0	0	0
chrIV	YDR279W	1019368	1020420	1053	39	799	0.489	0.149	157	2	33	39	40	43	46	15	15	15	15	15	23	S000002687	111	105.513	0.351351351	0.037037037	0.758784425	0	0	0
chrIV	YDR280W	1020747	1021664	918	3	13	0.042	0.59	542	0	0	3	7	7	43	12	24	28	39	47	47	S000002688	77	83.969	0.038961039	0.003267974	0.01416122	0.86	1	1
chrIV	YDR281C	1022007	1022321	315	16	2008	0.7	0.2	63	10	20	21	21	21	36	3	17	32	34	44	45	S000002689	22	70.064	0.727272727	0.050793651	6.374603175	0.02	0	0
chrIV	YDR282C	1023511	1024755	1245	29	767	0.343	0.214	267	9	19	22	28	40	48	17	19	19	22	25	25	S000002690	135	108.521	0.214814815	0.023293173	0.616064257	0	0	0
chrIV	YDR283C	1025070	1030049	4980	64	209	0.209	0.086	427	3	5	11	11	11	14	3	6	18	23	29	44	S000002691	538	108.054	0.118959108	0.012851406	0.041967871	0.04	0	0
chrIV	YDR284C	1030550	1031419	870	44	1518	1.307	0.13	113	8	20	23	23	23	23	3	17	49	83	87	88	S000002692	81	93.211	0.543209877	0.050574713	1.744827586	0	0	0
chrIV	YDR285W	1032436	1035063	2628	72	3730	0.719	0.074	195	5	11	38	68	69	72	5	11	15	43	47	47	S000002693	252	95.927	0.285714286	0.02739726	1.419330289	0	0	0
chrIV	YDR286C	1035231	1035575	345	17	470	1.414	0.249	86	8	10	11	13	15	18	15	40	59	62	62	62	S000002694	30	87.209	0.566666667	0.049275362	1.362318841	0.03	0	0
chrIV	YDR287W	1035995	1036873	879	22	1615	0.676	0.195	171	14	30	49	56	61	67	4	12	12	12	12	14	S000002695	81	92.255	0.271604938	0.025028441	1.837315131	0.035	0	0
chrIV	YDR288W	1037195	1038106	912	1	17	0.028	0.946	863	0	6	11	15	19	38	4	6	9	9	10	24	S000002696	102	111.965	0.009803922	0.001096491	0.018640351	0.905	1	1
chrIV	YDR289C	1038280	1039509	1230	18	104	0.37	0.255	314	1	5	5	5	5	8	0	14	25	35	36	36	S000002697	146	118.796	0.123287671	0.014634146	0.084552846	0.005	0	0
chrIV	YDR290W	1039370	1039699	330	21	870	1.564	0.427	141	0	0	0	0	2	2	4	15	16	20	21	24	S000002698	40	121.581	0.525	0.063636364	2.636363636	0.14	0	0
chrIV	YDR291W	1039728	1042961	3234	109	7121	0.682	0.065	210	13	14	19	20	20	23	5	13	13	13	13	13	S000002699	324	100.217	0.336419753	0.033704391	2.20191713	0	0	0
chrIV	YDR292C	1043146	1045011	1866	6	41	0.072	0.464	866	9	16	22	28	31	35	0	0	4	11	18	19	S000002700	178	95.442	0.033707865	0.003215434	0.021972133	0.325	0	1
chrIV	YDR293C	1045640	1049392	3753	126	6626	0.681	0.043	162	6	14	26	26	26	26	3	16	38	42	68	72	S000002701	331	88.22	0.380664653	0.033573141	1.765520917	0	0	0
chrIV	YDR294C	1050459	1052228	1770	80	5376	1.01	0.073	130	22	57	62	75	76	78	11	61	73	75	75	79	S000002702	136	76.88	0.588235294	0.04519774	3.037288136	0	0	0
chrIV	YDR295C	1052623	1054647	2025	41	1211	0.46	0.111	224	12	20	31	37	39	42	1	8	29	29	29	39	S000002703	189	93.379	0.216931217	0.020246914	0.598024691	0	0	0
chrIV	YDR296W	1055212	1055892	681	12	1781	0.402	0.546	372	1	5	11	13	15	19	36	62	76	83	85	85	S000002704	54	79.412	0.222222222	0.017621145	2.615271659	0.465	1	1
chrIV	YDR297W	1056551	1057600	1050	21	299	0.492	0.159	167	8	19	29	56	56	77	7	20	47	47	47	83	S000002705	91	86.749	0.230769231	0.02	0.284761905	0	0	0
chrIV	YDR298C	1058176	1058814	639	3	62	0.116	0.637	407	5	20	30	34	35	38	0	1	31	44	44	45	S000002706	62	97.179	0.048387097	0.004694836	0.097026604	0.195	0	0
chrIV	YDR299W	1059627	1061231	1605	4	281	0.066	0.442	709	1	7	25	26	26	38	2	3	3	3	3	3	S000002707	153	95.387	0.026143791	0.002492212	0.175077882	0.955	1	1
chrIV	YDR300C	1061505	1062791	1287	1	407	0.024	0.994	1279	2	3	5	5	6	6	0	3	3	3	4	4	S000002708	128	99.533	0.0078125	0.000777001	0.316239316	0.335	0	1
chrIV	YDR301W	1063352	1067425	4074	6	47	0.036	0.38	1549	1	2	8	8	8	8	4	18	19	22	31	32	S000002709	416	102.136	0.014423077	0.001472754	0.011536573	0.94	1	1
chrIV	YDR302W	1067731	1068390	660	7	114	0.351	0.521	344	0	13	14	14	14	14	7	11	13	13	13	13	S000002710	65	98.634	0.107692308	0.010606061	0.172727273	0.87	1	1
chrIV	YDR303C	1068729	1071386	2658	7	81	0.064	0.445	1182	2	4	8	10	10	10	0	0	0	1	4	10	S000002711	294	110.651	0.023809524	0.002633559	0.030474041	0.71	1	1
chrIV	YDR304C	1071880	1072557	678	21	584	0.893	0.168	114	14	14	14	14	14	14	13	25	33	36	54	57	S000002712	61	90.103	0.344262295	0.030973451	0.861356932	0	0	0
chrIV	YDR305C	1072746	1073488	743	45	5815	1.803	0.117	87	14	25	28	33	33	33	25	32	34	38	39	43	S000002713	69	92.992	0.652173913	0.060565276	7.826379542	0	0	0
chrIV	YDR306C	1073735	1075171	1437	42	4745	0.846	0.131	188	4	24	33	40	58	62	31	60	74	80	81	83	S000002714	139	96.797	0.302158273	0.029227557	3.302018093	0	0	0
chrIV	YDR307W	1075865	1077853	1989	74	4110	0.987	0.077	153	6	25	38	65	65	67	3	7	9	9	10	16	S000002715	201	101.107	0.368159204	0.037204625	2.066365008	0	0	0
chrIV	YDR308C	1078027	1078449	423	6	197	0.349	0.468	198	3	8	17	20	23	28	0	9	13	23	26	31	S000002716	37	87.678	0.162162162	0.014184397	0.46572104	0.195	0	0
chrIV	YDR309C	1079048	1080199	1152	61	4695	1.25	0.112	129	11	12	15	16	21	24	11	32	52	74	78	78	S000002717	97	84.275	0.628865979	0.052951389	4.075520833	0	0	0
chrIV	YDR310C	1081128	1084316	3189	17	456	0.098	0.158	503	8	29	57	78	84	86	1	2	6	6	6	6	S000002718	257	80.615	0.06614786	0.005330825	0.142991533	0.335	0	1
chrIV	YDR311W	1085065	1086993	1929	9	425	0.085	0.327	631	0	4	8	10	10	10	15	33	48	60	60	68	S000002719	201	104.253	0.044776119	0.00466563	0.22032141	0.825	1	1
chrIV	YDR312W	1087581	1088942	1362	51	2230	0.856	0.123	168	6	30	33	39	40	40	14	15	17	22	33	37	S000002720	129	94.783	0.395348837	0.037444934	1.637298091	0	0	0
chrIV	YDR313C	1089219	1090079	861	55	5246	1.597	0.087	75	2	4	12	15	16	26	15	37	40	40	43	43	S000002721	69	80.233	0.797101449	0.06387921	6.092915215	0	0	0
chrIV	YDR314C	1090433	1092511	2079	53	4497	0.69	0.125	260	12	47	55	61	68	76	15	52	53	55	57	64	S000002722	210	101.059	0.252380952	0.025493025	2.163059163	0	0	0
chrIV	YDR315C	1092741	1093586	846	8	30	0.281	0.368	311	28	53	55	59	59	61	12	22	23	25	31	41	S000002723	81	95.858	0.098765432	0.009456265	0.035460993	0.055	0	0
chrIV	YDR316W	1093763	1095178	1416	56	2139	1.153	0.085	120	13	23	24	25	48	49	25	55	84	85	85	85	S000002724	134	94.7	0.417910448	0.039548023	1.51059322	0	0	0
chrIV	YDR317W	1102184	1103428	1245	36	3219	0.826	0.22	274	3	11	12	12	12	12	3	13	13	23	26	30	S000002725	134	107.717	0.268656716	0.028915663	2.585542169	0	0	0
chrIV	YDR318W	1103758	1104947	1190	32	1360	0.846	0.203	242	5	23	28	34	38	46	5	11	12	17	58	58	S000002726	110	92.515	0.290909091	0.026890756	1.142857143	0.005	0	0
chrIV	YDR319C	1105003	1105827	825	38	2732	1.561	0.126	104	1	2	3	10	11	16	10	42	42	42	42	42	S000002727	92	111.65	0.413043478	0.046060606	3.311515152	0	0	0
chrIV	YDR320C	1106095	1108101	2007	2	11	0.041	0.633	1271	40	65	75	80	87	90	0	9	9	19	26	33	S000002728	195	97.208	0.01025641	0.000996512	0.005480817	0.63	1	1
chrIV	YDR320C-A	1108280	1108498	219	0	0	0	1	219	9	10	10	10	10	10	2	22	27	34	44	50	S000007604	23	105.505	0	0	0	1	1	1
chrIV	YDR320W-B	1108484	1108621	138	2	5	0.601	0.732	101	0	0	1	1	1	1	21	32	45	47	53	54	S000028821	11	80.292	0.181818182	0.014492754	0.036231884	0.505	1	1
chrIV	YDR321W	1108702	1109847	1146	61	4450	2.493	0.095	109	21	23	23	24	24	24	26	39	40	41	42	44	S000002729	110	96.07	0.554545455	0.053228621	3.883071553	0	0	0
chrIV	YDR322W	1110589	1111692	1104	5	22	0.164	0.311	343	1	2	4	24	34	40	10	25	28	36	41	41	S000002730	113	102.448	0.044247788	0.004528986	0.019927536	0.54	1	1
chrIV	YDR322C-A	1112003	1112293	291	8	67	0.998	0.347	101	4	19	21	21	22	23	8	33	36	36	36	37	S000007255	25	86.207	0.32	0.027491409	0.23024055	0.055	0	0
chrIV	YDR323C	1112480	1114027	1548	28	1149	0.634	0.468	724	20	29	31	44	46	47	2	11	16	16	17	17	S000002731	150	96.962	0.186666667	0.018087855	0.742248062	0.345	0	1
chrIV	YDR324C	1114433	1116763	2331	1	3	0.014	0.716	1668	4	7	9	11	11	11	0	0	2	2	2	2	S000002732	238	102.146	0.004201681	0.000429	0.001287001	0.98	1	1
chrIV	YDR325W	1117126	1120233	3108	10	259	0.097	0.614	1908	1	1	1	1	1	1	5	30	37	38	38	38	S000002733	312	100.418	0.032051282	0.003217503	0.083333333	0.855	1	1
chrIV	YDR326C	1120609	1124925	4317	120	3839	1.137	0.037	159	1	13	14	14	14	16	7	12	34	34	34	37	S000002734	426	98.703	0.281690141	0.027797081	0.889274959	0	0	0
chrIV	YDR327W	1125302	1125628	327	0	0	0	1	327	25	36	45	50	52	53	0	0	0	5	7	13	S000002735	19	58.282	0	0	0	1	1	1
chrIV	YDR328C	1125434	1126018	585	0	0	0	1	585	0	20	25	30	31	33	0	1	9	11	12	13	S000002736	38	65.068	0	0	0	0.940349267	1	1
chrIV	YDR329C	1126270	1127595	1326	45	5320	1.166	0.124	165	5	5	5	5	20	22	32	43	46	51	52	59	S000002737	108	81.509	0.416666667	0.033936652	4.012066365	0	0	0
chrIV	YDR330W	1127872	1129374	1503	69	8505	1.525	0.081	121	8	30	35	37	38	44	35	37	37	38	38	44	S000002738	125	83.222	0.552	0.045908184	5.658682635	0	0	0
chrIV	YDR331W	1129588	1130823	1236	6	133	0.131	0.441	545	2	35	42	47	48	57	7	8	10	11	11	11	S000002739	122	98.785	0.049180328	0.004854369	0.107605178	0.845	1	1
chrIV	YDR332W	1131001	1133070	2070	24	157	0.345	0.188	390	7	9	10	10	11	36	15	17	19	21	22	24	S000002740	214	103.432	0.112149533	0.011594203	0.075845411	0.04	0	0
chrIV	YDR333C	1133260	1135431	2172	32	313	0.445	0.117	254	4	17	18	18	18	18	26	46	52	55	55	57	S000002741	215	99.033	0.148837209	0.014732965	0.144106814	0	0	0
chrIV	YDR334W	1135932	1140476	4545	130	4495	0.829	0.064	291	5	11	30	33	34	34	4	29	29	29	31	31	S000002742	450	99.032	0.288888889	0.02860286	0.9889989	0	0	0
chrIV	YDR335W	1141168	1144842	3675	12	620	0.084	0.505	1857	0	1	2	6	8	13	9	19	32	36	42	42	S000002743	383	104.246	0.031331593	0.003265306	0.168707483	0.23	0	1
chrIV	YDR336W	1145092	1146036	945	53	6060	1.664	0.169	160	10	19	21	21	21	21	6	9	9	9	10	18	S000002744	104	110.169	0.509615385	0.056084656	6.412698413	0	0	0
chrIV	YDR337W	1146319	1147179	861	2	113	0.075	0.578	498	0	7	16	17	21	26	12	21	33	37	39	43	S000002745	85	98.837	0.023529412	0.00232288	0.131242741	0.82	1	1
chrIV	YDR338C	1147379	1149466	2088	102	10586	1.974	0.072	151	9	21	21	21	21	27	6	26	38	38	38	45	S000002746	179	85.769	0.569832402	0.048850575	5.069923372	0	0	0
chrIV	YDR339C	1149951	1150520	570	3	56	0.199	0.598	341	11	21	41	44	49	51	0	22	29	30	36	36	S000002747	49	86.116	0.06122449	0.005263158	0.098245614	0.835	1	1
chrIV	YDR340W	1150881	1151183	303	15	2046	2.181	0.261	79	12	44	44	44	56	61	7	20	22	22	22	22	S000002748	29	96.026	0.517241379	0.04950495	6.752475248	0.01	0	0
chrIV	YDR341C	1151803	1153626	1824	2	3	0.023	0.437	797	7	18	25	26	52	52	0	13	28	41	41	41	S000002749	196	107.515	0.010204082	0.001096491	0.001644737	0.865	1	1
chrIV	YDR342C	1154216	1155928	1713	17	3545	0.188	0.927	1588	7	15	31	31	31	31	0	0	0	0	0	0	S000002750	131	76.519	0.129770992	0.00992411	2.069468768	0.705	1	1
chrIV	YDR343C	1159608	1161320	1713	0	0	0	1	1713	0	0	0	0	0	0	4	36	47	75	87	93	S000002751	131	76.519	0	0	0	0.940349267	1	1
chrIV	YDR344C	1162006	1162449	444	116	13165	4.888	0.065	29	27	45	62	65	65	65	34	77	89	97	127	130	S000002752	31	69.977	3.741935484	0.261261261	29.6509009	0	0	0
chrIV	YDR345C	1162957	1164660	1704	135	11095	1.361	0.073	125	5	15	56	78	102	110	2	9	10	14	25	41	S000002753	141	82.795	0.957446809	0.079225352	6.511150235	0	0	0
chrIV	YDR346C	1167214	1168659	1446	60	2838	0.594	0.103	149	5	14	43	68	76	85	3	7	10	10	10	15	S000002754	138	95.502	0.434782609	0.041493776	1.962655602	0	0	0
chrIV	YDR347W	1169178	1170143	966	8	65	0.11	0.334	323	1	2	10	14	18	22	5	10	13	15	19	20	S000002755	89	92.228	0.08988764	0.008281573	0.067287785	0.255	0	1
chrIV	YDR348C	1170326	1171825	1500	68	13012	0.582	0.086	129	7	9	9	9	10	14	2	10	35	39	39	41	S000002756	113	75.384	0.601769912	0.045333333	8.674666667	0	0	0
chrIV	YDR349C	1172386	1174176	1791	68	2599	0.525	0.131	235	4	30	42	46	51	56	2	23	24	52	61	73	S000002757	145	81.006	0.468965517	0.037967616	1.451144612	0	0	0
chrIV	YDR350C	1176120	1178174	2055	13	177	0.096	0.459	943	5	23	43	43	44	46	3	16	25	30	35	37	S000002758	218	106.134	0.059633028	0.006326034	0.086131387	0.545	1	1
chrIV	YDR351W	1178666	1181260	2595	88	5571	0.561	0.065	169	3	13	22	22	22	22	17	30	48	50	57	69	S000002759	241	92.907	0.365145228	0.033911368	2.146820809	0	0	0
chrIV	YDR352W	1181801	1182754	954	50	1986	0.891	0.157	150	1	3	27	29	31	32	10	35	58	58	58	71	S000002760	73	76.6	0.684931507	0.052410901	2.081761006	0	0	0
chrIV	YDR353W	1183299	1184258	960	0	0	0	1	960	1	9	29	32	38	39	13	31	55	66	68	72	S000002761	76	79.249	0	0	0	0.798956828	1	1
chrIV	YDR354W	1184747	1185889	1143	98	12886	1.799	0.059	68	12	38	56	56	56	57	2	2	2	2	2	2	S000002762	96	84.063	1.020833333	0.085739283	11.27384077	0	0	0
chrIV	YDR354C-A	1185139	1185282	144	5	156	0.736	0.292	42	7	17	37	70	70	70	6	14	18	22	22	22	S000028613	12	83.916	0.416666667	0.034722222	1.083333333	0.035	0	0
chrIV	YDR355C	1186067	1186369	303	0	0	0	1	303	0	7	16	28	39	72	0	0	0	0	0	0	S000002763	25	82.781	0	0	0	0.940349267	1	1
chrIV	YDR356W	1186107	1188941	2835	7	148	0.055	0.55	1558	0	2	14	21	27	49	13	21	38	72	76	87	S000002764	268	94.566	0.026119403	0.002469136	0.052204586	0.785	1	1
chrIV	YDR357C	1189199	1189567	369	56	6484	3.896	0.111	41	29	41	43	43	43	43	31	61	66	69	72	76	S000002765	46	125	1.217391304	0.151761518	17.57181572	0	0	0
chrIV	YDR358W	1190059	1191732	1674	73	5839	1.057	0.086	144	2	8	37	50	62	62	6	7	13	15	15	15	S000002766	156	93.246	0.467948718	0.043608124	3.488052569	0	0	0
chrIV	YDR359C	1191936	1194884	2949	21	681	0.158	0.51	1503	1	7	15	17	19	23	1	1	10	10	11	16	S000002767	247	83.786	0.085020243	0.007121058	0.230925738	0.545	1	1
chrIV	YDR360W	1194598	1195032	435	3	6	0.192	0.526	229	0	0	0	0	0	0	0	3	21	21	21	22	S000002768	36	82.949	0.083333333	0.006896552	0.013793103	0.35	0	1
chrIV	YDR361C	1195412	1196263	852	1	3	0.037	0.64	545	19	31	31	31	31	31	1	4	5	5	5	5	S000002769	87	102.233	0.011494253	0.001173709	0.003521127	0.78	1	1
chrIV	YDR362C	1196679	1198697	2019	2	2	0.033	0.546	1103	2	7	8	8	8	8	0	0	2	2	2	5	S000002770	191	94.648	0.010471204	0.000990589	0.000990589	0.929375	1	1
chrIV	YDR363W	1199183	1200553	1371	31	636	0.85	0.136	186	4	6	6	6	6	7	10	19	22	29	33	37	S000002771	127	92.701	0.244094488	0.022611233	0.463894967	0.01	0	0
chrIV	YDR363W-A	1202128	1202397	270	5	244	1.136	0.741	200	7	43	49	58	60	68	9	14	18	18	18	18	S000007235	22	81.784	0.227272727	0.018518519	0.903703704	0.415	0	1
chrIV	YDR364C	1202843	1204210	1368	2	24	0.071	0.982	1344	1	7	13	13	22	28	6	17	23	23	23	23	S000002772	130	95.099	0.015384615	0.001461988	0.01754386	0.765	1	1
chrIV	YDR365C	1204497	1206383	1887	8	798	0.175	0.933	1761	3	19	20	20	20	20	0	3	4	4	4	4	S000002773	183	97.031	0.043715847	0.004239534	0.422893482	0.925	1	1
chrIV	YDR366C	1212438	1212836	399	22	3803	2.626	0.506	202	0	0	0	0	0	0	0	0	0	4	8	12	S000002774	60	150.754	0.366666667	0.055137845	9.531328321	0.375	0	1
chrIV	YDR367W	1212848	1213614	767	8	1464	0.492	0.84	644	1	19	19	19	19	19	7	27	39	45	49	54	S000002775	77	100.522	0.103896104	0.010430248	1.908735332	0.87	1	1
chrIV	YDR368W	1213904	1214842	939	58	9210	2.526	0.112	105	8	27	33	33	33	33	4	12	15	16	16	18	S000002776	106	113.006	0.547169811	0.061767838	9.808306709	0	0	0
chrIV	YDR369C	1215016	1217580	2565	63	4440	0.992	0.217	556	5	10	14	22	35	38	8	17	21	22	25	29	S000002777	251	97.894	0.250996016	0.024561404	1.730994152	0.03	0	0
chrIV	YDR370C	1217782	1219110	1329	42	1657	1.175	0.094	125	9	18	21	24	25	30	9	22	27	30	37	39	S000002778	141	106.175	0.29787234	0.031602709	1.246802107	0	0	0
chrIV	YDR371W	1219413	1220948	1536	49	2726	0.954	0.075	115	8	22	25	25	29	39	10	10	11	11	11	37	S000002779	173	112.704	0.283236994	0.031901042	1.774739583	0	0	0
chrIV	YDR371C-A	1219509	1219613	105	4	57	1.227	0.543	57	5	15	24	28	32	35	4	7	9	12	14	14	S000028822	11	105.769	0.363636364	0.038095238	0.542857143	0.2	0	0
chrIV	YDR372C	1221112	1222149	1038	5	10	0.128	0.52	540	6	10	13	18	19	23	1	4	30	30	30	41	S000002780	101	97.396	0.04950495	0.004816956	0.009633911	0.14	0	0
chrIV	YDR373W	1222759	1223331	573	0	0	0	1	573	1	1	8	10	10	11	1	3	11	11	22	27	S000002781	65	113.636	0	0	0	0.798956828	1	1
chrIV	YDR374C	1223474	1224394	921	43	4527	1.015	0.217	200	0	1	1	1	11	12	8	29	52	55	55	55	S000002782	96	104.348	0.447916667	0.046688382	4.915309446	0.005	0	0
chrIV	YDR374W-A	1224757	1225026	270	9	753	0.749	0.274	74	44	66	78	81	93	93	3	9	9	9	10	18	S000113553	24	89.219	0.375	0.033333333	2.788888889	0.075	0	0
chrIV	YDR375C	1225166	1226536	1371	8	294	0.125	0.408	559	1	6	10	20	23	25	9	18	18	18	18	18	S000002783	117	85.401	0.068376068	0.005835157	0.214442013	0.21	0	1
chrIV	YDR376W	1226822	1228303	1482	8	471	0.114	0.473	701	1	10	11	11	12	13	11	16	17	21	30	34	S000002784	140	94.531	0.057142857	0.005398111	0.317813765	0.925	1	1
chrIV	YDR377W	1228611	1228916	306	7	347	0.498	0.402	123	1	3	10	10	11	11	2	9	37	37	63	72	S000002785	24	78.689	0.291666667	0.022875817	1.133986928	0.085	0	0
chrIV	YDR378C	1229349	1229609	261	2	42	0.16	0.927	242	16	43	47	48	58	58	1	9	33	41	45	50	S000002786	24	92.308	0.083333333	0.007662835	0.16091954	0.8	1	1
chrIV	YDR379W	1230167	1233196	3030	129	12397	0.642	0.039	119	6	23	31	31	39	40	2	11	25	59	62	66	S000002787	273	90.129	0.472527473	0.042574257	4.091419142	0	0	0
chrIV	YDR379C-A	1233278	1233517	240	19	3548	1.157	0.179	43	1	8	12	14	17	22	15	37	70	73	76	82	S000007605	27	112.971	0.703703704	0.079166667	14.78333333	0.01	0	0
chrIV	YDR380W	1234218	1236125	1908	80	5079	0.624	0.079	151	3	17	51	67	74	76	3	35	35	35	35	35	S000002788	175	91.767	0.457142857	0.041928721	2.661949686	0	0	0
chrIV	YDR381W	1236558	1238004	1447	0	0	0	1	1447	0	1	12	21	23	30	1	17	24	33	46	51	S000002789	135	93.361	0	0	0	0.940349267	1	1
chrIV	YDR381C-A	1238312	1238850	539	32	953	0.882	0.143	77	16	33	33	33	33	33	15	35	50	55	61	70	S000007650	52	96.654	0.615384615	0.059369202	1.768089054	0	0	0
chrIV	YDR382W	1239492	1239824	333	8	110	0.363	0.441	147	1	4	24	28	30	30	3	16	21	22	26	39	S000002790	20	60.241	0.4	0.024024024	0.33033033	0.08	0	0
chrIV	YDR383C	1239960	1240676	717	51	6503	1.074	0.149	107	8	9	9	15	31	37	16	33	53	64	78	85	S000002791	62	86.592	0.822580645	0.071129707	9.069735007	0	0	0
chrIV	YDR384C	1241204	1242031	828	97	9620	1.782	0.075	62	8	25	37	44	48	49	6	8	32	55	74	75	S000002792	69	83.434	1.405797101	0.117149758	11.61835749	0	0	0
chrIV	YDR385W	1243230	1245758	2529	16	1206	0.09	0.498	1260	26	45	68	108	110	123	5	31	38	45	46	53	S000002793	203	80.301	0.078817734	0.006326611	0.476868327	0.675	1	1
chrIV	YDR386W	1246084	1247982	1899	51	3096	0.446	0.117	223	20	46	46	47	47	47	3	8	14	20	26	28	S000002794	184	96.944	0.277173913	0.02685624	1.630331754	0.005	0	0
chrIV	YDR387C	1248154	1249821	1668	60	4551	0.569	0.126	210	2	4	6	7	10	10	7	43	48	49	49	55	S000002795	133	79.784	0.45112782	0.035971223	2.728417266	0	0	0
chrIV	YDR388W	1250186	1251634	1449	39	1538	0.448	0.224	325	11	43	53	55	57	63	17	46	67	68	69	69	S000002796	104	71.823	0.375	0.026915114	1.06142167	0	0	0
chrIV	YDR389W	1252537	1254501	1965	26	1509	0.257	0.368	723	0	1	6	26	29	30	3	14	18	21	21	21	S000002797	177	90.122	0.146892655	0.013231552	0.767938931	0.09	0	0
chrIV	YDR390C	1254937	1256847	1911	14	975	0.171	0.482	921	3	7	16	21	21	21	5	18	35	43	45	51	S000002798	184	96.335	0.076086957	0.007326007	0.510204082	0.595	1	1
chrIV	YDR391C	1257358	1258056	699	40	6999	1.508	0.103	72	6	19	32	34	34	34	17	31	37	39	39	39	S000002799	66	94.556	0.606060606	0.057224607	10.01287554	0	0	0
chrIV	YDR392W	1258696	1259709	1014	5	2025	0.121	0.966	980	8	31	35	42	48	73	22	37	39	41	45	61	S000002800	87	85.884	0.057471264	0.004930966	1.99704142	0.34	0	1
chrIV	YDR393W	1259901	1261271	1371	55	1814	0.967	0.085	116	17	34	34	34	34	39	5	22	22	22	22	22	S000002801	113	82.482	0.486725664	0.040116703	1.323121809	0	0	0
chrIV	YDR394W	1261681	1262967	1287	1	3	0.018	0.73	939	0	0	5	7	13	13	18	38	45	47	49	52	S000002802	104	80.871	0.009615385	0.000777001	0.002331002	0.835	1	1
chrIV	YDR395W	1263324	1266158	2835	61	1234	0.512	0.098	279	3	26	37	37	37	37	5	9	9	9	23	23	S000002803	283	99.859	0.215547703	0.021516755	0.435273369	0	0	0
chrIV	YDR396W	1266295	1266795	501	9	368	0.415	0.758	380	5	10	12	12	15	18	0	0	5	5	5	5	S000002804	40	80	0.225	0.017964072	0.734530938	0.415	0	1
chrIV	YDR397C	1266366	1266898	533	6	331	0.259	0.906	483	4	9	13	13	14	15	0	13	27	27	27	27	S000002805	38	71.429	0.157894737	0.011257036	0.621013133	0.815	1	1
chrIV	YDR398W	1267471	1269402	1932	15	881	0.144	0.894	1728	0	3	13	13	19	21	19	28	33	41	44	57	S000002806	170	88.037	0.088235294	0.007763975	0.456004141	0.93	1	1
chrIV	YDR399W	1270068	1270733	666	29	375	0.774	0.152	101	9	17	27	37	37	37	11	33	36	38	39	45	S000002807	61	91.729	0.475409836	0.043543544	0.563063063	0	0	0
chrIV	YDR400W	1271063	1272085	1023	33	1591	0.572	0.114	117	2	22	29	32	41	63	6	11	25	26	26	29	S000002808	94	91.977	0.35106383	0.032258065	1.555229717	0	0	0
chrIV	YDR401W	1272223	1272786	564	40	12184	1.284	0.117	66	8	14	17	19	24	34	7	7	7	9	19	21	S000002809	43	76.377	0.930232558	0.070921986	21.60283688	0.005	0	0
chrIV	YDR402C	1272234	1273703	1470	57	13395	0.683	0.316	464	7	14	17	19	24	33	1	11	25	27	29	37	S000002810	127	86.453	0.448818898	0.03877551	9.112244898	0.005	0	0
chrIV	YDR403W	1274602	1276212	1611	83	7616	0.985	0.086	138	0	7	13	17	19	19	6	9	19	19	19	20	S000002811	190	118.012	0.436842105	0.051520795	4.727498448	0.005	0	0
chrIV	YDR404C	1276654	1277169	516	1	3	0.036	0.847	437	5	12	20	26	32	33	0	0	5	5	10	36	S000002812	37	71.845	0.027027027	0.001937984	0.005813953	0.89	1	1
chrIV	YDR405W	1277646	1278437	792	25	2375	0.579	0.386	306	1	5	5	5	14	20	40	57	91	105	151	192	S000002813	56	70.796	0.446428571	0.031565657	2.998737374	0.22	0	1
chrIV	YDR406W	1279210	1283799	4590	392	200136	1.542	0.05	230	18	32	65	87	90	90	2	4	8	8	8	9	S000002814	388	84.55	1.010309278	0.08540305	43.60261438	0	0	0
chrIV	YDR406W-A	1283799	1284044	246	7	504	0.453	0.224	55	8	18	28	29	30	34	3	5	5	5	5	5	S000028543	27	110.204	0.259259259	0.028455285	2.048780488	0.115	0	0
chrIV	YDR407C	1284069	1287938	3870	9	86	0.034	0.435	1685	4	6	14	22	27	29	1	25	34	35	56	69	S000002815	390	100.801	0.023076923	0.002325581	0.022222222	0.93	1	1
chrIV	YDR408C	1288215	1288859	645	42	3689	1.078	0.174	112	22	41	42	42	42	42	6	28	60	75	81	81	S000002816	40	62.112	1.05	0.065116279	5.719379845	0	0	0
chrIV	YDR409W	1289406	1292120	2715	108	8634	0.86	0.057	154	19	52	69	75	82	83	8	19	26	31	52	59	S000002817	272	100.221	0.397058824	0.039779006	3.180110497	0	0	0
chrIV	YDR410C	1292372	1293091	720	54	4507	1.884	0.183	132	7	19	22	24	27	28	6	35	41	48	58	59	S000002818	67	93.185	0.805970149	0.075	6.259722222	0	0	0
chrIV	YDR411C	1293369	1294394	1026	68	6028	1.618	0.079	81	19	46	59	73	80	84	10	22	22	22	33	35	S000002819	73	71.22	0.931506849	0.066276803	5.875243665	0	0	0
chrIV	YDR412W	1294693	1295400	708	5	196	0.161	0.684	484	1	13	16	22	33	41	11	15	22	23	23	40	S000002820	55	77.793	0.090909091	0.007062147	0.276836158	0.845	1	1
chrIV	YDR413C	1294836	1295411	576	5	196	0.197	0.592	341	0	1	23	30	36	57	12	15	21	22	22	38	S000002821	42	73.043	0.119047619	0.008680556	0.340277778	0.785	1	1
chrIV	YDR414C	1295598	1296686	1089	17	85	0.314	0.288	314	4	15	19	19	31	36	0	4	18	20	24	28	S000002822	102	93.75	0.166666667	0.015610652	0.07805326	0.005	0	0
chrIV	YDR415C	1297037	1298161	1125	40	2697	0.703	0.131	147	20	26	26	26	28	42	2	9	9	9	9	9	S000002823	101	89.858	0.396039604	0.035555556	2.397333333	0.005	0	0
chrIV	YDR416W	1298432	1301011	2580	29	3200	0.219	0.358	923	1	10	11	15	17	24	25	28	31	31	31	34	S000002824	267	103.528	0.108614232	0.01124031	1.240310078	0.85	1	1
chrIV	YDR417C	1301555	1301926	372	0	0	0	1	372	2	4	6	13	14	14	0	1	9	13	17	31	S000002825	24	64.69	0	0	0	0.733486729	1	1
chrIV	YDR418W	1301616	1302113	498	0	0	0	1	498	2	4	6	18	18	18	5	13	20	25	33	36	S000002826	37	74.447	0	0	0	0.733486729	1	1
chrIV	YDR419W	1303174	1305072	1899	80	5650	1.01	0.086	163	20	31	45	53	56	56	2	8	24	36	42	50	S000002827	178	93.783	0.449438202	0.042127435	2.975250132	0	0	0
chrIV	YDR420W	1306267	1311675	5409	165	13274	0.644	0.139	753	9	16	39	51	57	61	3	9	12	14	19	24	S000002828	475	87.833	0.347368421	0.030504714	2.454058051	0	0	0
chrIV	YDR421W	1312040	1314892	2853	98	5773	0.673	0.063	179	2	22	26	33	36	37	4	10	17	22	26	28	S000002829	265	92.917	0.369811321	0.034349807	2.023484052	0	0	0
chrIV	YDR422C	1315326	1317773	2448	87	9667	0.77	0.064	157	4	12	19	24	24	25	26	62	64	70	84	100	S000002830	219	89.497	0.397260274	0.035539216	3.948937908	0	0	0
chrIV	YDR423C	1318046	1319275	1230	73	5521	1.469	0.103	127	29	68	73	79	82	84	16	27	35	54	61	62	S000002831	113	91.945	0.646017699	0.059349593	4.488617886	0	0	0
chrIV	YDR424C	1319387	1319841	455	28	690	1.483	0.237	108	16	23	25	31	37	66	10	30	35	37	37	37	S000002832	42	92.511	0.666666667	0.061538462	1.516483516	0	0	0
chrIV	YDR425W	1320064	1321941	1878	44	796	0.545	0.101	190	15	30	34	47	50	54	47	65	67	67	68	71	S000002833	189	100.693	0.232804233	0.02342918	0.423855165	0	0	0
chrIV	YDR426C	1321629	1322006	378	37	2678	2.414	0.368	139	3	5	6	8	11	14	33	33	36	36	36	38	S000002834	52	137.931	0.711538462	0.097883598	7.084656085	0.055	0	0
chrIV	YDR427W	1322205	1323386	1182	14	285	0.288	0.283	335	0	34	37	40	43	44	7	9	14	21	24	24	S000002835	133	112.616	0.105263158	0.011844332	0.241116751	0.375	0	1
chrIV	YDR428C	1323454	1324239	786	37	1947	1.121	0.107	84	6	11	11	12	14	18	12	22	22	22	22	24	S000002836	81	103.185	0.456790123	0.047073791	2.477099237	0	0	0
chrIV	YDR429C	1324477	1325301	825	2	409	0.05	0.979	808	5	18	26	33	39	42	0	12	17	22	26	28	S000002837	67	81.311	0.029850746	0.002424242	0.495757576	0.99	1	1
chrIV	YDR430C	1325501	1328470	2970	95	4082	0.649	0.073	218	12	12	12	12	15	17	7	19	19	19	19	20	S000002838	281	94.645	0.338078292	0.031986532	1.374410774	0	0	0
chrIV	YDR431W	1328390	1328701	312	30	984	2.21	0.282	88	8	10	11	14	16	18	0	0	0	0	0	5	S000002839	31	99.678	0.967741935	0.096153846	3.153846154	0.005	0	0
chrIV	YDR432W	1328783	1330027	1245	7	22	0.122	0.882	1098	0	12	25	28	30	34	0	0	3	10	15	15	S000002840	91	73.151	0.076923077	0.00562249	0.017670683	0.685	1	1
chrIV	YDR433W	1329600	1330040	441	7	22	0.372	0.637	281	0	0	0	0	12	14	0	3	7	15	19	19	S000002841	33	75	0.212121212	0.015873016	0.049886621	0.37	0	1
chrIV	YDR434W	1331237	1332841	1605	7	46	0.099	0.438	703	1	5	12	16	18	18	11	13	15	18	35	62	S000002842	161	100.374	0.043478261	0.004361371	0.028660436	0.375	0	1
chrIV	YDR435C	1332983	1333969	987	54	3311	1.397	0.127	125	5	13	13	13	13	13	23	45	58	67	73	73	S000002843	89	90.264	0.606741573	0.054711246	3.354609929	0	0	0
chrIV	YDR436W	1334821	1336953	2133	86	5380	0.812	0.092	197	4	16	52	58	61	61	3	5	8	8	23	26	S000002844	165	77.392	0.521212121	0.0403188	2.522269105	0	0	0
chrIV	YDR437W	1337352	1337774	423	11	1910	0.512	0.901	381	3	5	8	11	16	23	10	23	47	48	48	52	S000002845	43	101.896	0.255813953	0.026004728	4.51536643	0.81	1	1
chrIV	YDR438W	1338274	1339386	1113	38	2617	0.674	0.141	157	10	34	47	47	49	52	6	21	23	26	27	29	S000002846	92	82.734	0.413043478	0.034141959	2.351302785	0	0	0
chrIV	YDR439W	1339676	1340719	1044	9	206	0.151	0.256	267	3	19	23	27	27	52	5	8	9	9	11	37	S000002847	109	104.506	0.082568807	0.00862069	0.197318008	0.28	0	1
chrIV	YDR440W	1342493	1344241	1749	63	11973	0.601	0.077	135	4	32	39	40	40	42	17	22	28	37	66	79	S000002848	163	93.249	0.386503067	0.036020583	6.845626072	0	0	0
chrIV	YDR441C	1344517	1345062	546	52	3670	1.797	0.103	56	2	7	20	21	22	24	16	41	70	84	92	97	S000002849	47	86.239	1.106382979	0.095238095	6.721611722	0	0	0
chrIV	YDR442W	1345647	1346039	393	47	16028	2.102	0.158	62	17	25	52	61	68	73	13	23	30	34	34	36	S000002850	34	86.735	1.382352941	0.119592875	40.78371501	0	0	0
chrIV	YDR443C	1345676	1349938	4263	191	21695	0.765	0.06	256	16	25	42	51	59	65	5	57	59	64	67	69	S000002851	396	92.914	0.482323232	0.044804129	5.089139104	0	0	0
chrIV	YDR444W	1350290	1352353	2064	94	6487	0.728	0.07	144	3	40	49	50	57	58	10	14	14	14	28	31	S000002852	183	88.706	0.513661202	0.045542636	3.142926357	0	0	0
chrIV	YDR445C	1352182	1352589	408	27	1313	0.988	0.179	73	2	5	8	11	13	15	1	1	1	7	34	34	S000002853	38	93.366	0.710526316	0.066176471	3.218137255	0.005	0	0
chrIV	YDR446W	1353725	1354633	909	36	2484	0.592	0.196	178	17	35	50	53	53	55	3	7	10	15	55	58	S000002854	74	81.498	0.486486486	0.03960396	2.732673267	0	0	0
chrIV	YDR447C	1354829	1355553	725	44	3167	0.909	0.134	97	4	7	8	9	9	13	8	54	72	75	75	77	S000002855	71	98.066	0.61971831	0.060689655	4.368275862	0	0	0
chrIV	YDR448W	1356065	1357369	1305	16	257	0.185	0.507	661	0	22	69	74	79	82	6	8	8	8	8	8	S000002856	100	76.687	0.16	0.012260536	0.196934866	0.56	1	1
chrIV	YDR449C	1357580	1358902	1323	4	13	0.045	0.598	791	3	9	10	10	10	10	0	23	32	60	68	71	S000002857	150	113.464	0.026666667	0.003023432	0.009826153	0.925	1	1
chrIV	YDR450W	1359923	1360798	876	34	1209	0.621	0.208	182	12	42	65	82	82	82	6	23	28	34	39	67	S000002858	79	90.286	0.430379747	0.038812785	1.380136986	0	0	0
chrIV	YDR451C	1361120	1362181	1062	86	5830	1.508	0.085	90	7	21	27	30	30	55	21	50	69	76	78	79	S000002859	97	91.423	0.886597938	0.080979284	5.489642185	0	0	0
chrIV	YDR452W	1362878	1364902	2025	83	9339	0.806	0.127	257	7	13	31	51	56	63	9	11	21	43	67	68	S000002860	164	81.028	0.506097561	0.040987654	4.611851852	0	0	0
chrIV	YDR453C	1365072	1365662	591	63	12991	2.33	0.159	94	2	14	22	27	31	33	8	17	33	33	33	40	S000002861	43	72.881	1.465116279	0.106598985	21.98138748	0	0	0
chrIV	YDR454C	1366264	1366827	564	1	10	0.042	0.739	417	15	22	53	57	61	69	0	17	24	30	33	35	S000002862	41	72.824	0.024390244	0.00177305	0.017730496	0.87	1	1
chrIV	YDR455C	1367373	1367681	309	35	961	2.825	0.165	51	19	28	49	49	49	61	2	3	9	9	11	12	S000002863	28	90.909	1.25	0.113268608	3.110032362	0.005	0	0
chrIV	YDR456W	1367485	1369386	1902	59	1232	0.799	0.108	206	15	32	37	37	38	64	1	5	5	5	5	5	S000002864	193	101.526	0.305699482	0.031019979	0.647739222	0	0	0
chrIV	YDR457W	1369790	1379596	9807	13	57	0.023	0.201	1975	0	0	1	8	10	10	3	11	15	16	17	18	S000002865	1001	102.08	0.012987013	0.001325584	0.005812175	0.685	1	1
chrIV	YDR458C	1380055	1382046	1992	39	1305	0.89	0.093	186	1	7	11	11	11	12	1	19	29	33	37	39	S000002866	180	90.407	0.216666667	0.019578313	0.655120482	0	0	0
chrIV	YDR459C	1382319	1383443	1125	51	3395	2.015	0.135	152	7	20	30	33	35	36	2	3	3	3	3	34	S000002867	103	91.637	0.495145631	0.045333333	3.017777778	0	0	0
chrIV	YDR460W	1383811	1384776	966	3	12	0.108	0.769	743	0	1	2	7	8	16	38	82	93	108	122	122	S000002868	89	92.228	0.033707865	0.00310559	0.01242236	0.88	1	1
chrIV	YDR461W	1385176	1385286	111	11	728	3.171	0.459	51	11	33	71	72	72	73	6	27	38	42	42	42	S000002869	5	45.455	2.2	0.099099099	6.558558559	0.115	0	0
chrIV	YDR461C-A	1385524	1385766	243	26	2204	3.44	0.218	53	40	49	59	110	110	110	9	21	22	23	23	23	S000087209	17	70.248	1.529411765	0.106995885	9.069958848	0.055	0	0
chrIV	YDR462W	1386073	1386516	444	5	95	0.339	0.75	333	0	8	14	28	50	51	14	37	39	40	56	57	S000002870	32	72.235	0.15625	0.011261261	0.213963964	0.605	1	1
chrIV	YDR463W	1386816	1388375	1560	37	500	0.691	0.145	226	3	26	30	31	33	40	6	8	9	9	9	9	S000002871	128	82.104	0.2890625	0.023717949	0.320512821	0.025	0	0
chrIV	YDR464W	1388872	1393179	4308	14	746	0.07	0.779	3357	0	1	2	5	5	5	3	8	9	18	19	36	S000002872	364	84.514	0.038461538	0.003249768	0.173166202	0.675	1	1
chrIV	YDR464C-A	1392492	1392680	189	2	204	0.28	0.497	94	0	0	0	0	0	0	5	6	7	12	16	17	S000028614	14	74.468	0.142857143	0.010582011	1.079365079	0.755	1	1
chrIV	YDR465C	1393336	1394574	1239	51	3588	1.051	0.086	107	4	8	8	11	12	12	11	31	56	60	63	74	S000002873	121	97.738	0.421487603	0.041162228	2.895883777	0	0	0
chrIV	YDR466W	1395121	1397817	2697	88	4343	0.94	0.086	231	7	29	42	50	52	54	3	12	13	13	14	15	S000002874	235	87.166	0.374468085	0.032628847	1.610307749	0	0	0
chrIV	YDR467C	1397583	1397909	327	13	372	1.334	0.208	68	3	4	9	14	25	28	8	9	9	9	9	10	S000002875	33	101.227	0.393939394	0.039755352	1.137614679	0.025	0	0
chrIV	YDR468C	1398026	1398700	675	1	3	0.047	0.791	534	8	12	17	20	22	25	0	1	1	2	4	4	S000002876	69	102.374	0.014492754	0.001481481	0.004444444	0.785	1	1
chrIV	YDR469W	1399015	1399542	528	2	2	0.117	0.581	307	0	1	1	1	9	10	4	8	8	8	8	8	S000002877	46	87.287	0.043478261	0.003787879	0.003787879	0.185	0	0
chrIV	YDR470C	1399706	1401214	1509	5	9	0.063	0.689	1040	6	7	8	8	8	9	1	4	14	19	28	48	S000002878	152	100.796	0.032894737	0.003313453	0.005964215	0.19	0	0
chrIV	YDR471W	1401770	1402564	795	72	10510	1.548	0.117	93	17	30	33	34	34	34	4	26	46	47	47	49	S000002879	81	102.015	0.888888889	0.090566038	13.22012579	0	0	0
chrIV	YDR472W	1403322	1404173	852	2	14	0.038	0.979	834	0	7	19	31	37	42	9	18	18	18	18	19	S000002880	75	88.132	0.026666667	0.002347418	0.016431925	0.99	1	1
chrIV	YDR473C	1404445	1405854	1410	1	2	0.012	0.938	1322	12	24	24	24	24	45	0	5	7	10	12	20	S000002881	142	100.781	0.007042254	0.00070922	0.00141844	0.965	1	1
chrIV	YDR475C	1407464	1410094	2631	125	10058	0.755	0.043	113	7	13	15	17	24	24	10	39	59	87	133	145	S000002883	218	82.89	0.573394495	0.047510452	3.822881034	0	0	0
chrIV	YDR476C	1410453	1411127	675	224	54853	5.141	0.031	21	23	74	81	89	97	102	56	95	122	138	140	140	S000002884	37	54.896	6.054054054	0.331851852	81.2637037	0	0	0
chrIV	YDR477W	1412373	1414274	1902	6	40	0.044	0.377	718	1	3	22	33	56	90	6	13	13	13	20	23	S000002885	176	92.583	0.034090909	0.003154574	0.021030494	0.065	0	0
chrIV	YDR478W	1414575	1415171	597	2	18	0.05	0.43	257	4	11	13	13	15	15	5	12	19	22	24	27	S000002886	51	85.57	0.039215686	0.003350084	0.030150754	0.825	1	1
chrIV	YDR479C	1415210	1416874	1665	52	1978	0.468	0.174	289	2	2	3	6	6	6	18	39	57	60	69	94	S000002887	156	93.75	0.333333333	0.031231231	1.187987988	0	0	0
chrIV	YDR480W	1417399	1418370	972	49	2897	0.752	0.099	96	8	18	42	44	49	52	22	33	34	45	49	65	S000002888	78	80.33	0.628205128	0.050411523	2.980452675	0	0	0
chrIV	YDR481C	1418550	1420250	1701	131	9582	1.233	0.052	88	20	32	39	47	50	67	16	44	62	85	88	91	S000002889	138	81.176	0.949275362	0.077013521	5.633156966	0	0	0
chrIV	YDR482C	1420431	1420838	408	84	7845	3.673	0.074	30	25	42	46	53	60	62	24	34	37	39	40	42	S000002890	23	56.511	3.652173913	0.205882353	19.22794118	0	0	0
chrIV	YDR483W	1421157	1422485	1329	27	188	0.414	0.217	289	3	15	37	50	57	69	3	8	8	8	8	8	S000002891	125	94.127	0.216	0.020316027	0.141459744	0.005	0	0
chrIV	YDR484W	1422763	1424688	1926	15	630	0.16	0.606	1167	0	6	9	9	11	13	8	13	16	23	27	27	S000002892	208	108.052	0.072115385	0.007788162	0.327102804	0.76	1	1
chrIV	YDR485C	1424820	1427207	2388	66	4570	0.479	0.118	282	4	9	11	11	11	11	12	22	28	29	42	42	S000002893	222	93.004	0.297297297	0.027638191	1.913735343	0	0	0
chrIV	YDR486C	1427431	1428120	690	9	73	0.242	0.403	278	10	21	30	33	34	36	2	15	15	15	33	33	S000002894	72	104.499	0.125	0.013043478	0.105797101	0.02	0	0
chrIV	YDR487C	1428354	1428980	627	0	0	0	1	627	13	15	16	16	30	32	0	12	14	15	15	15	S000002895	53	84.665	0	0	0	0.985833333	1	1
chrIV	YDR488C	1429188	1430789	1602	17	406	0.224	0.549	879	13	13	13	13	13	13	0	0	0	0	0	0	S000002896	80	49.969	0.2125	0.010611735	0.253433208	0.33	0	1
chrIV	YDR489W	1431012	1431896	885	1	3	0.029	0.676	598	0	0	1	1	1	1	28	43	44	47	49	54	S000002897	78	88.235	0.012820513	0.001129944	0.003389831	0.835	1	1
chrIV	YDR490C	1431968	1434268	2301	114	20873	1.24	0.103	236	21	21	21	22	22	22	8	29	87	107	120	138	S000002898	195	84.783	0.584615385	0.049543677	9.071273359	0	0	0
chrIV	YDR491C	1434500	1434991	492	160	71031	8.275	0.061	30	14	29	44	57	62	64	4	13	22	30	46	51	S000002899	44	89.613	3.636363636	0.325203252	144.3719512	0	0	0
chrIV	YDR492W	1434924	1435874	951	85	7061	1.756	0.059	56	17	30	70	77	89	93	3	18	25	29	29	30	S000002900	76	80	1.118421053	0.0893796	7.424815983	0	0	0
chrIV	YDR493W	1436217	1436588	372	27	1081	1.371	0.175	65	3	20	35	43	51	127	3	37	37	37	40	41	S000002901	26	70.081	1.038461538	0.072580645	2.905913978	0.01	0	0
chrIV	YDR494W	1436930	1438015	1086	16	668	0.256	0.221	240	4	27	30	36	48	54	2	3	3	3	3	3	S000002902	109	100.461	0.146788991	0.014732965	0.615101289	0.04	0	0
chrIV	YDR495C	1438115	1441150	3036	6	130	0.032	0.489	1484	2	3	5	7	8	12	2	20	24	25	28	31	S000002903	338	111.367	0.017751479	0.001976285	0.042819499	0.87	1	1
chrIV	YDR496C	1441433	1443403	1971	51	2361	0.391	0.082	161	23	33	34	34	34	34	13	30	47	61	68	80	S000002904	198	100.508	0.257575758	0.02587519	1.197869102	0	0	0
chrIV	YDR497C	1443713	1445467	1755	196	57328	1.734	0.039	68	20	39	40	40	43	45	19	45	69	69	70	70	S000002905	137	78.107	1.430656934	0.111680912	32.66552707	0	0	0
chrIV	YDR498C	1445843	1446994	1152	22	5309	0.315	0.398	459	30	79	99	109	114	125	1	22	38	53	53	53	S000002906	101	87.75	0.217821782	0.019097222	4.608506944	0.4	0	1
chrIV	YDR499W	1447830	1450073	2244	7	360	0.048	0.5	1123	12	25	32	56	56	56	7	13	24	31	41	41	S000002907	231	102.987	0.03030303	0.00311943	0.160427807	0.675	1	1
chrIV	YDR500C	1450198	1450853	656	46	3809	1.061	0.157	103	7	13	13	14	14	14	39	67	75	81	85	88	S000002908	64	97.71	0.71875	0.070121951	5.806402439	0	0	0
chrIV	YDR501W	1451353	1452918	1566	86	5675	0.814	0.096	150	7	15	43	49	57	57	18	33	44	50	51	59	S000002909	134	85.623	0.641791045	0.054916986	3.623882503	0	0	0
chrIV	YDR502C	1453310	1454464	1155	46	2578	0.595	0.135	156	13	24	42	48	54	57	8	37	64	72	76	101	S000002910	107	92.721	0.429906542	0.03982684	2.232034632	0	0	0
chrIV	YDR503C	1455042	1455866	825	55	4796	1.144	0.087	72	11	30	53	57	58	64	2	28	35	35	37	39	S000002911	68	82.524	0.808823529	0.066666667	5.813333333	0	0	0
chrIV	YDR504C	1456311	1456694	384	5	198	0.237	0.828	318	8	12	27	32	46	65	2	3	3	5	8	11	S000002912	41	107.05	0.12195122	0.013020833	0.515625	0.475	1	1
chrIV	YDR505C	1456695	1459220	2526	30	250	0.169	0.192	484	0	0	5	25	28	36	5	12	43	72	83	84	S000002913	252	99.802	0.119047619	0.011876485	0.098970705	0.05	0	0
chrIV	YDR506C	1459728	1461554	1827	177	25954	1.481	0.072	132	22	55	62	62	65	68	4	29	42	44	45	45	S000002914	149	81.599	1.187919463	0.096880131	14.20580186	0	0	0
chrIV	YDR507C	1462358	1465786	3429	33	240	0.133	0.252	864	2	4	8	34	38	40	2	8	23	31	38	43	S000002915	307	89.557	0.107491857	0.009623797	0.069991251	0.025	0	0
chrIV	YDR508C	1466453	1468444	1992	184	15755	1.404	0.05	100	8	19	34	37	37	37	9	33	59	87	87	91	S000002916	170	85.384	1.082352941	0.092369478	7.909136546	0	0	0
chrIV	YDR509W	1468226	1468573	348	43	1831	1.675	0.126	44	12	16	25	32	38	48	33	80	97	103	103	116	S000002917	37	106.628	1.162162162	0.123563218	5.261494253	0	0	0
chrIV	YDR510W	1469400	1469705	306	1	210	0.043	0.99	303	0	2	26	64	80	86	5	19	22	26	27	35	S000002918	23	75.41	0.043478261	0.003267974	0.68627451	0.93	1	1
chrIV	YDR510C-A	1469695	1469811	117	6	339	0.698	0.41	48	0	0	0	25	68	76	15	18	33	39	61	64	S000028615	12	103.448	0.5	0.051282051	2.897435897	0.2	0	0
chrIV	YDR511W	1470017	1470418	402	27	3221	0.947	0.172	69	3	17	19	19	35	46	9	12	13	18	25	28	S000002919	28	69.825	0.964285714	0.067164179	8.012437811	0.02	0	0
chrIV	YDR512C	1470500	1471063	564	50	2021	1.248	0.144	81	6	10	24	37	37	52	6	9	10	15	19	25	S000002920	47	83.481	1.063829787	0.088652482	3.583333333	0	0	0
chrIV	YDR513W	1471017	1471448	432	21	956	0.668	0.213	92	14	39	41	43	46	46	13	25	32	36	39	43	S000002921	37	85.847	0.567567568	0.048611111	2.212962963	0	0	0
chrIV	YDR514C	1471548	1472999	1452	67	6906	0.64	0.081	117	13	15	18	40	50	54	14	35	39	42	46	49	S000002922	132	90.972	0.507575758	0.046143251	4.756198347	0	0	0
chrIV	YDR515W	1473429	1474772	1344	34	2324	0.334	0.15	201	4	7	21	28	31	37	3	6	10	11	19	35	S000002923	146	108.712	0.232876712	0.025297619	1.729166667	0.005	0	0
chrIV	YDR516C	1474974	1476476	1503	91	9932	0.785	0.081	122	3	6	8	9	11	11	20	48	85	104	112	116	S000002924	119	79.228	0.764705882	0.060545576	6.608117099	0	0	0
chrIV	YDR517W	1477239	1478357	1119	81	14736	0.944	0.087	97	8	32	73	96	105	114	32	55	59	63	64	64	S000002925	81	72.451	1	0.072386059	13.1689008	0	0	0
chrIV	YDR518W	1478608	1480161	1554	56	8220	0.445	0.086	133	14	52	57	61	66	96	15	46	53	71	79	87	S000002926	146	94.012	0.383561644	0.036036036	5.28957529	0	0	0
chrIV	YDR519W	1480425	1480832	408	39	2863	1.179	0.125	51	19	46	55	59	61	64	31	42	47	54	57	59	S000002927	36	88.452	1.083333333	0.095588235	7.017156863	0	0	0
chrIV	YDR520C	1481085	1483403	2319	87	32424	0.433	0.089	206	5	23	39	45	53	61	4	25	45	50	50	59	S000002928	235	101.381	0.370212766	0.037516171	13.98188875	0.035	0	0
chrIV	YDR521W	1483141	1483476	336	17	2521	0.597	0.176	59	1	1	5	6	9	16	16	35	44	47	47	50	S000002929	26	77.612	0.653846154	0.050595238	7.50297619	0.055	0	0
chrIV	YDR522C	1483795	1485303	1509	48	3648	0.35	0.156	235	21	43	48	50	55	57	15	26	29	39	46	52	S000002930	170	112.732	0.282352941	0.031809145	2.41749503	0.005	0	0
chrIV	YDR523C	1485566	1487038	1473	91	6277	0.649	0.06	88	8	25	25	30	30	40	1	5	12	17	19	23	S000002931	154	104.62	0.590909091	0.061778683	4.261371351	0	0	0
chrIV	YDR524C	1487542	1488990	1449	50	2458	0.413	0.122	177	32	41	46	51	60	66	13	36	65	84	98	142	S000002932	163	112.569	0.306748466	0.034506556	1.696342305	0	0	0
chrIV	YDR524W-C	1489403	1489492	90	13	1705	1.809	0.289	26	32	42	58	60	67	76	13	33	36	46	90	91	S000028740	4	44.944	3.25	0.144444444	18.94444444	0.02	0	0
chrIV	YDR524C-B	1489598	1489798	201	41	5234	2.6	0.109	22	14	27	34	42	44	45	4	21	30	57	97	97	S000028739	12	60	3.416666667	0.2039801	26.039801	0	0	0
chrIV	YDR524C-A	1489871	1489990	120	17	2443	1.786	0.2	24	5	30	41	49	51	56	14	25	49	69	70	70	S000028616	8	67.227	2.125	0.141666667	20.35833333	0.01	0	0
chrIV	YDR525W	1489905	1490234	330	41	4121	1.589	0.13	43	4	23	38	48	50	58	21	46	77	102	102	102	S000002933	20	60.79	2.05	0.124242424	12.48787879	0.015	0	0
chrIV	YDR525W-A	1490596	1490835	240	74	45162	4.181	0.088	21	45	71	82	99	113	128	25	27	28	28	28	39	S000007236	22	92.05	3.363636364	0.308333333	188.175	0.005	0	0
chrIV	YDR526C	1491075	1491545	471	1	2	0.028	0.726	342	1	11	39	62	81	94	0	0	0	0	15	26	S000002934	41	87.234	0.024390244	0.002123142	0.004246285	0.52	1	1
chrIV	YDR527W	1491094	1492413	1320	12	11281	0.112	0.811	1071	1	7	41	66	78	92	11	24	33	46	55	75	S000002935	110	83.397	0.109090909	0.009090909	8.546212121	0.635	1	1
chrIV	YDR528W	1494586	1495857	1272	62	9852	0.609	0.135	172	2	6	43	58	61	73	22	36	46	47	62	63	S000002936	118	92.84	0.525423729	0.048742138	7.745283019	0	0	0
chrIV	YDR529C	1496165	1496548	384	12	1847	0.393	0.693	266	10	22	22	27	29	35	2	13	30	34	36	39	S000002937	29	75.718	0.413793103	0.03125	4.809895833	0.18	0	0
chrIV	YDR530C	1496791	1497768	978	80	8318	0.919	0.13	127	42	44	46	64	64	68	6	16	18	18	18	25	S000002938	73	74.719	1.095890411	0.081799591	8.505112474	0.02	0	0
chrIV	YDR531W	1498232	1499335	1104	7	1077	0.068	0.446	492	0	4	14	16	19	24	5	11	14	15	15	20	S000002939	106	96.102	0.066037736	0.00634058	0.975543478	0.84	1	1
chrIV	YDR532C	1499396	1500553	1158	19	817	0.179	0.237	275	7	10	10	11	11	19	7	16	19	28	33	55	S000002940	109	94.209	0.174311927	0.016407599	0.70552677	0.09	0	0
chrIV	YDR533C	1501447	1502160	714	71	17729	1.254	0.081	58	10	17	19	23	23	23	11	34	58	72	79	79	S000002941	68	95.372	1.044117647	0.099439776	24.83053221	0	0	0
chrIV	YDR534C	1503314	1504900	1587	19	2294	0.143	0.359	570	1	9	16	42	60	64	2	7	18	19	21	21	S000002942	108	68.096	0.175925926	0.011972275	1.445494644	0.34	0	1
chrIV	YDR535C	1506606	1507362	757	165	101970	3.129	0.087	66	4	4	12	14	15	21	25	61	93	96	103	105	S000002943	56	74.074	2.946428571	0.217965654	134.7027741	0	0	0
chrIV	YDR536W	1508005	1509714	1710	96	7504	0.759	0.055	94	6	24	60	83	111	111	12	36	41	44	51	53	S000002944	152	88.941	0.631578947	0.056140351	4.388304094	0	0	0
chrIV	YDR537C	1510856	1511461	606	16	772	0.317	0.182	110	4	21	29	32	45	53	3	9	19	21	28	33	S000002945	54	89.256	0.296296296	0.02640264	1.273927393	0	0	0
chrIV	YDR538W	1510902	1511630	729	22	1537	0.363	0.191	139	1	13	14	19	42	51	7	17	46	51	56	62	S000002946	62	85.165	0.35483871	0.030178326	2.108367627	0.02	0	0
chrIV	YDR539W	1512094	1513605	1512	75	7978	0.623	0.069	104	8	47	56	56	58	60	2	9	18	27	33	44	S000002947	145	95.963	0.517241379	0.049603175	5.276455026	0	0	0
chrIV	YDR540C	1517136	1517675	540	21	958	0.596	0.17	92	0	2	10	31	45	49	3	19	26	29	32	34	S000002948	55	102.041	0.381818182	0.038888889	1.774074074	0.03	0	0
chrIV	YDR541C	1519664	1520698	1035	59	7934	1.227	0.135	140	4	8	14	22	23	43	12	21	66	69	70	74	S000002949	99	95.745	0.595959596	0.057004831	7.665700483	0	0	0
chrIV	YDR542W	1523249	1523611	363	0	0	0	1	363	1	5	26	40	45	45	0	0	0	0	5	5	S000002950	19	52.486	0	0	0	0.798956828	1	1
chrIV	YDR543C	1524634	1524933	300	9	42	0.799	0.26	78	4	4	4	4	4	8	6	8	8	8	8	8	S000002951	31	103.679	0.290322581	0.03	0.14	0.005	0	0
chrIV	YDR544C	1525095	1525523	429	2	2	0.127	0.688	295	6	9	15	15	15	15	0	0	0	0	0	0	S000002952	18	42.056	0.111111111	0.004662005	0.004662005	0.35	0	1
chrIV	YDR545W	1526321	1531711	5391	0	0	0	1	5391	0	0	0	0	0	5	0	0	0	0	0	0	S000002953	376	69.759	0	0	0	0.940349267	1	1
chrIV	YDR545C-A	1530863	1531342	480	0	0	0	1	480	0	0	0	0	0	0	0	0	0	0	0	0	S000028617	28	58.455	0	0	0	0.940349267	1	1
chrV	YEL077C	264	4097	3834	60	20161	0.177	0.218	834	0	0	0	0	0	0	0	0	0	0	0	0	S000006409	242	63.136	0.247933884	0.015649452	5.258476787	0.35	0	1
chrV	YEL077W-A	630	1112	483	1	26	0.036	0.979	473	4	4	4	4	4	4	3	3	3	7	8	10	S000028621	28	58.091	0.035714286	0.002070393	0.053830228	0.925	1	1
chrV	YEL076C-A	4185	5114	930	0	0	0	1	930	0	1	1	18	18	21	0	0	0	0	11	20	S000002955	72	77.503	0	0	0	0.940349267	1	1
chrV	YEL076C	4464	5114	651	0	0	0	1	651	0	0	0	0	1	1	0	0	0	0	11	20	S000000802	52	80	0	0	0	0.940349267	1	1
chrV	YEL075W-A	4870	5481	612	0	0	0	1	612	0	0	0	0	0	0	0	0	0	13	37	39	S000002956	51	83.47	0	0	0	0.940349267	1	1
chrV	YEL075C	5345	5713	369	0	0	0	1	369	0	0	0	0	0	0	0	0	2	45	61	71	S000000801	37	100.543	0	0	0	0.940349267	1	1
chrV	YEL074W	6126	6464	339	81	46323	3.13	0.195	66	5	5	5	5	5	5	23	41	60	71	77	94	S000000800	30	88.757	2.7	0.238938053	136.6460177	0	0	0
chrV	YEL073C	7230	7553	324	21	4875	0.77	0.164	53	11	19	26	49	60	60	15	31	51	55	60	61	S000000799	28	86.687	0.75	0.064814815	15.0462963	0.06	0	0
chrV	YEL072W	13720	14415	696	38	5897	0.599	0.198	138	8	44	86	110	122	132	3	11	20	36	46	70	S000000798	72	103.597	0.527777778	0.054597701	8.472701149	0.005	0	0
chrV	YEL071W	16355	17845	1491	214	65709	1.442	0.032	48	25	82	114	127	136	145	14	23	31	38	71	77	S000000797	132	88.591	1.621212121	0.143527834	44.07042254	0	0	0
chrV	YEL070W	19589	21097	1509	25	2548	0.161	0.315	475	1	5	21	33	37	51	3	18	32	32	33	35	S000000796	112	74.271	0.223214286	0.016567263	1.688535454	0.31	0	1
chrV	YEL069C	21537	23231	1695	42	2167	0.257	0.122	207	11	27	30	31	31	32	0	7	32	41	43	45	S000000795	133	78.512	0.315789474	0.024778761	1.278466077	0.01	0	0
chrV	YEL068C	25646	25978	333	14	1022	0.534	0.174	58	0	4	6	10	10	16	15	20	33	59	74	103	S000000794	29	87.349	0.482758621	0.042042042	3.069069069	0.045	0	0
chrV	YEL067C	26189	26776	588	120	42935	2.999	0.095	56	3	21	25	27	29	31	16	28	51	83	96	104	S000000793	47	80.068	2.553191489	0.204081633	73.01870748	0	0	0
chrV	YEL066W	26667	27206	540	80	21784	2.265	0.072	39	26	63	78	90	90	92	30	49	78	90	95	103	S000000792	40	74.212	2	0.148148148	40.34074074	0	0	0
chrV	YEL065W	27657	29543	1887	148	23333	1.435	0.039	74	22	46	60	75	104	114	5	11	14	19	22	27	S000000791	168	89.077	0.880952381	0.078431373	12.36512984	0	0	0
chrV	YEL064C	29797	31239	1443	59	3809	0.692	0.095	137	7	10	14	26	34	39	13	41	48	53	55	58	S000000790	147	101.942	0.401360544	0.040887041	2.63963964	0	0	0
chrV	YEL063C	31694	33466	1773	67	4747	0.499	0.063	111	7	16	50	53	58	65	0	0	0	4	5	5	S000000789	140	79.007	0.478571429	0.037789058	2.677382967	0	0	0
chrV	YEL062W	34407	36254	1848	7	41	0.046	0.329	608	8	25	31	31	36	39	7	13	13	13	13	13	S000000788	185	100.162	0.037837838	0.003787879	0.022186147	0.045	0	0
chrV	YEL061C	36535	39537	3003	19	143	0.074	0.159	477	2	12	12	12	12	12	1	10	23	33	49	58	S000000787	307	102.265	0.061889251	0.006327006	0.047619048	0.265	0	1
chrV	YEL060C	40046	41953	1908	210	78972	1.899	0.064	123	15	28	40	41	43	43	22	83	97	120	143	143	S000000786	140	73.414	1.5	0.110062893	41.38993711	0	0	0
chrV	YEL059C-A	42400	42624	225	37	4919	2.676	0.169	38	24	41	89	96	97	114	32	83	111	111	111	111	S000002954	15	66.964	2.466666667	0.164444444	21.86222222	0	0	0
chrV	YEL059W	42652	42960	309	135	64185	7.746	0.061	19	23	34	49	71	76	83	24	51	51	51	51	51	S000000785	20	64.935	6.75	0.436893204	207.7184466	0	0	0
chrV	YEL058W	43252	44925	1674	2	31	0.017	0.858	1436	0	29	71	94	128	132	8	18	23	36	61	77	S000000784	132	78.9	0.015151515	0.001194743	0.018518519	0.875	1	1
chrV	YEL057C	45020	45721	702	51	3701	1.097	0.093	65	8	9	10	10	10	10	9	24	69	86	110	112	S000000783	79	112.696	0.64556962	0.072649573	5.272079772	0	0	0
chrV	YEL056W	47168	48373	1206	61	2030	0.68	0.096	116	10	33	63	71	106	115	0	0	0	0	2	2	S000000782	110	91.286	0.554545455	0.050580431	1.683250415	0	0	0
chrV	YEL055C	48471	51539	3069	7	8	0.028	0.306	939	0	7	12	13	13	32	0	3	11	19	21	29	S000000781	303	98.761	0.02310231	0.002280873	0.002606712	0.925	1	1
chrV	YEL054C	52721	53218	498	28	895	0.889	0.165	82	1	6	9	21	22	23	20	40	61	70	71	73	S000000780	34	68.41	0.823529412	0.0562249	1.797188755	0	0	0
chrV	YEL053W-A	52908	53255	348	28	944	1.371	0.138	48	1	5	12	17	25	26	20	42	69	72	76	77	S000028744	24	69.164	1.166666667	0.08045977	2.712643678	0.01	0	0
chrV	YEL053C	53901	56102	2202	55	2396	0.405	0.091	200	14	38	56	74	75	80	4	24	57	65	71	83	S000000779	230	104.498	0.239130435	0.024977293	1.088101726	0	0	0
chrV	YEL052W	56571	58100	1530	95	10802	1.142	0.055	84	18	45	60	64	65	66	6	13	13	15	17	27	S000000778	137	89.601	0.693430657	0.062091503	7.060130719	0	0	0
chrV	YEL051W	58378	59148	771	4	71	0.103	0.47	362	0	9	14	18	26	40	1	11	19	19	19	19	S000000777	70	90.909	0.057142857	0.005188067	0.092088197	0.68	1	1
chrV	YEL050W-A	59549	59740	192	13	2397	1.19	0.469	90	7	33	34	34	34	37	0	0	0	0	3	12	S000028545	17	89.005	0.764705882	0.067708333	12.484375	0.235	0	1
chrV	YEL050C	59670	60851	1182	5	6	0.069	0.352	416	12	16	27	28	28	32	4	11	25	29	43	43	S000000776	103	87.214	0.048543689	0.004230118	0.005076142	0.455	0	1
chrV	YEL049W	63728	64090	363	15	2276	0.745	0.303	110	5	7	26	32	41	43	3	11	15	15	20	29	S000000775	22	60.773	0.681818182	0.041322314	6.269972452	0.04	0	0
chrV	YEL048C	64709	65167	459	15	412	0.602	0.366	168	0	3	6	12	17	23	11	28	29	30	36	42	S000000774	51	111.354	0.294117647	0.032679739	0.897603486	0.065	0	0
chrV	YEL047C	65385	66797	1413	42	3055	0.511	0.091	128	12	26	32	32	37	40	12	38	58	66	67	67	S000000773	117	82.861	0.358974359	0.029723992	2.162066525	0	0	0
chrV	YEL046C	67629	68792	1164	10	298	0.142	0.503	585	7	15	22	44	48	53	1	2	7	53	53	81	S000000772	82	70.507	0.12195122	0.008591065	0.256013746	0.08	0	0
chrV	YEL045C	68840	69265	426	8	97	0.313	0.329	140	0	0	0	1	2	10	34	73	94	94	140	140	S000000771	32	75.294	0.25	0.018779343	0.227699531	0.14	0	0
chrV	YEL044W	69757	70257	501	0	0	0	1	501	6	25	58	60	60	61	47	58	68	68	68	69	S000000770	31	62	0	0	0	1	1	1
chrV	YEL043W	70478	73348	2871	81	3634	0.413	0.245	702	9	44	44	44	84	84	15	30	31	32	36	39	S000000769	263	91.638	0.307984791	0.028213166	1.265761059	0.05	0	0
chrV	YEL042W	73771	75327	1557	46	1167	0.456	0.127	198	1	8	28	41	44	46	9	33	50	53	58	62	S000000768	140	89.974	0.328571429	0.029543995	0.749518304	0.01	0	0
chrV	YEL041W	75944	77431	1488	75	9446	0.789	0.182	271	4	14	28	32	35	39	24	41	49	56	63	67	S000000767	143	96.167	0.524475524	0.050403226	6.34811828	0	0	0
chrV	YEL040W	78053	79456	1404	85	12247	1.072	0.084	118	6	23	40	51	55	55	15	21	36	51	52	56	S000000766	113	80.542	0.752212389	0.060541311	8.722934473	0	0	0
chrV	YEL039C	79636	79977	342	41	7853	2.321	0.14	48	10	17	23	27	32	40	5	20	23	28	34	36	S000000765	26	76.246	1.576923077	0.119883041	22.9619883	0	0	0
chrV	YEL038W	80462	81145	684	47	4906	1.295	0.146	100	19	27	41	53	58	63	5	8	8	10	15	21	S000000764	58	84.919	0.810344828	0.06871345	7.17251462	0.005	0	0
chrV	YEL037C	81407	82603	1197	35	743	0.543	0.12	144	2	7	20	24	36	47	4	18	43	52	52	52	S000000763	83	69.398	0.421686747	0.029239766	0.620718463	0	0	0
chrV	YEL036C	83050	84552	1503	18	661	0.211	0.796	1196	17	38	44	49	51	52	2	3	13	33	33	33	S000000762	100	66.578	0.18	0.011976048	0.439787092	0.275	0	1
chrV	YEL035C	85045	85545	501	59	6547	2.332	0.411	206	31	42	43	43	43	43	0	0	0	11	28	28	S000000761	19	38	3.105263158	0.117764471	13.06786427	0.35	0	1
chrV	YEL034C-A	85613	86215	603	5	276	0.162	0.899	542	0	0	8	31	32	32	15	38	63	63	63	63	S000028743	55	91.362	0.090909091	0.008291874	0.457711443	0.945	1	1
chrV	YEL034W	85676	86149	474	0	0	0	1	474	0	0	2	32	33	33	12	30	54	54	54	54	S000000760	45	95.137	0	0	0	0.940349267	1	1
chrV	YEL033W	86179	86598	420	89	19414	4.704	0.086	36	2	2	2	2	36	37	7	14	14	14	14	14	S000000759	30	71.599	2.966666667	0.211904762	46.22380952	0	0	0
chrV	YEL032W	86937	89852	2916	1	2	0.006	0.521	1519	0	2	24	37	37	38	2	13	41	45	45	48	S000000758	248	85.077	0.004032258	0.000342936	0.000685871	1	1	1
chrV	YEL032C-A	87040	87201	162	0	0	0	1	162	0	0	8	33	33	33	0	0	0	0	0	0	S000028620	15	93.168	0	0	0	0.940349267	1	1
chrV	YEL031W	90258	93905	3648	97	2988	0.602	0.113	412	27	59	61	61	61	61	6	14	16	18	20	23	S000000757	340	93.227	0.285294118	0.026589912	0.819078947	0.005	0	0
chrV	YEL030C-A	94583	94897	315	5	308	0.4	0.403	127	0	3	4	13	14	15	2	3	3	5	9	9	S000028619	31	98.726	0.161290323	0.015873016	0.977777778	0.47	1	1
chrV	YEL030W	94644	96578	1935	41	1911	0.47	0.116	224	2	4	7	17	20	22	2	6	7	7	7	10	S000000756	166	85.832	0.246987952	0.02118863	0.987596899	0	0	0
chrV	YEL029C	96858	97796	939	1	3	0.027	0.953	895	4	7	7	14	17	18	3	13	15	20	22	29	S000000755	85	90.618	0.011764706	0.001064963	0.003194888	0.34	0	1
chrV	YEL028W	98668	99129	462	9	530	0.429	0.327	151	2	8	14	25	25	25	10	13	22	30	42	43	S000000754	42	91.106	0.214285714	0.019480519	1.147186147	0.055	0	0
chrV	YEL027W	100769	101251	483	2	171	0.087	0.491	237	0	3	19	27	31	39	2	8	27	27	29	30	S000000753	30	62.241	0.066666667	0.004140787	0.354037267	0.77	1	1
chrV	YEL026W	101943	102323	381	0	0	0	1	381	0	0	20	22	23	25	6	22	25	28	31	32	S000000752	32	84.211	0	0	0	0.940349267	1	1
chrV	YEL025C	102581	106147	3567	119	9019	0.671	0.066	234	4	18	18	18	25	25	32	68	84	93	94	97	S000000751	359	100.673	0.331476323	0.033361368	2.528455285	0	0	0
chrV	YEL024W	107260	107907	648	7	53	0.183	0.335	217	1	6	23	28	63	71	8	18	25	37	51	54	S000000750	61	94.281	0.114754098	0.010802469	0.081790123	0.06	0	0
chrV	YEL023C	108504	110552	2049	106	8964	0.87	0.06	122	17	30	40	41	42	72	6	26	28	68	78	79	S000000749	193	94.238	0.549222798	0.051732552	4.374816984	0	0	0
chrV	YEL022W	111421	115800	4380	91	5080	0.273	0.078	340	2	28	33	38	39	44	7	18	38	65	87	87	S000000748	456	104.133	0.199561404	0.020776256	1.159817352	0.015	0	0
chrV	YEL021W	116167	116970	804	158	34925	2.935	0.036	29	32	73	81	82	84	84	21	22	22	24	25	33	S000000747	65	80.946	2.430769231	0.196517413	43.43905473	0	0	0
chrV	YEL020C-B	117183	117380	198	0	0	0	1	198	0	21	42	68	90	92	2	17	18	19	30	34	S000028544	14	71.066	0	0	0	0.940349267	1	1
chrV	YEL020W-A	117211	117474	264	2	37	0.111	0.852	225	0	8	29	51	75	78	15	17	18	29	37	41	S000007256	19	72.243	0.105263158	0.007575758	0.140151515	0.91	1	1
chrV	YEL020C	118617	120299	1683	54	2488	0.5	0.119	200	19	23	40	41	49	57	1	16	16	16	16	16	S000000746	130	77.289	0.415384615	0.032085561	1.478312537	0	0	0
chrV	YEL019C	120498	121301	804	6	22	0.113	0.328	264	15	16	17	18	25	29	0	4	5	10	22	35	S000000745	77	95.89	0.077922078	0.007462687	0.027363184	0.665	1	1
chrV	YEL018C-A	121455	121988	534	6	36	0.174	0.307	164	4	4	4	6	16	16	1	2	14	30	48	90	S000028742	53	99.437	0.113207547	0.011235955	0.06741573	0.16	0	0
chrV	YEL018W	121471	122310	840	13	93	0.24	0.193	162	4	4	4	5	17	17	12	29	43	66	89	104	S000000744	88	104.887	0.147727273	0.01547619	0.110714286	0.02	0	0
chrV	YEL017C-A	122798	122929	132	22	2268	2.493	0.212	28	6	22	33	34	35	35	16	35	74	130	141	146	S000002103	16	122.137	1.375	0.166666667	17.18181818	0.005	0	0
chrV	YEL017W	123657	124670	1014	104	17812	1.495	0.083	84	44	70	102	119	139	140	34	42	45	46	48	52	S000000743	78	76.999	1.333333333	0.102564103	17.56607495	0	0	0
chrV	YEL016C	124737	126218	1482	67	4023	0.612	0.093	138	41	55	61	66	74	92	6	13	31	33	37	40	S000000742	142	95.881	0.471830986	0.045209177	2.714574899	0.015	0	0
chrV	YEL015W	126629	128284	1656	49	3137	0.428	0.095	158	12	26	31	33	40	47	6	23	24	24	25	26	S000000741	154	93.051	0.318181818	0.029589372	1.894323671	0	0	0
chrV	YEL014C	128303	128608	306	29	4359	1.465	0.167	51	4	8	11	13	17	19	0	0	1	1	1	2	S000000740	30	98.361	0.966666667	0.094771242	14.24509804	0.005	0	0
chrV	YEL013W	128825	130561	1737	8	49	0.063	0.287	499	0	0	7	12	15	19	2	3	10	26	50	53	S000000739	178	102.535	0.04494382	0.004605642	0.028209557	0.205	0	0
chrV	YEL012W	131772	132551	780	41	1221	0.585	0.163	127	2	27	39	63	64	64	22	26	39	46	58	65	S000000738	74	94.994	0.554054054	0.052564103	1.565384615	0	0	0
chrV	YEL011W	133120	135234	2115	155	17857	0.846	0.04	84	2	15	30	40	43	65	12	29	44	44	46	48	S000000737	190	89.877	0.815789474	0.073286052	8.443026005	0	0	0
chrV	YEL010W	136279	136629	351	24	4418	0.848	0.211	74	1	5	6	8	17	23	9	12	17	24	24	24	S000000736	45	128.571	0.533333333	0.068376068	12.58689459	0.045	0	0
chrV	YEL009C-A	136371	136778	408	33	6047	1.007	0.206	84	3	4	5	5	19	24	3	3	15	16	17	17	S000028741	45	110.565	0.733333333	0.080882353	14.82107843	0.005	0	0
chrV	YEL009C	138918	139763	846	86	663	1.267	0.057	48	28	63	71	74	77	78	3	6	9	17	75	108	S000000735	70	82.84	1.228571429	0.101654846	0.783687943	0	0	0
chrV	YEL008W	140512	140892	381	137	33308	4.42	0.055	21	9	19	22	25	31	44	33	67	91	126	130	133	S000000734	28	73.684	4.892857143	0.359580052	87.42257218	0	0	0
chrV	YEL008C-A	140726	140818	93	39	7075	4.905	0.118	11	27	50	62	64	71	83	55	82	97	143	154	160	S000028618	5	54.348	7.8	0.419354839	76.07526882	0	0	0
chrV	YEL007W	141892	143892	2001	90	5313	0.433	0.087	175	18	32	67	91	147	157	3	10	26	32	39	53	S000000733	199	99.5	0.452261307	0.044977511	2.655172414	0	0	0
chrV	YEL006W	144327	145334	1008	80	5648	0.825	0.055	55	11	38	41	50	57	63	10	17	40	45	47	60	S000000732	104	103.277	0.769230769	0.079365079	5.603174603	0	0	0
chrV	YEL005C	145907	146755	849	40	1552	0.479	0.141	120	3	9	18	29	43	53	16	25	29	33	39	48	S000000731	78	91.981	0.512820513	0.047114252	1.82803298	0	0	0
chrV	YEL004W	146951	147979	1029	70	7191	0.708	0.063	65	10	25	28	33	37	47	19	32	40	45	45	45	S000000730	115	111.868	0.608695652	0.068027211	6.988338192	0	0	0
chrV	YEL003W	148176	148599	424	30	4295	0.745	0.134	57	15	32	37	45	50	51	5	8	8	8	8	10	S000000729	45	106.383	0.666666667	0.070754717	10.12971698	0.05	0	0
chrV	YEL002C	148722	150014	1293	5	153	0.039	0.444	574	2	7	9	30	37	42	0	5	23	40	46	67	S000000728	143	110.681	0.034965035	0.003866976	0.118329466	0.875	1	1
chrV	YEL001C	150301	150978	678	66	5600	1.051	0.159	108	18	20	20	20	20	23	4	27	42	55	55	88	S000000727	59	87.149	1.118644068	0.097345133	8.259587021	0	0	0
chrV	YER001W	153520	155808	2289	119	3735	0.71	0.075	171	13	23	48	83	102	111	8	13	13	22	25	29	S000000803	227	99.213	0.524229075	0.051987768	1.631716907	0	0	0
chrV	YER002W	156803	157498	696	15	197	0.31	0.234	163	3	8	18	18	25	34	8	11	11	11	11	11	S000000804	63	90.647	0.238095238	0.021551724	0.283045977	0	0	0
chrV	YER003C	157736	159118	1383	1	73	0.011	0.998	1380	2	11	15	17	20	22	5	33	54	56	63	68	S000000805	137	99.132	0.00729927	0.000723066	0.052783803	0.95	1	1
chrV	YER004W	159580	160275	696	48	3511	1.113	0.134	93	14	29	48	48	48	48	20	34	42	50	55	59	S000000806	53	76.259	0.905660377	0.068965517	5.04454023	0.005	0	0
chrV	YER005W	160550	162442	1893	110	7392	1.021	0.043	81	7	22	25	32	50	50	25	28	28	28	28	28	S000000807	173	91.438	0.63583815	0.058108822	3.904912837	0	0	0
chrV	YER006W	162723	164285	1563	8	1414	0.1	0.758	1185	0	8	19	23	26	31	4	11	18	24	28	31	S000000808	137	87.708	0.058394161	0.005118362	0.904670505	0.735	1	1
chrV	YER006C-A	164344	164661	318	17	747	1.378	0.302	96	4	6	6	6	6	6	4	9	12	14	19	25	S000028745	32	100.946	0.53125	0.053459119	2.349056604	0.005	0	0
chrV	YER007W	164527	166083	1557	52	4571	0.797	0.078	122	6	12	14	15	15	15	3	9	20	30	33	33	S000000809	157	100.9	0.331210191	0.033397559	2.935773924	0	0	0
chrV	YER007C-A	166237	166885	649	34	2873	1.303	0.199	129	4	11	16	17	18	23	5	18	29	29	32	33	S000002957	63	97.222	0.53968254	0.05238829	4.426810478	0	0	0
chrV	YER008C	167808	171818	4011	31	818	0.182	0.382	1531	7	7	8	13	24	30	0	1	1	2	14	26	S000000810	373	93.017	0.08310992	0.007728746	0.203939167	0.425	0	1
chrV	YER009W	172115	172492	378	0	0	0	1	378	0	1	1	1	1	1	2	5	14	22	30	36	S000000811	43	114.058	0	0	0	0.940349267	1	1
chrV	YER010C	172634	173338	705	51	8923	2.482	0.135	95	2	3	3	4	4	4	15	29	38	49	56	82	S000000812	71	100.852	0.718309859	0.072340426	12.65673759	0.005	0	0
chrV	YER011W	175248	176012	765	13	431	0.509	0.315	241	1	6	30	36	49	59	0	2	5	10	28	37	S000000813	43	56.283	0.302325581	0.016993464	0.563398693	0.04	0	0
chrV	YER012W	177835	178431	597	2	66	0.093	0.848	506	1	17	20	31	34	35	8	15	17	17	17	17	S000000814	56	93.96	0.035714286	0.003350084	0.110552764	0.94	1	1
chrV	YER013W	178841	182278	3438	6	219	0.047	0.812	2790	2	9	16	16	17	27	3	19	19	19	19	19	S000000815	320	93.104	0.01875	0.001745201	0.063699825	0.955	1	1
chrV	YER014W	182600	184219	1620	3	9	0.042	0.447	724	11	32	36	36	36	36	10	36	42	45	50	55	S000000816	152	93.885	0.019736842	0.001851852	0.005555556	0.285	0	1
chrV	YER014C-A	183731	184700	970	61	9407	1.568	0.505	490	0	1	1	1	2	3	2	3	6	8	13	14	S000007590	97	100.103	0.628865979	0.062886598	9.697938144	0.445	0	1
chrV	YER015W	184541	186775	2235	61	3893	0.538	0.109	244	14	40	43	43	43	43	11	19	23	29	31	38	S000000817	221	98.926	0.2760181	0.027293065	1.741834452	0	0	0
chrV	YER016W	188277	189311	1035	34	1274	0.782	0.143	148	8	39	43	50	57	61	11	12	13	13	13	13	S000000818	92	88.975	0.369565217	0.032850242	1.230917874	0	0	0
chrV	YER017C	189503	191788	2286	7	103	0.071	0.564	1289	1	12	16	17	19	24	0	2	2	2	21	38	S000000819	204	89.278	0.034313725	0.003062117	0.045056868	0.255	0	1
chrV	YER018C	191959	192624	666	0	0	0	1	666	2	2	2	2	2	2	2	14	18	36	49	63	S000000820	30	45.113	0	0	0	0.733486729	1	1
chrV	YER019W	192797	194230	1434	148	7098	2.472	0.039	56	7	7	7	7	7	7	11	17	44	65	74	79	S000000821	81	56.525	1.827160494	0.10320781	4.949790795	0	0	0
chrV	YER019C-A	194273	194539	267	21	848	1.613	0.184	49	10	21	29	40	57	59	32	52	73	98	107	123	S000002127	16	60.15	1.3125	0.078651685	3.176029963	0	0	0
chrV	YER020W	195168	196517	1350	115	9630	1.981	0.076	102	14	46	74	82	94	104	4	10	11	11	11	11	S000000822	94	69.681	1.223404255	0.085185185	7.133333333	0	0	0
chrV	YER021W	196948	198519	1572	9	670	0.111	0.671	1055	0	14	18	19	24	32	11	20	20	20	22	22	S000000823	144	91.661	0.0625	0.005725191	0.426208651	0.935	1	1
chrV	YER022W	198812	200875	2064	5	14	0.046	0.622	1284	0	11	18	18	18	18	17	18	18	18	39	42	S000000824	226	109.549	0.022123894	0.002422481	0.006782946	0.895	1	1
chrV	YER023W	201076	201936	861	1	22	0.021	0.966	832	1	18	18	18	18	20	25	49	54	56	68	71	S000000825	69	80.233	0.014492754	0.00116144	0.025551684	0.9	1	1
chrV	YER023C-A	201522	201734	213	0	0	0	1	213	0	0	0	11	11	11	0	1	26	27	49	50	S000028622	18	84.906	0	0	0	0.940349267	1	1
chrV	YER024W	202192	204963	2772	160	16315	1.031	0.039	109	6	30	30	30	30	30	14	17	17	17	17	17	S000000826	249	89.859	0.642570281	0.057720058	5.885642136	0	0	0
chrV	YER025W	205251	206834	1584	1	28	0.013	0.993	1573	0	6	13	19	26	28	4	12	21	57	57	59	S000000827	128	80.859	0.0078125	0.000631313	0.017676768	0.974857143	1	1
chrV	YER026C	207644	208474	831	3	13	0.079	0.48	399	4	39	71	80	80	80	0	3	31	33	37	41	S000000828	68	81.928	0.044117647	0.003610108	0.015643803	0.775	1	1
chrV	YER027C	208979	210232	1254	45	2175	0.819	0.085	106	4	32	35	36	36	57	7	20	21	25	38	52	S000000829	106	84.597	0.424528302	0.035885167	1.734449761	0	0	0
chrV	YER028C	210692	211876	1185	88	6355	1.508	0.114	135	1	3	18	22	27	30	7	11	18	28	28	36	S000000830	102	86.149	0.862745098	0.074261603	5.362869198	0	0	0
chrV	YER029C	212587	213177	591	4	118	0.109	0.628	371	10	27	35	41	46	47	1	10	11	12	15	19	S000000831	46	77.966	0.086956522	0.00676819	0.199661591	0.48	1	1
chrV	YER030W	213437	213898	462	9	846	0.326	0.364	168	14	16	16	17	31	39	9	13	15	19	45	48	S000000832	38	82.43	0.236842105	0.019480519	1.831168831	0.065	0	0
chrV	YER031C	214076	214747	672	23	1663	0.589	0.182	122	6	15	20	28	28	38	5	31	43	45	46	48	S000000833	66	98.361	0.348484848	0.03422619	2.474702381	0	0	0
chrV	YER032W	215063	217693	2631	78	3522	0.479	0.073	191	13	36	38	38	46	47	2	8	18	22	24	27	S000000834	242	92.015	0.32231405	0.029646522	1.338654504	0.005	0	0
chrV	YER033C	218057	221287	3231	77	5423	0.366	0.096	310	10	16	19	22	28	32	31	32	50	60	100	119	S000000835	323	100	0.238390093	0.023831631	1.678427731	0.005	0	0
chrV	YER034W	221846	222403	558	107	19416	3.548	0.093	52	31	57	62	73	73	74	19	58	76	99	99	99	S000000836	34	61.041	3.147058824	0.191756272	34.79569892	0	0	0
chrV	YER035W	222639	223076	438	72	8373	3.105	0.066	29	24	51	85	94	115	118	28	49	52	52	52	52	S000000837	26	59.497	2.769230769	0.164383562	19.11643836	0	0	0
chrV	YER036C	223367	225199	1833	3	96	0.027	0.981	1799	3	27	49	61	96	121	0	17	22	51	53	53	S000000838	159	86.79	0.018867925	0.001636661	0.052373159	0.79	1	1
chrV	YER037W	225889	226854	966	51	3202	0.958	0.167	161	37	93	98	98	98	98	1	1	1	1	1	4	S000000839	106	109.845	0.481132075	0.052795031	3.314699793	0	0	0
chrV	YER038C	226858	228252	1395	4	81	0.047	0.512	714	1	3	6	8	59	67	8	12	16	21	22	37	S000000840	165	118.364	0.024242424	0.002867384	0.058064516	0.79	1	1
chrV	YER038W-A	228451	228831	381	19	890	0.796	0.21	80	4	11	12	12	13	14	5	11	14	19	29	31	S000028746	22	57.895	0.863636364	0.049868766	2.335958005	0	0	0
chrV	YER039C	228456	229205	750	39	2497	0.836	0.107	80	3	12	13	13	14	15	3	7	26	38	39	39	S000000841	59	78.772	0.661016949	0.052	3.329333333	0	0	0
chrV	YER039C-A	229263	229481	219	4	118	0.285	0.443	97	5	7	12	16	18	18	21	50	63	66	70	72	S000007226	19	87.156	0.210526316	0.01826484	0.538812785	0.165	0	0
chrV	YER040W	229795	231987	2193	69	1865	0.457	0.098	214	17	48	51	53	57	59	3	8	16	22	23	25	S000000842	186	84.854	0.370967742	0.031463748	0.850433197	0	0	0
chrV	YER041W	232461	234740	2280	67	4090	0.368	0.088	200	15	17	24	26	27	33	32	41	44	48	50	50	S000000843	217	95.217	0.30875576	0.029385965	1.793859649	0	0	0
chrV	YER042W	234937	235491	555	35	7754	0.857	0.168	93	10	42	49	54	60	62	22	25	25	26	27	27	S000000844	53	95.668	0.660377358	0.063063063	13.97117117	0	0	0
chrV	YER043C	235770	237119	1350	3	5	0.03	0.395	533	3	14	22	25	47	49	0	1	10	13	33	44	S000000845	100	74.129	0.03	0.002222222	0.003703704	0.545	1	1
chrV	YER044C	237570	238016	447	20	397	0.642	0.331	148	15	36	36	36	36	36	9	28	61	73	74	88	S000000846	36	80.717	0.555555556	0.044742729	0.888143177	0	0	0
chrV	YER044C-A	238460	239774	1315	108	10187	1.132	0.094	123	23	44	52	54	78	78	7	15	19	24	31	35	S000001954	139	105.784	0.776978417	0.082129278	7.746768061	0	0	0
chrV	YER045C	240032	241501	1470	60	6159	0.535	0.097	143	4	15	15	17	18	41	11	23	35	80	133	158	S000000847	139	94.622	0.431654676	0.040816327	4.189795918	0	0	0
chrV	YER046W	243180	243611	432	30	4012	0.893	0.194	84	21	42	68	119	164	175	6	11	12	15	19	23	S000000848	35	81.206	0.857142857	0.069444444	9.287037037	0.035	0	0
chrV	YER046W-A	243700	244029	330	19	876	0.731	0.233	77	5	13	18	43	74	119	1	2	4	8	11	14	S000028747	40	121.581	0.475	0.057575758	2.654545455	0.015	0	0
chrV	YER047C	243810	246503	2694	85	6305	0.38	0.064	172	5	11	20	32	67	110	4	8	21	24	26	27	S000000849	237	88.006	0.358649789	0.031551596	2.340386043	0	0	0
chrV	YER048C	246982	248157	1176	34	974	0.362	0.122	144	10	24	26	34	40	42	7	37	38	47	57	72	S000000850	104	88.511	0.326923077	0.028911565	0.828231293	0	0	0
chrV	YER048W-A	250718	251002	285	3	517	0.11	0.839	239	0	5	21	22	38	51	4	8	17	29	33	34	S000007237	30	105.634	0.1	0.010526316	1.814035088	0.82	1	1
chrV	YER049W	251728	253662	1935	55	3089	0.256	0.104	201	10	33	39	44	44	53	1	10	12	14	18	20	S000000851	197	101.861	0.279187817	0.028423773	1.596382429	0.025	0	0
chrV	YER050C	253971	254387	417	3	9	0.077	0.41	171	5	14	21	25	28	30	0	10	17	18	20	27	S000000852	31	74.519	0.096774194	0.007194245	0.021582734	0.36	0	1
chrV	YER051W	254656	256134	1479	63	3616	0.417	0.098	145	21	23	25	27	35	37	20	57	62	64	64	64	S000000853	146	98.782	0.431506849	0.042596349	2.444895199	0	0	0
chrV	YER052C	256375	257958	1584	27	1319	0.155	0.22	349	31	56	64	66	68	76	2	9	39	45	53	66	S000000854	159	100.442	0.169811321	0.017045455	0.83270202	0.23	0	1
chrV	YER053C	258737	259639	903	94	20298	0.922	0.126	114	11	19	50	56	56	56	12	39	85	103	114	141	S000000855	73	80.931	1.287671233	0.104097453	22.47840532	0	0	0
chrV	YER053C-A	260933	261046	114	14	2406	1.071	0.377	43	15	22	72	89	119	141	32	59	76	98	118	120	S000007523	9	79.646	1.555555556	0.122807018	21.10526316	0.05	0	0
chrV	YER054C	262052	263698	1647	121	14061	0.633	0.098	161	34	71	96	115	126	161	6	12	20	49	60	70	S000000856	158	95.99	0.765822785	0.07346691	8.537340619	0.005	0	0
chrV	YER055C	264892	265785	894	70	5914	0.651	0.104	93	7	19	46	73	79	87	14	55	84	98	103	110	S000000857	80	89.586	0.875	0.078299776	6.615212528	0	0	0
chrV	YER056C	266512	268113	1602	72	896	0.368	0.107	171	12	36	71	94	99	101	4	15	55	85	117	136	S000000858	137	85.572	0.525547445	0.04494382	0.559300874	0.005	0	0
chrV	YER056C-A	269423	270185	763	56	3342	0.641	0.113	86	7	17	39	69	78	80	14	29	37	38	56	70	S000002135	88	115.486	0.636363636	0.073394495	4.380078637	0.005	0	0
chrV	YER057C	270737	271126	390	20	3004	0.487	0.438	171	7	35	51	59	78	105	11	30	48	55	63	64	S000000859	29	74.55	0.689655172	0.051282051	7.702564103	0.305	0	1
chrV	YER058W	271768	272091	324	6	147	0.181	0.41	133	17	36	54	67	73	82	11	16	39	47	50	52	S000000860	22	68.111	0.272727273	0.018518519	0.453703704	0.135	0	0
chrV	YER059W	272624	273886	1263	59	4778	0.477	0.089	113	5	15	30	33	53	65	13	16	23	36	40	50	S000000861	121	95.88	0.487603306	0.046714173	3.783056215	0	0	0
chrV	YER060W	274567	276153	1587	86	7102	0.486	0.095	150	12	21	25	38	44	45	3	15	20	21	27	33	S000000862	127	80.076	0.677165354	0.054190296	4.475110271	0	0	0
chrV	YER060W-A	276572	278164	1593	107	12359	0.63	0.067	106	5	11	14	18	22	25	4	10	10	10	10	19	S000002958	124	77.889	0.862903226	0.067168864	7.75831764	0.005	0	0
chrV	YER061C	278298	279626	1329	2	20	0.013	0.918	1220	9	15	21	29	35	36	8	13	22	32	38	81	S000000863	116	87.349	0.017241379	0.001504891	0.015048909	0.875	1	1
chrV	YER062C	279930	280682	753	61	4913	0.807	0.098	74	3	8	8	8	8	8	8	33	56	61	72	89	S000000864	61	81.117	1	0.081009296	6.524568393	0	0	0
chrV	YER063W	281710	282366	657	63	5848	0.922	0.154	101	6	21	26	42	46	52	10	27	30	36	41	43	S000000865	53	80.793	1.188679245	0.095890411	8.901065449	0	0	0
chrV	YER064C	282705	284222	1518	105	14283	0.678	0.088	133	9	24	37	38	44	71	21	77	106	162	182	189	S000000866	131	86.355	0.801526718	0.06916996	9.409090909	0	0	0
chrV	YER065C	285241	286914	1674	132	23063	0.725	0.063	105	25	73	130	161	182	193	11	17	52	59	66	79	S000000867	129	77.107	1.023255814	0.078853047	13.77718041	0	0	0
chrV	YER066W	290242	290799	558	29	1358	0.472	0.113	63	2	2	8	12	29	41	8	14	23	38	62	69	S000000868	57	102.334	0.50877193	0.051971326	2.433691756	0.01	0	0
chrV	YER066C-A	291703	292203	501	100	19039	2.033	0.062	31	40	68	89	102	105	107	13	20	33	38	38	38	S000002959	50	100	2	0.199600798	38.00199601	0	0	0
chrV	YER067W	292066	292551	486	47	4880	0.949	0.093	45	13	46	91	105	116	126	16	47	51	51	51	51	S000000869	48	98.969	0.979166667	0.096707819	10.04115226	0	0	0
chrV	YER067C-A	292240	292563	324	26	2966	0.786	0.139	45	14	26	59	92	104	109	16	52	56	56	56	56	S000028748	30	92.879	0.866666667	0.080246914	9.154320988	0.05	0	0
chrV	YER068W	293050	294813	1764	26	2872	0.123	0.798	1408	1	5	36	43	57	78	19	73	107	120	131	134	S000000870	150	85.082	0.173333333	0.014739229	1.628117914	0.305	0	1
chrV	YER068C-A	295301	295732	432	55	386	1.295	0.113	49	48	80	128	135	135	135	4	13	17	19	21	23	S000028749	35	81.206	1.571428571	0.127314815	0.893518519	0.025	0	0
chrV	YER069W	295410	298001	2592	134	1636	0.521	0.051	132	20	65	106	114	114	114	27	37	50	52	52	53	S000000871	234	90.313	0.572649573	0.051697531	0.63117284	0	0	0
chrV	YER070W	298950	301616	2667	4	7	0.016	0.6	1599	0	2	7	31	36	36	10	34	38	41	76	95	S000000872	248	93.023	0.016129032	0.001499813	0.002624672	0.825	1	1
chrV	YER071C	301947	302327	381	24	2021	0.767	0.134	51	9	25	25	25	25	25	26	38	76	90	120	141	S000000873	40	105.263	0.6	0.062992126	5.304461942	0.005	0	0
chrV	YER072W	302806	303195	390	54	11759	1.809	0.118	46	10	45	67	73	97	97	50	86	124	152	163	173	S000000874	31	79.692	1.741935484	0.138461538	30.15128205	0	0	0
chrV	YER073W	304030	305592	1563	136	8553	1.105	0.06	93	8	29	50	81	96	108	17	33	76	76	76	80	S000000875	130	83.227	1.046153846	0.087012156	5.472168906	0	0	0
chrV	YER074W	306323	307196	874	5	39	0.078	0.73	638	0	0	31	47	59	70	6	20	20	20	32	34	S000000876	77	88.202	0.064935065	0.005720824	0.044622426	0.59	1	1
chrV	YER074W-A	307653	308123	471	2	5	0.058	0.987	465	0	5	18	18	18	18	0	12	19	21	22	22	S000007651	48	102.128	0.041666667	0.004246285	0.010615711	0.93	1	1
chrV	YER075C	308413	311199	2787	55	2886	0.256	0.104	290	6	18	18	18	31	31	3	14	32	51	67	73	S000000877	275	98.708	0.2	0.019734482	1.035522067	0.01	0	0
chrV	YER076C	312590	313498	909	59	5936	0.846	0.088	80	4	9	26	61	82	83	4	10	14	32	35	43	S000000878	72	79.295	0.819444444	0.064906491	6.530253025	0	0	0
chrV	YER076W-A	313390	313737	348	27	2464	1.116	0.161	56	5	13	19	26	38	56	5	11	34	44	46	48	S000028750	28	80.692	0.964285714	0.077586207	7.08045977	0.035	0	0
chrV	YER077C	314534	316600	2067	31	2108	0.247	0.277	573	4	15	28	34	45	51	13	24	30	30	30	34	S000000879	209	101.162	0.148325359	0.014997581	1.01983551	0.04	0	0
chrV	YER078C	316807	318342	1536	67	2476	0.844	0.176	270	11	24	24	24	25	27	13	39	73	77	79	102	S000000880	150	97.72	0.446666667	0.043619792	1.611979167	0	0	0
chrV	YER078W-A	318646	318810	165	51	20249	6.276	0.097	16	25	51	61	67	67	73	10	11	14	18	45	49	S000028546	20	121.951	2.55	0.309090909	122.7212121	0	0	0
chrV	YER079W	318920	319552	633	26	862	0.813	0.153	97	8	36	66	75	84	87	4	8	26	30	31	32	S000000881	46	72.785	0.565217391	0.04107425	1.361769352	0	0	0
chrV	YER079C-A	319902	320240	339	11	1230	0.641	0.472	160	33	41	46	52	64	73	2	8	9	11	14	19	S000028751	32	94.675	0.34375	0.032448378	3.628318584	0.16	0	0
chrV	YER080W	319963	321846	1884	51	3291	0.55	0.085	160	13	43	47	49	51	69	1	11	24	33	37	42	S000000882	181	96.123	0.281767956	0.027070064	1.746815287	0.005	0	0
chrV	YER081W	322686	324095	1410	69	2783	1.15	0.094	132	4	20	30	46	51	54	5	10	10	10	10	10	S000000883	125	88.715	0.552	0.04893617	1.973758865	0	0	0
chrV	YER082C	324272	325936	1665	6	131	0.067	0.59	983	4	10	14	18	21	30	0	7	7	7	7	11	S000000884	125	75.12	0.048	0.003603604	0.078678679	0.86	1	1
chrV	YER083C	326174	327031	858	3	228	0.066	0.98	841	15	16	16	16	16	16	3	14	22	24	24	24	S000000885	66	77.013	0.045454545	0.003496503	0.265734266	0.845	1	1
chrV	YER084W	327065	327451	387	24	721	1.229	0.181	70	0	0	0	0	1	1	4	4	4	4	5	6	S000000886	22	56.995	1.090909091	0.062015504	1.863049096	0.01	0	0
chrV	YER084W-A	327598	328110	513	5	41	0.185	0.513	263	4	5	7	7	7	9	2	7	8	8	10	11	S000028752	53	103.516	0.094339623	0.009746589	0.079922027	0.375	0	1
chrV	YER085C	327619	328140	522	5	41	0.181	0.504	263	3	6	7	7	7	10	2	7	8	8	9	9	S000000887	51	97.889	0.098039216	0.009578544	0.078544061	0.355	0	1
chrV	YER086W	328477	330207	1731	5	33	0.05	0.344	596	2	8	9	9	11	11	2	6	6	6	6	6	S000000888	156	90.173	0.032051282	0.002888504	0.019064125	0.28	0	1
chrV	YER087W	330576	332306	1731	9	56	0.106	0.377	652	4	5	6	6	6	6	14	22	22	31	41	42	S000000889	168	97.11	0.053571429	0.005199307	0.032351242	0.135	0	0
chrV	YER087C-A	331817	332368	552	13	867	0.497	0.476	263	0	0	1	1	3	6	12	16	20	36	59	61	S000028753	44	79.855	0.295454545	0.023550725	1.570652174	0.23	0	1
chrV	YER087C-B	332582	332830	249	6	61	0.506	0.594	148	4	15	16	16	16	16	4	16	22	43	44	48	S000002128	18	72.581	0.333333333	0.024096386	0.24497992	0.185	0	0
chrV	YER088C	333176	335188	2013	163	14994	1.861	0.064	129	6	23	26	30	32	32	27	49	94	123	123	125	S000000890	147	73.062	1.108843537	0.080973671	7.448584203	0	0	0
chrV	YER088C-A	335696	336019	324	58	26133	3.887	0.151	49	23	69	89	99	103	104	3	4	4	6	10	12	S000028754	17	52.632	3.411764706	0.179012346	80.65740741	0	0	0
chrV	YER088W-B	335927	336073	147	8	36	1.121	0.313	46	26	50	87	110	114	118	3	3	3	5	8	13	S000028623	6	41.096	1.333333333	0.054421769	0.244897959	0.025	0	0
chrV	YER089C	335946	337340	1395	39	1516	0.594	0.258	360	23	56	88	108	110	114	3	7	19	26	29	35	S000000891	85	60.976	0.458823529	0.027956989	1.086738351	0.005	0	0
chrV	YER090W	337949	339472	1524	88	3742	1.268	0.1	153	5	16	18	24	27	27	13	39	53	55	57	58	S000000892	150	98.49	0.586666667	0.057742782	2.455380577	0	0	0
chrV	YER090C-A	338322	338411	90	2	6	0.463	0.878	79	2	7	13	24	33	34	4	8	14	19	28	31	S000029725	10	112.36	0.2	0.022222222	0.066666667	0.52	1	1
chrV	YER091C	339864	342167	2304	35	755	0.278	0.145	334	14	29	41	51	60	60	5	9	29	34	57	60	S000000893	187	81.198	0.187165775	0.015190972	0.327690972	0	0	0
chrV	YER091C-A	342390	342611	222	53	2564	4.509	0.081	18	6	10	15	15	16	16	13	25	28	75	81	82	S000007238	13	58.824	4.076923077	0.238738739	11.54954955	0	0	0
chrV	YER092W	342855	343232	378	23	7151	1.102	0.415	157	8	28	50	55	56	57	43	53	68	68	69	69	S000000894	39	103.448	0.58974359	0.060846561	18.91798942	0.365	0	1
chrV	YER093C	343320	347612	4293	50	4922	0.164	0.398	1710	44	59	62	76	81	81	0	2	9	13	15	15	S000000895	422	98.322	0.118483412	0.011646867	1.146517587	0.695	1	1
chrV	YER093C-A	347912	348400	489	26	1364	1.015	0.182	89	10	12	12	12	12	12	15	24	26	26	27	32	S000002960	44	90.164	0.590909091	0.053169734	2.789366053	0	0	0
chrV	YER094C	348729	349346	618	0	0	0	1	618	3	10	17	24	24	24	0	2	10	11	12	13	S000000896	42	68.071	0	0	0	0.997625	1	1
chrV	YER095W	349980	351182	1203	16	144	0.254	0.201	242	10	26	26	26	26	39	10	19	33	37	42	47	S000000897	84	69.884	0.19047619	0.013300083	0.119700748	0	0	0
chrV	YER096W	351698	353236	1539	70	6446	0.784	0.067	103	8	17	33	35	37	37	2	12	29	36	47	53	S000000898	139	90.377	0.503597122	0.045484081	4.188434048	0	0	0
chrV	YER097W	355140	355469	330	62	18026	3.311	0.139	46	62	94	100	103	104	120	8	20	26	32	33	34	S000000899	35	106.383	1.771428571	0.187878788	54.62424242	0.005	0	0
chrV	YER098W	355466	357730	2265	90	8415	0.656	0.068	153	10	27	79	89	90	94	7	9	16	17	19	38	S000000900	234	103.357	0.384615385	0.039735099	3.715231788	0	0	0
chrV	YER099C	358105	359061	957	35	2962	0.571	0.104	100	5	7	15	17	18	18	19	43	64	68	70	73	S000000901	95	99.372	0.368421053	0.036572623	3.095088819	0	0	0
chrV	YER100W	359562	360314	753	22	941	0.458	0.105	79	10	31	55	58	59	61	1	4	6	7	18	42	S000000902	66	87.766	0.333333333	0.029216467	1.249667995	0	0	0
chrV	YER101C	360502	361794	1293	53	5894	0.659	0.084	109	3	4	6	10	31	38	16	37	43	50	57	57	S000000903	113	87.461	0.469026549	0.040989946	4.558391338	0	0	0
chrV	YER102W	362733	363702	970	21	1074	0.356	0.42	407	21	52	55	65	70	72	6	18	43	60	62	73	S000000904	84	86.687	0.25	0.021649485	1.107216495	0.295	0	1
chrV	YER103W	364589	366517	1929	72	4028	0.67	0.062	119	7	11	38	56	56	58	4	23	27	33	40	40	S000000905	149	77.282	0.483221477	0.037325039	2.088128564	0	0	0
chrV	YER104W	366802	367428	627	26	937	0.883	0.171	107	12	27	31	35	36	47	6	12	18	18	18	24	S000000906	51	81.47	0.509803922	0.041467305	1.494417863	0	0	0
chrV	YER105C	367838	372013	4176	117	11454	0.519	0.106	442	5	9	15	21	25	29	8	17	20	21	31	31	S000000907	403	96.527	0.290322581	0.028017241	2.742816092	0	0	0
chrV	YER106W	372326	373234	909	27	1710	0.632	0.201	183	2	8	16	18	20	20	6	7	7	7	8	22	S000000908	96	105.727	0.28125	0.02970297	1.881188119	0.015	0	0
chrV	YER107C	373448	374545	1098	5	105	0.103	0.427	469	1	5	17	17	21	26	4	6	16	24	27	28	S000000909	81	73.838	0.061728395	0.004553734	0.095628415	0.505	1	1
chrV	YER107W-A	374394	374714	321	4	416	0.325	0.626	201	2	3	3	3	5	5	15	23	28	31	36	37	S000028755	30	93.75	0.133333333	0.012461059	1.295950156	0.575	1	1
chrV	YER110C	378762	382103	3342	67	2178	0.543	0.092	308	8	27	36	49	56	59	5	16	39	39	39	42	S000000912	303	90.691	0.221122112	0.020047876	0.651705566	0	0	0
chrV	YER111C	382595	385876	3282	9	170	0.064	0.506	1660	2	25	35	36	38	41	0	0	0	2	20	21	S000000913	353	107.589	0.025495751	0.00274223	0.051797684	0.235	0	1
chrV	YER112W	387232	387795	564	4	48	0.179	0.349	197	0	1	5	9	9	9	8	11	19	22	27	27	S000000914	53	94.139	0.075471698	0.007092199	0.085106383	0.805	1	1
chrV	YER113C	387932	390052	2121	57	6194	0.653	0.105	223	8	12	13	13	17	32	12	30	33	44	46	48	S000000915	194	91.509	0.293814433	0.026874116	2.920320603	0	0	0
chrV	YER114C	390590	393712	3123	72	4274	0.524	0.094	295	1	7	22	29	31	33	3	5	21	27	35	41	S000000916	252	80.717	0.285714286	0.023054755	1.368555876	0.005	0	0
chrV	YER115C	394292	394867	576	33	4990	1.301	0.2	115	18	53	54	58	62	62	4	10	20	27	33	37	S000000917	49	85.217	0.673469388	0.057291667	8.663194444	0.015	0	0
chrV	YER116C	395348	396172	825	34	550	0.9	0.119	98	4	18	27	29	32	34	2	27	29	29	30	40	S000000918	69	83.738	0.492753623	0.041212121	0.666666667	0	0	0
chrV	YER117W	396769	397653	885	4	11	0.087	0.564	499	0	2	5	11	17	27	8	19	23	27	32	36	S000000919	84	95.023	0.047619048	0.004519774	0.012429379	0.22	0	1
chrV	YER118C	397952	399055	1104	53	3959	0.974	0.094	104	1	12	14	16	16	26	7	12	25	31	33	45	S000000920	98	88.849	0.540816327	0.048007246	3.586050725	0	0	0
chrV	YER119C	399496	400842	1347	101	7907	1.587	0.082	111	10	44	49	53	64	66	21	34	34	35	39	60	S000000921	89	66.122	1.134831461	0.07498144	5.870081663	0	0	0
chrV	YER119C-A	400867	401238	372	40	3268	2.33	0.347	129	26	42	53	60	61	97	1	1	1	5	8	21	S000002961	25	67.385	1.6	0.107526882	8.784946237	0.04	0	0
chrV	YER120W	401135	401869	735	6	22	0.173	0.374	275	11	27	56	62	65	68	4	13	24	35	41	49	S000000922	44	59.946	0.136363636	0.008163265	0.029931973	0.05	0	0
chrV	YER121W	402375	402719	345	32	8884	2.041	0.235	81	15	26	34	35	35	59	12	15	17	19	19	24	S000000923	35	101.744	0.914285714	0.092753623	25.75072464	0.025	0	0
chrV	YER122C	402871	404352	1482	43	1595	0.611	0.224	332	4	17	28	38	40	40	3	12	21	22	25	28	S000000924	143	96.556	0.300699301	0.029014845	1.076248313	0.005	0	0
chrV	YER123W	404813	406387	1575	41	989	0.593	0.181	285	10	13	20	21	21	25	7	12	12	42	50	53	S000000925	166	105.464	0.246987952	0.026031746	0.627936508	0	0	0
chrV	YER124C	407342	409063	1722	58	2509	0.779	0.084	144	3	10	19	21	22	23	5	14	24	24	24	24	S000000926	178	103.428	0.325842697	0.033681765	1.457026713	0	0	0
chrV	YER125W	410189	412618	2430	3	10	0.026	0.481	1170	0	0	0	5	7	11	5	9	19	28	28	28	S000000927	188	77.398	0.015957447	0.001234568	0.004115226	0.835	1	1
chrV	YER126C	413394	414179	786	0	0	0	1	786	4	14	25	30	30	30	0	0	0	0	0	11	S000000928	66	84.076	0	0	0	1	1	1
chrV	YER127W	414481	415554	1074	1	53	0.016	0.995	1069	0	0	0	0	0	1	2	7	11	12	30	30	S000000929	83	77.353	0.012048193	0.000931099	0.049348231	0.955	1	1
chrV	YER128W	415859	416470	612	24	3095	0.677	0.178	109	18	23	24	24	24	24	5	22	27	27	33	37	S000000930	53	86.743	0.452830189	0.039215686	5.057189542	0.005	0	0
chrV	YER129W	417281	420709	3429	116	7966	0.601	0.061	210	1	1	4	18	19	30	7	18	20	26	29	37	S000000931	315	91.89	0.368253968	0.033829105	2.323126276	0	0	0
chrV	YER130C	421115	422446	1332	99	9565	1.15	0.086	114	2	4	13	17	20	21	5	46	79	93	115	124	S000000932	138	103.681	0.717391304	0.074324324	7.180930931	0	0	0
chrV	YER131W	423591	424311	721	43	3284	0.918	0.093	67	9	49	70	124	147	159	8	45	58	70	82	98	S000000933	66	91.667	0.651515152	0.05963939	4.554785021	0.005	0	0
chrV	YER132C	425188	430449	5262	254	27547	0.618	0.043	228	16	19	32	55	63	66	5	13	37	53	60	63	S000000934	487	92.568	0.521560575	0.04827062	5.235081718	0	0	0
chrV	YER133W	432495	433958	1464	1	1	0.008	0.962	1408	0	3	10	13	31	54	1	4	8	24	25	33	S000000935	148	101.162	0.006756757	0.00068306	0.00068306	0.979411765	1	1
chrV	YER133W-A	437191	437532	342	17	828	0.967	0.225	77	1	6	8	11	11	37	1	6	19	23	32	46	S000028756	33	96.774	0.515151515	0.049707602	2.421052632	0.005	0	0
chrV	YER134C	437267	437803	537	27	1272	0.988	0.192	103	7	10	16	22	24	66	12	30	38	57	82	108	S000000936	55	102.612	0.490909091	0.05027933	2.368715084	0	0	0
chrV	YER135C	437952	438344	393	36	5184	1.875	0.176	69	18	30	31	36	42	48	4	24	35	55	79	79	S000000937	48	122.449	0.75	0.091603053	13.19083969	0	0	0
chrV	YER136W	439616	440971	1356	0	0	0	1	1356	0	5	29	44	49	62	10	11	18	29	30	41	S000000938	137	101.107	0	0	0	0.940349267	1	1
chrV	YER137C	441373	441819	447	49	5917	2.796	0.226	101	7	13	22	22	22	22	8	14	14	19	19	31	S000000939	36	80.717	1.361111111	0.109619687	13.23713647	0	0	0
chrV	YER137W-A	441575	441880	306	33	5068	2.794	0.209	64	8	20	26	27	27	27	9	10	10	22	24	26	S000028757	34	111.475	0.970588235	0.107843137	16.5620915	0.005	0	0
chrV	YER138W-A	449474	449578	105	2	13	0.579	0.8	84	0	8	8	8	8	8	1	4	10	21	22	22	S000007239	15	144.231	0.133333333	0.019047619	0.123809524	0.62	1	1
chrV	YER139C	450563	451243	681	12	338	0.438	0.295	201	3	7	17	24	26	26	2	24	32	32	34	41	S000000941	72	105.882	0.166666667	0.017621145	0.496328928	0.005	0	0
chrV	YER140W	451565	453235	1671	81	4841	1.024	0.09	151	13	33	33	33	36	38	21	32	32	34	34	36	S000000942	168	100.599	0.482142857	0.048473968	2.897067624	0	0	0
chrV	YER141W	453459	454919	1461	21	297	0.32	0.141	206	7	28	32	38	39	40	5	16	19	21	27	28	S000000943	133	91.096	0.157894737	0.014373717	0.203285421	0	0	0
chrV	YER142C	455146	456036	891	33	4379	0.835	0.167	149	10	18	22	22	23	23	4	33	35	35	38	43	S000000944	96	107.865	0.34375	0.037037037	4.914702581	0.005	0	0
chrV	YER143W	456319	457605	1287	39	2558	0.622	0.117	150	11	37	43	44	47	48	17	36	49	56	65	68	S000000945	107	83.204	0.364485981	0.03030303	1.987567988	0	0	0
chrV	YER144C	457806	460223	2418	154	10882	1.139	0.044	107	19	36	42	43	47	60	34	55	67	68	71	79	S000000946	234	96.814	0.658119658	0.063688999	4.500413565	0	0	0
chrV	YER145C	460526	461740	1215	74	2831	1.058	0.127	154	17	39	50	55	56	60	9	35	66	87	87	87	S000000947	92	75.783	0.804347826	0.06090535	2.330041152	0	0	0
chrV	YER145C-A	462386	462823	438	11	663	0.435	0.619	271	23	72	98	108	111	113	6	18	18	18	18	18	S000028758	26	59.497	0.423076923	0.025114155	1.51369863	0.195	0	0
chrV	YER146W	462585	462866	282	2	221	0.122	0.961	271	1	11	60	93	103	108	5	23	23	23	23	23	S000000948	19	67.616	0.105263158	0.007092199	0.783687943	0.92	1	1
chrV	YER147C	462968	464842	1875	20	2089	0.176	0.545	1022	5	7	7	36	67	75	1	1	1	1	1	10	S000000949	147	78.442	0.136054422	0.010666667	1.114133333	0.73	1	1
chrV	YER147C-A	465203	465613	411	0	0	0	1	411	0	0	0	0	0	0	0	0	0	4	8	9	S000028759	30	73.171	0	0	0	0.940349267	1	1
chrV	YER148W	465303	466025	723	0	0	0	1	723	0	0	1	1	1	1	1	5	13	17	17	56	S000000950	57	78.947	0	0	0	0.940349267	1	1
chrV	YER148W-A	466185	466763	579	23	3145	0.736	0.375	217	1	2	2	2	2	2	12	14	14	23	33	45	S000028760	58	100.346	0.396551724	0.039723661	5.431778929	0.085	0	0
chrV	YER149C	466208	467470	1263	54	4711	0.819	0.172	217	2	3	3	3	3	3	16	51	61	91	98	122	S000000951	120	95.087	0.45	0.042755344	3.730007918	0	0	0
chrV	YER150W	468370	468816	447	34	2036	1.639	0.098	44	12	40	65	82	82	95	3	17	22	24	24	25	S000000952	31	69.507	1.096774194	0.07606264	4.554809843	0	0	0
chrV	YER151C	469686	472424	2739	8	19	0.065	0.3	821	7	17	21	44	51	77	0	2	4	5	9	10	S000000953	256	93.499	0.03125	0.002920774	0.006936838	0.175	0	0
chrV	YER152C	472657	473988	1332	74	5581	2.104	0.08	106	16	16	16	18	18	19	7	10	11	13	14	14	S000000954	85	63.862	0.870588235	0.055555556	4.18993994	0	0	0
chrV	YER152W-A	473485	474051	567	37	1858	2.412	0.199	113	10	20	22	25	25	25	6	9	10	12	12	12	S000028761	33	58.304	1.121212121	0.065255732	3.276895944	0	0	0
chrV	YER153C	474041	474805	765	15	338	0.629	0.258	197	0	4	18	29	32	32	17	23	23	23	23	26	S000000955	38	49.738	0.394736842	0.019607843	0.441830065	0.055	0	0
chrV	YER154W	475020	476228	1209	3	79	0.077	0.676	817	6	24	26	27	28	34	6	7	7	7	7	7	S000000956	87	72.02	0.034482759	0.00248139	0.065343259	0.195	0	0
chrV	YER155C	476345	482848	6504	10	29	0.028	0.273	1778	6	6	6	6	7	10	0	6	21	24	25	46	S000000957	668	102.722	0.01497006	0.001537515	0.004458795	0.3	0	1
chrV	YER156C	483325	484341	1017	43	2400	1.255	0.103	105	10	28	30	30	30	30	19	40	44	44	45	47	S000000958	82	80.709	0.524390244	0.042281219	2.359882006	0	0	0
chrV	YER157W	484788	487193	2406	19	255	0.25	0.22	530	1	10	31	34	39	52	19	33	37	38	45	53	S000000959	262	108.94	0.072519084	0.007896924	0.105985037	0.45	0	1
chrV	YER158C	488857	490578	1722	61	5882	1.006	0.099	171	1	11	12	15	16	33	9	19	54	66	68	93	S000000960	145	84.253	0.420689655	0.035423926	3.415795587	0	0	0
chrV	YER158W-A	491487	491702	216	21	2478	2.538	0.569	123	53	85	100	112	118	120	0	0	12	26	26	26	S000028624	15	69.767	1.4	0.097222222	11.47222222	0.465	1	1
chrV	YER159C	491530	491958	429	8	1196	0.476	0.855	367	48	91	106	124	128	133	3	23	40	40	40	40	S000000961	28	65.421	0.285714286	0.018648019	2.787878788	0.81	1	1
chrV	YER161C	499347	500348	1002	31	735	0.702	0.236	236	3	13	25	34	34	34	8	30	35	36	37	39	S000000963	85	84.915	0.364705882	0.030938124	0.733532934	0.015	0	0
chrV	YER162C	500630	502894	2265	50	3846	0.504	0.085	193	9	31	41	41	44	46	30	58	71	85	111	116	S000000964	216	95.406	0.231481481	0.022075055	1.698013245	0.005	0	0
chrV	YER163C	503084	503782	699	62	9881	3.002	0.096	67	33	59	61	63	64	68	23	46	50	54	75	75	S000000965	53	75.931	1.169811321	0.08869814	14.13590844	0	0	0
chrV	YER164W	505392	509798	4407	49	522	0.308	0.115	508	0	0	16	29	40	64	7	23	24	24	24	25	S000000966	414	93.963	0.118357488	0.011118675	0.118447924	0.045	0	0
chrV	YER165W	510373	512106	1734	3	18	0.051	0.56	971	0	0	1	5	9	10	1	12	29	35	36	37	S000000967	143	82.516	0.020979021	0.001730104	0.010380623	0.955	1	1
chrV	YER165C-A	512627	512983	357	11	1139	1.024	0.255	91	3	19	32	32	32	32	4	8	8	9	13	16	S000028762	29	81.461	0.379310345	0.030812325	3.19047619	0.025	0	0
chrV	YER166W	512744	517459	4716	125	4717	0.769	0.041	194	1	4	16	16	17	17	4	9	11	11	11	11	S000000968	443	93.955	0.282167043	0.026505513	1.000212044	0	0	0
chrV	YER167W	518216	520771	2556	10	33	0.16	0.398	1017	0	0	2	5	9	10	0	7	8	8	8	8	S000000969	219	85.714	0.0456621	0.003912363	0.012910798	0.525	1	1
chrV	YER168C	521029	522669	1641	2	7	0.054	0.634	1040	6	13	15	16	16	16	0	4	23	26	30	30	S000000970	171	104.268	0.011695906	0.001218769	0.004265692	0.945	1	1
chrV	YER169W	523369	525759	2391	70	4227	1.871	0.097	233	3	7	26	26	26	26	14	38	44	50	68	68	S000000971	211	88.285	0.331753555	0.029276453	1.767879548	0	0	0
chrV	YER170W	525974	526651	678	34	1713	3.321	0.145	98	19	39	44	47	50	53	1	19	19	19	19	19	S000000972	44	64.993	0.772727273	0.050147493	2.526548673	0.01	0	0
chrV	YER171W	527082	529418	2337	7	121	0.129	0.936	2187	1	2	6	10	21	25	4	4	4	6	6	6	S000000973	252	107.877	0.027777778	0.002995293	0.051775781	0.925	1	1
chrV	YER172C	529530	536021	6492	13	332	0.035	0.199	1293	4	9	9	9	9	9	1	4	6	13	18	21	S000000974	646	99.522	0.020123839	0.002002465	0.051139864	0.91	1	1
chrV	YER172C-A	536275	536655	381	9	899	0.453	0.281	107	9	10	10	10	10	10	8	11	17	19	21	28	S000028763	31	81.579	0.290322581	0.023622047	2.359580052	0.045	0	0
chrV	YER173W	536300	538279	1980	72	4853	0.717	0.089	176	9	9	9	9	9	9	7	17	23	29	50	68	S000000975	200	101.061	0.36	0.036363636	2.451010101	0	0	0
chrV	YER174C	538434	539168	735	42	8047	1.077	0.094	69	8	19	24	29	33	43	12	30	40	56	62	72	S000000976	80	108.992	0.525	0.057142857	10.94829932	0	0	0
chrV	YER175C	539464	540363	900	96	14526	1.941	0.067	60	22	40	46	51	60	61	11	34	44	53	63	67	S000000977	87	96.774	1.103448276	0.106666667	16.14	0	0	0
chrV	YER175W-A	540650	540814	165	17	1998	1.736	0.206	34	20	43	52	66	78	84	8	24	35	66	71	76	S000028625	20	121.951	0.85	0.103030303	12.10909091	0.03	0	0
chrV	YER176W	541690	545055	3366	308	65147	1.621	0.036	122	24	51	62	67	81	92	36	46	51	55	58	105	S000000978	301	89.45	1.023255814	0.091503268	19.35442662	0	0	0
chrV	YER177W	545611	546414	804	61	5725	1.067	0.1	80	9	17	21	42	69	77	15	64	65	65	65	68	S000000979	57	70.984	1.070175439	0.075870647	7.120646766	0	0	0
chrV	YER178W	546817	548079	1263	11	2353	0.117	0.515	651	0	18	33	35	38	42	1	22	26	29	31	36	S000000980	97	76.862	0.113402062	0.008709422	1.863024545	0.665	1	1
chrV	YER179W	548421	549517	1097	92	22772	1.126	0.123	135	2	20	24	24	24	26	5	18	30	30	37	39	S000000981	100	91.241	0.92	0.083865087	20.75843209	0	0	0
chrV	YER180C	549724	550527	804	39	3035	0.649	0.233	187	12	17	42	43	49	55	6	10	11	22	23	25	S000000982	73	90.909	0.534246575	0.048507463	3.774875622	0.005	0	0
chrV	YER180C-A	550865	551122	258	6	170	0.312	0.31	80	1	5	11	13	27	40	11	28	36	43	46	55	S000028437	15	58.366	0.4	0.023255814	0.658914729	0.08	0	0
chrV	YER181C	551473	551796	324	10	757	0.42	0.358	116	16	20	25	26	31	36	2	5	6	26	30	37	S000000983	31	95.975	0.322580645	0.030864198	2.336419753	0.025	0	0
chrV	YER182W	552525	553259	735	38	5129	0.72	0.107	79	15	27	31	33	38	42	6	8	14	17	18	24	S000000984	60	81.744	0.633333333	0.05170068	6.978231293	0	0	0
chrV	YER183C	553334	553969	636	35	2839	0.762	0.138	88	4	6	9	18	24	31	10	15	16	18	19	20	S000000985	58	91.339	0.603448276	0.055031447	4.463836478	0	0	0
chrV	YER184C	556296	558680	2385	67	4871	0.379	0.114	273	4	9	9	13	21	28	2	13	21	28	32	37	S000000986	221	92.701	0.303167421	0.028092243	2.042348008	0	0	0
chrV	YER185W	559454	560365	912	54	7337	0.748	0.128	117	4	16	49	60	62	64	2	40	51	58	58	65	S000000987	84	92.206	0.642857143	0.059210526	8.04495614	0	0	0
chrV	YER186C	561705	562625	921	36	3311	0.523	0.131	121	2	18	26	37	62	71	11	20	32	45	48	58	S000000988	85	92.391	0.423529412	0.039087948	3.595005429	0.005	0	0
chrV	YER187W	566230	566655	426	71	20982	2.669	0.211	90	21	28	31	42	50	54	3	11	33	38	61	67	S000000989	37	87.059	1.918918919	0.166666667	49.25352113	0	0	0
chrV	YER188W	568040	568759	720	37	6682	0.748	0.181	130	8	25	50	58	79	97	8	15	22	30	36	69	S000000990	66	91.794	0.560606061	0.051388889	9.280555556	0.005	0	0
chrV	YER188C-A	569608	569907	300	46	27611	2.408	0.123	37	16	31	42	47	49	59	49	87	128	129	129	129	S000028764	29	96.99	1.586206897	0.153333333	92.03666667	0.005	0	0
chrV	YER189W	571155	571523	369	0	0	0	1	369	1	2	2	5	49	62	9	14	14	14	14	14	S000000991	39	105.978	0	0	0	0.798956828	1	1
chrV	YER190W	571480	576525	5046	16	4988	0.035	0.949	4791	0	0	1	1	3	58	0	0	0	0	0	0	S000000992	339	67.195	0.04719764	0.003170828	0.988505747	0.67	1	1
chrV	YER190C-A	574804	575379	576	0	0	0	1	576	0	0	0	0	0	0	0	0	0	0	0	0	S000028626	20	34.783	0	0	0	0.940349267	1	1
chrV	YER190C-B	575680	576162	483	0	0	0	1	483	0	0	0	0	0	0	0	0	0	0	0	0	S000028627	29	60.166	0	0	0	0.940349267	1	1
chrVI	YFL068W	53	535	483	0	0	0	1	483	0	0	0	0	0	0	0	0	1	5	5	5	S000001826	29	60.166	0	0	0	0.940349267	1	1
chrVI	YFL067W	836	1363	528	8	99	0.507	0.326	172	0	0	0	0	0	0	0	0	0	0	0	0	S000001827	27	51.233	0.296296296	0.015151515	0.1875	0.125	0	0
chrVI	YFL066C	1437	2615	1179	0	0	0	1	1179	0	0	1	1	1	1	0	0	0	0	1	13	S000001828	74	62.818	0	0	0	0.940349267	1	1
chrVI	YFL065C	3030	3338	309	2	91	0.246	0.828	256	0	0	0	0	0	0	0	0	1	1	1	17	S000001829	26	84.416	0.076923077	0.006472492	0.294498382	0.86	1	1
chrVI	YFL064C	3322	3846	525	1	1	0.072	0.625	328	0	0	0	0	0	0	0	0	16	17	32	39	S000001830	49	93.511	0.020408163	0.001904762	0.001904762	0.63	1	1
chrVI	YFL063W	5066	5521	456	83	58209	8.761	0.202	92	20	37	47	47	47	47	10	13	20	27	31	31	S000001831	45	98.901	1.844444444	0.182017544	127.6513158	0	0	0
chrVI	YFL062W	6426	7565	1140	16	1474	0.45	0.468	533	12	24	35	38	44	60	2	3	3	6	9	14	S000001832	115	100.966	0.139130435	0.014035088	1.292982456	0.385	0	1
chrVI	YFL061W	9545	10222	678	1	208	0.045	0.556	377	1	1	2	5	7	10	0	0	0	0	4	4	S000001833	61	90.103	0.016393443	0.001474926	0.306784661	0.785	1	1
chrVI	YFL060C	10301	10969	669	5	605	0.227	0.558	373	0	0	1	1	2	2	6	9	13	13	14	15	S000001834	55	82.335	0.090909091	0.007473842	0.904334828	0.87	1	1
chrVI	YFL059W	11363	12259	897	7	360	0.22	0.391	351	4	9	15	20	20	20	0	0	0	0	3	3	S000001835	55	61.384	0.127272727	0.00780379	0.401337793	0.305	0	1
chrVI	YFL058W	12929	13951	1023	11	2650	0.259	0.38	389	1	1	1	1	1	1	2	6	13	16	17	20	S000001836	76	74.364	0.144736842	0.010752688	2.590420332	0.6	1	1
chrVI	YFL055W	17004	18680	1677	48	6049	0.665	0.109	183	7	15	39	40	41	42	3	4	11	18	36	38	S000001839	129	76.969	0.372093023	0.02862254	3.607036374	0	0	0
chrVI	YFL054C	20847	22787	1941	87	9727	0.815	0.067	131	6	9	11	13	33	41	6	30	43	46	49	52	S000001840	146	75.258	0.595890411	0.044822257	5.011334364	0	0	0
chrVI	YFL053W	23423	25198	1776	78	10035	0.755	0.088	156	1	11	32	43	48	52	3	6	10	14	21	24	S000001841	136	76.62	0.573529412	0.043918919	5.650337838	0	0	0
chrVI	YFL052W	28232	29629	1398	77	11011	0.975	0.127	177	12	32	45	64	65	70	1	2	6	11	15	23	S000001842	132	94.488	0.583333333	0.055078684	7.876251788	0	0	0
chrVI	YFL051C	30058	30540	483	33	4588	1.221	0.124	60	4	10	10	12	22	25	7	11	19	26	28	40	S000001843	47	97.51	0.70212766	0.068322981	9.498964803	0.02	0	0
chrVI	YFL050C	33272	35848	2577	68	5598	0.495	0.06	154	5	9	21	41	61	66	0	6	9	14	18	23	S000001844	223	86.568	0.304932735	0.026387272	2.172293364	0	0	0
chrVI	YFL049W	36803	38674	1872	50	2507	0.509	0.126	236	15	36	41	44	47	50	3	19	22	22	24	26	S000001845	185	98.878	0.27027027	0.026709402	1.339209402	0	0	0
chrVI	YFL048C	38843	40180	1338	16	145	0.253	0.422	564	16	22	27	27	28	29	2	17	25	25	28	28	S000001846	127	94.989	0.125984252	0.011958146	0.108370703	0.16	0	0
chrVI	YFL047W	40421	42565	2145	45	1952	0.451	0.191	410	14	20	23	26	26	28	4	23	32	38	40	40	S000001847	218	101.679	0.206422018	0.020979021	0.91002331	0	0	0
chrVI	YFL046W	42815	43438	624	44	2755	1.959	0.115	72	11	24	25	30	30	36	7	9	9	9	9	12	S000001848	71	113.965	0.61971831	0.070512821	4.415064103	0	0	0
chrVI	YFL045C	43628	44392	765	0	0	0	1	765	2	10	16	18	21	22	0	1	17	18	22	24	S000001849	72	94.241	0	0	0	0.733486729	1	1
chrVI	YFL044C	44655	45560	906	38	4911	1.195	0.13	118	4	5	5	5	7	14	1	11	14	17	18	20	S000001850	73	80.663	0.520547945	0.041942605	5.420529801	0	0	0
chrVI	YFL042C	45720	47744	2025	49	3550	0.712	0.099	200	10	10	10	11	23	23	13	21	22	22	28	31	S000001852	165	81.522	0.296969697	0.024197531	1.75308642	0.005	0	0
chrVI	YFL041W-A	48734	48925	192	16	435	2.465	0.281	54	8	16	16	17	22	26	5	20	28	40	42	43	S000028547	20	104.712	0.8	0.083333333	2.265625	0.02	0	0
chrVI	YFL041W	49139	51007	1869	70	5296	1.234	0.076	142	12	20	27	36	37	38	1	10	14	17	19	22	S000001853	162	86.724	0.432098765	0.037453184	2.833600856	0	0	0
chrVI	YFL040W	51350	52972	1623	51	3175	1.06	0.153	248	2	15	19	19	22	25	7	17	17	17	17	17	S000001854	147	90.629	0.346938776	0.03142329	1.956253851	0	0	0
chrVI	YFL039C	53260	54696	1437	1	10	0.021	0.921	1324	7	17	25	27	29	30	1	1	6	17	17	17	S000001855	108	75.209	0.009259259	0.000695894	0.006958942	0.93	1	1
chrVI	YFL038C	55366	55986	621	0	0	0	1	621	24	43	45	45	45	45	0	3	3	3	3	3	S000001856	48	77.419	0	0	0	1	1	1
chrVI	YFL037W	56336	57709	1374	6	16	0.126	0.342	470	0	3	3	3	37	38	0	11	22	44	44	44	S000001857	110	80.117	0.054545455	0.004366812	0.011644833	0.79	1	1
chrVI	YFL036W	58782	62837	4056	9	42	0.067	0.292	1185	1	1	18	25	25	27	20	25	29	30	35	51	S000001858	420	103.576	0.021428571	0.002218935	0.01035503	0.865	1	1
chrVI	YFL034C-B	63016	63993	978	23	474	0.984	0.187	183	5	25	25	26	26	27	3	10	22	28	46	55	S000001859	92	94.166	0.25	0.023517382	0.484662577	0.65	1	1
chrVI	YFL034C-A	64243	64932	690	55	4954	3.414	0.075	52	12	16	22	23	27	27	12	28	47	59	62	62	S000006436	66	95.791	0.833333333	0.079710145	7.179710145	0	0	0
chrVI	YFL034W	65477	68698	3222	80	4029	0.743	0.074	237	9	20	25	31	46	54	2	6	8	8	10	10	S000001860	271	84.135	0.295202952	0.024829299	1.250465549	0	0	0
chrVI	YFL033C	69115	74427	5313	36	723	0.132	0.179	950	2	16	18	18	20	20	4	10	24	39	44	49	S000001861	476	89.608	0.075630252	0.006775833	0.13608131	0.135	0	0
chrVI	YFL032W	74872	75192	321	46	5884	3.224	0.137	44	3	22	27	27	32	32	5	12	21	32	39	44	S000001862	29	90.625	1.586206897	0.143302181	18.33021807	0	0	0
chrVI	YFL031W	75179	76147	969	65	5662	1.593	0.089	86	4	33	36	41	42	43	3	11	15	20	26	36	S000001863	66	68.182	0.984848485	0.067079463	5.843137255	0	0	0
chrVI	YFL031C-A	76014	76115	102	3	16	0.701	0.686	70	5	11	20	27	55	56	3	11	14	16	23	27	S000028629	10	99.01	0.3	0.029411765	0.156862745	0.305	0	1
chrVI	YFL030W	76831	77988	1158	115	13216	2.59	0.056	65	4	16	18	20	34	39	19	19	19	19	19	21	S000001864	92	79.516	1.25	0.099309154	11.41278066	0	0	0
chrVI	YFL029C	78055	79161	1107	1	48	0.021	0.988	1094	21	48	58	68	73	78	3	11	15	18	24	28	S000001865	94	84.991	0.010638298	0.000903342	0.043360434	0.48	1	1
chrVI	YFL028C	79344	80213	870	41	3138	1.196	0.101	88	9	10	10	10	10	28	9	27	38	39	40	47	S000001866	94	108.17	0.436170213	0.047126437	3.606896552	0	0	0
chrVI	YFL027C	80419	81912	1494	62	3962	1.061	0.091	136	19	28	35	39	46	46	17	49	71	83	87	92	S000001867	145	97.12	0.427586207	0.041499331	2.651941098	0	0	0
chrVI	YFL026W	82580	83875	1296	65	6736	1.246	0.1	129	16	47	69	78	80	81	14	22	22	22	22	23	S000001868	119	91.892	0.546218487	0.050154321	5.197530864	0	0	0
chrVI	YFL025C	84145	87234	3090	11	77	0.057	0.32	988	11	22	28	30	36	47	0	10	16	18	18	18	S000001869	316	102.298	0.034810127	0.003559871	0.024919094	0.13	0	0
chrVI	YFL024C	87847	90345	2499	15	537	0.101	0.511	1276	10	13	29	30	30	30	0	0	1	3	3	4	S000001870	220	88.07	0.068181818	0.006002401	0.214885954	0.86	1	1
chrVI	YFL023W	90986	93376	2391	33	2484	0.246	0.301	719	8	18	18	18	18	20	2	3	3	3	3	3	S000001871	212	88.703	0.155660377	0.013801757	1.038895859	0.08	0	0
chrVI	YFL022C	93499	95010	1512	1	23	0.014	0.994	1503	1	11	11	12	12	12	0	4	24	56	126	132	S000001872	122	80.741	0.008196721	0.000661376	0.01521164	0.988285714	1	1
chrVI	YFL021C-A	95761	96615	855	240	65302	7.963	0.076	65	30	50	77	77	77	77	4	7	11	19	24	37	S000028766	70	81.967	3.428571429	0.280701754	76.37660819	0	0	0
chrVI	YFL021W	95966	97498	1533	212	40920	3.147	0.065	100	54	83	101	116	116	116	21	26	38	52	53	57	S000001873	131	85.509	1.618320611	0.138290933	26.6927593	0	0	0
chrVI	YFL020C	99231	99599	369	12	1118	0.569	0.257	95	6	14	28	32	39	44	1	2	9	10	11	22	S000001874	23	62.5	0.52173913	0.032520325	3.029810298	0.005	0	0
chrVI	YFL019C	100252	100605	354	23	4558	1.087	0.288	102	5	13	23	24	31	32	1	2	6	10	11	11	S000001875	34	96.317	0.676470588	0.064971751	12.87570621	0.055	0	0
chrVI	YFL018C	101628	103127	1500	2	4	0.02	0.476	714	10	35	42	46	51	54	1	4	26	26	26	27	S000001876	125	83.389	0.016	0.001333333	0.002666667	0.615	1	1
chrVI	YFL017W-A	103699	103932	234	2	408	0.131	0.932	218	0	12	17	17	17	17	3	3	3	6	7	8	S000002965	24	103.004	0.083333333	0.008547009	1.743589744	0.885	1	1
chrVI	YFL017C	103983	104462	480	0	0	0	1	480	5	5	5	6	6	6	0	3	9	10	12	12	S000001877	42	87.683	0	0	0	1	1	1
chrVI	YFL016C	104701	106236	1536	17	1665	0.152	0.451	692	3	4	4	4	4	4	0	5	22	35	43	72	S000001878	114	74.267	0.149122807	0.011067708	1.083984375	0.505	1	1
chrVI	YFL015W-A	106415	106732	318	53	3584	3.139	0.119	38	4	4	4	4	6	9	30	42	57	74	99	104	S000028765	15	47.319	3.533333333	0.166666667	11.27044025	0	0	0
chrVI	YFL015C	106469	106963	495	97	12061	3.869	0.077	38	11	11	11	11	13	15	28	40	51	62	66	70	S000001879	25	50.607	3.88	0.195959596	24.36565657	0	0	0
chrVI	YFL014W	107256	107585	330	37	2585	2.177	0.139	46	6	18	33	54	54	54	9	14	23	24	28	29	S000001880	18	54.711	2.055555556	0.112121212	7.833333333	0.005	0	0
chrVI	YFL013W-A	107799	108602	804	81	14054	2.141	0.132	106	8	17	33	39	68	68	3	4	7	11	14	29	S000028628	60	74.72	1.35	0.100746269	17.4800995	0.01	0	0
chrVI	YFL013C	107852	109930	2079	85	2051	0.817	0.075	156	35	42	49	55	80	80	9	38	38	38	38	43	S000001881	179	86.141	0.474860335	0.040885041	0.986531987	0	0	0
chrVI	YFL012W-A	109810	110184	375	54	4435	3.127	0.176	66	1	5	7	11	12	15	3	4	4	5	9	22	S000002964	36	96.257	1.5	0.144	11.82666667	0	0	0
chrVI	YFL012W	110647	111093	447	14	462	0.691	0.313	140	0	1	1	20	20	21	1	5	7	20	28	30	S000001882	41	91.928	0.341463415	0.031319911	1.033557047	0.075	0	0
chrVI	YFL011W	112345	113985	1641	46	2024	0.654	0.183	300	1	14	32	42	44	46	5	23	37	51	69	72	S000001883	135	82.317	0.340740741	0.028031688	1.233394272	0.01	0	0
chrVI	YFL010W-A	114990	115274	285	20	754	1.701	0.263	75	5	13	27	41	50	52	4	7	14	18	18	18	S000001955	25	88.028	0.8	0.070175439	2.645614035	0.01	0	0
chrVI	YFL010C	115108	115743	636	22	993	0.833	0.165	105	15	21	48	50	56	60	6	12	12	12	12	12	S000001884	41	64.567	0.536585366	0.034591195	1.561320755	0	0	0
chrVI	YFL009W	116145	118484	2340	5	14	0.047	0.363	850	0	0	6	10	15	25	4	16	20	26	26	26	S000001885	229	97.905	0.021834061	0.002136752	0.005982906	0.76	1	1
chrVI	YFL008W	119429	123106	3678	1	1	0.008	0.912	3356	0	10	16	22	22	22	16	42	46	49	50	50	S000001886	358	97.362	0.002793296	0.000271887	0.000271887	0.981108545	1	1
chrVI	YFL007W	123479	129910	6432	106	2743	0.548	0.074	474	1	12	22	23	23	23	3	12	12	12	12	31	S000001887	628	97.652	0.168789809	0.0164801	0.426461443	0	0	0
chrVI	YFL005W	130334	130981	648	0	0	0	1	648	0	2	12	15	15	17	2	6	7	17	17	19	S000001889	66	102.009	0	0	0	0.940349267	1	1
chrVI	YFL004W	131810	134296	2487	41	2152	0.672	0.172	427	16	30	49	50	50	50	5	8	15	20	25	31	S000001890	262	105.39	0.15648855	0.016485726	0.865299558	0.01	0	0
chrVI	YFL003C	134521	137157	2637	102	5103	1.625	0.064	168	2	7	8	8	12	13	0	19	24	28	28	28	S000001891	271	102.807	0.376383764	0.038680319	1.935153584	0.005	0	0
chrVI	YFL002C	145114	146934	1821	2	3	0.034	0.92	1676	11	19	28	41	51	51	0	9	10	17	22	35	S000001894	165	90.659	0.012121212	0.001098298	0.001647446	0.92	1	1
chrVI	YFL001W	147131	148459	1329	83	1815	2.146	0.062	83	9	9	9	9	9	9	13	13	35	37	37	37	S000001895	122	91.867	0.680327869	0.062452972	1.365688488	0	0	0
chrVI	YFR001W	149110	149724	615	6	48	0.293	0.372	229	2	10	34	51	56	61	8	28	28	28	28	30	S000001897	54	87.948	0.111111111	0.009756098	0.07804878	0.23	0	1
chrVI	YFR002W	150016	152535	2520	23	252	0.239	0.173	437	0	21	22	22	28	44	15	19	19	24	25	25	S000001898	254	100.834	0.090551181	0.009126984	0.1	0.77	1	1
chrVI	YFR003C	152657	153124	468	3	8	0.161	0.929	435	16	19	20	22	23	23	4	8	9	9	10	10	S000001899	41	87.794	0.073170732	0.006410256	0.017094017	0.845	1	1
chrVI	YFR004W	153393	154313	921	5	126	0.133	0.51	470	0	6	6	6	9	10	1	3	3	3	3	4	S000001900	82	89.13	0.06097561	0.005428882	0.136807818	0.95	1	1
chrVI	YFR005C	154527	155873	1347	1	2	0.02	0.558	751	2	3	4	4	5	5	1	13	26	33	36	40	S000001901	138	102.526	0.007246377	0.00074239	0.001484781	0.94	1	1
chrVI	YFR006W	156145	157752	1608	87	4608	1.584	0.082	132	26	36	36	36	37	37	9	28	32	34	36	45	S000001902	164	102.054	0.530487805	0.054104478	2.865671642	0	0	0
chrVI	YFR007W	159299	160360	1062	60	7063	1.702	0.098	104	11	17	22	27	33	39	20	30	33	35	38	41	S000001903	103	97.078	0.582524272	0.056497175	6.650659134	0	0	0
chrVI	YFR008W	160535	161200	666	11	215	0.473	0.312	208	15	31	39	44	45	48	1	4	5	7	10	12	S000001904	57	85.714	0.192982456	0.016516517	0.322822823	0.005	0	0
chrVI	YFR009W	162488	164746	2259	66	5653	0.723	0.12	272	3	8	18	19	22	22	5	27	27	28	28	29	S000001905	224	99.203	0.294642857	0.029216467	2.502434706	0	0	0
chrVI	YFR009W-A	163875	164132	258	2	103	0.193	0.465	120	7	11	14	17	18	21	5	7	13	17	17	17	S000028823	30	116.732	0.066666667	0.007751938	0.399224806	0.655	1	1
[truncated: 4,601 more rows]
