# Supplementary material for: Comparing the utility of in vivo transposon mutagenesis approaches in yeast species to infer gene essentiality
Source: Curr Genet. 2020 Jul 17;66(6):1117–34. doi: 10.1007/s00294-020-01096-6 (PMC7599172; doi:10.1007/s00294-020-01096-6)
Supplement: Supplementary file 7 — Supplementary file7 (CSV 847 kb) [file 294_2020_1096_MOESM7_ESM.csv]

Chromosome	Standard Name	Start	End	Length	Hits	Reads	Neighborhood Index	Freedom Index	Max Free Interval	Hits_100_upstream	Hits_200_upstream	Hits_300_upstream	Hits_400_upstream	Hits_500_upstream	Hits_600_upstream	Hits_100_downstream	Hits_200_downstream	Hits_300_downstream	Hits_400_downstream	Hits_500_downstream	Hits_600_downstream	Target Seqs	Target Seqs per kbp	Hits per Target Sequence	Hits per Length	Reads per Length	Probability	Verdict
I	SPAC212.11	1	5662	5662	0	0	0.0	1.0	5662	0	0	0	0	0	0	0	0	0	0	0	0	503.0	88.838	0.0	0.0	0.0	0.9975	1
I	SPAC212.08c	12158	12994	837	4	47	2.451	0.7120000000000001	596	0	0	0	0	0	0	0	0	0	0	0	2	75.0	89.60600000000002	0.05333333333333334	0.0047789725209080045	0.056152927120669056	0.57	1
I	SPAC212.12	15855	16226	372	0	0	0.0	1.0	372	2	2	3	4	7	7	0	0	2	2	2	2	30.0	80.645	0.0	0.0	0.0	0.9029285714285714	1
I	SPAC212.06c	18072	18557	444	4	31	3.741	0.8809999999999999	391	0	0	0	0	0	1	0	0	0	0	0	0	31.0	69.82	0.12903225806451613	0.009009009009009007	0.06981981981981981	0.485	1
I	SPAC212.04c	21587	22508	867	6	12	3.027	0.332	288	0	0	0	0	0	0	1	1	1	2	2	2	88.0	101.499	0.06818181818181818	0.006920415224913495	0.01384083044982699	0.48	1
I	SPAC212.03	23589	23978	390	0	0	0.0	1.0	390	0	0	0	0	0	2	0	0	0	0	0	0	35.0	89.744	0.0	0.0	0.0	0.9975	1
I	SPAC212.02	27353	27763	411	0	0	0.0	1.0	411	0	0	1	1	1	1	0	0	0	0	0	0	37.0	90.024	0.0	0.0	0.0	0.9975	1
I	SPAC212.01c	28738	29638	843	0	0	0.0	1.0	843	0	0	0	0	0	0	0	0	0	0	0	0	88.0	104.389	0.0	0.0	0.0	0.9975	1
I	SPAC977.01	29766	30716	951	0	0	0.0	1.0	951	0	0	0	0	0	2	0	0	0	0	0	0	105.0	110.41	0.0	0.0	0.0	0.9975	1
I	SPAC977.18	31327	32187	402	1	1	1.056	0.51	205	0	0	0	0	0	0	0	0	0	0	0	0	38.0	94.527	0.02631578947368421	0.0024875621890547268	0.0024875621890547268	0.64	1
I	SPAC977.02	32230	32670	441	0	0	0.0	1.0	441	0	0	0	1	1	1	1	1	1	1	1	1	51.0	115.646	0.0	0.0	0.0	0.9975	1
I	SPAC977.03	33835	34272	438	1	1	2.174	0.653	286	0	0	0	0	1	1	0	0	0	0	0	1	51.0	116.438	0.0196078431372549	0.00228310502283105	0.00228310502283105	0.64	1
I	SPAC977.04	34349	34816	468	0	0	0.0	1.0	468	0	0	0	0	0	1	0	0	0	0	1	2	36.0	76.923	0.0	0.0	0.0	0.9975	1
I	SPAC977.05c	35768	36382	615	2	190	3.252	0.836	514	0	1	1	1	1	1	0	0	0	0	0	0	57.0	92.683	0.03508771929824561	0.0032520325203252032	0.3089430894308943	0.635	1
I	SPAC977.06	39431	40050	570	0	0	0.0	1.0	570	0	0	0	0	0	0	0	0	0	0	0	0	60.0	105.263	0.0	0.0	0.0	0.9975	1
I	SPAC977.07c	42057	43307	1251	6	33	0.452	0.602	753	0	0	0	0	0	0	1	1	1	1	1	1	100.0	79.936	0.06	0.004796163069544364	0.026378896882494004	0.56	1
I	SPAC977.08	44704	45414	711	0	0	0.0	1.0	711	0	0	0	0	0	0	0	0	0	0	0	0	69.0	97.046	0.0	0.0	0.0	0.9975	1
I	SPAC977.09c	46075	48160	2022	0	0	0.0	1.0	2022	0	0	0	0	0	0	0	0	0	0	0	14	179.0	88.52600000000002	0.0	0.0	0.0	0.9975	1
I	SPAC977.10	52117	53600	1407	59	216	1.893	0.153	215	10	30	32	41	58	63	7	20	27	29	36	38	126.0	89.552	0.4682539682539682	0.041933191186922535	0.1535181236673774	0.005	0
I	SPAC977.11	55274	56209	936	0	0	0.0	1.0	936	3	5	13	15	20	32	0	0	0	0	0	7	72.0	76.923	0.0	0.0	0.0	0.42890805028305046	1
I	SPAC977.12	56492	57562	1071	10	68	0.332	0.85	910	0	0	0	0	0	9	9	14	18	20	20	20	99.0	92.437	0.101010101010101	0.009337068160597572	0.06349206349206349	0.625	1
I	SPAC977.14c	59715	60770	1056	8	14	0.263	0.563	595	3	6	10	12	14	15	7	13	14	16	17	19	105.0	99.432	0.0761904761904762	0.007575757575757577	0.013257575757575758	0.9	1
I	SPAC977.15	62989	63732	744	16	795	1.005	0.441	328	3	6	8	10	10	12	1	3	4	9	10	15	89.0	119.624	0.1797752808988764	0.021505376344086027	1.0685483870967742	0.375	1
I	SPAC977.16c	64904	66679	1776	45	563	1.6780000000000002	0.12	214	1	2	4	5	6	6	2	7	12	14	14	14	151.0	85.023	0.2980132450331126	0.02533783783783784	0.3170045045045045	0.0	0
I	SPAC977.17	67143	68939	1797	19	483	0.602	0.55	988	1	5	10	19	23	24	2	3	3	5	7	8	145.0	80.69	0.1310344827586207	0.0105731775180857	0.2687813021702838	0.515	1
I	SPAPJ695.02	75698	75910	213	1	2	0.3	0.61	130	0	1	3	3	4	5	0	0	0	2	4	5	20.0	93.897	0.05	0.004694835680751174	0.009389671361502348	0.835	1
I	SPAPJ695.01c	77578	77931	354	10	285	1.777	0.234	83	1	3	7	8	10	10	2	3	3	6	6	6	41.0	115.819	0.24390243902439024	0.02824858757062147	0.8050847457627118	0.015	0
I	SPAC1F8.01	82936	84603	1668	21	343	0.5920000000000001	0.258	431	2	2	3	10	15	15	1	3	7	8	8	8	155.0	92.926	0.13548387096774195	0.012589928057553957	0.20563549160671465	0.085	0
I	SPAC1F8.02c	85598	86278	681	12	23	0.768	0.314	214	3	6	6	10	12	12	0	1	3	9	16	22	72.0	105.727	0.16666666666666666	0.01762114537444934	0.033773861967694566	0.035	0
I	SPAC1F8.03c	88367	90259	1893	25	83	0.472	0.122	230	1	2	2	4	8	18	2	4	4	12	14	16	171.0	90.333	0.14619883040935672	0.013206550449022716	0.04384574749075541	0.0	0
I	SPAC1F8.04c	92480	93871	1392	36	1026	0.841	0.198	275	1	3	3	6	11	23	8	15	17	21	22	27	121.0	86.925	0.2975206611570248	0.02586206896551724	0.7370689655172413	0.0	0
I	SPAC1F8.05	96000	96548	549	19	228	0.8420000000000001	0.131	72	2	2	6	7	10	15	3	4	5	5	5	5	37.0	67.395	0.5135135135135135	0.03460837887067395	0.41530054644808745	0.0	0
I	SPAC1F8.06	100011	101168	1158	70	1410	1.168	0.08	93	8	14	17	30	34	35	4	12	40	49	49	49	95.0	82.038	0.7368421052631579	0.06044905008635579	1.217616580310881	0.0	0
I	SPAC1F8.07c	101836	103544	1707	13	36	0.128	0.238	406	13	24	40	45	48	50	2	5	11	21	47	50	118.0	69.127	0.11016949152542373	0.007615700058582308	0.0210896309314587	0.645	1
I	SPAC1F8.08	103941	104303	363	36	3263	1.711	0.209	76	5	13	15	15	17	18	7	17	38	44	47	49	31.0	85.399	1.1612903225806452	0.09917355371900828	8.988980716253442	0.0	0
I	SPAC11D3.19	106965	107198	234	27	1964	1.867	0.154	36	21	24	39	56	63	67	1	6	10	17	42	51	21.0	89.744	1.2857142857142858	0.1153846153846154	8.393162393162394	0.0	0
I	SPAC11D3.01c	108908	109147	240	23	1044	1.539	0.133	32	4	11	22	42	50	55	1	6	14	15	21	25	21.0	87.5	1.0952380952380951	0.09583333333333334	4.35	0.0	0
I	SPAC11D3.02c	109829	110281	453	26	496	0.949	0.199	90	1	6	14	14	20	38	4	12	15	19	26	34	51.0	112.583	0.5098039215686274	0.05739514348785873	1.0949227373068433	0.0	0
I	SPAC11D3.03c	111005	111913	909	72	2816	1.362	0.098	89	7	18	22	28	31	38	1	2	6	7	12	26	85.0	93.509	0.8470588235294118	0.07920792079207921	3.0979097909790982	0.0	0
I	SPAC11D3.04c	112917	113309	393	38	4138	1.6669999999999998	0.239	94	7	8	9	13	18	23	11	26	33	44	47	51	36.0	91.603	1.0555555555555556	0.09669211195928754	10.529262086513997	0.0	0
I	SPAC11D3.05	114080	115720	1641	101	4350	1.007	0.062	101	4	14	20	32	43	46	12	14	14	20	21	21	144.0	87.751	0.7013888888888888	0.06154783668494821	2.6508226691042047	0.0	0
I	SPAC11D3.07c	118195	120108	1914	47	780	0.47	0.097	186	2	3	3	7	8	9	3	20	25	27	28	28	196.0	102.403	0.2397959183673469	0.02455590386624869	0.4075235109717869	0.0	0
I	SPAC11D3.06	116693	118060	1368	29	640	0.382	0.158	216	1	4	14	19	25	28	1	2	4	7	9	11	132.0	96.491	0.2196969696969697	0.021198830409356724	0.4678362573099415	0.0	0
I	SPAC11D3.08c	120556	122208	1653	39	1836	0.493	0.122	202	4	11	18	24	31	34	1	6	20	23	27	44	140.0	84.694	0.2785714285714286	0.0235934664246824	1.1107078039927405	0.0	0
I	SPAC11D3.09	122845	124029	1185	76	83127	1.518	0.138	163	4	17	21	21	25	28	0	3	6	6	7	9	107.0	90.295	0.7102803738317757	0.06413502109704641	70.14936708860759	0.0	0
I	SPAC11D3.10	125582	126886	1305	40	1662	0.7929999999999999	0.165	215	2	25	33	37	38	41	0	3	8	12	14	15	125.0	95.785	0.32	0.03065134099616858	1.2735632183908046	0.0	0
I	SPAC11D3.11c	128025	129185	1074	20	1048	0.475	0.23	247	0	2	5	9	11	13	3	10	11	16	23	24	99.0	92.179	0.202020202020202	0.0186219739292365	0.9757914338919924	0.05	0
I	SPAC11D3.20	127230	127316	87	5	488	1.547	0.621	54	7	8	10	10	10	15	5	5	7	7	10	11	11.0	126.437	0.4545454545454545	0.057471264367816084	5.609195402298851	0.285	0
I	SPAC11D3.13	130329	130997	669	17	103	0.7090000000000001	0.414	277	1	9	13	19	22	23	10	11	16	22	25	29	70.0	104.634	0.24285714285714285	0.025411061285500747	0.15396113602391628	0.135	0
I	SPAC11D3.14c	131319	135101	3783	87	4147	0.614	0.07400000000000001	281	0	1	2	5	6	16	1	4	7	27	39	41	350.0	92.519	0.24857142857142855	0.022997620935765267	1.0962199312714778	0.01	0
I	SPAC11D3.15	136331	140284	3954	78	2479	0.552	0.076	301	6	17	21	33	35	37	0	10	13	19	19	20	349.0	88.265	0.22349570200573066	0.01972685887708649	0.6269600404653516	0.0	0
I	SPAC11D3.16c	140805	141200	396	15	246	1.081	0.199	79	0	3	12	22	25	25	2	2	10	10	17	17	39.0	98.485	0.38461538461538464	0.03787878787878788	0.6212121212121212	0.005	0
I	SPAC11D3.17	142675	144432	1758	41	652	0.634	0.183	322	1	2	10	12	30	33	1	2	5	7	7	9	146.0	83.04899999999998	0.2808219178082192	0.023321956769055744	0.3708759954493743	0.0	0
I	SPAC11D3.18c	144862	146358	1497	33	1395	0.536	0.128	192	3	11	12	14	16	16	4	6	15	44	44	44	130.0	86.84	0.25384615384615383	0.02204408817635271	0.93186372745491	0.01	0
I	SPAC5H10.01	146974	147879	906	63	2198	1.808	0.155	140	3	6	16	18	19	21	1	5	6	7	8	15	84.0	92.715	0.75	0.0695364238410596	2.426048565121413	0.0	0
I	SPAC5H10.02c	148213	148935	723	12	433	0.382	0.329	238	1	3	3	7	11	20	1	7	13	26	31	36	72.0	99.585	0.16666666666666666	0.016597510373443983	0.598893499308437	0.09	0
I	SPAC5H10.03	151913	152572	660	19	499	0.643	0.124	82	13	23	36	41	41	56	2	3	5	8	10	10	64.0	96.97	0.296875	0.028787878787878786	0.7560606060606061	0.0	0
I	SPAC5H10.04	153387	154535	1149	16	81	0.299	0.23	264	1	5	7	7	12	24	4	7	9	15	24	38	107.0	93.124	0.14953271028037382	0.01392515230635335	0.07049608355091384	0.17	0
I	SPAC5H10.05c	154807	155397	591	24	991	0.905	0.183	108	2	6	6	6	10	15	10	22	26	42	46	52	57.0	96.447	0.42105263157894735	0.04060913705583756	1.6768189509306262	0.0	0
I	SPAC5H10.06c	156548	157687	1140	48	2682	0.928	0.097	111	6	9	19	25	39	45	3	7	17	24	33	40	103.0	90.351	0.4660194174757282	0.042105263157894736	2.3526315789473684	0.0	0
I	SPAC5H10.07	159203	159472	270	17	678	1.401	0.256	69	0	2	13	19	26	30	5	8	13	16	21	32	31.0	114.815	0.5483870967741935	0.06296296296296296	2.5111111111111106	0.0	0
I	SPAC5H10.08c	160094	160945	852	22	1192	0.5479999999999999	0.295	251	6	8	9	13	14	20	6	14	20	21	25	34	87.0	102.113	0.25287356321839083	0.025821596244131457	1.3990610328638498	0.025	0
I	SPAC5H10.09c	160977	161780	804	44	1967	1.247	0.106	85	0	2	5	5	8	14	7	9	14	19	22	22	72.0	89.552	0.6111111111111112	0.05472636815920398	2.4465174129353238	0.0	0
I	SPAC5H10.10	162960	164138	1179	22	489	0.448	0.271	319	7	15	17	20	22	25	3	6	18	20	22	24	116.0	98.388	0.1896551724137931	0.018659881255301103	0.41475826972010177	0.015	0
I	SPAC5H10.11	164728	165717	990	17	267	0.398	0.203	201	5	9	11	15	15	16	3	8	10	13	16	20	94.0	94.949	0.18085106382978725	0.017171717171717168	0.2696969696969697	0.03	0
I	SPAC5H10.12c	166420	167535	1116	40	447	0.846	0.102	114	4	12	14	17	17	20	2	2	17	27	34	38	111.0	99.462	0.3603603603603603	0.035842293906810034	0.4005376344086021	0.0	0
I	SPAC5H10.13c	168810	169850	1041	50	1413	1.228	0.085	88	0	4	4	13	29	32	0	1	14	16	22	22	92.0	88.37700000000002	0.5434782608695652	0.04803073967339097	1.3573487031700289	0.0	0
I	SPAC13G6.01c	170972	174373	3402	74	1690	0.5589999999999999	0.078	267	5	13	22	23	23	25	4	4	9	15	16	20	335.0	98.471	0.2208955223880597	0.02175191064079953	0.49676660787771904	0.0	0
I	SPAC13G6.02c	175013	175771	759	19	788	0.727	0.155	118	6	21	25	29	32	33	15	18	23	28	49	51	67.0	88.274	0.2835820895522388	0.025032938076416336	1.0382081686429512	0.0	0
I	SPAC13G6.03	177292	179568	2277	57	1108	0.7070000000000001	0.118	269	1	2	12	19	20	29	0	4	6	11	11	12	217.0	95.301	0.2626728110599078	0.025032938076416336	0.4866051822573562	0.0	0
I	SPAC13G6.04	180423	180911	264	3	139	0.194	0.534	141	8	15	19	23	26	32	0	1	1	2	2	4	25.0	94.697	0.12	0.011363636363636364	0.5265151515151515	0.23	0
I	SPAC13G6.05c	181077	182194	762	11	33	0.305	0.306	233	0	0	1	2	3	10	10	11	14	17	17	18	70.0	91.864	0.15714285714285714	0.014435695538057744	0.043307086614173235	0.21	0
I	SPAC13G6.06c	182976	186071	3096	63	1072	0.599	0.094	290	0	4	7	7	8	10	1	6	12	24	25	34	279.0	90.116	0.2258064516129032	0.020348837209302327	0.3462532299741602	0.0	0
I	SPAC13G6.07c	186844	187563	720	13	53	0.602	0.181	130	3	12	20	24	24	25	8	25	29	30	31	32	49.0	68.056	0.2653061224489796	0.018055555555555557	0.07361111111111111	0.015	0
I	SPAC13G6.08	188377	189984	1608	27	3450	0.5479999999999999	0.229	368	7	9	14	30	34	34	0	2	3	5	6	7	145.0	90.174	0.18620689655172412	0.016791044776119403	2.1455223880597014	0.04	0
I	SPAC13G6.09	190322	191291	825	7	11	0.233	0.444	366	3	9	9	10	10	10	0	4	14	19	33	34	77.0	93.333	0.09090909090909093	0.008484848484848486	0.013333333333333334	0.795	1
I	SPAC13G6.10c	192296	193888	1593	48	1038	0.951	0.292	465	5	8	12	22	22	22	5	19	20	20	22	22	123.0	77.21300000000002	0.3902439024390244	0.030131826741996232	0.6516007532956686	0.005	0
I	SPAC13G6.11c	194119	195582	1215	8	27	0.151	0.434	527	13	18	19	20	20	27	11	15	26	28	32	34	107.0	88.066	0.07476635514018691	0.006584362139917695	0.022222222222222227	0.965	1
I	SPAC13G6.12c	196090	198715	2580	67	3342	0.664	0.111	287	5	17	21	21	22	22	2	3	12	14	19	21	264.0	102.326	0.2537878787878788	0.02596899224806201	1.2953488372093025	0.0	0
I	SPAC13G6.13	198884	199231	348	24	408	1.913	0.21	73	0	2	3	3	5	5	5	8	15	18	20	23	50.0	143.678	0.48	0.06896551724137931	1.1724137931034482	0.0	0
I	SPAC13G6.14	200235	200867	633	23	1377	1.001	0.153	97	0	2	6	13	25	26	1	5	6	14	16	16	51.0	80.569	0.4509803921568628	0.036334913112164295	2.175355450236967	0.0	0
I	SPAC13G6.15c	202487	202978	492	11	32	0.61	0.36	177	0	0	0	2	6	7	0	3	12	18	23	28	51.0	103.659	0.21568627450980396	0.022357723577235773	0.06504065040650407	0.12	0
I	SPAC24B11.05	205213	205893	681	19	485	0.621	0.198	135	6	9	13	17	19	25	2	6	16	29	35	37	66.0	96.916	0.2878787878787879	0.02790014684287812	0.7121879588839941	0.0	0
I	SPAC24B11.06c	206864	207913	1050	17	24	0.358	0.204	214	12	14	25	36	40	40	0	3	9	11	18	19	103.0	98.095	0.1650485436893204	0.01619047619047619	0.022857142857142857	0.05	0
I	SPAC24B11.07c	209346	211031	1686	31	1724	0.395	0.11	186	1	8	21	27	46	47	1	3	10	16	20	26	148.0	87.78200000000002	0.20945945945945946	0.018386714116251486	1.0225385527876631	0.015	0
I	SPAC24B11.08c	212034	213206	1173	38	2551	0.754	0.188	221	2	5	11	21	23	24	0	8	14	17	35	41	96.0	81.84100000000002	0.3958333333333333	0.03239556692242114	2.174765558397272	0.0	0
I	SPAC24B11.09	216483	216839	357	15	35	1.083	0.255	91	0	0	1	6	22	40	1	4	7	15	20	22	23.0	64.426	0.6521739130434783	0.04201680672268908	0.09803921568627452	0.0	0
I	SPAC24B11.10c	218657	221455	2799	48	921	0.41	0.113	316	4	4	9	17	21	21	9	14	19	21	24	24	243.0	86.81700000000002	0.19753086419753085	0.01714898177920686	0.3290460878885316	0.005	0
I	SPAC24B11.11c	222029	223852	1824	11	176	0.14800000000000002	0.218	398	3	10	12	14	15	15	4	20	21	23	25	27	169.0	92.654	0.0650887573964497	0.006030701754385965	0.09649122807017543	0.96	1
I	SPAC24B11.12c	224396	228683	4209	87	1653	0.4370000000000001	0.076	320	5	5	10	12	12	13	2	4	13	30	32	33	381.0	90.52	0.2283464566929134	0.02066999287241625	0.3927298645759088	0.0	0
I	SPAC24B11.14	230545	231136	501	35	2690	1.258	0.214	107	2	9	12	12	19	25	7	8	15	16	17	18	52.0	103.792	0.6730769230769231	0.06986027944111776	5.369261477045908	0.0	0
I	SPAC24B11.13	231655	232665	1011	8	20	0.158	0.253	256	2	8	9	11	20	30	2	13	20	22	24	26	85.0	84.075	0.09411764705882353	0.00791295746785361	0.019782393669634024	0.855	1
I	SPAC806.02c	233231	235106	1827	31	64	0.3	0.126	231	6	13	15	16	17	20	9	21	33	45	50	52	174.0	95.238	0.1781609195402299	0.01696770662287904	0.03503010399562124	0.095	0
I	SPAC806.03c	235653	236015	363	23	222	1.207	0.22	80	4	7	19	19	22	23	14	19	30	32	36	40	25.0	68.87100000000001	0.92	0.06336088154269973	0.6115702479338843	0.015	0
I	SPAC806.11	237212	237430	219	13	998	1.106	0.237	52	3	8	19	22	27	33	3	7	18	38	46	69	22.0	100.457	0.5909090909090909	0.0593607305936073	4.557077625570776	0.035	0
I	SPAC806.04c	241426	242941	1317	39	1723	0.508	0.118	156	3	13	15	37	50	52	10	20	24	35	44	51	132.0	100.228	0.2954545454545455	0.029612756264236907	1.3082763857251332	0.0	0
I	SPAC806.06c	245304	246410	1107	8	21	0.123	0.29600000000000004	328	0	0	1	2	5	7	1	3	5	16	20	21	105.0	94.851	0.0761904761904762	0.007226738934056006	0.018970189701897015	0.92	1
I	SPAC806.05	244731	245108	378	4	6	0.182	0.7120000000000001	269	3	6	23	25	29	43	0	0	0	0	3	5	43.0	113.757	0.09302325581395347	0.01058201058201058	0.015873015873015872	0.745	1
I	SPAC806.07	247928	248383	456	10	837	0.424	0.382	174	9	13	14	17	18	18	4	7	9	10	14	16	34.0	74.561	0.29411764705882354	0.02192982456140351	1.8355263157894737	0.145	0
I	SPAC806.08c	248680	250770	2034	42	2686	0.421	0.138	280	1	4	9	11	19	22	2	4	16	19	19	20	247.0	121.436	0.1700404858299595	0.02064896755162242	1.32055063913471	0.005	0
I	SPAC1639.01c	251726	253714	1098	28	1067	0.468	0.232	255	4	5	7	14	17	23	13	24	29	33	38	38	98.0	89.25299999999999	0.2857142857142857	0.025500910746812388	0.9717668488160291	0.045	0
I	SPAC1639.02c	256030	259461	2658	61	2202	0.7390000000000001	0.151	401	3	5	12	15	19	22	4	14	16	16	16	17	241.0	90.67	0.25311203319502074	0.02294958615500376	0.8284424379232506	0.0	0
I	SPAC1F5.11c	259719	270747	10968	61	78	0.194	0.077	845	4	15	16	16	17	19	0	6	7	8	9	15	1188.0	108.315	0.05134680134680135	0.005561633843909555	0.007111597374179431	0.74	1
I	SPAC1F5.10	271020	272323	1185	17	22	1.091	0.157	186	0	6	6	7	7	7	9	14	16	16	17	19	104.0	87.764	0.16346153846153846	0.014345991561181437	0.018565400843881856	0.195	0
I	SPAC1F5.09c	273152	274921	1770	35	591	1.4980000000000002	0.158	280	1	1	2	9	11	14	2	2	2	4	4	8	172.0	97.175	0.20348837209302328	0.01977401129943503	0.3338983050847458	0.0	0
I	SPAC1F5.08c	275089	276549	1461	26	189	1.3090000000000002	0.112	164	0	3	7	9	10	10	2	2	2	2	2	2	152.0	104.038	0.17105263157894735	0.01779603011635866	0.1293634496919918	0.005	0
I	SPAC1F5.06	278599	281145	2547	15	331	0.336	0.327	834	1	7	10	10	10	13	7	14	20	28	29	34	240.0	94.229	0.0625	0.005889281507656065	0.1299568119356105	0.635	1
I	SPAC1F5.07c	276893	278365	1473	20	40	0.953	0.13	191	4	6	8	8	10	11	2	8	11	11	12	12	136.0	92.329	0.14705882352941174	0.013577732518669382	0.027155465037338764	0.01	0
I	SPAC1F5.05c	281949	282404	456	2	4	0.222	0.41	187	1	9	12	19	19	19	2	3	3	8	12	12	35.0	76.75399999999998	0.057142857142857134	0.0043859649122807015	0.008771929824561403	0.79	1
I	SPAC1F5.04c	283476	289001	5526	59	530	0.468	0.121	669	2	10	14	16	16	17	2	5	7	9	10	10	531.0	96.091	0.1111111111111111	0.010676800579080707	0.09591024249004704	0.125	0
I	SPAC1F5.03c	289952	291301	1149	20	139	0.6609999999999999	0.319	367	1	18	22	24	28	28	1	3	5	9	13	14	100.0	87.03200000000002	0.2	0.017406440382941687	0.12097476066144472	0.14	0
I	SPAC1F5.02	292260	293738	1479	17	224	0.4270000000000001	0.233	344	9	23	26	27	32	38	13	26	29	30	32	35	149.0	100.744	0.11409395973154365	0.011494252873563218	0.15145368492224476	0.235	0
I	SPAC18B11.11	294902	298786	3885	72	642	0.58	0.08	311	6	8	13	13	24	24	0	0	7	11	11	16	421.0	108.366	0.17102137767220904	0.01853281853281853	0.16525096525096525	0.0	0
I	SPAC18B11.10	299628	301711	1845	40	237	0.5760000000000001	0.122	226	1	6	8	10	10	14	6	20	23	23	26	28	160.0	86.721	0.25	0.021680216802168018	0.12845528455284552	0.005	0
I	SPAC18B11.09c	303161	304019	624	41	2641	1.473	0.234	146	8	21	23	24	27	29	1	14	31	34	35	53	58.0	92.949	0.7068965517241379	0.06570512820512821	4.232371794871796	0.0	0
I	SPAC18B11.08c	304463	305029	288	3	7	0.16	0.361	104	22	32	35	38	41	63	3	6	6	15	16	16	28.0	97.222	0.10714285714285714	0.010416666666666666	0.02430555555555556	0.485	1
I	SPAC18B11.07c	305723	306591	456	4	7	0.135	0.362	165	10	27	27	28	30	44	0	1	2	3	3	21	41.0	89.912	0.0975609756097561	0.008771929824561403	0.015350877192982457	0.15	0
I	SPAC18B11.06	306964	307947	984	8	12	0.237	0.547	538	1	9	9	10	12	14	6	22	30	30	30	31	107.0	108.74	0.07476635514018691	0.008130081300813009	0.012195121951219513	0.975	1
I	SPAC18B11.05	308381	309806	1395	18	32	0.35700000000000004	0.297	414	5	14	24	25	25	33	2	11	13	14	16	20	127.0	91.039	0.14173228346456693	0.012903225806451613	0.022939068100358426	0.64	1
I	SPAC18B11.04	310659	311434	573	10	584	0.382	0.22	126	1	4	12	16	20	20	1	8	10	14	17	20	68.0	118.674	0.14705882352941174	0.017452006980802792	1.0191972076788829	0.205	0
I	SPAC18B11.03c	312182	313586	1344	41	1354	0.903	0.158	213	4	7	9	17	20	21	1	3	24	27	28	34	159.0	118.304	0.2578616352201258	0.03050595238095238	1.0074404761904765	0.0	0
I	SPAC18B11.02c	314030	315214	1185	41	533	1.149	0.104	123	13	24	24	28	31	32	3	9	29	31	33	33	124.0	104.641	0.33064516129032256	0.03459915611814346	0.44978902953586497	0.0	0
I	SPAC12G12.16c	315707	317197	1491	23	291	0.512	0.255	380	1	21	27	32	33	39	3	4	4	4	5	7	168.0	112.676	0.13690476190476192	0.015425888665325285	0.19517102615694165	0.045	0
I	SPAC12G12.15	317431	318941	1419	26	391	0.564	0.18600000000000005	264	2	4	4	8	9	11	11	16	21	32	35	35	131.0	92.319	0.1984732824427481	0.018322762508809026	0.2755461592670895	0.0	0
I	SPAC12G12.14c	319974	321503	1530	12	4077	0.257	0.501	767	5	11	15	17	23	25	2	16	20	20	20	22	149.0	97.386	0.08053691275167785	0.007843137254901959	2.664705882352941	0.73	1
I	SPAC12G12.13c	321924	323978	2055	37	1099	0.607	0.205	421	1	21	23	23	23	23	0	3	4	7	11	23	221.0	107.543	0.167420814479638	0.018004866180048658	0.5347931873479319	0.01	0
I	SPAC12G12.12	324194	325280	975	36	482	1.236	0.084	82	4	4	5	8	8	10	2	20	23	24	25	26	96.0	98.462	0.375	0.036923076923076927	0.4943589743589744	0.0	0
I	SPAC12G12.11c	326694	327982	1098	30	1506	0.885	0.14800000000000002	162	2	26	28	28	28	31	2	3	7	7	7	16	99.0	90.164	0.30303030303030304	0.0273224043715847	1.371584699453552	0.0	0
I	SPAC12G12.10	328222	329484	1263	15	102	0.406	0.368	465	0	3	6	7	8	13	11	27	28	29	30	30	138.0	109.264	0.10869565217391304	0.011876484560570073	0.08076009501187649	0.145	0
I	SPAC12G12.09	329810	332743	2934	39	805	0.417	0.145	426	1	9	10	10	11	16	14	19	27	31	33	35	327.0	111.452	0.11926605504587155	0.013292433537832313	0.2743694614860259	0.05	0
I	SPAC12G12.17	333214	333441	177	5	24	0.7020000000000001	0.379	67	4	9	15	15	15	16	3	6	8	9	10	10	20.0	112.994	0.25	0.02824858757062147	0.13559322033898305	0.135	0
I	SPAC12G12.08	333695	334336	642	12	48	0.5920000000000001	0.215	138	5	6	9	12	18	18	1	2	2	2	3	11	67.0	104.361	0.1791044776119403	0.018691588785046728	0.07476635514018691	0.035	0
I	SPAC12G12.07c	334660	335945	1239	27	1657	0.635	0.115	143	16	21	23	25	29	38	5	10	19	22	23	25	100.0	80.71	0.27	0.021791767554479417	1.337368845843422	0.0	0
I	SPAC12G12.06c	336428	337519	1092	8	10	0.226	0.322	352	0	10	15	20	21	23	2	2	8	16	16	20	97.0	88.82799999999997	0.08247422680412371	0.007326007326007327	0.009157509157509158	0.95	1
I	SPAC12G12.05c	338392	338883	492	1	1	0.067	0.579	285	7	27	30	31	32	33	3	7	10	25	31	31	37.0	75.203	0.027027027027027032	0.002032520325203252	0.002032520325203252	1.0	1
I	SPAC12G12.04	340107	341855	1749	30	85	0.561	0.136	237	2	8	16	25	29	29	1	4	18	22	24	25	139.0	79.47399999999998	0.2158273381294964	0.017152658662092625	0.04859919954259577	0.0	0
I	SPAC12G12.03	343399	345129	1731	40	845	0.6759999999999999	0.118	205	0	0	2	9	27	27	36	38	39	41	41	42	146.0	84.344	0.273972602739726	0.023108030040439053	0.488157134604275	0.0	0
I	SPAC12G12.02	345839	346618	552	10	182	0.373	0.337	186	1	6	6	39	42	42	1	11	13	15	16	19	54.0	97.826	0.1851851851851852	0.018115942028985508	0.32971014492753625	0.075	0
I	SPAC12G12.01c	347195	349912	2718	63	1870	0.611	0.075	204	7	10	18	19	20	29	2	3	13	13	13	14	266.0	97.866	0.2368421052631579	0.023178807947019868	0.6880058866813834	0.0	0
I	SPAC630.04c	352427	352927	501	22	445	1.232	0.174	87	3	6	8	10	11	11	5	6	12	13	22	22	38.0	75.848	0.5789473684210527	0.0439121756487026	0.8882235528942116	0.0	0
I	SPAC630.03	350477	352055	1284	12	43	0.202	0.556	714	6	28	32	38	41	45	2	6	9	12	19	21	120.0	93.458	0.1	0.009345794392523364	0.03348909657320872	0.81	1
I	SPAC630.06c	356233	356997	567	15	76	0.507	0.25	142	2	7	10	11	14	20	2	19	19	20	20	26	58.0	102.293	0.25862068965517243	0.026455026455026454	0.13403880070546734	0.035	0
I	SPAC630.05	353900	356131	2232	61	568	0.718	0.103	231	2	24	24	37	48	51	2	3	4	6	18	20	216.0	96.774	0.2824074074074074	0.027329749103942653	0.2544802867383513	0.0	0
I	SPAC630.07c	357593	358885	1293	42	676	0.851	0.13699999999999998	177	7	7	12	14	19	22	7	9	25	35	37	37	135.0	104.408	0.3111111111111111	0.03248259860788863	0.522815158546017	0.0	0
I	SPAC630.08c	360060	360962	903	2	2	0.056	0.498	450	3	5	10	13	15	19	0	5	12	25	32	33	66.0	73.09	0.030303030303030307	0.0022148394241417496	0.0022148394241417496	1.0	1
I	SPAC630.15	361557	361874	318	31	1713	2.596	0.214	68	22	29	30	30	31	34	2	9	13	14	19	23	30.0	94.34	1.0333333333333334	0.09748427672955977	5.386792452830188	0.005	0
I	SPAC630.09c	362769	363602	834	21	141	0.67	0.135	113	2	6	8	17	23	24	2	7	19	20	26	35	81.0	97.122	0.25925925925925924	0.025179856115107917	0.16906474820143885	0.0	0
I	SPAC630.10	365550	366362	813	20	525	0.7190000000000001	0.231	188	6	14	29	36	38	51	1	10	40	42	44	48	88.0	108.241	0.2272727272727273	0.024600246002460024	0.6457564575645757	0.0	0
I	SPAC630.11	366801	367531	387	8	63	0.31	0.344	133	15	45	50	53	58	69	3	4	8	10	10	10	40.0	103.359	0.2	0.020671834625323002	0.16279069767441862	0.225	0
I	SPAC630.12	368572	369840	1269	7	9	0.152	0.268	340	7	7	8	12	14	16	0	1	6	21	25	30	140.0	110.323	0.05	0.005516154452324665	0.007092198581560284	0.98	1
I	SPAC630.13c	369945	373964	4020	98	3380	0.597	0.077	311	0	1	1	2	2	3	1	14	17	19	21	22	434.0	107.96	0.2258064516129032	0.02437810945273632	0.8407960199004975	0.015	0
I	SPAC630.14c	374683	377200	1797	37	236	0.375	0.155	278	4	6	9	10	10	10	16	18	20	22	27	27	159.0	88.48100000000002	0.2327044025157233	0.020589872008903727	0.13132999443516974	0.0	0
I	SPAC1751.01c	378192	380354	2163	61	1891	0.826	0.087	188	1	3	5	6	19	19	0	2	2	5	31	32	181.0	83.68	0.3370165745856354	0.028201571890892282	0.8742487286176607	0.0	0
I	SPAC1751.04	384320	385220	312	11	1709	0.38	0.353	110	1	20	51	52	73	73	3	9	12	12	22	22	32.0	102.564	0.34375	0.035256410256410256	5.477564102564101	0.185	0
I	SPAC1751.02c	385755	386149	282	3	5	0.232	0.6809999999999999	192	5	5	8	12	18	27	8	16	16	16	16	20	23.0	81.56	0.13043478260869565	0.010638297872340424	0.01773049645390071	0.715	1
I	SPAC1751.03	386344	387786	1209	7	134	0.14300000000000002	0.5710000000000001	690	9	15	17	22	24	33	2	7	8	12	14	18	108.0	89.33	0.06481481481481481	0.005789909015715467	0.1108354011579818	0.84	1
I	SPAC31A2.02	388400	388960	381	8	33	0.468	0.449	171	3	10	11	17	17	17	3	7	12	13	14	18	43.0	112.861	0.18604651162790695	0.02099737532808399	0.08661417322834647	0.135	0
I	SPAC31A2.03	389543	390245	651	9	75	0.417	0.406	264	2	11	18	24	25	25	2	2	3	3	5	5	68.0	104.455	0.1323529411764706	0.013824884792626729	0.1152073732718894	0.1	0
I	SPAC31A2.04c	390589	391173	585	1	2	0.057	0.998	584	3	5	10	11	13	16	4	5	5	5	8	9	65.0	111.111	0.015384615384615384	0.0017094017094017096	0.0034188034188034192	0.9697857142857143	1
I	SPAC31A2.05c	391838	396889	4764	55	96	0.326	0.1	477	0	5	7	9	9	11	9	9	9	10	10	11	517.0	108.522	0.10638297872340426	0.011544920235096557	0.020151133501259445	0.16	0
I	SPAC31A2.06	397709	399337	1629	20	26	0.503	0.218	355	1	3	8	8	10	10	12	14	15	16	16	16	196.0	120.319	0.1020408163265306	0.01227747084100675	0.015960712093308783	0.115	0
I	SPAC31A2.07c	399548	402194	2547	19	49	0.23	0.132	337	0	14	18	18	19	19	7	8	11	42	43	45	233.0	91.48	0.0815450643776824	0.00745975657636435	0.019238319591676482	0.9	1
I	SPAC31A2.09c	403813	405249	1341	41	1594	0.897	0.159	213	4	5	9	11	20	27	26	29	30	33	34	34	125.0	93.214	0.32799999999999996	0.030574198359433258	1.1886651752423565	0.0	0
I	SPAC31A2.08	403060	403545	486	11	28	0.752	0.222	108	2	28	44	46	47	48	2	4	12	14	14	17	51.0	104.938	0.21568627450980396	0.022633744855967083	0.05761316872427984	0.03	0
I	SPAC31A2.10	405802	407465	1383	24	2211	0.429	0.25	346	2	4	5	10	13	13	4	9	9	16	18	18	145.0	104.845	0.16551724137931034	0.01735357917570499	1.598698481561822	0.15	0
I	SPAC31A2.11c	408030	409265	1236	36	399	0.879	0.14800000000000002	183	4	6	8	10	11	11	1	3	3	13	16	28	114.0	92.233	0.3157894736842105	0.029126213592233014	0.3228155339805825	0.0	0
I	SPAC31A2.12	412084	413874	1791	31	660	0.4920000000000001	0.138	248	1	2	14	17	27	50	6	13	14	17	24	31	137.0	76.494	0.2262773722627737	0.017308766052484645	0.3685092127303183	0.0	0
I	SPAC31A2.13c	414471	414800	276	3	47	0.289	0.6559999999999999	181	4	8	15	20	21	24	16	23	30	36	41	41	31.0	112.319	0.0967741935483871	0.010869565217391304	0.17028985507246375	0.63	1
I	SPAC31A2.14	415406	418371	2889	55	152	0.596	0.125	360	2	3	6	6	10	15	8	14	15	16	20	29	266.0	92.073	0.20676691729323307	0.01903772931810315	0.052613361024575984	0.0	0
I	SPAC31A2.15c	418475	419732	1074	20	92	0.486	0.156	168	8	11	13	14	17	19	2	6	8	10	12	14	114.0	106.145	0.17543859649122806	0.0186219739292365	0.0856610800744879	0.0	0
I	SPAC31A2.16	420466	423903	3306	54	3578	0.44	0.083	273	1	3	6	7	11	12	3	7	13	15	17	20	359.0	108.59	0.15041782729805014	0.016333938294010888	1.0822746521476103	0.01	0
I	SPAC13C5.01c	424477	425223	747	5	489	0.225	0.384	287	3	4	9	16	17	18	11	25	30	32	34	35	58.0	77.64399999999998	0.08620689655172414	0.0066934404283801865	0.6546184738955824	0.225	0
I	SPAC13C5.02	426030	427342	1236	9	14	0.223	0.385	476	11	13	16	28	30	34	2	2	3	5	6	11	133.0	107.605	0.06766917293233082	0.0072815533980582535	0.011326860841423949	0.775	1
I	SPAC13C5.03	427583	429318	1632	57	3800	0.957	0.225	367	1	1	1	1	2	9	4	13	20	33	35	39	170.0	104.167	0.3352941176470588	0.034926470588235295	2.32843137254902	0.0	0
I	SPAC13C5.04	430130	430876	747	39	2146	1.36	0.174	130	13	27	35	45	54	55	6	12	17	18	21	21	89.0	119.143	0.4382022471910113	0.052208835341365466	2.8728246318607766	0.0	0
I	SPAC13C5.05c	431562	433203	1557	20	41	0.271	0.313	487	1	3	8	14	18	39	10	10	10	23	24	28	142.0	91.201	0.14084507042253522	0.012845215157353885	0.02633269107257546	0.295	0
I	SPAC13C5.06c	434524	435101	534	17	714	0.685	0.232	124	2	3	7	17	19	22	1	16	18	23	41	45	66.0	123.596	0.2575757575757576	0.031835205992509365	1.3370786516853932	0.005	0
I	SPAC13C5.07	436214	438369	1950	41	520	0.431	0.104	202	19	30	37	39	41	41	8	14	35	39	43	52	187.0	95.897	0.2192513368983957	0.021025641025641025	0.26666666666666666	0.0	0
I	SPAC23E2.01	443569	445263	1695	29	616	0.392	0.199	338	2	4	8	9	9	20	6	16	22	26	29	29	139.0	82.006	0.20863309352517986	0.017109144542772858	0.36342182890855457	0.03	0
I	SPAC23E2.02	446491	450530	3822	26	202	0.122	0.28300000000000003	1082	3	5	23	25	36	37	5	6	9	12	17	17	374.0	97.855	0.06951871657754011	0.006802721088435374	0.05285190999476714	0.87	1
I	SPAC23E2.03c	451210	452919	1710	37	839	0.491	0.117	200	3	5	11	15	16	16	2	3	8	13	24	28	144.0	84.211	0.2569444444444444	0.0216374269005848	0.4906432748538012	0.0	0
I	SPAC24H6.13	457061	459676	2616	95	2392	0.888	0.068	179	4	15	18	32	35	45	6	9	16	22	35	47	244.0	93.272	0.389344262295082	0.03631498470948012	0.9143730886850152	0.0	0
I	SPAC24H6.12c	461939	463273	1335	19	109	0.295	0.302	403	5	7	13	20	38	48	3	8	22	23	31	33	130.0	97.378	0.14615384615384616	0.014232209737827716	0.08164794007490636	0.22	0
I	SPAC24H6.11c	465299	468175	2877	63	1040	0.475	0.063	181	0	1	4	4	12	17	1	2	16	17	24	39	261.0	90.719	0.2413793103448276	0.021897810218978103	0.36148766075773375	0.005	0
I	SPAC24H6.10c	468720	469826	1107	55	2962	1.256	0.086	95	16	35	37	40	42	44	2	10	13	18	19	20	84.0	75.881	0.6547619047619048	0.04968383017163505	2.6757000903342365	0.0	0
I	SPAC24H6.09	470583	472899	2262	50	380	0.562	0.08	181	11	14	15	23	28	32	10	24	27	31	31	31	209.0	92.396	0.23923444976076555	0.02210433244916004	0.16799292661361626	0.0	0
I	SPAC24H6.08	474035	474697	663	17	584	0.7020000000000001	0.21	139	1	3	19	19	40	42	3	15	21	25	25	34	62.0	93.514	0.27419354838709675	0.02564102564102564	0.8808446455505279	0.0	0
I	SPAC24H6.07	475493	476113	576	10	56	0.419	0.453	261	6	11	15	27	27	27	8	17	24	25	26	26	45.0	78.125	0.2222222222222222	0.017361111111111112	0.09722222222222222	0.07	0
I	SPAC24H6.06	476549	478696	2100	17	39	0.199	0.189	396	6	8	17	17	20	25	10	17	18	25	32	32	209.0	99.524	0.08133971291866028	0.008095238095238095	0.01857142857142857	0.92	1
I	SPAC24H6.05	479750	481540	1791	8	14	0.116	0.552	988	3	4	12	16	25	25	1	1	5	9	12	23	154.0	85.985	0.05194805194805195	0.004466778336125071	0.007816862088218872	0.995	1
I	SPAC24H6.04	483447	484901	1455	56	787	1.124	0.16399999999999998	238	3	5	15	40	49	54	1	6	17	35	36	40	123.0	84.536	0.4552845528455284	0.03848797250859107	0.540893470790378	0.0	0
I	SPAC24H6.03	485960	488615	2358	47	577	0.515	0.102	241	1	2	6	15	22	22	0	19	23	27	30	30	242.0	102.629	0.19421487603305784	0.01993214588634436	0.2446988973706531	0.0	0
I	SPAC24H6.02c	488779	489350	528	18	94	0.903	0.165	87	16	16	21	24	24	24	4	5	8	23	24	24	57.0	107.955	0.3157894736842105	0.03409090909090909	0.17803030303030304	0.005	0
I	SPAC24H6.01c	490016	492011	1752	17	28	0.242	0.233	409	19	23	26	30	34	37	3	15	33	35	36	38	188.0	107.306	0.09042553191489362	0.009703196347031965	0.01598173515981735	0.605	1
I	SPAPB21F2.02	492461	497689	5064	112	2896	0.5589999999999999	0.051	257	12	30	42	43	43	43	11	15	19	21	22	29	556.0	109.795	0.2014388489208633	0.022116903633491312	0.5718799368088467	0.0	0
I	SPAPB21F2.03	498171	498730	519	10	81	0.593	0.262	136	0	7	13	16	18	18	5	9	12	12	13	13	42.0	80.925	0.2380952380952381	0.019267822736030827	0.15606936416184972	0.035	0
I	SPAC227.01c	499284	500405	1122	11	39	0.318	0.311	349	6	9	10	14	17	28	1	1	6	12	12	13	109.0	97.148	0.10091743119266056	0.00980392156862745	0.03475935828877005	0.59	1
I	SPAC227.19c	501117	501485	252	3	40	0.271	0.631	159	5	7	10	11	12	12	1	1	3	3	5	12	27.0	107.143	0.1111111111111111	0.011904761904761904	0.15873015873015872	0.62	1
I	SPAC227.02c	501767	502384	618	4	7	0.211	0.623	385	1	1	1	4	15	16	12	15	17	24	25	26	58.0	93.851	0.06896551724137931	0.0064724919093851144	0.011326860841423949	0.96	1
I	SPAC227.03c	502978	504093	1116	21	514	0.649	0.26	290	5	8	11	12	13	13	0	17	25	45	49	49	95.0	85.125	0.22105263157894736	0.01881720430107527	0.460573476702509	0.0	0
I	SPAC227.04	505053	505592	540	13	183	0.8109999999999999	0.47	254	4	12	22	35	35	35	0	3	10	11	12	12	57.0	105.556	0.2280701754385965	0.024074074074074074	0.3388888888888889	0.145	0
I	SPAC227.05	505984	506355	372	3	5	0.261	0.4920000000000001	183	8	12	12	12	22	31	0	11	14	17	22	27	34.0	91.398	0.08823529411764706	0.008064516129032258	0.013440860215053764	0.275	0
I	SPAC227.06	506543	507292	750	20	700	0.8959999999999999	0.249	187	11	11	13	23	24	29	0	7	7	13	13	14	67.0	89.333	0.29850746268656714	0.02666666666666667	0.9333333333333332	0.0	0
I	SPAC227.07c	508136	509691	1392	14	40	0.237	0.195	272	0	3	3	7	7	9	1	5	12	25	35	35	123.0	88.36200000000002	0.11382113821138212	0.010057471264367816	0.02873563218390805	0.225	0
I	SPAC227.08c	510669	511336	513	11	313	0.395	0.464	238	0	5	16	23	25	26	8	8	14	17	17	17	53.0	103.314	0.2075471698113208	0.02144249512670565	0.6101364522417154	0.735	1
I	SPAC227.09	511807	513060	1254	14	119	0.245	0.477	598	0	6	8	8	15	19	2	4	6	10	22	31	116.0	92.504	0.1206896551724138	0.011164274322169059	0.094896331738437	0.4	1
I	SPAC227.10	513831	514345	345	15	572	0.667	0.359	124	23	26	28	30	31	31	1	2	8	14	14	14	38.0	110.145	0.3947368421052632	0.043478260869565216	1.6579710144927535	0.04	0
I	SPAC227.11c	514552	515674	933	53	1722	1.141	0.29600000000000004	276	1	2	5	7	8	8	7	13	15	15	15	16	97.0	103.966	0.5463917525773195	0.056806002143622726	1.8456591639871385	0.0	0
I	SPAC227.12	515797	517247	1389	10	65	0.156	0.318	442	9	30	32	33	41	44	8	18	26	31	31	43	121.0	87.113	0.08264462809917356	0.007199424046076314	0.04679625629949604	0.95	1
I	SPAC227.13c	517865	518443	579	6	61	0.23	0.444	257	2	25	31	32	33	33	0	2	15	22	42	45	42.0	72.539	0.14285714285714285	0.010362694300518135	0.10535405872193436	0.185	0
I	SPAC227.14	520933	521721	708	23	1179	0.6509999999999999	0.138	98	3	8	22	53	76	100	0	1	5	9	19	20	49.0	69.209	0.4693877551020408	0.03248587570621469	1.6652542372881356	0.0	0
I	SPAC227.15	523246	525867	2622	51	2916	0.402	0.108	284	3	12	38	46	47	52	4	6	8	13	14	20	226.0	86.194	0.2256637168141593	0.01945080091533181	1.1121281464530892	0.005	0
I	SPAC227.16c	528003	528771	501	12	23	0.354	0.395	198	15	19	26	31	32	43	0	6	12	22	23	30	46.0	91.816	0.2608695652173913	0.02395209580838324	0.04590818363273453	0.71	1
I	SPAC227.17c	529801	530166	366	12	19	0.848	0.18	66	2	4	11	15	15	15	18	27	28	28	30	35	48.0	131.148	0.25	0.032786885245901634	0.05191256830601093	0.06	0
I	SPAC227.18	530522	531628	1107	20	29	0.518	0.406	449	2	5	12	15	23	25	3	10	19	22	22	31	94.0	84.914	0.2127659574468085	0.018066847335140017	0.026196928635953028	0.09	0
I	SPAC2F7.02c	532432	533409	978	20	652	0.594	0.243	238	1	4	7	15	21	21	1	3	13	19	25	27	85.0	86.912	0.2352941176470588	0.02044989775051125	0.6666666666666666	0.015	0
I	SPAC2F7.03c	534462	537725	3264	52	656	0.473	0.092	300	5	13	19	23	24	24	0	19	23	27	27	32	307.0	94.056	0.16938110749185667	0.01593137254901961	0.20098039215686275	0.015	0
I	SPAC2F7.04	538395	539847	1365	48	295	1.145	0.133	181	3	4	7	9	10	10	4	6	9	9	9	10	146.0	106.96	0.3287671232876712	0.035164835164835165	0.21611721611721613	0.0	0
I	SPAC2F7.05c	540125	541312	1188	7	76	0.195	0.421	500	4	7	14	22	22	27	1	2	9	10	10	10	104.0	87.542	0.0673076923076923	0.005892255892255892	0.06397306397306397	0.95	1
I	SPAC2F7.06c	542037	543557	1521	38	974	0.905	0.16399999999999998	250	4	7	12	13	13	13	3	14	18	22	22	22	145.0	95.332	0.2620689655172414	0.02498356344510191	0.6403681788297173	0.0	0
I	SPAC2F7.07c	544417	546240	1824	21	31	0.377	0.255	466	3	8	9	14	19	19	24	27	29	29	33	34	177.0	97.039	0.11864406779661014	0.011513157894736841	0.01699561403508772	0.535	1
I	SPAC2F7.08c	546664	548562	1899	65	2003	1.238	0.207	394	2	2	23	24	24	24	1	1	5	7	10	10	170.0	89.521	0.38235294117647056	0.03422854133754608	1.0547656661400735	0.0	0
I	SPAC2F7.09c	548768	550243	1476	22	50	0.521	0.173	255	0	1	5	9	9	9	2	3	4	6	8	8	158.0	107.046	0.13924050632911392	0.014905149051490513	0.03387533875338753	0.02	0
I	SPAC2F7.10	551011	552939	1929	37	246	0.6990000000000001	0.175	338	1	3	3	3	4	8	1	1	4	9	15	18	199.0	103.162	0.18592964824120606	0.01918092275790565	0.12752721617418353	0.0	0
I	SPAC2F7.11	556631	558220	1590	22	107	0.51	0.26	414	0	5	5	8	11	20	3	3	5	5	6	7	134.0	84.277	0.16417910447761194	0.013836477987421384	0.06729559748427673	0.025	0
I	SPAC2F7.13c	559317	560504	1188	4	9	0.115	0.414	492	1	12	17	19	22	22	4	5	6	6	8	11	101.0	85.01700000000002	0.0396039603960396	0.0033670033670033673	0.007575757575757577	1.0	1
I	SPAC2F7.14c	560978	561967	990	2	5	0.069	0.5579999999999999	552	2	2	5	5	5	7	3	6	8	12	12	12	102.0	103.03	0.0196078431372549	0.0020202020202020198	0.005050505050505051	1.0	1
I	SPAC2F7.15	564170	565034	777	19	88	0.735	0.282	219	1	3	11	11	17	21	4	6	9	10	11	11	75.0	96.525	0.2533333333333333	0.02445302445302445	0.11325611325611325	0.04	0
I	SPAC2F7.16c	565168	569277	4110	77	1314	0.597	0.122	501	3	9	9	10	11	15	1	8	13	19	20	21	392.0	95.377	0.19642857142857145	0.01873479318734793	0.3197080291970803	0.0	0
I	SPAC2F7.17	570236	571805	1191	22	167	0.4270000000000001	0.311	370	9	21	31	41	44	45	11	13	14	18	21	21	115.0	96.558	0.19130434782608696	0.01847187237615449	0.14021830394626364	0.055	0
I	SPAC13A11.01c	571994	574371	2334	33	481	0.388	0.102	238	4	17	17	17	19	19	14	41	48	50	50	50	243.0	104.113	0.13580246913580246	0.014138817480719794	0.2060839760068552	0.005	0
I	SPAC13A11.02c	575135	576622	1488	4	5	0.077	0.413	615	3	4	13	32	34	35	1	7	9	9	20	23	135.0	90.726	0.02962962962962963	0.0026881720430107533	0.003360215053763441	1.0	1
I	SPAC13A11.03	578521	579247	633	14	260	0.531	0.698	442	8	24	27	30	36	38	1	3	10	11	13	14	68.0	107.425	0.2058823529411765	0.022116903633491312	0.4107424960505529	0.505	1
I	SPAC13A11.04c	579720	581390	1350	39	459	0.6559999999999999	0.219	296	8	11	13	14	14	17	10	24	25	30	34	35	135.0	100.0	0.2888888888888889	0.028888888888888888	0.34	0.0	0
I	SPAC13A11.05	582492	584033	1542	33	887	0.617	0.095	146	4	10	11	12	23	29	5	12	14	21	25	26	129.0	83.65799999999999	0.2558139534883721	0.02140077821011673	0.5752269779507133	0.005	0
I	SPAC13A11.06	585597	587312	1716	43	5685	0.789	0.149	255	1	3	6	13	30	36	4	11	24	27	28	28	153.0	89.161	0.2810457516339869	0.02505827505827506	3.312937062937063	0.0	0
I	SPAC3H8.02	588925	590259	1335	17	27	0.387	0.227	303	1	1	1	3	24	27	5	8	13	13	14	14	125.0	93.633	0.136	0.012734082397003743	0.020224719101123598	0.22	0
I	SPAC3H8.03	591067	591555	318	10	138	0.629	0.28300000000000003	90	8	8	15	18	18	18	2	4	7	26	27	27	32.0	100.629	0.3125	0.031446540880503145	0.4339622641509434	0.035	0
I	SPAC3H8.04	592743	593759	1017	21	944	0.67	0.327	333	1	2	4	8	10	13	1	3	7	12	12	14	113.0	111.111	0.18584070796460175	0.02064896755162242	0.928220255653884	0.03	0
I	SPAC3H8.05c	593977	597277	3222	48	122	0.4370000000000001	0.093	301	5	6	6	10	10	12	2	7	8	13	16	17	313.0	97.145	0.15335463258785942	0.0148975791433892	0.03786468032278088	0.01	0
I	SPAC3H8.06	598916	600184	1269	14	184	0.368	0.593	752	1	1	1	2	3	6	4	5	8	11	13	27	94.0	74.074	0.14893617021276595	0.01103230890464933	0.1449960598896769	0.525	1
I	SPAC3H8.07c	600883	601485	510	16	98	0.889	0.21	107	3	10	13	17	17	18	11	16	17	19	23	26	53.0	103.922	0.3018867924528302	0.031372549019607836	0.19215686274509805	0.0	0
I	SPAC3H8.08c	602060	603751	1692	35	363	0.718	0.131	222	2	5	19	22	23	26	7	7	12	16	16	19	173.0	102.246	0.2023121387283237	0.02068557919621749	0.21453900709219856	0.0	0
I	SPAC3H8.09c	604496	606849	2217	53	1603	0.845	0.087	193	5	6	9	15	17	22	0	1	1	9	15	21	252.0	113.667	0.21031746031746032	0.02390617952187641	0.7230491655390167	0.0	0
I	SPAC3H8.10	608992	610159	861	3	8	0.102	0.611	526	12	37	37	42	46	49	2	3	5	17	18	18	86.0	99.884	0.034883720930232565	0.003484320557491289	0.009291521486643438	0.99	1
I	SPAC1F3.01	610886	613277	2334	20	581	0.312	0.5329999999999999	1245	12	21	24	26	26	26	4	9	11	15	16	18	235.0	100.686	0.0851063829787234	0.00856898029134533	0.24892887746358186	0.63	1
I	SPAC1F3.02c	613498	616848	3351	55	333	0.6629999999999999	0.08900000000000001	299	5	8	8	13	13	13	0	0	0	0	1	1	338.0	100.865	0.16272189349112426	0.016413011041480154	0.09937332139659803	0.0	0
I	SPAC1F3.03	617844	620996	3015	18	266	0.252	0.29600000000000004	893	15	18	18	18	21	22	2	4	6	8	13	13	283.0	93.864	0.0636042402826855	0.005970149253731343	0.08822553897180763	0.245	0
I	SPAC1F3.04c	621189	622191	867	16	72	0.816	0.39	338	3	4	6	6	7	8	17	27	27	28	30	33	80.0	92.272	0.2	0.01845444059976932	0.08304498269896192	0.035	0
I	SPAC1F3.05	623272	625086	1533	33	1710	0.6890000000000001	0.119	183	2	19	23	24	41	44	1	4	7	7	11	11	138.0	90.02	0.2391304347826087	0.021526418786692758	1.1154598825831703	0.0	0
I	SPAC1F3.06c	625430	631303	5874	96	3126	0.569	0.076	447	1	5	10	11	13	13	16	31	32	33	33	34	604.0	102.826	0.15894039735099338	0.01634320735444331	0.5321756894790602	0.0	0
I	SPAC1F3.07c	631556	632841	1212	12	52	0.318	0.278	337	10	22	27	29	34	34	0	8	11	25	31	34	108.0	89.109	0.1111111111111111	0.0099009900990099	0.0429042904290429	0.55	1
I	SPAC1F3.08c	633148	633474	327	8	175	0.913	0.425	139	33	41	43	43	43	45	15	42	48	50	52	56	37.0	113.15	0.21621621621621626	0.024464831804281342	0.5351681957186545	0.2	0
I	SPAC1F3.09	634937	636959	1686	54	2683	0.992	0.081	136	13	14	21	32	37	39	1	4	7	7	9	11	155.0	91.934	0.34838709677419355	0.03202846975088968	1.5913404507710558	0.0	0
I	SPAC1F3.10c	637023	639311	2289	26	46	0.378	0.218	500	2	9	13	18	20	22	12	12	12	16	17	23	239.0	104.412	0.1087866108786611	0.011358671909130624	0.020096111839231105	0.4	1
I	SPAC1D4.01	639411	640175	765	18	825	0.741	0.165	126	12	13	13	15	16	16	0	2	3	12	12	19	81.0	105.882	0.2222222222222222	0.023529411764705882	1.0784313725490196	0.0	0
I	SPAC1D4.02c	640399	641627	1038	26	233	0.667	0.258	268	1	2	4	7	19	20	8	10	19	20	20	20	98.0	94.412	0.2653061224489796	0.02504816955684008	0.22447013487475914	0.005	0
I	SPAC1D4.03c	641885	643512	1542	27	77	0.504	0.349	538	1	8	10	10	17	19	8	8	8	14	24	24	164.0	106.355	0.16463414634146342	0.017509727626459144	0.049935149156939036	0.045	0
I	SPAC1D4.05c	646593	647808	1164	25	242	0.809	0.339	395	5	8	8	8	9	9	2	12	20	21	22	33	106.0	91.065	0.2358490566037736	0.02147766323024055	0.20790378006872853	0.055	0
I	SPAC1D4.04	644711	646377	1584	5	23	0.108	0.47	744	18	28	30	39	39	39	1	7	10	11	11	21	143.0	90.278	0.03496503496503497	0.0031565656565656565	0.014520202020202018	0.995	1
I	SPAC1D4.06c	648301	649393	921	38	96	1.455	0.14	129	3	11	21	23	24	28	2	13	20	23	28	28	86.0	93.377	0.4418604651162791	0.04125950054288816	0.10423452768729642	0.0	0
I	SPAC1D4.08	650488	651848	714	0	0	0.0	1.0	714	5	11	12	13	15	16	5	5	6	9	13	22	61.0	85.434	0.0	0.0	0.0	0.9239404761904763	1
I	SPAC1D4.09c	652359	653234	723	17	96	0.515	0.337	244	6	7	7	7	7	7	17	24	32	32	37	37	62.0	85.75399999999998	0.27419354838709675	0.02351313969571231	0.13278008298755187	0.065	0
I	SPAC1D4.10	653774	656240	2430	18	52	0.177	0.362	879	0	6	21	23	24	25	2	8	8	10	12	13	236.0	97.119	0.07627118644067797	0.007407407407407408	0.02139917695473251	0.985	1
I	SPAC1D4.11c	656760	658832	2073	46	399	0.551	0.105	218	0	0	4	4	4	4	1	2	2	3	7	35	185.0	89.243	0.24864864864864866	0.02219006271104679	0.19247467438494936	0.0	0
I	SPAC1D4.12	664782	667100	2319	14	170	0.165	0.13699999999999998	317	1	3	5	8	12	22	2	24	27	33	35	35	215.0	92.712	0.06511627906976744	0.0060370849504096605	0.07330746011211729	0.98	1
I	SPAC1D4.13	668153	669175	1023	30	223	0.772	0.207	212	2	7	16	18	21	21	6	17	18	34	37	37	103.0	100.684	0.2912621359223301	0.029325513196480937	0.2179863147605083	0.0	0
I	SPAC1D4.14	670379	675320	4887	29	182	0.124	0.17600000000000002	860	3	6	7	13	24	27	0	1	4	5	6	11	458.0	93.718	0.06331877729257641	0.005934110906486597	0.037241661551053816	0.84	1
I	SPAC22F3.13	675539	678238	2700	57	1877	0.703	0.102	276	1	2	4	4	4	4	18	23	25	27	35	45	269.0	99.63	0.21189591078066916	0.021111111111111112	0.6951851851851852	0.0	0
I	SPAC22F3.12c	680176	681621	1446	29	410	0.69	0.149	216	1	3	11	17	19	20	3	8	8	12	19	20	154.0	106.501	0.18831168831168832	0.020055325034578148	0.2835408022130014	0.0	0
I	SPAC22F3.11c	682874	683446	456	12	69	0.647	0.338	154	7	21	36	42	45	45	14	22	36	40	42	45	32.0	70.175	0.375	0.02631578947368421	0.1513157894736842	0.01	0
I	SPAC22F3.10c	684010	686270	2010	28	45	0.373	0.131	264	5	16	22	30	31	41	4	21	22	22	22	22	196.0	97.512	0.14285714285714285	0.013930348258706468	0.022388059701492536	0.015	0
I	SPAC22F3.09c	686593	688730	1974	20	93	0.267	0.267	527	33	53	57	59	60	61	0	1	6	30	32	36	193.0	97.771	0.10362694300518134	0.010131712259371834	0.047112462006079034	0.625	1
I	SPAC22F3.08c	689483	690928	1446	25	97	0.568	0.16	231	5	25	28	29	29	30	0	8	12	14	16	25	139.0	96.127	0.17985611510791366	0.017289073305670817	0.06708160442600276	0.005	0
I	SPAC22F3.07c	691530	691984	357	6	28	0.449	0.269	96	9	20	23	25	26	29	4	5	10	13	15	19	38.0	106.443	0.15789473684210525	0.01680672268907563	0.0784313725490196	0.045	0
I	SPAC22F3.15	692567	693061	372	11	506	0.799	0.266	99	6	20	24	25	32	33	1	6	8	12	13	18	40.0	107.527	0.275	0.02956989247311828	1.3602150537634408	0.035	0
I	SPAC22F3.06c	693831	697034	3204	50	106	0.575	0.081	261	0	5	7	13	20	22	8	15	15	18	20	20	333.0	103.933	0.15015015015015015	0.01560549313358302	0.033083645443195996	0.005	0
I	SPAC22F3.05c	697291	698068	561	5	8	0.252	0.433	243	13	18	18	21	22	23	2	5	7	9	11	12	53.0	94.474	0.09433962264150944	0.008912655971479501	0.0142602495543672	0.405	1
I	SPAC22F3.04	698033	702755	4464	71	1161	0.551	0.069	310	2	3	6	6	8	8	2	9	18	19	21	22	454.0	101.703	0.15638766519823788	0.015905017921146954	0.2600806451612903	0.0	0
I	SPAC22F3.03c	703789	706828	2436	42	1151	0.5820000000000001	0.174	424	11	19	21	29	29	29	3	4	6	8	18	18	257.0	105.501	0.16342412451361868	0.017241379310344827	0.472495894909688	0.0	0
I	SPAC22F3.02	706844	707473	630	8	753	0.51	0.449	283	0	3	6	16	16	17	0	5	15	24	24	25	67.0	106.349	0.11940298507462685	0.012698412698412698	1.1952380952380952	0.43	1
I	SPAC1296.01c	708055	710023	1629	23	57	0.446	0.172	280	4	12	12	12	12	15	3	4	6	15	20	20	145.0	89.012	0.15862068965517245	0.014119091467157766	0.03499079189686925	0.01	0
I	SPAC1296.02	711301	712150	495	8	13	0.353	0.547	271	13	20	22	28	36	39	3	6	9	9	11	16	41.0	82.82799999999997	0.1951219512195122	0.016161616161616158	0.026262626262626262	0.23	0
I	SPAC1296.03c	712491	714014	1524	51	14172	1.206	0.198	302	4	7	11	14	14	16	0	0	1	2	8	9	148.0	97.113	0.34459459459459457	0.03346456692913386	9.299212598425195	0.0	0
I	SPAC1296.04	715480	716621	747	15	68	0.465	0.269	201	0	13	19	21	29	44	0	1	2	6	12	15	66.0	88.353	0.2272727272727273	0.02008032128514056	0.09103078982597054	0.01	0
I	SPAC1296.05c	716940	717804	777	42	2354	1.836	0.156	121	0	1	3	4	5	10	11	20	23	25	30	40	90.0	115.83	0.4666666666666667	0.054054054054054064	3.0296010296010296	0.0	0
I	SPAPJ696.01c	721617	723425	1650	39	959	0.733	0.159	262	7	15	15	16	16	17	1	3	12	17	18	20	168.0	101.818	0.23214285714285715	0.02363636363636364	0.5812121212121212	0.0	0
I	SPAC1296.06	719447	721410	1755	23	66	0.396	0.14800000000000002	259	7	11	12	14	15	30	7	15	17	20	22	23	188.0	107.123	0.12234042553191488	0.013105413105413105	0.037606837606837605	0.08	0
I	SPAPJ696.02	724289	725720	1293	22	744	0.539	0.15	194	15	20	33	56	58	61	4	7	9	12	15	17	108.0	83.527	0.2037037037037037	0.017014694508894045	0.5754060324825986	0.0	0
I	SPAC22G7.01c	726081	728076	1797	41	2948	0.778	0.097	175	3	4	7	8	8	8	2	13	22	22	23	28	163.0	90.707	0.25153374233128833	0.022815804117974403	1.6405119643850865	0.0	0
I	SPAC22G7.02	728420	731706	2973	47	497	0.507	0.13699999999999998	407	14	35	39	39	39	40	3	5	15	17	19	22	292.0	98.217	0.16095890410958905	0.01580894719138917	0.16717120753447695	0.005	0
I	SPAC22G7.03	731938	732648	711	41	1132	2.209	0.17	121	4	7	9	11	13	13	3	10	12	16	17	18	73.0	102.672	0.5616438356164384	0.057665260196905765	1.5921237693389592	0.0	0
I	SPAC22G7.04	732880	736465	3267	53	177	0.485	0.115	377	8	10	24	24	24	25	1	3	3	3	4	4	328.0	100.398	0.16158536585365854	0.016222834404652588	0.054178145087235986	0.005	0
I	SPAC22G7.05	736797	738720	1797	12	24	0.202	0.233	418	5	8	12	12	14	15	3	23	28	43	43	44	200.0	111.297	0.06	0.00667779632721202	0.01335559265442404	0.935	1
I	SPAC22G7.06c	739300	746034	6735	187	1206	0.835	0.033	223	5	10	24	25	26	26	5	6	25	51	54	54	612.0	90.869	0.3055555555555556	0.027765404602821085	0.17906458797327393	0.0	0
I	SPAC22G7.07c	747143	748402	1260	44	1495	0.924	0.2	252	3	4	7	11	16	18	6	8	9	23	35	39	135.0	107.143	0.32592592592592595	0.03492063492063492	1.1865079365079363	0.0	0
I	SPAC22G7.08	749930	751588	1542	60	2008	1.01	0.117	180	1	3	9	12	17	28	0	5	6	7	7	8	153.0	99.222	0.392156862745098	0.03891050583657588	1.302204928664073	0.0	0
I	SPAC22G7.09c	751673	753210	1278	9	283	0.147	0.246	314	0	4	13	17	18	24	2	9	23	24	25	30	98.0	76.682	0.09183673469387756	0.007042253521126761	0.2214397496087637	0.905	1
I	SPAC22G7.10	753704	754830	1035	19	125	0.395	0.353	365	20	34	40	41	41	41	4	9	12	17	28	33	82.0	79.227	0.23170731707317074	0.018357487922705317	0.12077294685990338	0.685	1
I	SPAC22G7.11c	755080	755502	423	19	2067	1.094	0.21	89	6	12	18	20	20	39	1	8	15	23	29	30	39.0	92.199	0.4871794871794872	0.04491725768321513	4.886524822695035	0.005	0
I	SPAC4G8.02c	756598	757085	213	2	12	0.096	0.596	127	6	12	14	28	29	36	7	16	19	26	28	35	25.0	117.371	0.08	0.009389671361502348	0.056338028169014086	0.93	1
I	SPAC4G8.03c	758208	760550	2343	47	4679	0.466	0.122	287	2	3	7	12	21	22	3	4	9	10	13	19	249.0	106.274	0.18875502008032127	0.020059752454118653	1.9970123772940676	0.0	0
I	SPAC4G8.04	767709	770090	2319	38	263	0.444	0.135	314	0	0	9	13	17	20	2	6	13	16	17	18	222.0	95.731	0.17117117117117114	0.016386373436826217	0.11341095299698145	0.005	0
I	SPAC4G8.05	770623	772323	1701	26	555	0.428	0.194	330	16	32	38	43	43	43	1	3	4	6	12	16	153.0	89.947	0.16993464052287582	0.01528512639623751	0.3262786596119929	0.025	0
I	SPAC4G8.06c	772673	773929	1257	38	1568	0.8590000000000001	0.093	117	1	5	8	8	9	10	9	10	16	17	18	22	140.0	111.376	0.2714285714285714	0.030230708035003974	1.2474144789180588	0.0	0
I	SPAC4G8.07c	774000	776013	1584	36	972	0.54	0.179	283	10	16	19	24	29	31	12	13	37	46	50	54	165.0	104.167	0.21818181818181814	0.022727272727272728	0.6136363636363636	0.01	0
I	SPAC4G8.08	777259	778283	816	28	1193	0.8959999999999999	0.151	123	4	12	13	16	19	19	6	8	9	9	9	13	82.0	100.49	0.3414634146341464	0.03431372549019608	1.4620098039215683	0.0	0
I	SPAC4G8.09	778532	781156	2625	32	66	0.354	0.285	748	1	6	6	11	14	20	6	19	20	21	23	24	279.0	106.286	0.11469534050179213	0.01219047619047619	0.025142857142857144	0.27	0
I	SPAC4G8.11c	782142	783144	804	15	18	0.44	0.15	121	0	0	1	1	3	4	0	5	8	18	23	30	85.0	105.721	0.17647058823529413	0.018656716417910446	0.022388059701492536	0.015	0
I	SPAC4G8.10	781487	782035	549	3	8	0.168	0.415	228	4	24	29	29	32	35	0	2	4	6	8	18	55.0	100.182	0.054545454545454536	0.00546448087431694	0.014571948998178506	0.865	1
I	SPAC4G8.12c	784675	786563	1602	13	70	0.192	0.399	639	4	6	7	13	25	26	16	28	35	40	41	41	178.0	111.111	0.07303370786516854	0.008114856429463172	0.04369538077403246	0.955	1
I	SPAC4G8.13c	787119	789164	2046	61	1135	0.959	0.13	265	9	13	15	16	16	17	3	6	11	12	17	19	198.0	96.774	0.3080808080808081	0.029814271749755625	0.5547409579667644	0.0	0
I	SPAC16C9.01c	790884	792168	1086	28	374	0.665	0.106	115	10	13	15	17	17	21	5	15	24	25	29	33	100.0	92.081	0.28	0.02578268876611418	0.3443830570902394	0.0	0
I	SPAC16C9.02c	792689	793760	924	30	2696	0.906	0.136	126	4	11	17	20	23	25	8	10	17	19	39	39	85.0	91.991	0.35294117647058826	0.032467532467532464	2.9177489177489178	0.0	0
I	SPAC16C9.03	795084	796580	1497	8	9	0.17	0.279	417	2	11	23	26	26	32	3	3	6	6	6	6	148.0	98.864	0.054054054054054064	0.005344021376085505	0.006012024048096192	0.975	1
I	SPAC16C9.04c	796993	798600	1470	12	18	0.248	0.448	659	2	14	16	16	16	17	2	6	8	10	10	11	138.0	93.878	0.08695652173913042	0.00816326530612245	0.012244897959183671	0.275	0
I	SPAC16C9.05	799550	800764	1215	7	15	0.212	0.358	435	3	12	15	22	22	22	1	4	25	26	29	31	118.0	97.119	0.059322033898305086	0.005761316872427985	0.012345679012345678	0.95	1
I	SPAC16C9.06c	801310	804087	2778	27	381	0.413	0.184	510	5	11	11	11	11	11	7	10	23	25	27	29	269.0	96.832	0.10037174721189593	0.009719222462203024	0.13714902807775378	0.155	0
I	SPAC16C9.07	804996	807506	2511	37	223	0.812	0.179	450	1	2	30	34	34	35	2	8	9	10	11	12	267.0	106.332	0.13857677902621726	0.014735165272799682	0.08880923934687375	0.04	0
I	SPAC2G11.02	808028	812042	3957	33	48	0.336	0.095	374	5	6	10	10	12	14	3	4	5	5	5	5	461.0	116.502	0.07158351409978309	0.008339651250947688	0.012130401819560271	0.845	1
I	SPAC2G11.03c	812107	813970	1677	10	17	0.215	0.434	728	2	4	6	7	8	8	7	8	10	12	12	13	159.0	94.812	0.06289308176100629	0.005963029218843173	0.010137149672033392	0.38	1
I	SPAC2G11.04	814451	815356	906	15	166	0.669	0.158	143	2	2	4	5	5	5	1	2	3	3	3	3	91.0	100.442	0.16483516483516486	0.016556291390728478	0.18322295805739516	0.005	0
I	SPAC2G11.05c	815515	817620	2106	39	4158	0.7859999999999999	0.157	331	0	2	2	3	3	9	3	6	22	22	23	23	247.0	117.284	0.15789473684210525	0.018518518518518517	1.9743589743589745	0.005	0
I	SPAC2G11.06	818117	819650	1299	12	15	0.28	0.253	328	1	17	20	21	22	23	6	17	23	24	24	26	127.0	97.768	0.09448818897637797	0.009237875288683604	0.011547344110854505	0.28	0
I	SPAC2G11.07c	820163	821704	1245	23	230	0.53	0.29600000000000004	369	1	6	16	16	19	20	5	33	43	44	44	52	109.0	87.55	0.21100917431192664	0.018473895582329317	0.1847389558232932	0.03	0
I	SPAC2G11.08c	822332	822849	459	3	3	0.195	0.451	207	2	2	11	11	12	12	3	12	17	53	54	56	35.0	76.253	0.08571428571428573	0.006535947712418301	0.006535947712418301	0.465	1
I	SPAC2G11.09	823739	826229	2382	57	713	0.77	0.1	238	4	5	11	27	27	28	3	4	7	8	12	13	239.0	100.336	0.2384937238493724	0.02392947103274559	0.29932829554995805	0.0	0
I	SPAC2G11.10c	826538	828011	1206	27	199	0.591	0.132	159	1	3	4	8	11	13	4	12	26	29	44	45	104.0	86.235	0.25961538461538464	0.022388059701492536	0.16500829187396351	0.015	0
I	SPAC2G11.11c	829214	831499	2160	23	174	0.324	0.224	484	1	16	21	29	37	39	3	13	25	25	26	28	196.0	90.741	0.1173469387755102	0.010648148148148148	0.08055555555555556	0.86	1
I	SPAC2G11.12	832027	836013	3987	55	210	0.39	0.087	345	6	20	27	27	28	28	2	13	14	16	16	20	396.0	99.323	0.1388888888888889	0.01379483320792576	0.0526711813393529	0.01	0
I	SPAC2G11.13	836383	837972	1590	47	1757	0.958	0.126	201	0	19	22	25	26	26	2	9	12	13	17	18	147.0	92.453	0.3197278911564626	0.029559748427672963	1.1050314465408806	0.0	0
I	SPAC2G11.14	838320	841387	2940	23	96	0.21	0.16699999999999998	492	12	18	26	28	39	39	2	4	6	7	11	13	296.0	100.68	0.0777027027027027	0.007823129251700681	0.0326530612244898	0.925	1
I	SPAC2G11.15c	841572	842490	720	22	135	0.772	0.19	137	2	4	4	4	5	5	3	14	30	35	43	48	76.0	105.556	0.2894736842105263	0.030555555555555555	0.1875	0.0	0
I	SPAC521.02	843233	844084	852	48	2422	1.977	0.268	228	5	11	15	24	28	36	3	5	6	14	17	20	78.0	91.549	0.6153846153846154	0.056338028169014086	2.8427230046948355	0.0	0
I	SPAC521.03	845145	845924	780	23	229	0.95	0.14400000000000002	112	5	22	32	35	38	40	6	8	13	14	16	19	76.0	97.436	0.3026315789473684	0.029487179487179487	0.2935897435897436	0.005	0
I	SPAC521.04c	846331	848976	2646	79	1834	1.033	0.09	237	5	7	11	15	16	25	1	24	42	43	46	51	219.0	82.766	0.3607305936073059	0.029856386999244137	0.6931216931216931	0.0	0
I	SPAC521.05	849520	850122	603	12	263	0.682	0.3	181	2	10	32	34	38	38	1	12	19	19	19	19	41.0	67.993	0.2926829268292683	0.01990049751243781	0.4361525704809287	0.005	0
I	SPAC23G3.01	850676	854346	3633	16	17	0.14	0.35	1270	10	15	28	31	32	55	2	7	11	14	15	16	334.0	91.935	0.04790419161676647	0.004404073768235618	0.0046793283787503435	0.99	1
I	SPAC23G3.02c	854523	869527	14775	240	5866	0.438	0.031	451	5	7	9	9	10	10	1	16	16	20	24	30	1633.0	110.525	0.14696876913655849	0.016243654822335026	0.3970219966159053	0.015	0
I	SPAC23G3.03	871025	872320	1296	35	3134	0.915	0.1	129	0	6	22	26	40	42	0	5	10	19	19	23	114.0	87.963	0.30701754385964913	0.027006172839506168	2.41820987654321	0.005	0
I	SPAC23G3.04	873167	873751	585	23	1028	1.258	0.238	139	4	6	27	29	32	33	6	6	9	10	14	25	49.0	83.76100000000002	0.4693877551020408	0.039316239316239315	1.7572649572649572	0.015	0
I	SPAC23G3.05c	874532	875563	1032	39	699	1.172	0.132	136	3	5	6	10	15	18	9	35	40	40	53	54	110.0	106.589	0.3545454545454545	0.0377906976744186	0.6773255813953488	0.0	0
I	SPAC23G3.06	876947	878582	1527	14	165	0.244	0.266	406	2	10	17	22	26	32	1	8	11	14	19	22	136.0	89.064	0.10294117647058824	0.0091683038637852	0.10805500982318272	0.905	1
I	SPAC23G3.07c	879214	880189	825	23	576	0.6709999999999999	0.155	128	1	8	10	12	12	13	1	4	10	20	26	28	78.0	94.545	0.2948717948717949	0.02787878787878788	0.6981818181818182	0.0	0
I	SPAC23G3.08c	881023	883650	2628	80	902	0.88	0.07	183	3	9	12	17	23	24	1	2	5	15	16	16	281.0	106.925	0.2846975088967972	0.030441400304413998	0.3432267884322679	0.0	0
I	SPAC23G3.09	884445	885542	1098	12	21	0.28	0.353	388	8	17	19	20	26	29	2	6	10	11	11	12	99.0	90.164	0.12121212121212123	0.01092896174863388	0.01912568306010929	0.795	1
I	SPAC23G3.10c	885895	887172	1278	6	15	0.123	0.412	527	5	6	12	14	16	27	8	13	25	25	26	26	135.0	105.634	0.04444444444444445	0.004694835680751174	0.011737089201877934	0.99	1
I	SPAC23G3.11	887661	889033	1266	8	10	0.145	0.48	608	12	24	33	33	33	34	4	15	18	23	28	35	139.0	109.795	0.05755395683453238	0.00631911532385466	0.007898894154818325	0.96	1
I	SPAC23G3.12c	889130	892120	2991	108	2098	0.939	0.062	184	4	5	5	5	8	28	13	19	22	28	33	35	275.0	91.942	0.3927272727272727	0.036108324974924784	0.7014376462721498	0.0	0
I	SPAC22H12.01c	893719	894423	705	51	934	1.998	0.14800000000000002	104	2	2	9	10	20	34	24	35	43	46	49	50	69.0	97.872	0.7391304347826086	0.07234042553191489	1.324822695035461	0.0	0
I	SPAC22H12.02	895366	896401	726	24	42	0.63	0.231	168	2	6	24	29	43	53	1	7	18	23	25	41	73.0	100.551	0.3287671232876712	0.033057851239669415	0.05785123966942149	0.035	0
I	SPAC22H12.03	896877	897767	813	24	51	0.7040000000000001	0.153	124	1	13	16	22	23	25	16	33	43	43	44	46	93.0	114.391	0.25806451612903225	0.029520295202952032	0.06273062730627306	0.0	0
I	SPAC22H12.04c	898191	898949	759	19	307	0.67	0.281	213	10	21	40	41	44	47	11	24	27	36	40	44	67.0	88.274	0.2835820895522388	0.025032938076416336	0.4044795783926219	0.0	0
I	SPAC22H12.05c	899567	901753	2187	58	798	0.66	0.155	338	2	6	11	14	17	26	2	8	9	10	16	16	240.0	109.739	0.2416666666666667	0.026520347508001828	0.3648834019204389	0.0	0
I	SPAC1687.01	903101	903676	378	3	5	0.131	0.474	179	4	8	14	15	16	17	3	5	19	19	20	22	33.0	87.302	0.09090909090909093	0.007936507936507936	0.013227513227513229	0.8	1
I	SPAC1687.02	904266	905132	816	10	19	0.292	0.207	169	3	4	4	4	4	9	3	3	3	3	7	10	95.0	116.422	0.10526315789473684	0.012254901960784314	0.0232843137254902	0.375	1
I	SPAC1687.03c	905129	906355	1029	9	13	0.21	0.7040000000000001	724	2	2	2	3	6	6	19	22	30	32	33	33	92.0	89.40700000000002	0.09782608695652174	0.008746355685131196	0.012633624878522836	0.935	1
I	SPAC1687.04	906884	908433	1506	17	122	0.326	0.242	364	6	18	21	27	27	27	0	12	12	14	15	15	135.0	89.641	0.1259259259259259	0.011288180610889776	0.08100929614873838	0.44	1
I	SPAC1687.05	908839	911074	2184	75	5421	1.147	0.101	220	0	3	3	5	6	6	8	16	19	43	49	52	199.0	91.117	0.3768844221105528	0.034340659340659344	2.482142857142857	0.0	0
I	SPAC1687.06c	911274	911678	405	19	755	1.675	0.264	107	8	16	29	37	39	40	24	33	40	45	45	61	32.0	79.012	0.59375	0.04691358024691358	1.8641975308641976	0.0	0
I	SPAC1687.07	913657	914031	375	5	173	0.473	0.5329999999999999	200	2	2	7	9	12	18	1	7	9	13	13	15	34.0	90.667	0.14705882352941174	0.013333333333333334	0.4613333333333333	0.045	0
I	SPAC1687.08	914328	914618	291	10	41	1.275	0.302	88	1	7	8	10	24	25	2	21	33	35	38	38	34.0	116.838	0.29411764705882354	0.03436426116838488	0.14089347079037803	0.015	0
I	SPAC1687.09	915092	919231	4140	74	1119	0.591	0.081	335	0	15	28	31	31	33	3	6	7	18	22	23	379.0	91.546	0.19525065963060687	0.017874396135265702	0.2702898550724638	0.005	0
I	SPAC1687.10	919973	922010	1986	38	1079	0.519	0.159	315	5	13	16	19	21	25	4	5	6	6	6	6	214.0	107.754	0.17757009345794392	0.019133937562940583	0.5433031218529708	0.0	0
I	SPAC1687.11	922314	924960	2409	7	7	0.065	0.35200000000000004	847	18	19	24	27	28	28	2	9	14	18	23	27	234.0	97.136	0.02991452991452992	0.0029057700290577005	0.0029057700290577005	1.0	1
I	SPAC1687.12c	925212	926245	819	26	165	0.6970000000000001	0.217	178	2	10	10	10	11	11	15	17	19	19	20	24	72.0	87.912	0.3611111111111111	0.031746031746031744	0.20146520146520147	0.03	0
I	SPAC1687.13c	926501	927571	900	16	642	0.404	0.173	156	4	12	15	18	20	20	7	8	13	13	13	29	85.0	94.444	0.18823529411764706	0.017777777777777778	0.7133333333333334	0.005	0
I	SPAC1687.14c	928213	928443	231	3	8	0.342	0.537	124	0	2	6	7	10	12	0	0	3	18	22	28	17.0	73.593	0.17647058823529413	0.012987012987012988	0.03463203463203463	0.215	0
I	SPAC1687.23c	929159	929473	315	26	1803	2.28	0.238	75	16	20	22	22	22	27	3	15	45	48	51	54	38.0	120.635	0.6842105263157895	0.08253968253968254	5.723809523809524	0.005	0
I	SPAC1687.15	929939	931631	1164	50	1259	0.846	0.08199999999999999	95	4	36	47	59	70	71	12	28	34	51	54	56	102.0	87.62899999999998	0.4901960784313725	0.0429553264604811	1.081615120274914	0.0	0
I	SPAC1687.16c	933052	933954	903	44	1698	1.306	0.096	87	1	4	5	7	20	24	9	27	42	46	48	49	85.0	94.131	0.5176470588235295	0.048726467331118496	1.8803986710963456	0.0	0
I	SPAC1687.17c	935249	935989	573	18	1932	0.62	0.195	112	0	2	14	18	45	48	8	10	13	17	18	18	66.0	115.183	0.2727272727272727	0.031413612565445025	3.3717277486910997	0.015	0
I	SPAC1687.18c	936271	938107	1680	26	148	0.316	0.16399999999999998	275	6	11	15	16	16	20	11	18	18	20	23	27	193.0	114.881	0.13471502590673576	0.015476190476190475	0.0880952380952381	0.085	0
I	SPAC1687.19c	938448	939759	1215	30	1159	0.463	0.147	178	1	6	14	15	19	19	17	18	18	19	19	19	98.0	80.658	0.30612244897959184	0.02469135802469136	0.9539094650205762	0.01	0
I	SPAC1687.20c	939871	941889	2019	14	20	0.149	0.212	429	16	23	25	27	29	29	11	15	20	23	30	36	232.0	114.908	0.0603448275862069	0.006934125804853889	0.009905894006934124	0.825	1
I	SPAC1687.21	942240	943166	630	29	855	0.764	0.175	110	0	0	4	5	5	5	3	5	10	14	15	17	58.0	92.063	0.5	0.046031746031746035	1.3571428571428572	0.0	0
I	SPAC1687.22c	943625	945927	2199	46	598	0.498	0.113	248	5	10	11	15	18	18	0	0	8	11	17	25	217.0	98.681	0.2119815668202765	0.020918599363346974	0.2719417917235107	0.0	0
I	SPAC222.03c	947964	948581	270	15	80	0.6940000000000001	0.196	53	9	15	19	31	43	48	5	22	30	49	50	52	34.0	125.926	0.4411764705882353	0.05555555555555555	0.2962962962962963	0.005	0
I	SPAC222.19	949646	950047	354	2	2	0.12	0.596	211	0	43	46	54	55	60	3	4	4	17	21	22	39.0	110.169	0.05128205128205128	0.005649717514124294	0.005649717514124294	0.925	1
I	SPAC222.04c	950298	950651	354	2	2	0.14	0.6809999999999999	241	1	2	3	4	21	35	14	28	29	31	31	33	36.0	101.695	0.05555555555555555	0.005649717514124294	0.005649717514124294	0.895	1
I	SPAC222.05c	951054	952603	1491	21	79	0.332	0.318	474	1	2	16	16	16	54	1	5	21	21	21	26	145.0	97.25	0.14482758620689656	0.014084507042253518	0.052984574111334684	0.05	0
I	SPAC222.06	953113	954074	909	5	5	0.133	0.378	344	3	19	22	23	24	24	4	6	8	9	13	13	86.0	94.609	0.05813953488372092	0.005500550055005501	0.005500550055005501	0.915	1
I	SPAC222.07c	954355	956474	1920	47	708	0.5579999999999999	0.086	166	0	4	5	6	6	8	2	7	9	10	10	16	202.0	105.208	0.2326732673267327	0.024479166666666663	0.36875	0.005	0
I	SPAC222.08c	957646	958350	705	20	41	0.765	0.348	245	3	5	9	11	16	17	2	9	20	31	32	42	56.0	79.433	0.35714285714285715	0.02836879432624113	0.05815602836879433	0.005	0
I	SPAC222.09	960061	962113	1863	15	48	0.209	0.191	356	0	8	17	18	29	36	3	12	15	16	16	16	145.0	77.831	0.10344827586206896	0.008051529790660225	0.025764895330112718	0.89	1
I	SPAC222.10c	962437	964434	1998	12	36	0.16699999999999998	0.602	1202	7	17	20	21	21	22	1	2	14	17	18	23	197.0	98.599	0.06091370558375635	0.006006006006006006	0.018018018018018014	0.95	1
I	SPAC222.11	966430	967368	939	20	32	0.5920000000000001	0.272	255	1	1	17	19	25	39	2	2	2	5	11	12	85.0	90.522	0.2352941176470588	0.021299254526091587	0.034078807241746535	0.635	1
I	SPAC222.17	967865	968205	270	5	69	0.406	0.344	93	8	8	8	13	13	14	6	16	18	22	23	24	18.0	66.667	0.2777777777777778	0.018518518518518517	0.25555555555555554	0.065	0
I	SPAC222.12c	968783	970360	1578	22	40	0.384	0.243	384	1	5	11	15	16	22	18	18	25	40	45	45	125.0	79.214	0.17600000000000002	0.01394169835234474	0.025348542458808614	0.05	0
I	SPAC222.13c	971258	973241	1779	44	2619	0.655	0.14	249	4	11	15	26	26	29	2	5	13	19	20	21	187.0	105.115	0.2352941176470588	0.024732996065205168	1.472175379426644	0.0	0
I	SPAC222.14c	974167	976733	2289	57	289	0.563	0.073	168	2	3	4	17	20	23	17	19	21	22	25	28	257.0	112.276	0.22178988326848248	0.02490170380078637	0.12625600698995196	0.005	0
I	SPAC222.15	977709	978637	651	14	69	0.341	0.261	170	3	9	11	14	16	18	4	23	29	31	31	34	67.0	102.919	0.20895522388059698	0.021505376344086027	0.10599078341013823	0.1	0
I	SPAC222.18	978903	979374	336	11	78	0.5539999999999999	0.241	81	10	23	25	27	29	31	4	7	9	9	9	10	29.0	86.31	0.3793103448275862	0.03273809523809524	0.23214285714285715	0.02	0
I	SPAC222.16c	979679	981076	1017	30	1706	0.512	0.177	180	3	6	7	10	12	14	9	21	30	46	53	56	99.0	97.345	0.30303030303030304	0.029498525073746312	1.6774827925270404	0.0	0
I	SPAC821.03c	981798	983255	1458	40	1042	0.6890000000000001	0.126	184	9	17	28	39	43	46	0	0	10	16	19	20	118.0	80.933	0.3389830508474576	0.027434842249657063	0.7146776406035665	0.0	0
I	SPAC821.04c	985011	986747	1737	44	574	0.605	0.099	172	3	5	7	17	28	32	2	5	28	64	76	91	165.0	94.991	0.26666666666666666	0.025331030512377662	0.330454807138745	0.0	0
I	SPAC821.05	988397	989688	1074	0	0	0.0	1.0	1074	14	22	32	46	70	70	1	3	10	12	14	15	106.0	98.696	0.0	0.0	0.0	0.9953571428571428	1
I	SPAC821.06	990250	991525	996	30	777	0.597	0.237	236	7	8	9	9	9	9	6	11	15	16	16	16	93.0	93.373	0.3225806451612903	0.030120481927710843	0.7801204819277109	0.02	0
I	SPAC821.07c	991752	993278	1527	24	106	0.39	0.188	287	6	11	12	14	18	25	1	3	4	15	23	32	139.0	91.028	0.17266187050359713	0.015717092337917484	0.06941715782580223	0.02	0
I	SPAC821.08c	995476	996942	1467	8	444	0.124	0.334	490	6	11	28	36	41	53	1	3	4	4	27	34	121.0	82.48100000000002	0.06611570247933883	0.005453306066803	0.30265848670756645	0.95	1
I	SPAC821.09	998953	1002003	3051	71	1171	0.653	0.117	356	2	3	4	13	20	23	2	6	14	21	29	33	258.0	84.56200000000003	0.2751937984496124	0.02327105866928876	0.3838085873484103	0.0	0
I	SPAC821.10c	1002999	1003463	465	21	99	1.315	0.14800000000000002	69	3	11	18	25	30	31	3	13	41	65	68	68	39.0	83.87100000000002	0.5384615384615384	0.045161290322580636	0.2129032258064516	0.0	0
I	SPAC821.11	1006394	1007749	1356	35	150	0.7759999999999999	0.129	175	1	8	10	12	41	49	0	2	13	14	14	14	131.0	96.608	0.267175572519084	0.025811209439528027	0.11061946902654868	0.005	0
I	SPAC821.12	1008439	1010160	1410	10	14	0.168	0.369	520	1	8	19	19	23	25	6	12	19	22	24	25	129.0	91.489	0.07751937984496124	0.007092198581560284	0.009929078014184398	0.95	1
I	SPAC821.13c	1010640	1015328	4689	54	219	0.305	0.135	631	3	10	17	17	17	20	19	25	27	31	33	34	438.0	93.41	0.1232876712328767	0.011516314779270634	0.04670505438259757	0.04	0
I	SPAC139.01c	1016366	1018875	2409	34	246	0.438	0.14800000000000002	357	5	15	16	19	23	24	3	17	22	28	30	33	232.0	96.306	0.14655172413793102	0.014113740141137403	0.10211706102117063	0.01	0
I	SPAC139.02c	1019612	1020574	963	40	517	1.364	0.11	106	5	7	12	14	16	19	0	5	15	15	29	32	83.0	86.189	0.4819277108433735	0.04153686396677051	0.5368639667705088	0.0	0
I	SPAC139.03	1021917	1023874	1878	31	1246	0.489	0.125	234	1	3	13	19	22	23	2	4	5	6	8	8	196.0	104.366	0.15816326530612246	0.01650692225772098	0.6634717784877529	0.0	0
I	SPAC139.04c	1024176	1025477	1302	31	1284	0.701	0.096	125	2	4	12	13	14	14	12	12	21	25	33	39	130.0	99.846	0.2384615384615385	0.023809523809523808	0.9861751152073732	0.0	0
I	SPAC139.05	1028316	1029797	1482	38	831	0.769	0.123	182	0	3	14	14	20	26	1	4	20	22	23	25	117.0	78.947	0.3247863247863248	0.02564102564102564	0.5607287449392713	0.0	0
I	SPAC139.06	1030230	1031693	1137	30	129	0.588	0.229	260	17	23	23	26	31	34	3	4	17	20	20	22	138.0	121.372	0.21739130434782608	0.02638522427440633	0.11345646437994725	0.02	0
I	SPAC23C4.02	1032182	1034167	1806	37	528	0.544	0.09	163	10	20	21	26	28	30	16	20	24	25	29	33	152.0	84.164	0.2434210526315789	0.020487264673311183	0.292358803986711	0.0	0
I	SPAC23C4.03	1034296	1035762	1467	30	414	0.5539999999999999	0.174	255	17	17	19	21	23	23	3	7	21	25	31	32	161.0	109.748	0.18633540372670807	0.02044989775051125	0.2822085889570552	0.0	0
I	SPAC23C4.04c	1036033	1036508	423	22	254	1.359	0.208	88	4	7	11	11	13	15	4	11	14	14	15	15	40.0	94.563	0.55	0.05200945626477541	0.6004728132387707	0.005	0
I	SPAC23C4.05c	1036833	1038182	1296	12	33	0.251	0.221	286	6	10	14	20	22	24	18	22	23	25	30	33	110.0	84.87700000000002	0.10909090909090907	0.009259259259259259	0.025462962962962958	0.67	1
I	SPAC23C4.07	1040241	1040846	606	13	284	0.677	0.414	251	13	18	21	22	24	24	4	6	14	18	20	20	62.0	102.31	0.20967741935483872	0.02145214521452145	0.4686468646864687	0.14	0
I	SPAC23C4.06c	1038666	1039649	984	12	166	0.362	0.214	211	1	4	8	8	11	12	3	7	10	11	11	20	99.0	100.61	0.12121212121212123	0.012195121951219513	0.16869918699186992	0.22	0
I	SPAC23C4.08	1041535	1042550	618	12	147	0.35700000000000004	0.34	210	7	34	40	43	46	49	1	5	8	10	11	13	58.0	93.851	0.20689655172413796	0.019417475728155338	0.2378640776699029	0.08	0
I	SPAC23C4.09c	1043220	1044074	396	9	135	0.338	0.26	103	3	5	8	8	12	13	5	10	10	22	22	22	34.0	85.859	0.2647058823529412	0.022727272727272728	0.3409090909090909	0.04	0
I	SPAC23C4.10	1044995	1046578	1584	13	322	0.254	0.277	439	9	30	38	43	47	52	0	1	2	11	13	17	137.0	86.49	0.0948905109489051	0.008207070707070708	0.2032828282828283	0.835	1
I	SPAC23C4.11	1047316	1047591	183	7	16	0.838	0.235	43	9	9	10	11	11	11	1	4	5	5	5	9	14.0	76.503	0.5	0.03825136612021858	0.08743169398907104	0.025	0
I	SPAC23C4.12	1049035	1050489	1203	32	891	0.674	0.149	179	9	24	24	24	26	29	0	2	3	8	15	15	116.0	96.426	0.27586206896551724	0.02660016625103907	0.7406483790523691	0.0	0
I	SPAC23C4.13	1051729	1052174	354	2	2	0.152	0.655	232	11	25	32	33	37	40	2	6	9	24	25	28	29.0	81.921	0.06896551724137931	0.005649717514124294	0.005649717514124294	0.91	1
I	SPAC23C4.14	1052984	1054468	1275	9	11	0.19	0.398	507	3	19	23	27	29	31	13	24	25	26	26	30	121.0	94.902	0.0743801652892562	0.007058823529411766	0.008627450980392156	0.975	1
I	SPAC23C4.15	1054735	1055642	633	1	1	0.038	0.731	463	1	15	16	16	17	18	3	4	7	8	15	16	63.0	99.526	0.015873015873015872	0.001579778830963665	0.001579778830963665	1.0	1
I	SPAC23C4.16c	1056141	1057415	1275	25	88	0.736	0.131	167	1	4	5	5	6	20	2	9	24	30	32	32	112.0	87.84299999999998	0.22321428571428573	0.0196078431372549	0.06901960784313725	0.0	0
I	SPAC23C4.17	1058395	1060745	2058	40	379	0.662	0.179	368	9	16	26	47	48	49	2	7	7	7	7	8	202.0	98.154	0.19801980198019806	0.01943634596695821	0.18415937803692906	0.005	0
I	SPAC23C4.18c	1060792	1062861	1947	19	546	0.34	0.42	818	1	4	5	7	8	8	18	20	22	24	26	26	194.0	99.64	0.0979381443298969	0.009758602978941962	0.28043143297380585	0.835	1
I	SPAC23C4.19	1063867	1066839	2973	18	278	0.171	0.28	833	0	13	15	16	16	16	1	5	9	10	10	10	246.0	82.745	0.07317073170731707	0.006054490413723511	0.09350824083417424	0.975	1
I	SPAC1A6.01c	1067031	1068452	1368	17	122	0.33	0.215	294	4	5	10	11	11	11	1	4	5	5	5	10	136.0	99.415	0.125	0.012426900584795321	0.0891812865497076	0.07	0
I	SPAC1A6.02	1068731	1069816	1086	7	174	0.184	0.4	434	18	20	20	20	22	26	2	6	10	11	14	18	107.0	98.527	0.06542056074766353	0.006445672191528545	0.16022099447513813	0.93	1
I	SPAC1A6.03c	1070139	1072127	1989	42	825	0.617	0.117	232	5	10	11	11	11	13	4	5	11	17	21	28	179.0	89.995	0.2346368715083799	0.021116138763197588	0.4147812971342384	0.0	0
I	SPAC1A6.11	1073534	1073854	321	13	117	1.159	0.255	82	4	9	13	19	26	29	3	20	32	33	39	45	42.0	130.841	0.30952380952380953	0.04049844236760125	0.3644859813084112	0.0	0
I	SPAC1A6.04c	1074777	1076618	1842	112	3159	1.882	0.056	103	7	18	30	39	45	48	5	14	16	17	19	24	154.0	83.605	0.7272727272727273	0.060803474484256236	1.7149837133550492	0.0	0
I	SPAC1A6.05c	1080021	1081561	1452	25	185	0.399	0.16	232	1	2	5	11	14	15	2	7	8	12	15	17	132.0	90.909	0.1893939393939394	0.01721763085399449	0.12741046831955924	0.005	0
I	SPAC1A6.06c	1082783	1083391	558	29	2225	1.188	0.152	85	2	4	9	10	12	13	8	14	17	22	23	23	53.0	94.982	0.5471698113207547	0.05197132616487455	3.9874551971326166	0.0	0
I	SPAC1A6.07	1084175	1086085	1911	30	348	0.263	0.305	583	9	11	16	21	22	25	0	4	14	16	16	21	153.0	80.063	0.19607843137254904	0.015698587127158554	0.18210361067503925	0.175	0
I	SPAC1A6.08c	1086376	1087233	858	40	1661	0.765	0.188	161	3	6	7	8	10	10	3	7	11	13	16	16	86.0	100.233	0.4651162790697674	0.046620046620046623	1.9358974358974361	0.0	0
I	SPAC1A6.09c	1087819	1088991	1173	24	207	0.327	0.156	183	4	7	11	12	16	20	0	1	3	7	8	19	118.0	100.597	0.2033898305084746	0.020460358056265983	0.17647058823529413	0.065	0
I	SPAC1A6.10	1090678	1092135	1458	53	1567	0.579	0.109	159	4	16	20	23	26	27	1	5	5	8	8	10	132.0	90.535	0.4015151515151515	0.03635116598079561	1.0747599451303156	0.0	0
I	SPAC30D11.14c	1092441	1094045	1605	41	347	0.393	0.14300000000000002	230	27	31	39	43	46	48	0	0	6	7	7	34	109.0	67.913	0.3761467889908257	0.025545171339563858	0.2161993769470405	0.06	0
I	SPAC30D11.13	1094500	1095393	474	78	25725	1.426	0.302	143	6	8	8	13	13	16	80	150	213	258	262	264	47.0	99.156	1.6595744680851063	0.16455696202531644	54.27215189873418	0.0	0
I	SPAC30D11.12	1096890	1097250	225	6	8	0.258	0.436	98	4	9	15	52	93	143	11	23	32	34	35	36	18.0	80.0	0.3333333333333333	0.02666666666666667	0.03555555555555556	0.13	0
I	SPAC30D11.11	1098036	1099364	1329	33	2272	0.375	0.298	396	3	5	7	23	23	24	3	26	36	42	43	43	107.0	80.512	0.308411214953271	0.024830699774266364	1.709556057185854	0.045	0
I	SPAC30D11.10	1100128	1101537	1410	17	631	0.17800000000000002	0.445	628	3	13	21	31	31	34	23	28	35	40	43	43	126.0	89.36200000000002	0.1349206349206349	0.01205673758865248	0.4475177304964539	0.415	1
I	SPAC30D11.09	1101741	1103747	1920	57	1469	0.424	0.093	178	4	28	29	30	30	35	4	24	27	28	41	41	194.0	101.042	0.29381443298969073	0.0296875	0.7651041666666667	0.01	0
I	SPAC30D11.08c	1104864	1106529	1617	14	140	0.127	0.239	387	11	29	31	46	51	51	3	6	8	9	10	11	137.0	84.725	0.1021897810218978	0.008658008658008658	0.08658008658008658	0.705	1
I	SPAC30D11.07	1106773	1107840	1068	33	169	0.905	0.111	119	0	3	6	7	8	9	2	10	13	41	45	45	97.0	90.824	0.3402061855670103	0.03089887640449438	0.15823970037453186	0.0	0
I	SPAC30D11.06c	1108567	1110110	1281	28	227	0.483	0.215	275	19	43	43	45	46	49	1	1	1	5	8	16	135.0	105.386	0.2074074074074074	0.02185792349726776	0.17720530835284934	0.025	0
I	SPAC30D11.05	1110117	1111118	498	11	20	0.32	0.251	125	3	6	8	8	9	16	3	3	10	11	36	37	41.0	82.329	0.2682926829268293	0.02208835341365462	0.04016064257028112	0.08	0
I	SPAC30D11.04c	1112214	1115736	3480	59	727	0.491	0.116	405	25	35	39	51	54	55	4	7	8	8	8	8	272.0	78.161	0.2169117647058824	0.01695402298850575	0.2089080459770115	0.055	0
I	SPAC30D11.03	1116057	1118412	2265	16	98	0.208	0.305	691	2	4	10	11	11	13	13	17	17	22	23	33	215.0	94.923	0.07441860465116279	0.00706401766004415	0.04326710816777042	0.98	1
I	SPAC30D11.02c	1119378	1119763	258	20	1638	1.765	0.395	102	4	11	26	30	35	35	5	19	24	26	28	36	30.0	116.279	0.6666666666666666	0.07751937984496124	6.348837209302325	0.18	0
I	SPAC30D11.01c	1120548	1123529	2982	70	1301	0.851	0.066	197	1	2	3	20	22	48	1	1	6	9	9	9	283.0	94.903	0.2473498233215548	0.023474178403755867	0.4362843729040912	0.0	0
I	SPAC56F8.02	1124167	1128720	4554	96	1012	0.731	0.184	839	2	18	23	27	32	35	2	4	16	23	23	23	401.0	88.054	0.2394014962593516	0.021080368906455864	0.2222222222222222	0.0	0
I	SPAC56F8.03	1129548	1132787	3240	9	13	0.085	0.396	1283	11	16	30	32	37	41	5	8	13	15	16	26	245.0	75.617	0.036734693877551024	0.0027777777777777783	0.004012345679012346	0.985	1
I	SPAC56F8.04c	1133226	1134356	1083	21	77	0.6579999999999999	0.247	268	5	5	10	11	11	11	11	18	19	23	23	24	83.0	76.639	0.2530120481927711	0.01939058171745152	0.07109879963065559	0.03	0
I	SPAC56F8.05c	1134697	1136003	861	24	387	0.617	0.246	212	9	18	30	32	34	39	8	13	16	17	17	18	82.0	95.238	0.2926829268292683	0.027874564459930317	0.4494773519163763	0.04	0
I	SPAC56F8.06c	1136352	1137731	1338	27	393	0.62	0.17600000000000002	236	2	4	13	14	14	18	0	8	12	20	21	25	127.0	94.918	0.2125984251968504	0.020179372197309416	0.2937219730941704	0.005	0
I	SPAC56F8.07	1138566	1139117	552	29	683	1.495	0.232	128	1	8	11	22	23	23	1	6	6	9	13	15	51.0	92.391	0.5686274509803921	0.05253623188405797	1.2373188405797102	0.0	0
I	SPAC56F8.08	1139130	1140242	999	30	847	0.672	0.214	214	2	2	3	4	8	10	0	4	9	12	15	18	96.0	96.096	0.3125	0.03003003003003003	0.8478478478478478	0.0	0
I	SPAC56F8.09	1140621	1141577	957	21	90	0.47	0.228	218	4	6	6	7	7	9	3	5	8	9	22	23	96.0	100.313	0.21875	0.0219435736677116	0.09404388714733544	0.005	0
I	SPAC56F8.10	1143115	1144926	1812	60	1557	0.624	0.086	155	4	7	29	33	35	35	5	6	11	14	15	19	166.0	91.611	0.3614457831325301	0.03311258278145696	0.859271523178808	0.0	0
I	SPAC56F8.11	1145542	1146358	558	6	29	0.13699999999999998	0.371	207	10	28	33	34	38	41	1	8	9	15	15	22	52.0	93.19	0.1153846153846154	0.010752688172043013	0.05197132616487455	0.795	1
I	SPAC56F8.12	1146833	1148017	1185	51	4842	0.795	0.125	148	1	3	8	9	13	19	1	5	16	21	34	37	101.0	85.23200000000001	0.504950495049505	0.043037974683544304	4.086075949367088	0.0	0
I	SPAC56F8.14c	1150855	1151250	396	67	2570	3.204	0.098	39	12	20	35	45	61	85	21	25	42	53	62	67	26.0	65.657	2.5769230769230766	0.1691919191919192	6.4898989898989905	0.0	0
I	SPAC56F8.13	1149911	1150216	306	40	1941	2.401	0.118	36	13	27	30	43	50	61	5	14	26	44	72	83	25.0	81.699	1.6	0.13071895424836602	6.3431372549019605	0.0	0
I	SPAC56F8.15	1152068	1152598	531	43	1458	1.467	0.14300000000000002	76	7	17	34	35	50	66	13	21	26	27	29	31	41.0	77.21300000000002	1.0487804878048779	0.08097928436911488	2.7457627118644066	0.0	0
I	SPAC56F8.16	1154733	1155974	1242	29	3250	0.409	0.257	319	4	7	13	15	17	18	3	6	11	18	21	32	92.0	74.074	0.31521739130434784	0.023349436392914653	2.6167471819645733	0.045	0
I	SPAC22A12.01c	1157110	1158792	1683	66	1351	0.718	0.075	127	2	9	14	17	22	23	2	6	7	9	12	18	173.0	102.793	0.3815028901734104	0.0392156862745098	0.8027332144979203	0.0	0
I	SPAC22A12.02c	1159626	1160000	375	15	325	0.815	0.256	96	6	12	13	17	20	22	21	23	29	31	31	32	37.0	98.667	0.40540540540540543	0.04	0.8666666666666667	0.005	0
I	SPAC22A12.03c	1160219	1161352	1134	20	424	0.383	0.145	164	1	24	28	34	40	42	9	10	11	18	19	25	123.0	108.466	0.16260162601626016	0.01763668430335097	0.3738977072310405	0.02	0
I	SPAC22A12.04c	1162244	1162636	393	8	41	0.5479999999999999	0.331	130	1	7	19	24	24	27	6	12	17	17	20	22	30.0	76.336	0.26666666666666666	0.020356234096692117	0.10432569974554708	0.06	0
I	SPAC22A12.05	1163123	1163452	330	1	1	0.08900000000000001	0.815	269	6	9	16	19	26	30	2	12	15	17	19	23	34.0	103.03	0.029411764705882356	0.0030303030303030303	0.0030303030303030303	1.0	1
I	SPAC22A12.06c	1163936	1165225	1290	47	798	1.13	0.09	116	2	6	14	14	20	21	1	4	16	31	45	46	109.0	84.49600000000002	0.4311926605504587	0.03643410852713178	0.6186046511627907	0.0	0
I	SPAC22A12.07c	1166822	1169503	2682	36	364	0.319	0.139	374	1	3	11	15	17	18	0	14	15	16	19	19	238.0	88.74	0.15126050420168066	0.013422818791946308	0.13571961222967935	0.005	0
I	SPAC22A12.08c	1170196	1172126	1713	35	630	0.468	0.163	280	1	4	6	6	9	11	7	16	18	18	18	18	167.0	97.49	0.20958083832335328	0.020431990659661413	0.3677758318739055	0.0	0
I	SPAC22A12.10	1174571	1175781	1161	62	981	1.3130000000000002	0.127	148	15	19	21	21	21	21	8	13	30	37	38	41	99.0	85.271	0.6262626262626263	0.05340223944875108	0.8449612403100775	0.0	0
I	SPAC22A12.09c	1172470	1174155	1446	4	7	0.055	0.935	1352	0	2	5	8	11	12	2	6	22	26	29	43	107.0	73.997	0.037383177570093455	0.0027662517289073307	0.004840940525587829	1.0	1
I	SPAC22A12.11	1177065	1178807	1743	101	4579	1.57	0.073	127	2	10	19	27	29	37	3	10	16	16	16	20	141.0	80.895	0.7163120567375887	0.057946069994262765	2.6270797475616754	0.0	0
I	SPAC22A12.12c	1179209	1179931	723	5	17	0.157	0.362	262	6	13	16	24	31	35	16	25	30	32	35	37	72.0	99.585	0.06944444444444445	0.006915629322268326	0.02351313969571231	0.835	1
I	SPAC22A12.13	1180254	1180841	588	11	492	0.428	0.384	226	15	24	26	27	31	49	4	6	7	9	17	21	58.0	98.639	0.1896551724137931	0.018707482993197282	0.8367346938775511	0.77	1
I	SPAC22A12.14c	1181229	1182371	1044	23	575	0.428	0.228	238	1	6	9	11	24	24	9	27	31	42	43	44	102.0	97.701	0.22549019607843135	0.022030651340996167	0.5507662835249042	0.02	0
I	SPAC22A12.15c	1183312	1185303	1992	16	131	0.155	0.298	594	2	11	28	41	42	44	1	4	15	16	21	25	188.0	94.378	0.0851063829787234	0.008032128514056224	0.06576305220883534	0.94	1
I	SPAC22A12.17c	1188325	1189110	786	29	1604	0.8	0.158	124	3	12	20	21	26	27	3	4	7	10	16	17	63.0	80.153	0.4603174603174603	0.03689567430025445	2.040712468193384	0.0	0
I	SPAC22A12.16	1186314	1187851	1479	57	1570	0.768	0.111	164	20	35	37	47	49	49	5	10	20	22	26	33	111.0	75.051	0.5135135135135135	0.038539553752535496	1.061528059499662	0.005	0
I	SPAC4C5.01	1192545	1193613	750	38	1423	0.7979999999999999	0.127	95	1	1	14	17	22	23	1	4	6	7	7	25	74.0	98.667	0.5135135135135135	0.050666666666666665	1.897333333333333	0.0	0
I	SPAC4C5.02c	1194197	1195036	606	3	3	0.079	0.602	365	3	16	17	19	41	45	4	21	38	44	46	48	62.0	102.31	0.04838709677419355	0.0049504950495049506	0.0049504950495049506	0.945	1
I	SPAC4C5.03	1196995	1197903	909	26	279	0.644	0.141	128	4	7	22	24	25	44	1	2	9	11	11	11	82.0	90.209	0.3170731707317073	0.028602860286028608	0.3069306930693069	0.0	0
I	SPAC4C5.04	1198459	1199619	924	20	365	0.411	0.215	199	18	22	25	30	31	32	0	1	7	8	14	19	95.0	102.814	0.21052631578947367	0.021645021645021644	0.39502164502164505	0.02	0
I	SPAC10F6.01c	1201077	1205498	4422	143	2478	0.858	0.08	352	4	8	19	26	37	38	0	0	1	19	35	36	412.0	93.171	0.3470873786407767	0.032338308457711434	0.5603799185888738	0.0	0
I	SPAC10F6.02c	1206925	1210484	3507	22	163	0.162	0.147	516	4	9	22	32	34	34	3	12	15	32	35	39	301.0	85.82799999999997	0.07308970099667775	0.006273167949814656	0.04647847162817223	0.97	1
I	SPAC10F6.03c	1211446	1213468	1803	13	43	0.206	0.444	800	6	10	24	35	36	36	2	7	10	11	14	18	167.0	92.623	0.07784431137724551	0.007210205213533001	0.023849140321686082	0.925	1
I	SPAC10F6.04	1213726	1214781	1056	29	131	1.06	0.158	167	2	9	9	9	9	9	0	1	6	10	12	14	99.0	93.75	0.2929292929292929	0.02746212121212121	0.1240530303030303	0.0	0
I	SPAC10F6.05c	1215121	1215928	684	11	413	0.483	0.25	171	6	8	12	14	18	25	16	19	22	30	31	32	55.0	80.40899999999998	0.2	0.016081871345029242	0.6038011695906432	0.1	0
I	SPAC10F6.06	1217171	1217944	774	21	75	1.19	0.309	239	11	12	18	23	28	31	2	10	15	18	25	26	59.0	76.227	0.3559322033898305	0.027131782945736437	0.09689922480620156	0.015	0
I	SPAC10F6.07c	1218321	1218887	567	11	546	0.795	0.247	140	6	10	14	16	16	28	3	14	17	18	19	20	63.0	111.111	0.1746031746031746	0.019400352733686062	0.9629629629629628	0.055	0
I	SPAC10F6.08c	1219667	1220797	1026	14	361	0.434	0.297	305	1	3	5	14	15	23	11	15	16	16	16	17	97.0	94.542	0.14432989690721648	0.013645224171539959	0.35185185185185186	0.03	0
I	SPAC10F6.09c	1221209	1224836	3585	16	36	0.135	0.471	1689	1	6	16	16	16	19	25	35	40	48	49	50	333.0	92.887	0.04804804804804805	0.0044630404463040455	0.0100418410041841	0.975	1
I	SPAC10F6.10	1225599	1227279	1494	10	14	0.173	0.219	327	1	11	12	32	34	34	0	0	3	3	3	14	145.0	97.055	0.06896551724137931	0.0066934404283801865	0.009370816599732264	0.965	1
I	SPAC10F6.11c	1227416	1228651	1236	18	243	0.415	0.248	307	0	0	0	0	1	2	7	15	20	27	30	35	122.0	98.706	0.14754098360655735	0.014563106796116504	0.1966019417475728	0.12	0
I	SPAC10F6.12c	1229360	1230070	711	38	1920	1.534	0.15	107	7	14	19	24	24	24	2	8	12	15	16	19	75.0	105.485	0.5066666666666667	0.05344585091420535	2.7004219409282704	0.0	0
I	SPAC10F6.13c	1230788	1232017	1230	28	59	0.5920000000000001	0.189	232	4	7	11	13	14	25	36	46	52	55	56	56	118.0	95.935	0.23728813559322035	0.022764227642276424	0.04796747967479675	0.005	0
I	SPAC10F6.14c	1232316	1233923	1608	36	655	0.539	0.159	255	11	21	23	25	25	27	3	19	27	28	38	38	155.0	96.393	0.23225806451612904	0.022388059701492536	0.40733830845771146	0.015	0
I	SPAC10F6.15	1235667	1236965	1299	30	584	0.53	0.133	173	2	2	10	20	21	34	4	7	13	22	25	32	148.0	113.934	0.20270270270270271	0.02309468822170901	0.449576597382602	0.0	0
I	SPAC10F6.16	1238896	1239424	420	37	4581	1.685	0.145	61	30	36	45	54	73	79	1	1	5	10	10	13	31.0	73.81	1.1935483870967742	0.0880952380952381	10.907142857142857	0.0	0
I	SPAC10F6.17c	1240321	1241655	1335	26	132	0.499	0.162	216	9	13	14	18	24	40	12	26	34	41	43	58	107.0	80.15	0.2429906542056075	0.01947565543071161	0.09887640449438202	0.005	0
I	SPAC56E4.02c	1242295	1242783	489	10	114	0.59	0.254	124	7	10	20	22	23	23	4	4	7	10	23	30	44.0	89.98	0.2272727272727273	0.02044989775051125	0.2331288343558282	0.015	0
I	SPAC56E4.03	1244051	1245475	1425	42	1375	0.76	0.182	260	5	14	23	29	36	37	5	8	18	19	19	19	130.0	91.228	0.3230769230769231	0.02947368421052632	0.9649122807017544	0.0	0
I	SPAC56E4.04c	1246095	1253559	6843	34	359	0.08199999999999999	0.18	1233	2	21	31	33	40	40	3	18	23	40	45	48	606.0	88.55799999999998	0.056105610561056105	0.004968581031711238	0.0524623703054216	0.88	1
I	SPAC56E4.05	1255591	1256227	579	10	108	0.438	0.408	236	24	36	40	46	47	64	1	1	3	9	13	13	46.0	79.447	0.21739130434782608	0.017271157167530225	0.1865284974093264	0.325	0
I	SPAC56E4.07	1259365	1260072	708	39	1415	1.749	0.189	134	6	27	31	47	50	52	4	11	14	27	30	33	66.0	93.22	0.5909090909090909	0.05508474576271186	1.9985875706214689	0.0	0
I	SPAC56E4.06c	1256566	1258401	1836	76	3602	1.364	0.076	139	5	7	8	9	35	40	0	4	33	36	41	44	162.0	88.235	0.4691358024691358	0.04139433551198257	1.9618736383442263	0.0	0
I	SPAC1420.01c	1260973	1262760	1743	55	2711	0.972	0.085	149	1	6	11	21	25	37	0	2	7	26	28	29	166.0	95.238	0.3313253012048193	0.03155479059093517	1.555364314400459	0.0	0
I	SPAC1420.02c	1263902	1265542	1641	17	74	0.275	0.385	632	1	9	17	32	33	35	0	8	8	9	9	9	146.0	88.97	0.11643835616438356	0.010359536867763558	0.04509445460085314	0.73	1
I	SPAC1420.03	1266269	1267647	1332	0	0	0.0	1.0	1332	1	1	1	1	1	1	0	0	0	0	0	0	136.0	102.102	0.0	0.0	0.0	0.9975	1
I	SPAC1420.04c	1267905	1270166	2262	0	0	0.0	1.0	2262	0	0	0	0	0	0	0	0	0	0	0	0	209.0	92.396	0.0	0.0	0.0	0.9975	1
I	SPAPB17E12.02	1270750	1271636	708	0	0	0.0	1.0	708	0	0	0	0	0	0	0	1	1	3	4	4	79.0	111.582	0.0	0.0	0.0	0.9975	1
I	SPAPB17E12.03	1271889	1272962	1032	22	853	0.8809999999999999	0.161	166	6	6	6	6	6	6	4	5	9	12	14	23	117.0	113.372	0.18803418803418806	0.02131782945736434	0.8265503875968992	0.0	0
I	SPAPB17E12.04c	1273025	1274512	1314	26	253	0.7709999999999999	0.124	163	1	6	7	7	7	7	13	13	22	33	33	46	148.0	112.633	0.17567567567567569	0.0197869101978691	0.19254185692541856	0.005	0
I	SPAPB17E12.05	1275535	1275871	270	7	48	0.971	0.363	98	8	21	33	42	45	46	5	9	11	14	14	16	24.0	88.889	0.2916666666666667	0.025925925925925925	0.17777777777777778	0.005	0
I	SPAPB17E12.06	1276673	1277751	795	7	10	0.247	0.468	372	5	8	15	20	24	33	0	0	0	0	0	3	75.0	94.34	0.09333333333333334	0.00880503144654088	0.012578616352201259	0.635	1
I	SPAPB17E12.07c	1277785	1278974	1143	11	375	0.333	0.313	358	0	1	3	3	3	8	3	21	25	26	27	29	117.0	102.362	0.09401709401709403	0.009623797025371828	0.32808398950131235	0.83	1
I	SPAPB17E12.08	1279573	1280325	630	9	71	0.362	0.275	173	1	2	10	15	16	16	6	8	16	22	24	25	64.0	101.587	0.140625	0.014285714285714284	0.1126984126984127	0.04	0
I	SPAPB17E12.10c	1281414	1282535	906	17	34	0.374	0.142	129	0	2	6	7	14	18	2	6	15	15	15	17	95.0	104.857	0.17894736842105266	0.018763796909492272	0.03752759381898455	0.06	0
I	SPAPB17E12.09	1280701	1281358	612	13	34	0.503	0.219	134	9	11	18	19	19	39	2	3	4	5	7	12	63.0	102.941	0.20634920634920634	0.02124183006535948	0.05555555555555555	0.07	0
I	SPAPB17E12.11	1283130	1284330	930	9	14	0.163	0.29100000000000004	271	12	14	19	24	27	28	3	5	6	7	11	11	96.0	103.226	0.09375	0.00967741935483871	0.015053763440860216	0.605	1
I	SPAPB17E12.12c	1284531	1285484	954	27	1363	0.5920000000000001	0.155	148	2	5	6	7	7	9	13	17	17	22	38	46	90.0	94.34	0.3	0.02830188679245283	1.4287211740041932	0.0	0
I	SPAPB17E12.14c	1286916	1288922	2007	70	2834	0.818	0.08800000000000001	177	6	8	26	34	34	37	3	5	30	37	44	51	183.0	91.181	0.3825136612021858	0.03487792725460887	1.412057797708022	0.0	0
I	SPAPB17E12.13	1285627	1286261	564	12	88	0.419	0.6759999999999999	381	6	21	22	24	29	32	12	28	40	44	52	52	44.0	78.014	0.2727272727272727	0.02127659574468085	0.15602836879432624	0.33	0
I	SPAC1565.01	1291278	1292006	729	16	346	0.495	0.189	138	8	31	50	52	54	71	4	7	11	19	20	28	48.0	65.844	0.3333333333333333	0.02194787379972565	0.4746227709190672	0.02	0
I	SPAC1565.02c	1292617	1293803	1125	45	853	0.892	0.093	105	1	2	5	15	16	29	13	18	38	41	47	52	105.0	93.333	0.42857142857142855	0.04	0.7582222222222222	0.0	0
I	SPAC1565.03	1294483	1294983	501	41	1492	1.955	0.242	121	4	21	41	48	52	57	3	11	17	24	25	37	44.0	87.824	0.9318181818181818	0.08183632734530938	2.978043912175649	0.0	0
I	SPAC1565.04c	1295558	1296510	795	25	1035	0.599	0.136	108	0	6	8	32	38	45	11	12	12	20	21	22	77.0	96.855	0.3246753246753247	0.031446540880503145	1.30188679245283	0.025	0
I	SPAC1565.05	1297390	1299711	2322	16	99	0.154	0.149	346	0	1	2	13	16	18	5	12	15	15	16	18	237.0	102.067	0.06751054852320675	0.0068906115417743325	0.04263565891472868	0.93	1
I	SPAC1565.06c	1300144	1301018	597	2	2	0.059	0.494	295	3	4	13	13	14	15	7	21	23	26	27	29	69.0	115.578	0.028985507246376805	0.0033500837520938024	0.0033500837520938024	1.0	1
I	SPAC1565.07c	1301917	1305617	3663	62	1884	0.449	0.08199999999999999	302	2	3	17	19	19	19	23	24	30	42	42	43	410.0	111.93	0.15121951219512195	0.016926016926016925	0.5143325143325144	0.015	0
I	SPAC1565.08	1306439	1308942	2448	14	386	0.17	0.397	972	3	15	21	22	23	26	6	8	26	35	36	37	198.0	80.882	0.0707070707070707	0.005718954248366014	0.1576797385620915	0.975	1
I	SPAC6F12.02	1310980	1312683	1704	56	2957	0.938	0.129	219	4	5	6	7	8	20	1	6	8	13	16	18	142.0	83.333	0.39436619718309857	0.03286384976525822	1.7353286384976525	0.0	0
I	SPAC6F12.03c	1313721	1314464	744	13	28	0.512	0.359	267	2	4	8	10	20	25	20	25	30	32	33	54	69.0	92.742	0.18840579710144928	0.01747311827956989	0.03763440860215054	0.03	0
I	SPAC6F12.04	1316099	1316497	399	30	1770	2.3680000000000003	0.246	98	8	24	26	29	34	51	7	15	20	27	27	28	35.0	87.719	0.8571428571428571	0.07518796992481203	4.43609022556391	0.0	0
I	SPAC6F12.05c	1317093	1318802	1710	23	136	0.4	0.175	300	10	12	25	41	51	53	2	4	12	15	18	28	157.0	91.813	0.1464968152866242	0.013450292397660818	0.07953216374269008	0.04	0
I	SPAC6F12.06	1319846	1320463	618	24	607	1.277	0.16	99	2	21	33	40	42	42	2	12	18	24	25	25	54.0	87.37899999999998	0.4444444444444444	0.03883495145631068	0.982200647249191	0.0	0
I	SPAC6F12.07	1321435	1322301	459	6	7	0.218	0.423	194	6	26	27	31	35	39	0	5	6	6	6	9	39.0	84.96700000000001	0.15384615384615385	0.013071895424836602	0.015250544662309368	0.5	1
I	SPAC6F12.08c	1322439	1324336	1755	20	47690	0.315	0.28	492	3	4	5	7	13	20	1	2	3	4	4	4	196.0	111.681	0.1020408163265306	0.011396011396011395	27.17378917378917	0.515	1
I	SPAC6F12.09	1325253	1328900	3648	67	173	0.5529999999999999	0.075	275	3	7	14	21	23	26	3	4	7	14	19	19	389.0	106.634	0.17223650385604114	0.01836622807017544	0.04742324561403509	0.005	0
I	SPAC6F12.10c	1329262	1333233	3972	98	2616	0.875	0.073	288	4	4	6	8	10	13	9	26	28	28	31	31	349.0	87.865	0.2808022922636103	0.02467270896273917	0.6586102719033232	0.0	0
I	SPAC6F12.11c	1333665	1335143	1371	29	75	0.764	0.131	179	3	9	18	24	31	34	3	12	34	38	45	52	145.0	105.762	0.2	0.021152443471918303	0.054704595185995616	0.005	0
I	SPAC6F12.12	1335928	1338056	1884	52	3873	1.062	0.24	453	2	6	12	15	17	21	1	13	14	14	14	14	212.0	112.527	0.2452830188679245	0.027600849256900213	2.055732484076433	0.0	0
I	SPAC6F12.13c	1338452	1339700	1044	1	1	0.032	0.688	718	1	3	4	12	13	19	1	2	17	18	18	18	114.0	109.195	0.008771929824561403	0.0009578544061302679	0.0009578544061302679	1.0	1
I	SPAC6F12.14	1340400	1342427	1698	12	27	0.242	0.298	506	1	11	26	27	27	27	1	1	4	4	4	4	186.0	109.541	0.06451612903225806	0.00706713780918728	0.015901060070671377	0.945	1
I	SPAC6F12.15c	1342632	1344756	2016	22	5694	0.384	0.488	983	0	1	3	3	3	3	20	22	23	25	25	27	205.0	101.687	0.1073170731707317	0.010912698412698412	2.824404761904762	0.855	1
I	SPAC6F12.16c	1345089	1348442	3354	20	31	0.173	0.127	426	5	6	13	14	15	15	7	10	15	16	16	17	337.0	100.477	0.05934718100890207	0.005963029218843173	0.00924269528920692	0.91	1
I	SPAC6F12.17	1348780	1351024	2202	8	12	0.08900000000000001	0.314	692	10	25	32	32	33	33	5	6	6	11	12	16	189.0	85.831	0.042328042328042326	0.003633060853769301	0.005449591280653951	1.0	1
I	SPAC19E9.01c	1352357	1353659	1116	25	727	0.454	0.175	195	3	4	8	15	19	20	21	32	39	41	41	45	96.0	86.022	0.2604166666666667	0.022401433691756272	0.6514336917562724	0.015	0
I	SPAC19E9.02	1354360	1356842	2169	39	444	0.34600000000000003	0.251	545	2	14	21	42	43	45	1	3	4	5	13	35	212.0	97.741	0.18396226415094336	0.017980636237897647	0.20470262793914248	0.035	0
I	SPAC19E9.03	1362571	1363806	1236	74	1840	1.231	0.102	126	0	1	3	5	11	33	2	11	26	28	30	33	103.0	83.333	0.7184466019417476	0.05987055016181229	1.488673139158576	0.0	0
I	SPAC57A10.02	1364846	1367173	2328	41	302	0.343	0.125	291	13	16	18	23	24	30	0	2	11	14	17	26	197.0	84.62200000000001	0.20812182741116755	0.01761168384879725	0.12972508591065293	0.005	0
I	SPAC57A10.03	1368211	1369109	468	24	1816	0.578	0.175	82	7	12	15	27	31	32	1	6	6	24	36	37	43.0	91.88	0.5581395348837209	0.05128205128205128	3.88034188034188	0.0	0
I	SPAC57A10.04	1370179	1371276	1035	17	74	0.392	0.204	211	11	12	36	38	38	42	2	5	13	15	18	22	107.0	103.382	0.1588785046728972	0.01642512077294686	0.07149758454106281	0.045	0
I	SPAC57A10.14	1371718	1372307	354	10	81	0.471	0.243	86	6	9	10	12	14	25	2	9	17	20	21	21	33.0	93.22	0.30303030303030304	0.02824858757062147	0.2288135593220339	0.03	0
I	SPAC57A10.05c	1373066	1374883	1818	18	27	0.271	0.29	528	4	4	8	10	12	12	1	6	6	23	26	29	158.0	86.90899999999998	0.1139240506329114	0.0099009900990099	0.01485148514851485	0.88	1
I	SPAC57A10.06	1376587	1377072	402	28	1020	1.746	0.32299999999999995	130	4	7	8	12	27	32	4	21	23	23	26	26	38.0	94.527	0.7368421052631579	0.06965174129353234	2.537313432835821	0.03	0
I	SPAC57A10.07	1377305	1378240	936	19	227	0.5710000000000001	0.253	237	8	22	32	41	42	46	5	9	11	11	12	17	87.0	92.949	0.2183908045977012	0.0202991452991453	0.2425213675213675	0.01	0
I	SPAC57A10.08c	1378561	1379746	1095	15	276	0.375	0.217	238	4	8	9	12	15	16	3	19	20	22	24	25	115.0	105.023	0.13043478260869565	0.0136986301369863	0.252054794520548	0.04	0
I	SPAC57A10.09c	1380838	1381536	327	5	6	0.218	0.358	117	2	6	12	17	22	23	22	43	46	51	52	53	20.0	61.162	0.25	0.01529051987767584	0.01834862385321101	0.125	0
I	SPAC57A10.10c	1382542	1383513	897	12	38	0.369	0.153	137	2	5	9	11	11	13	13	19	20	20	21	23	92.0	102.564	0.13043478260869565	0.013377926421404682	0.042363433667781496	0.075	0
I	SPAC57A10.11c	1384077	1385086	942	11	17	0.329	0.179	169	2	5	6	7	11	13	16	19	19	23	29	30	90.0	95.541	0.12222222222222222	0.01167728237791932	0.01804670912951168	0.755	1
I	SPAC57A10.12c	1385510	1386841	1332	41	268	0.947	0.136	181	4	8	23	26	26	28	0	3	11	15	26	27	105.0	78.829	0.3904761904761905	0.03078078078078078	0.2012012012012012	0.0	0
I	SPAC20G8.01	1387944	1390352	2307	13	29	0.149	0.231	532	11	14	18	23	23	25	3	5	30	33	36	42	223.0	96.662	0.05829596412556054	0.005635023840485479	0.01257043779800607	0.98	1
I	SPAC20G8.02	1390637	1392910	2274	92	2346	1.395	0.086	196	3	7	7	8	9	9	2	6	11	32	32	32	213.0	93.668	0.431924882629108	0.04045734388742305	1.0316622691292876	0.0	0
I	SPAC20G8.03	1393896	1395569	1674	6	65	0.122	0.376	629	1	2	22	27	32	34	3	8	15	17	21	23	141.0	84.229	0.0425531914893617	0.003584229390681004	0.03882915173237754	1.0	1
I	SPAC20G8.04c	1396025	1397923	1899	72	1397	1.659	0.061	116	4	13	18	18	18	18	3	4	19	32	47	50	161.0	84.781	0.4472049689440994	0.03791469194312797	0.7356503422854134	0.0	0
I	SPAC20G8.05c	1399798	1402886	2784	10	21	0.117	0.33	920	5	10	12	26	27	41	10	26	28	30	30	30	217.0	77.945	0.04608294930875576	0.0035919540229885053	0.007543103448275862	0.99	1
I	SPAC20G8.06	1403322	1409624	6303	40	283	0.248	0.126	795	2	15	33	33	33	33	0	4	7	12	15	18	649.0	102.967	0.061633281972265024	0.006346184356655561	0.044899254323338085	0.87	1
I	SPAC20G8.07c	1410476	1411135	660	9	15	0.85	0.309	204	0	3	4	9	9	14	7	14	19	20	20	22	61.0	92.424	0.14754098360655735	0.013636363636363636	0.022727272727272728	0.045	0
I	SPAC20G8.08c	1412062	1415062	2835	49	1512	0.855	0.153	435	3	7	10	14	14	14	6	15	19	19	19	19	306.0	107.937	0.16013071895424835	0.01728395061728395	0.5333333333333333	0.0	0
I	SPAC20G8.09c	1415542	1418750	3102	21	32	0.322	0.142	442	8	10	24	24	24	24	7	9	12	12	12	16	276.0	88.975	0.07608695652173914	0.006769825918762089	0.010315925209542231	0.84	1
I	SPAC20G8.10c	1419073	1420467	1395	9	134	0.281	0.638	890	3	7	9	11	12	15	16	21	24	27	31	31	129.0	92.473	0.06976744186046513	0.0064516129032258064	0.0960573476702509	0.73	1
I	SPAC3A12.02	1421916	1422942	861	7	10	0.299	0.353	304	17	23	24	33	33	37	2	4	7	7	13	18	79.0	91.754	0.08860759493670886	0.008130081300813009	0.011614401858304296	0.61	1
I	SPAC3A12.03c	1423240	1424169	930	20	733	0.913	0.228	212	0	2	2	4	5	10	4	5	7	8	8	9	86.0	92.473	0.2325581395348837	0.021505376344086027	0.7881720430107527	0.0	0
I	SPAC3A12.04c	1424697	1425562	708	4	4	0.187	0.552	391	5	6	7	8	9	9	11	12	15	15	18	21	66.0	93.22	0.060606060606060615	0.005649717514124294	0.005649717514124294	0.945	1
I	SPAC3A12.05c	1426213	1429913	3519	18	82	0.168	0.298	1049	4	10	19	27	27	30	23	36	42	44	44	49	364.0	103.438	0.04945054945054945	0.005115089514066497	0.0233020744529696	0.99	1
I	SPAC3A12.06c	1430424	1432655	2232	61	925	0.951	0.114	255	5	11	24	25	25	25	4	17	35	35	36	36	196.0	87.814	0.3112244897959184	0.027329749103942653	0.414426523297491	0.0	0
I	SPAC3A12.19	1433049	1433375	282	6	12	0.65	0.504	142	20	34	38	39	39	45	2	5	10	13	14	16	22.0	78.014	0.2727272727272727	0.02127659574468085	0.0425531914893617	0.265	0
I	SPAC3A12.07	1433953	1434415	372	1	1	0.07400000000000001	0.879	327	6	13	15	15	30	31	1	5	6	13	17	20	33.0	88.71	0.030303030303030307	0.0026881720430107533	0.0026881720430107533	1.0	1
I	SPAC3A12.08	1435139	1435783	645	22	482	1.111	0.195	126	3	9	10	13	14	16	0	1	6	8	11	20	61.0	94.574	0.3606557377049181	0.034108527131782945	0.7472868217054264	0.0	0
I	SPAC3A12.09c	1436590	1437462	873	24	826	0.878	0.25	218	0	2	4	6	8	15	5	11	23	25	27	32	90.0	103.093	0.26666666666666666	0.027491408934707903	0.9461626575028635	0.01	0
I	SPAC3A12.10	1438375	1438905	531	7	77	0.415	0.316	168	4	14	27	32	41	43	3	8	13	14	14	16	47.0	88.512	0.14893617021276595	0.013182674199623351	0.14500941619585686	0.015	0
I	SPAC3A12.11c	1439274	1440543	1167	19	213	0.426	0.233	272	2	7	10	13	24	29	2	6	8	12	13	17	110.0	94.259	0.17272727272727273	0.016281062553556127	0.18251928020565555	0.675	1
I	SPAC3A12.12	1441109	1441969	861	28	90	0.995	0.125	108	11	19	24	26	26	27	3	7	11	14	17	19	94.0	109.175	0.2978723404255319	0.032520325203252036	0.10452961672473868	0.0	0
I	SPAC3A12.13c	1442261	1443128	825	14	45	0.495	0.309	255	3	7	13	15	19	24	18	25	27	28	37	60	82.0	99.394	0.17073170731707318	0.016969696969696968	0.054545454545454536	0.105	0
I	SPAC3A12.14	1444930	1445508	453	1	1	0.048	0.916	415	2	29	44	48	49	52	3	3	4	13	25	25	35.0	77.263	0.028571428571428567	0.002207505518763797	0.002207505518763797	1.0	1
I	SPAC3A12.15	1446703	1448973	2271	9	15	0.104	0.28800000000000003	653	5	17	22	23	23	23	2	5	29	35	37	41	276.0	121.532	0.03260869565217391	0.003963011889035667	0.006605019815059446	1.0	1
I	SPAC3A12.16c	1450642	1451210	495	4	35	0.217	0.784	388	1	6	11	13	17	20	0	7	15	16	18	20	22.0	44.444	0.18181818181818185	0.008080808080808079	0.0707070707070707	0.84	1
I	SPAC3A12.17c	1451957	1453144	1188	18	144	0.521	0.172	204	1	3	7	8	8	11	2	2	8	28	35	64	106.0	89.226	0.16981132075471694	0.015151515151515154	0.12121212121212123	0.01	0
I	SPAC3A12.18	1454911	1456529	1503	19	1407	0.52	0.2	300	2	24	30	34	34	48	1	3	4	5	6	14	147.0	97.804	0.1292517006802721	0.012641383898868928	0.936127744510978	0.065	0
I	SPAC9.02c	1457143	1457737	498	6	12	0.504	0.386	192	4	8	12	17	18	18	0	8	16	21	25	27	54.0	108.434	0.1111111111111111	0.012048192771084338	0.024096385542168683	0.19	0
I	SPAC9.03c	1458729	1465259	6531	22	56	0.128	0.354	2314	1	8	13	21	23	24	12	12	12	12	12	12	654.0	100.138	0.03363914373088685	0.003368549992344205	0.00857449088960343	0.945	1
I	SPAC9.04	1465847	1469848	4002	0	0	0.0	1.0	4002	0	0	0	0	0	0	0	0	0	8	9	11	444.0	110.945	0.0	0.0	0.0	0.9975	1
I	SPAC9.05	1471060	1473665	2505	27	242	0.326	0.154	385	2	3	37	42	42	42	0	3	4	11	16	20	256.0	102.196	0.10546875	0.010778443113772455	0.09660678642714572	0.115	0
I	SPAC9.06c	1473692	1474539	603	15	721	0.5379999999999999	0.187	113	1	2	4	4	7	10	0	6	13	19	22	27	58.0	96.186	0.25862068965517243	0.02487562189054726	1.1956882255389718	0.02	0
I	SPAC9.07c	1474909	1476107	1101	39	1787	0.918	0.085	94	7	10	10	15	21	24	22	26	26	36	41	50	95.0	86.285	0.4105263157894737	0.035422343324250684	1.6230699364214352	0.0	0
I	SPAC9.08c	1477214	1478062	849	58	1078	1.924	0.07400000000000001	63	5	8	21	25	47	52	3	9	22	23	27	28	73.0	85.984	0.7945205479452054	0.06831566548881036	1.2697290930506475	0.0	0
I	SPAC9.09	1478627	1480921	2295	109	812	1.238	0.07200000000000001	166	2	9	16	25	37	39	3	12	31	33	47	55	172.0	74.946	0.6337209302325582	0.04749455337690632	0.3538126361655773	0.0	0
I	SPAC9.10	1482834	1484609	1776	50	2197	0.624	0.07200000000000001	128	0	4	12	17	33	48	1	11	21	23	23	25	140.0	78.829	0.35714285714285715	0.028153153153153157	1.2370495495495497	0.0	0
I	SPAC9.11	1485818	1486862	987	18	138	0.349	0.184	182	0	0	2	6	16	19	1	1	5	8	10	14	95.0	96.251	0.18947368421052632	0.0182370820668693	0.1398176291793313	0.055	0
I	SPAC9.12c	1487131	1488055	876	12	18	0.272	0.277	243	2	3	5	8	8	19	6	14	19	21	21	25	84.0	95.89	0.14285714285714285	0.0136986301369863	0.02054794520547945	0.04	0
I	SPAC9.13c	1488770	1489582	813	5	9	0.135	0.6679999999999999	543	1	6	11	17	17	21	4	21	37	39	40	41	73.0	89.791	0.0684931506849315	0.006150061500615006	0.011070110701107009	0.945	1
I	SPAC5D6.13	1490741	1491754	1014	14	27	0.311	0.138	140	6	6	10	13	17	17	2	2	9	20	22	23	90.0	88.757	0.15555555555555556	0.01380670611439842	0.026627218934911243	0.065	0
I	SPAC5D6.12	1492880	1493824	945	19	29	0.539	0.223	211	3	5	11	23	25	29	10	16	22	29	32	40	84.0	88.889	0.2261904761904762	0.020105820105820103	0.030687830687830688	0.145	0
I	SPAC5D6.10c	1494670	1495077	408	12	72	0.8009999999999999	0.38	155	1	6	17	40	44	47	8	18	24	28	40	42	40.0	98.039	0.3	0.029411764705882356	0.17647058823529413	0.035	0
I	SPAC5D6.09c	1497147	1498061	915	33	2508	1.016	0.261	239	5	7	12	15	21	28	1	4	10	16	17	19	81.0	88.525	0.4074074074074074	0.036065573770491806	2.740983606557377	0.0	0
I	SPAC5D6.08c	1499185	1499565	306	14	90	0.98	0.203	62	1	2	13	13	15	15	2	2	4	5	18	18	22.0	71.895	0.6363636363636364	0.0457516339869281	0.29411764705882354	0.005	0
I	SPAC5D6.07c	1500925	1502412	1488	26	378	0.4270000000000001	0.198	295	5	21	31	32	33	37	3	8	13	13	13	14	153.0	102.823	0.16993464052287582	0.01747311827956989	0.2540322580645161	0.01	0
I	SPAC5D6.06c	1502909	1503587	633	2	2	0.07200000000000001	0.91	576	3	7	12	12	13	13	4	5	5	5	6	11	62.0	97.946	0.03225806451612903	0.00315955766192733	0.00315955766192733	1.0	1
I	SPAC5D6.05	1503907	1504738	624	7	7	0.205	0.231	144	2	4	5	5	8	10	2	14	17	17	17	17	66.0	105.769	0.10606060606060606	0.011217948717948718	0.011217948717948718	0.71	1
I	SPAC5D6.04	1505591	1507171	1359	25	340	0.419	0.181	246	2	4	16	31	32	34	2	2	4	8	16	23	119.0	87.564	0.21008403361344535	0.01839587932303164	0.2501839587932303	0.0	0
I	SPAC5D6.02c	1510376	1511278	903	24	146	0.86	0.16899999999999998	153	1	3	14	16	18	19	4	13	19	24	29	35	92.0	101.883	0.2608695652173913	0.026578073089701	0.16168327796234774	0.0	0
I	SPAC5D6.01	1511797	1512189	393	28	344	2.461	0.14800000000000002	58	3	9	21	28	28	30	4	12	18	24	26	27	36.0	91.603	0.7777777777777778	0.07124681933842239	0.8753180661577609	0.0	0
I	SPAC57A7.13	1512764	1514628	1698	48	1301	0.931	0.085	145	3	7	18	26	30	40	4	15	17	20	23	24	155.0	91.284	0.3096774193548387	0.02826855123674912	0.7661955241460542	0.0	0
I	SPAC57A7.12	1515089	1516914	1701	42	196	0.799	0.155	263	1	5	18	24	24	26	10	11	14	14	16	19	143.0	84.068	0.2937062937062937	0.02469135802469136	0.11522633744855967	0.0	0
I	SPAC57A7.11	1517349	1521290	3942	48	98	0.362	0.09	356	2	6	13	15	17	20	3	20	27	27	27	27	352.0	89.295	0.13636363636363635	0.0121765601217656	0.024860476915271438	0.045	0
I	SPAC57A7.10c	1521712	1524532	2718	17	834	0.226	0.379	1029	5	10	11	11	13	13	2	3	6	6	9	12	275.0	101.177	0.06181818181818183	0.0062545989698307575	0.3068432671081678	0.945	1
I	SPAC57A7.09	1525031	1526149	1119	16	546	0.611	0.253	283	2	5	6	6	7	7	14	18	25	26	30	34	89.0	79.535	0.1797752808988764	0.014298480786416443	0.4879356568364611	0.025	0
I	SPAC57A7.08	1527964	1529511	1548	18	58	0.494	0.45	697	3	11	11	14	17	18	1	3	34	36	37	42	140.0	90.439	0.12857142857142856	0.011627906976744186	0.037467700258397935	0.04	0
I	SPAC57A7.07c	1530189	1531115	927	26	2180	0.924	0.179	166	1	12	44	46	48	48	1	5	7	7	7	7	78.0	84.14200000000002	0.3333333333333333	0.028047464940668825	2.3516720604099244	0.0	0
I	SPAC57A7.06	1531313	1534148	2790	26	146	0.226	0.152	423	4	4	7	8	11	22	7	15	15	22	26	32	248.0	88.889	0.10483870967741936	0.00931899641577061	0.052329749103942655	0.795	1
I	SPAC57A7.05	1534588	1538601	4014	117	2425	0.747	0.081	325	0	0	5	5	9	10	4	5	8	21	32	39	370.0	92.177	0.3162162162162162	0.02914798206278027	0.6041355256601894	0.0	0
I	SPAC57A7.04c	1542865	1544826	1962	16	64	0.203	0.305	599	4	21	29	34	42	52	2	5	11	20	23	23	133.0	67.788	0.12030075187969926	0.00815494393476045	0.0326197757390418	0.53	1
I	SPAC57A7.15c	1545348	1545813	414	17	395	0.964	0.184	76	6	12	14	14	15	15	3	3	6	7	7	8	48.0	115.942	0.3541666666666667	0.04106280193236715	0.9541062801932368	0.0	0
I	SPAC167.07c	1546504	1549695	3090	57	1813	0.502	0.084	261	1	1	3	5	12	15	1	2	14	16	16	17	330.0	106.796	0.17272727272727273	0.01844660194174757	0.5867313915857605	0.005	0
I	SPAC167.05	1551408	1553213	1806	17	117	0.331	0.172	310	0	1	7	7	9	10	3	14	16	18	20	25	161.0	89.147	0.10559006211180123	0.009413067552602437	0.06478405315614617	0.13	0
I	SPAC167.06c	1550133	1550498	366	8	71	0.682	0.276	101	11	17	17	24	26	27	1	2	5	7	8	9	34.0	92.896	0.2352941176470588	0.02185792349726776	0.19398907103825136	0.02	0
I	SPAC167.04	1554001	1554827	630	31	565	1.86	0.227	143	1	4	7	18	18	18	12	20	20	20	20	20	63.0	100.0	0.492063492063492	0.049206349206349205	0.8968253968253969	0.0	0
I	SPAC167.02	1557147	1558321	936	2	3	0.095	0.503	471	0	0	0	0	0	1	4	8	8	8	11	11	72.0	76.923	0.027777777777777776	0.002136752136752137	0.003205128205128205	1.0	1
I	SPAC167.03c	1555134	1557083	1950	2	2	0.049	0.6579999999999999	1284	1	9	21	29	36	38	0	0	0	1	1	2	168.0	86.154	0.011904761904761904	0.0010256410256410256	0.0010256410256410256	1.0	1
I	SPAC167.09	1558670	1559301	537	2	2	0.182	0.7909999999999999	425	2	8	12	12	13	13	3	5	8	11	13	14	53.0	98.696	0.03773584905660377	0.0037243947858473	0.0037243947858473	0.94	1
I	SPAC167.01	1559466	1562734	3219	64	2177	0.953	0.08900000000000001	285	1	4	5	5	6	6	6	15	16	32	49	49	332.0	103.138	0.1927710843373494	0.019881950916433674	0.6762969866418143	0.0	0
I	SPAC167.08	1564216	1568217	4002	0	0	0.0	1.0	4002	6	6	6	10	15	16	0	0	0	4	7	12	444.0	110.945	0.0	0.0	0.0	0.9804404761904764	1
I	SPAC1705.02	1568863	1569303	192	5	244	0.4370000000000001	0.307	59	10	10	10	10	10	10	2	7	15	24	26	26	16.0	83.333	0.3125	0.026041666666666668	1.2708333333333333	0.02	0
I	SPAC1705.03c	1569995	1571260	1266	9	18	0.27	0.354	448	8	15	25	27	27	27	0	0	3	11	36	41	99.0	78.199	0.09090909090909093	0.007109004739336493	0.014218009478672985	0.74	1
I	SPAC23H4.18c	1575410	1576028	324	6	10	0.391	0.34	110	2	5	8	10	13	13	1	1	6	24	25	28	33.0	101.852	0.18181818181818185	0.018518518518518517	0.0308641975308642	0.63	1
I	SPAC23H4.17c	1576854	1578028	1110	16	392	0.503	0.353	392	5	19	26	26	27	32	0	3	9	10	10	11	120.0	108.108	0.13333333333333333	0.014414414414414416	0.35315315315315315	0.055	0
I	SPAC23H4.16c	1578314	1579540	987	18	184	0.51	0.669	660	17	18	24	24	24	28	2	13	14	14	15	15	93.0	94.225	0.1935483870967742	0.0182370820668693	0.18642350557244172	0.35	1
I	SPAC23H4.15	1579756	1582107	2352	13	57	0.182	0.36	847	9	13	15	15	16	24	0	3	15	15	16	17	235.0	99.915	0.05531914893617021	0.005527210884353742	0.02423469387755102	0.94	1
I	SPAC23H4.14	1582525	1585443	2718	22	38	0.24	0.274	746	12	28	28	28	28	28	1	13	17	18	19	25	322.0	118.469	0.06832298136645963	0.008094186902133923	0.013980868285504048	0.28	0
I	SPAC23H4.21	1586013	1586473	369	18	507	1.485	0.247	91	2	9	14	15	17	17	2	4	5	6	7	9	33.0	89.431	0.5454545454545454	0.04878048780487805	1.3739837398373984	0.0	0
I	SPAC23H4.13c	1586693	1587327	555	22	467	1.423	0.211	117	2	4	9	13	18	20	2	4	7	9	9	9	70.0	126.126	0.3142857142857143	0.03963963963963964	0.8414414414414414	0.0	0
I	SPAC23H4.12	1587489	1588551	1014	14	24	0.462	0.194	197	1	3	8	10	17	20	19	25	25	25	31	31	95.0	93.688	0.14736842105263154	0.01380670611439842	0.02366863905325444	0.01	0
I	SPAC23H4.11c	1588955	1589592	567	4	24	0.193	0.4970000000000001	282	0	3	22	22	22	24	6	10	17	19	19	20	58.0	102.293	0.06896551724137931	0.007054673721340388	0.042328042328042326	0.89	1
I	SPAC23H4.10c	1590100	1591656	1557	32	519	0.56	0.254	395	5	10	15	15	16	29	1	3	5	9	14	28	146.0	93.77	0.2191780821917808	0.020552344251766216	0.3333333333333333	0.015	0
I	SPAC23H4.09	1591938	1593083	1146	43	2703	0.984	0.127	146	2	4	7	12	13	13	21	29	29	32	37	42	109.0	95.113	0.3944954128440367	0.037521815008726006	2.358638743455497	0.0	0
I	SPAC23H4.08	1593390	1594454	834	21	250	0.502	0.138	115	1	8	15	18	21	24	5	16	20	24	26	26	91.0	109.113	0.2307692307692308	0.025179856115107917	0.2997601918465228	0.005	0
I	SPAC23H4.07c	1595195	1595926	684	5	5	0.16399999999999998	0.424	290	22	22	25	35	40	42	0	4	9	9	9	9	77.0	112.573	0.06493506493506493	0.007309941520467836	0.007309941520467836	0.675	1
I	SPAC23H4.06	1596492	1597571	1080	1	1	0.021	0.7020000000000001	758	2	4	6	6	9	13	1	1	8	10	14	17	84.0	77.778	0.011904761904761904	0.000925925925925926	0.000925925925925926	1.0	1
I	SPAC23H4.05c	1599331	1599624	294	51	1329	4.299	0.099	29	0	2	23	24	27	27	9	15	16	38	44	52	15.0	51.02	3.4	0.17346938775510204	4.520408163265306	0.0	0
I	SPAC23H4.04	1601508	1602886	1248	30	152	0.504	0.35200000000000004	439	4	10	14	21	29	33	10	24	32	34	44	46	130.0	104.167	0.2307692307692308	0.02403846153846154	0.1217948717948718	0.18	0
I	SPAC23H4.03c	1604075	1604858	651	8	27	0.252	0.197	128	1	11	20	23	41	46	7	13	15	16	20	22	62.0	95.238	0.12903225806451613	0.012288786482334871	0.04147465437788018	0.33	0
I	SPAC23H4.02	1605320	1607089	1599	39	1263	0.591	0.128	205	1	3	11	12	13	21	17	34	42	49	51	52	144.0	90.056	0.2708333333333333	0.024390243902439025	0.7898686679174484	0.005	0
I	SPAC23H4.01c	1608162	1610999	2838	53	1213	0.47	0.08	227	1	5	10	12	24	31	0	0	14	22	22	22	244.0	85.976	0.21721311475409835	0.018675123326286118	0.4274136715997181	0.0	0
I	SPAP27G11.02	1611564	1612634	1071	16	169	0.542	0.272	291	6	27	30	35	38	38	1	3	7	8	9	10	114.0	106.443	0.14035087719298245	0.014939309056956116	0.15779645191409894	0.015	0
I	SPAP27G11.03	1613185	1614212	960	5	6	0.184	0.3720000000000001	357	9	13	16	16	17	25	3	3	3	4	4	5	109.0	113.542	0.045871559633027525	0.005208333333333333	0.00625	0.925	1
I	SPAP27G11.04c	1614501	1615491	948	8	14	0.315	0.263	249	1	2	2	2	2	6	5	7	10	11	12	14	90.0	94.937	0.08888888888888889	0.008438818565400843	0.014767932489451475	0.915	1
I	SPAP27G11.05c	1615930	1618744	2616	21	158	0.313	0.355	928	2	3	4	4	6	6	5	11	13	36	36	41	282.0	107.798	0.07446808510638298	0.008027522935779817	0.06039755351681957	0.675	1
I	SPAP27G11.06c	1619533	1620131	489	10	232	0.943	0.648	317	3	25	29	35	36	37	6	7	10	11	13	16	46.0	94.07	0.21739130434782608	0.02044989775051125	0.474437627811861	0.185	0
I	SPAP27G11.07c	1620498	1621262	717	8	230	0.528	0.4370000000000001	313	2	24	29	29	49	57	7	8	8	9	12	12	73.0	101.813	0.1095890410958904	0.011157601115760113	0.3207810320781032	0.21	0
I	SPAP27G11.08c	1621639	1622867	1179	18	209	0.79	0.322	380	3	8	15	15	15	15	8	8	8	8	8	8	136.0	115.352	0.1323529411764706	0.015267175572519085	0.17726887192536048	0.16	0
I	SPAP27G11.09c	1623438	1624418	981	3	3	0.157	0.589	578	2	2	2	2	2	3	3	9	16	17	18	18	85.0	86.646	0.035294117647058816	0.003058103975535168	0.003058103975535168	0.985	1
I	SPAP27G11.10c	1625076	1629841	4695	22	32	0.184	0.185	869	3	4	10	10	10	10	0	2	6	13	16	17	477.0	101.597	0.04612159329140461	0.004685835995740149	0.006815761448349307	0.385	1
I	SPAP27G11.11c	1630900	1631203	222	8	127	1.3430000000000002	0.279	62	4	12	23	26	26	26	14	20	22	22	25	30	26.0	117.117	0.3076923076923077	0.036036036036036036	0.5720720720720721	0.03	0
I	SPAP27G11.16	1631283	1631597	315	11	368	1.6669999999999998	0.333	105	13	15	17	26	30	30	2	2	4	7	9	11	32.0	101.587	0.34375	0.03492063492063492	1.1682539682539683	0.03	0
I	SPAP27G11.12	1632068	1634742	2394	59	853	1.095	0.079	190	3	5	5	6	11	18	6	8	14	14	20	20	242.0	101.086	0.243801652892562	0.024644945697577275	0.3563074352548037	0.0	0
I	SPAP27G11.13c	1635258	1635504	195	2	2	0.381	0.877	171	4	13	16	18	22	24	10	15	20	22	25	27	24.0	123.077	0.08333333333333333	0.010256410256410256	0.010256410256410256	0.905	1
I	SPAP27G11.14c	1636062	1638131	2070	35	133	0.7190000000000001	0.108	223	0	4	13	13	22	26	0	7	12	15	16	18	220.0	106.28	0.1590909090909091	0.016908212560386472	0.0642512077294686	0.005	0
I	SPAP27G11.15	1638643	1639499	816	15	119	0.7120000000000001	0.23	188	1	5	13	14	15	18	0	1	1	1	1	2	82.0	100.49	0.18292682926829268	0.018382352941176468	0.14583333333333334	0.015	0
I	SPAC343.01c	1639539	1640885	1281	7	11	0.192	0.508	651	0	1	3	4	9	10	5	6	12	26	26	26	114.0	88.993	0.06140350877192983	0.00546448087431694	0.00858704137392662	0.98	1
I	SPAC343.02	1641755	1642303	549	3	5	0.217	0.546	300	11	17	19	20	22	22	1	1	4	9	9	10	49.0	89.25299999999999	0.061224489795918366	0.00546448087431694	0.009107468123861569	0.845	1
I	SPAC343.03	1643108	1643652	285	1	1	0.075	0.853	243	3	8	9	11	12	24	4	6	11	14	17	18	21.0	73.684	0.047619047619047616	0.003508771929824561	0.003508771929824561	0.995	1
I	SPAC343.04c	1643933	1645634	1524	28	425	0.6629999999999999	0.265	404	0	2	2	2	7	7	1	4	9	17	17	35	153.0	100.394	0.1830065359477124	0.01837270341207349	0.2788713910761155	0.01	0
I	SPAC343.05	1647259	1649215	1860	13	168	0.253	0.203	378	14	19	20	20	30	31	4	6	6	7	9	25	168.0	90.323	0.07738095238095237	0.006989247311827957	0.09032258064516127	0.58	1
I	SPAC343.06c	1649612	1650757	1146	19	189	0.6709999999999999	0.166	190	0	2	6	9	9	9	24	27	31	37	39	39	100.0	87.26	0.19	0.016579406631762654	0.1649214659685864	0.015	0
I	SPAC343.08c	1653288	1653789	336	5	7	0.38	0.28300000000000003	95	2	3	3	3	5	5	9	12	15	20	20	20	29.0	86.31	0.1724137931034483	0.014880952380952382	0.02083333333333333	0.255	0
I	SPAC343.07	1651012	1652981	1830	37	962	0.757	0.125	229	15	27	30	31	32	34	0	1	2	2	8	14	173.0	94.536	0.2138728323699422	0.02021857923497268	0.5256830601092897	0.0	0
I	SPAC343.09	1654284	1655516	1233	16	131	0.418	0.767	946	4	8	11	11	12	13	7	8	11	20	22	28	101.0	81.914	0.15841584158415842	0.012976480129764802	0.10624493106244932	0.44	1
I	SPAC343.10	1656239	1658164	1926	47	1680	0.629	0.084	161	7	12	15	22	22	22	6	19	23	25	26	27	191.0	99.169	0.24607329842931935	0.024402907580477674	0.8722741433021807	0.005	0
I	SPAC343.11c	1658475	1663241	4767	84	816	0.407	0.064	304	2	15	17	18	20	22	13	34	35	56	60	62	443.0	92.931	0.18961625282167044	0.01762114537444934	0.17117684078036502	0.0	0
I	SPAC343.21	1666787	1667263	477	47	2841	2.427	0.147	70	4	6	17	29	33	36	7	12	29	34	39	41	29.0	60.797	1.6206896551724137	0.09853249475890984	5.9559748427672945	0.0	0
I	SPAC343.12	1668071	1669279	1209	57	1590	1.151	0.084	102	4	9	23	28	35	45	11	14	15	28	45	51	62.0	51.282	0.9193548387096774	0.04714640198511166	1.315136476426799	0.0	0
I	SPAC343.20	1669623	1669964	342	33	2573	2.412	0.219	75	1	10	23	28	32	35	0	5	21	23	25	29	32.0	93.567	1.03125	0.09649122807017543	7.523391812865497	0.005	0
I	SPAC343.13	1670355	1672071	1581	25	57	0.328	0.233	368	16	26	26	31	41	43	1	3	5	5	6	8	150.0	94.877	0.16666666666666666	0.015812776723592662	0.03605313092979128	0.245	0
I	SPAC343.14c	1672376	1673655	1182	12	88	0.203	0.208	246	2	4	6	6	6	14	12	26	29	30	30	31	103.0	87.14	0.11650485436893206	0.01015228426395939	0.07445008460236886	0.785	1
I	SPAC343.17c	1678182	1679968	1731	35	328	0.624	0.092	160	3	4	5	8	9	10	0	18	21	22	23	25	151.0	87.23299999999998	0.2317880794701987	0.020219526285384173	0.18948584633160026	0.01	0
I	SPAC343.15	1673947	1675251	1305	17	138	0.294	0.198	258	3	16	18	18	19	21	2	16	30	31	32	32	133.0	101.916	0.12781954887218044	0.013026819923371648	0.1057471264367816	0.03	0
I	SPAC343.16	1675730	1677895	2166	57	441	0.6659999999999999	0.068	147	10	24	35	37	37	37	3	5	8	11	12	16	187.0	86.334	0.3048128342245989	0.02631578947368421	0.20360110803324102	0.0	0
I	SPAC343.18	1680414	1681084	618	10	157	0.5579999999999999	0.257	159	3	9	15	16	18	20	0	0	2	22	23	27	53.0	85.76100000000002	0.18867924528301888	0.016181229773462782	0.2540453074433657	0.01	0
I	SPAC343.19	1681953	1683827	1875	50	578	0.988	0.111	208	2	17	30	30	33	36	2	4	8	20	22	23	197.0	105.067	0.2538071065989848	0.02666666666666667	0.3082666666666667	0.0	0
I	SPAC824.02	1685190	1688618	3429	77	554	0.8170000000000001	0.087	298	5	8	8	31	35	36	1	6	10	11	13	14	329.0	95.946	0.23404255319148934	0.022455526392534262	0.1615631379410907	0.0	0
I	SPAC824.03c	1688902	1689645	744	16	345	0.838	0.191	142	0	5	6	7	13	15	1	1	4	9	10	15	64.0	86.022	0.25	0.021505376344086027	0.4637096774193548	0.0	0
I	SPAC824.04	1690362	1691387	1026	14	39	0.541	0.34	349	4	10	10	11	11	12	7	9	22	24	24	24	98.0	95.517	0.14285714285714285	0.013645224171539959	0.038011695906432746	0.03	0
I	SPAC824.05	1692007	1694721	2508	19	238	0.234	0.156	392	14	22	28	34	34	35	0	4	4	4	4	8	243.0	96.89	0.07818930041152264	0.007575757575757577	0.094896331738437	0.7	1
I	SPAC824.06	1695102	1695624	423	2	6	0.145	0.7090000000000001	300	1	4	4	5	5	5	4	4	5	8	9	10	31.0	73.286	0.06451612903225806	0.0047281323877068565	0.014184397163120569	0.93	1
I	SPAC824.07	1696571	1697483	771	11	129	0.463	0.256	197	0	9	11	13	14	17	1	2	16	17	18	19	65.0	84.306	0.16923076923076924	0.014267185473411154	0.16731517509727625	0.015	0
I	SPAC824.08	1698038	1699708	1671	27	317	0.596	0.27	451	2	13	16	18	19	22	3	5	8	11	12	12	143.0	85.57700000000001	0.1888111888111888	0.01615798922800718	0.18970676241771395	0.065	0
I	SPAC824.09c	1700317	1701601	963	19	435	0.522	0.295	284	2	7	7	9	13	14	17	23	23	26	30	30	89.0	92.42	0.21348314606741567	0.01973001038421599	0.4517133956386293	0.005	0
I	SPAC664.01c	1703015	1704001	987	15	77	0.51	0.249	246	0	5	9	14	17	19	9	29	32	38	40	41	90.0	91.185	0.16666666666666666	0.015197568389057753	0.07801418439716312	0.03	0
I	SPAC664.02c	1704981	1707250	1989	20	38	0.277	0.161	321	5	9	16	21	23	23	8	15	15	18	22	31	192.0	96.531	0.10416666666666667	0.01005530417295123	0.019105077928607345	0.68	1
I	SPAC664.03	1708822	1710229	1371	27	680	0.604	0.26	356	11	13	22	26	31	37	10	12	15	22	22	26	122.0	88.986	0.22131147540983606	0.019693654266958426	0.4959883296863603	0.005	0
I	SPAC664.04c	1710502	1711067	423	14	67	0.8059999999999999	0.203	86	4	12	21	24	25	25	17	18	18	22	32	35	33.0	78.014	0.42424242424242425	0.03309692671394799	0.15839243498817968	0.0	0
I	SPAC664.05	1711214	1711840	627	8	16	0.396	0.657	412	3	18	22	25	34	35	10	20	25	28	28	29	38.0	60.606	0.21052631578947367	0.012759170653907496	0.025518341307814992	0.3	0
I	SPAC664.06	1712817	1713783	750	8	11	0.272	0.277	208	7	9	14	19	23	23	2	8	9	10	10	12	74.0	98.667	0.10810810810810813	0.010666666666666666	0.014666666666666666	0.915	1
I	SPAC664.07c	1714090	1715536	1281	19	59	0.418	0.279	358	16	22	24	26	26	28	3	6	8	9	9	9	129.0	100.703	0.14728682170542634	0.01483216237314598	0.04605776736924278	0.095	0
I	SPAC664.08c	1716213	1717720	1359	8	11	0.177	0.343	466	1	6	10	13	17	19	14	15	17	17	21	24	132.0	97.13	0.060606060606060615	0.005886681383370125	0.008094186902133923	0.98	1
I	SPAC664.09	1719496	1721388	1893	28	144	0.478	0.14	265	1	2	13	16	19	22	1	12	18	19	19	24	156.0	82.40899999999998	0.1794871794871795	0.01479133650290544	0.07606973058637084	0.01	0
I	SPAC664.10	1721995	1724493	2454	43	4041	0.5770000000000001	0.107	263	13	25	33	35	37	41	2	5	14	22	35	35	227.0	92.502	0.1894273127753304	0.017522412387938058	1.6466992665036675	0.0	0
I	SPAC664.11	1726009	1728033	2025	15	111	0.259	0.374	757	0	0	9	15	20	25	13	30	37	38	39	40	164.0	80.988	0.09146341463414634	0.007407407407407408	0.054814814814814816	0.84	1
I	SPAC664.12c	1728569	1728894	240	4	24	0.436	0.604	145	2	9	27	29	29	30	2	2	5	5	7	7	30.0	125.0	0.13333333333333333	0.016666666666666666	0.1	0.105	0
I	SPAC664.13	1729505	1729858	354	1	1	0.097	0.6859999999999999	243	1	3	5	10	14	16	0	8	17	27	28	30	28.0	79.096	0.03571428571428571	0.002824858757062147	0.002824858757062147	1.0	1
I	SPAC664.14	1731627	1733165	1539	46	1878	1.006	0.12	184	0	3	3	11	16	18	1	6	10	17	20	23	120.0	77.973	0.38333333333333336	0.02988953866146848	1.2202729044834308	0.0	0
I	SPAC664.15	1734993	1736948	1956	36	389	0.529	0.162	316	2	4	7	7	12	13	2	3	5	9	12	14	187.0	95.603	0.1925133689839572	0.018404907975460124	0.19887525562372188	0.015	0
I	SPACUNK12.02c	1737832	1739087	1008	40	2243	0.935	0.211	213	1	3	4	6	8	11	1	2	4	6	9	13	103.0	102.183	0.3883495145631068	0.03968253968253968	2.225198412698413	0.0	0
I	SPAC105.01c	1740616	1743501	2670	69	2084	0.721	0.084	225	2	8	14	23	25	30	6	13	18	21	22	22	261.0	97.753	0.26436781609195403	0.025842696629213482	0.7805243445692884	0.0	0
I	SPAC105.02c	1744748	1745597	513	10	119	0.366	0.34700000000000003	178	0	2	5	8	17	18	33	44	55	63	72	75	50.0	97.466	0.2	0.019493177387914232	0.2319688109161793	0.055	0
I	SPAC105.03c	1746918	1749044	2127	47	750	0.7070000000000001	0.118	252	4	5	16	24	25	27	2	9	9	15	16	16	199.0	93.559	0.23618090452261306	0.022096850023507288	0.3526093088857546	0.0	0
I	SPAC17A5.01	1750093	1752993	2847	72	2202	0.8540000000000001	0.075	214	1	4	7	8	10	11	0	0	2	4	6	6	295.0	103.618	0.2440677966101695	0.02528977871443625	0.7734457323498419	0.0	0
I	SPAC17A5.18c	1753207	1753659	453	12	208	0.955	0.369	167	0	0	2	4	7	17	4	5	8	8	8	10	48.0	105.96	0.25	0.026490066225165563	0.4591611479028698	0.09	0
I	SPAC17A5.02c	1754033	1755638	1437	38	111	0.905	0.31	446	3	4	8	9	10	12	3	9	15	16	16	16	140.0	97.425	0.2714285714285714	0.026443980514961725	0.07724425887265135	0.025	0
I	SPAC17A5.03	1756109	1757275	1167	3	3	0.101	0.799	933	0	6	11	19	29	29	1	6	7	10	13	13	74.0	63.41	0.040540540540540536	0.002570694087403599	0.002570694087403599	0.995	1
I	SPAC17A5.04c	1757593	1759202	1539	29	1490	0.7709999999999999	0.16	247	2	4	6	6	6	6	5	9	9	9	11	19	136.0	88.369	0.21323529411764705	0.018843404808317088	0.9681611435997399	0.005	0
I	SPAC17A5.05c	1759628	1760371	744	18	316	1.071	0.28800000000000003	214	0	1	8	13	13	14	3	6	12	16	18	19	77.0	103.495	0.23376623376623376	0.024193548387096774	0.4247311827956989	0.02	0
I	SPAC17A5.19	1761133	1761455	279	3	5	0.4270000000000001	0.448	125	16	19	27	27	31	31	6	10	11	11	12	12	26.0	93.19	0.1153846153846154	0.010752688172043013	0.017921146953405017	0.535	1
I	SPAC17A5.06	1761787	1764201	2415	15	382	0.239	0.261	630	2	3	4	15	23	25	4	8	8	8	11	12	223.0	92.34	0.06726457399103139	0.006211180124223602	0.15817805383022773	0.95	1
I	SPAC17A5.07c	1764336	1766711	1917	28	146	0.493	0.154	296	1	5	8	8	9	9	7	28	28	31	33	33	187.0	97.548	0.1497326203208556	0.014606155451225875	0.07616066770996348	0.005	0
I	SPAC17A5.08	1767787	1768419	633	8	77	0.506	0.458	290	3	19	23	26	35	35	6	6	9	9	10	11	62.0	97.946	0.12903225806451613	0.01263823064770932	0.1216429699842022	0.045	0
I	SPAC17A5.09c	1769088	1770020	933	11	563	0.468	0.34700000000000003	324	0	0	4	11	12	15	19	21	23	23	23	23	86.0	92.176	0.12790697674418605	0.011789924973204715	0.6034297963558414	0.11	0
I	SPAC17A5.10	1770191	1770865	675	4	23	0.244	0.364	246	18	21	21	23	24	27	1	2	2	11	13	20	52.0	77.03699999999998	0.07692307692307693	0.005925925925925926	0.03407407407407408	0.31	0
I	SPAC17A5.11	1772925	1774203	1038	20	233	0.711	0.253	263	15	23	31	39	42	45	8	9	9	9	9	9	102.0	98.266	0.19607843137254904	0.019267822736030827	0.22447013487475914	0.025	0
I	SPAC17A5.12	1774258	1776351	2094	7	441	0.126	0.374	783	8	9	18	21	25	29	9	14	14	14	17	21	219.0	104.585	0.0319634703196347	0.0033428844317096467	0.21060171919770773	0.985	1
I	SPAC17A5.13	1776500	1777371	708	11	22	0.479	0.247	175	9	12	12	12	12	12	3	7	10	26	55	58	65.0	91.808	0.16923076923076924	0.015536723163841809	0.031073446327683617	0.015	0
I	SPAC17A5.14	1778549	1782623	3987	39	1607	0.385	0.142	568	19	37	43	47	50	50	2	8	9	9	9	9	386.0	96.815	0.1010362694300518	0.009781790820165538	0.4030599448206672	0.145	0
I	SPAC17A5.15c	1782935	1785085	2151	5	30	0.108	0.364	783	1	11	14	17	18	19	17	21	29	33	42	44	185.0	86.007	0.027027027027027032	0.0023245002324500234	0.013947001394700141	0.995	1
I	SPAC17A5.16	1786438	1789692	2778	37	87	0.48	0.122	340	21	25	28	38	41	41	1	3	9	10	10	10	279.0	100.432	0.13261648745519716	0.01331893448524118	0.03131749460043196	0.105	0
I	SPAC1610.01	1790625	1791278	654	6	30	0.43	0.659	431	0	3	9	14	19	20	0	3	4	5	8	11	76.0	116.208	0.07894736842105263	0.009174311926605505	0.045871559633027525	0.525	1
I	SPAC1610.02c	1791482	1792243	762	4	6	0.24	0.281	214	3	3	6	6	7	11	2	3	4	5	5	5	68.0	89.23899999999998	0.05882352941176471	0.005249343832020997	0.007874015748031496	0.295	0
I	SPAC1610.03c	1792593	1794972	2133	30	417	0.521	0.275	586	5	11	12	13	13	13	2	4	5	6	19	20	184.0	86.26299999999998	0.16304347826086954	0.014064697609001406	0.19549929676511954	0.05	0
I	SPAC1610.04	1796300	1797880	1581	23	378	0.628	0.16699999999999998	264	3	7	10	11	16	16	3	4	4	9	12	18	152.0	96.142	0.1513157894736842	0.01454775458570525	0.23908918406072105	0.045	0
I	SPAC1002.01	1798347	1799015	540	19	1807	1.3090000000000002	0.261	141	9	10	13	13	14	17	1	1	3	7	8	10	42.0	77.778	0.4523809523809524	0.03518518518518519	3.346296296296296	0.0	0
I	SPAC1002.02	1799128	1799817	690	16	1566	0.952	0.249	172	1	8	9	13	14	15	3	4	5	6	6	9	53.0	76.812	0.3018867924528302	0.02318840579710145	2.269565217391305	0.015	0
I	SPAC1002.03c	1800212	1802983	2772	37	172	0.507	0.076	212	1	2	5	5	5	6	10	20	22	23	23	36	268.0	96.681	0.13805970149253732	0.013347763347763348	0.06204906204906205	0.0	0
I	SPAC1002.04c	1803773	1804372	600	3	41	0.18600000000000005	0.657	394	5	6	7	19	19	20	7	20	25	27	31	33	54.0	90.0	0.05555555555555555	0.005	0.06833333333333333	0.985	1
I	SPAC1002.05c	1804650	1806797	2148	45	1709	0.74	0.1	214	8	23	25	25	28	42	0	1	4	7	13	17	213.0	99.162	0.2112676056338028	0.02094972067039106	0.7956238361266295	0.0	0
I	SPAC1002.06c	1807270	1807781	357	13	156	0.973	0.5379999999999999	192	3	6	6	7	8	9	5	9	12	15	18	23	38.0	106.443	0.34210526315789475	0.036414565826330535	0.4369747899159664	0.115	0
I	SPAC1002.07c	1808242	1809241	507	12	117	0.45	0.276	140	2	3	7	7	10	14	9	18	21	22	24	25	45.0	88.757	0.26666666666666666	0.02366863905325444	0.2307692307692308	0.01	0
I	SPAC1002.08c	1810023	1811123	1101	14	24	0.435	0.197	217	2	5	9	16	23	26	4	9	24	28	34	40	116.0	105.359	0.1206896551724138	0.012715712988192551	0.021798365122615803	0.155	0
I	SPAC1002.09c	1812133	1813668	1536	30	42	0.602	0.198	304	3	6	9	23	26	26	11	11	13	13	13	13	131.0	85.286	0.22900763358778625	0.01953125	0.02734375	0.015	0
I	SPAC1002.10c	1813855	1815627	1773	20	30	0.328	0.341	604	1	12	14	14	14	17	0	18	19	21	22	22	193.0	108.855	0.10362694300518134	0.011280315848843769	0.01692047377326565	0.605	1
I	SPAC1002.11	1816653	1818398	1746	8	11	0.131	0.274	478	2	13	16	19	19	19	7	10	14	18	26	26	168.0	96.22	0.047619047619047616	0.004581901489117984	0.006300114547537228	1.0	1
I	SPAC1002.12c	1818695	1820338	1644	44	801	0.7829999999999999	0.156	256	0	3	6	7	7	7	30	36	39	58	69	70	122.0	74.209	0.3606557377049181	0.0267639902676399	0.4872262773722628	0.0	0
I	SPAC1002.13c	1821936	1823189	1254	4	4	0.08900000000000001	0.502	630	1	14	24	33	39	69	1	1	6	7	9	10	95.0	75.758	0.042105263157894736	0.003189792663476874	0.003189792663476874	1.0	1
I	SPAC1002.20	1823972	1824277	306	35	4962	3.34	0.327	100	3	3	18	19	19	19	8	14	17	21	22	24	30.0	98.039	1.1666666666666667	0.11437908496732024	16.215686274509803	0.025	0
I	SPAC1002.15c	1826160	1827061	651	23	398	0.667	0.292	190	1	3	6	10	10	15	6	8	11	11	13	15	69.0	105.991	0.3333333333333333	0.03533026113671275	0.6113671274961597	0.01	0
I	SPAC1002.14	1824785	1826092	1308	21	299	0.409	0.277	362	1	2	9	17	21	22	2	4	7	9	15	15	117.0	89.45	0.1794871794871795	0.016055045871559634	0.22859327217125386	0.015	0
I	SPAC1002.16c	1827871	1829370	1500	42	836	0.6709999999999999	0.117	175	5	5	5	6	7	15	0	5	25	28	32	35	140.0	93.333	0.3	0.027999999999999997	0.5573333333333333	0.0	0
I	SPAC1002.17c	1831012	1831626	615	13	92	0.4920000000000001	0.195	120	0	4	4	7	9	11	14	15	22	25	30	32	53.0	86.179	0.2452830188679245	0.02113821138211382	0.14959349593495935	0.06	0
I	SPAC1002.18	1832457	1833656	1200	26	325	0.539	0.113	136	1	1	22	24	26	30	2	9	20	30	45	65	107.0	89.167	0.2429906542056075	0.021666666666666667	0.2708333333333333	0.005	0
I	SPAC1002.19	1835469	1836788	1320	20	1424	0.375	0.308	406	1	2	20	25	27	32	3	5	9	20	21	53	113.0	85.60600000000002	0.17699115044247787	0.015151515151515154	1.0787878787878789	0.19	0
I	SPAC1399.05c	1838587	1840293	1590	72	3026	0.972	0.101	160	2	20	22	34	35	37	13	14	16	18	23	24	129.0	81.132	0.5581395348837209	0.045283018867924525	1.9031446540880503	0.0	0
I	SPAC1399.04c	1840621	1841283	663	19	217	0.645	0.285	189	0	1	21	25	30	31	3	15	34	36	36	36	60.0	90.498	0.31666666666666665	0.028657616892911013	0.3273001508295626	0.01	0
I	SPAC1399.03	1841936	1843681	1746	16	21	0.205	0.333	581	2	13	18	28	32	35	0	1	9	11	13	15	137.0	78.465	0.1167883211678832	0.009163802978235968	0.012027491408934709	0.215	0
I	SPAC1399.02	1846121	1847890	1770	31	416	0.438	0.199	352	0	4	5	23	26	29	1	2	6	9	20	36	140.0	79.096	0.22142857142857145	0.01751412429378531	0.23502824858757065	0.01	0
I	SPAC1399.06	1849984	1850358	375	14	407	1.074	0.253	95	2	18	25	31	45	64	0	3	11	11	12	12	23.0	61.333	0.6086956521739131	0.037333333333333336	1.0853333333333333	0.0	0
I	SPAC1399.01c	1852627	1854432	1806	40	1250	0.634	0.141	255	2	8	12	15	22	25	1	2	9	19	23	24	138.0	76.41199999999998	0.2898550724637681	0.0221483942414175	0.6921373200442967	0.0	0
I	SPAP11E10.01	1855806	1856798	993	30	512	0.867	0.149	148	0	0	3	4	10	13	0	6	6	6	8	9	81.0	81.571	0.3703703703703704	0.03021148036253777	0.5156092648539778	0.0	0
I	SPAP11E10.02c	1856893	1860141	3249	65	7286	0.562	0.161	523	0	8	14	17	19	32	1	2	2	15	19	20	248.0	76.331	0.2620967741935484	0.02000615574022776	2.242536164973838	0.015	0
I	SPAPB1A10.02	1861934	1862944	1011	6	13	0.204	0.35700000000000004	361	2	9	14	14	19	20	4	9	19	26	29	31	103.0	101.879	0.05825242718446603	0.005934718100890208	0.012858555885262116	0.85	1
I	SPAPB1A10.03	1863363	1863762	348	17	99	1.518	0.221	77	10	19	23	23	24	31	3	8	14	18	19	20	31.0	89.08	0.5483870967741935	0.04885057471264368	0.2844827586206897	0.005	0
I	SPAPB1A10.16	1863972	1864457	432	15	1080	1.007	0.333	144	5	8	15	25	25	26	2	6	7	8	8	13	49.0	113.426	0.30612244897959184	0.034722222222222224	2.5	0.045	0
I	SPAPB1A10.04c	1864673	1865608	885	12	1593	0.341	0.391	346	3	6	6	13	20	29	2	8	20	23	30	35	98.0	110.734	0.12244897959183673	0.013559322033898305	1.8	0.825	1
I	SPAPB1A10.05	1867135	1868019	885	25	179	0.732	0.19	168	4	22	29	30	37	38	5	8	8	8	8	8	88.0	99.435	0.2840909090909091	0.02824858757062147	0.20225988700564973	0.005	0
I	SPAPB1A10.06c	1868252	1871850	3552	23	31	0.147	0.179	637	0	6	7	8	11	13	13	18	22	26	26	27	342.0	96.284	0.06725146198830409	0.006475225225225225	0.008727477477477477	0.955	1
I	SPAPB1A10.07c	1872423	1873797	1326	34	1236	0.618	0.166	220	0	8	21	23	23	23	0	2	7	16	25	42	121.0	91.252	0.2809917355371901	0.02564102564102564	0.9321266968325792	0.0	0
I	SPAPB1A10.08	1876259	1877581	1251	51	2733	0.926	0.135	169	1	5	5	15	29	39	3	7	13	19	19	21	118.0	94.325	0.4322033898305085	0.0407673860911271	2.184652278177458	0.0	0
I	SPAPB1A10.09	1878362	1880604	2196	56	353	0.529	0.098	215	1	10	19	21	26	29	1	6	7	7	10	33	202.0	91.985	0.27722772277227725	0.025500910746812388	0.16074681238615665	0.005	0
I	SPAPB1A10.10c	1880879	1881910	627	6	21	0.118	0.376	236	3	8	15	18	18	19	27	27	27	27	29	31	77.0	122.807	0.07792207792207792	0.009569377990430622	0.03349282296650718	0.8	1
I	SPAPB1A10.11c	1882471	1884051	1581	25	42	0.308	0.17800000000000002	281	1	2	17	27	29	32	0	2	6	9	11	13	157.0	99.304	0.1592356687898089	0.015812776723592662	0.026565464895635674	0.15	0
I	SPAPB1A10.12c	1884617	1886203	1386	28	507	0.363	0.094	130	6	13	23	24	25	25	0	17	29	30	32	34	124.0	89.46600000000002	0.2258064516129032	0.020202020202020204	0.3658008658008658	0.0	0
I	SPAPB1A10.13	1887685	1889274	1590	104	3713	1.652	0.07	112	3	5	19	30	33	35	2	9	12	24	33	35	101.0	63.522	1.0297029702970295	0.06540880503144654	2.335220125786164	0.0	0
I	SPAPB1A10.14	1890920	1891651	732	19	134	0.591	0.156	114	0	5	10	17	36	43	1	1	3	4	9	13	56.0	76.503	0.3392857142857143	0.025956284153005462	0.1830601092896175	0.03	0
I	SPAPB1A10.15	1892554	1893694	801	19	77	0.388	0.17	136	20	21	29	34	36	38	5	5	7	11	12	24	74.0	92.385	0.25675675675675674	0.02372034956304619	0.0961298377028714	0.035	0
I	SPAC140.01	1895464	1896291	828	10	18	0.24	0.344	285	7	9	17	17	17	26	0	6	13	19	21	23	70.0	84.541	0.14285714285714285	0.012077294685990338	0.021739130434782608	0.185	0
I	SPAC140.02	1897523	1899025	1503	57	436	0.815	0.16	241	8	10	10	16	23	23	1	4	16	24	27	31	123.0	81.836	0.4634146341463415	0.03792415169660679	0.2900864936793081	0.0	0
I	SPAC140.03	1900052	1901431	1200	31	73	0.528	0.201	241	7	16	23	31	37	41	3	6	8	17	17	20	124.0	103.333	0.25	0.02583333333333333	0.060833333333333336	0.005	0
I	SPAC140.04	1902319	1903206	888	18	126	0.487	0.249	221	3	6	29	31	31	31	3	4	4	12	28	28	66.0	74.324	0.2727272727272727	0.020270270270270268	0.14189189189189189	0.05	0
I	SPAC110.05	1905728	1905820	93	5	421	1.449	0.591	55	6	21	27	30	56	64	4	6	17	21	31	32	5.0	53.76300000000001	1.0	0.053763440860215055	4.526881720430108	0.26	0
I	SPAC110.01	1908268	1911339	3072	79	3579	0.7040000000000001	0.08	246	2	2	4	5	7	30	5	7	17	20	23	24	294.0	95.703	0.2687074829931973	0.02571614583333333	1.1650390625	0.0	0
I	SPAC110.02	1912042	1915659	3618	40	731	0.29600000000000004	0.149	539	3	9	18	21	26	26	5	14	25	27	27	28	383.0	105.86	0.10443864229765012	0.011055831951354341	0.20204532891100052	0.175	0
I	SPAC110.03	1916108	1917279	579	4	4	0.112	0.5660000000000001	328	2	11	13	13	14	14	3	7	12	20	22	22	44.0	75.993	0.09090909090909093	0.0069084628670120895	0.0069084628670120895	0.665	1
I	SPAC110.04c	1917998	1920160	2163	22	460	0.349	0.225	486	7	22	27	30	30	30	1	3	3	4	6	14	193.0	89.228	0.11398963730569947	0.010171058714748035	0.212667591308368	0.465	1
I	SPAP14E8.02	1922956	1924763	1701	43	1344	0.8809999999999999	0.119	202	1	2	2	6	14	23	12	15	18	18	20	22	171.0	100.529	0.25146198830409355	0.025279247501469725	0.7901234567901234	0.0	0
I	SPAP14E8.03	1925102	1925932	708	4	4	0.155	0.501	355	11	17	27	29	33	38	6	6	8	14	17	20	60.0	84.74600000000002	0.06666666666666668	0.005649717514124294	0.005649717514124294	0.925	1
I	SPAP14E8.04	1926739	1927752	1014	21	335	0.684	0.223	226	6	12	12	12	12	12	1	3	6	30	33	36	83.0	81.854	0.2530120481927711	0.02071005917159764	0.3303747534516765	0.015	0
I	SPAP14E8.05c	1928018	1928323	306	9	45	1.0	0.418	128	8	10	12	12	14	18	21	34	36	40	40	40	21.0	68.627	0.42857142857142855	0.029411764705882356	0.14705882352941174	0.05	0
I	SPAC3H1.01c	1929048	1931164	2073	14	25	0.198	0.197	408	1	9	13	38	47	50	4	17	21	23	26	26	224.0	108.056	0.0625	0.006753497346840328	0.0120598166907863	0.94	1
I	SPAC3H1.02c	1931588	1934698	3111	77	2080	0.68	0.132	411	3	11	14	15	15	16	0	4	9	13	19	22	321.0	103.182	0.2398753894080997	0.024750883960141436	0.6685953069752492	0.0	0
I	SPAC3H1.03	1935357	1935797	441	18	469	1.187	0.306	135	3	7	19	20	20	20	5	9	9	10	13	14	49.0	111.111	0.3673469387755102	0.040816326530612235	1.0634920634920637	0.01	0
I	SPAC3H1.04c	1936076	1937982	1806	34	250	0.465	0.08900000000000001	160	3	7	16	20	27	29	0	3	4	4	4	5	193.0	106.866	0.17616580310880828	0.018826135105204873	0.13842746400885936	0.005	0
I	SPAC3H1.05	1938900	1940394	1425	43	1308	0.79	0.121	173	6	8	10	15	17	18	1	15	21	24	25	25	130.0	91.228	0.3307692307692308	0.030175438596491223	0.9178947368421052	0.0	0
I	SPAC3H1.06c	1941017	1942786	1770	28	824	0.33	0.159	281	2	6	18	24	30	31	0	4	25	35	47	58	137.0	77.40100000000002	0.2043795620437956	0.015819209039548022	0.4655367231638418	0.02	0
I	SPAC3H1.07	1944231	1945202	972	65	1974	1.216	0.227	221	6	16	26	34	50	51	1	5	11	13	29	34	82.0	84.36200000000002	0.7926829268292683	0.0668724279835391	2.0308641975308643	0.0	0
I	SPAC3H1.08c	1945426	1946101	636	26	429	0.635	0.208	132	6	6	14	14	25	35	3	19	31	36	36	41	70.0	110.063	0.37142857142857133	0.040880503144654086	0.6745283018867925	0.0	0
I	SPAC3H1.09c	1946819	1948941	1971	59	1639	0.395	0.14300000000000002	281	4	17	32	35	36	37	0	7	16	20	21	33	176.0	89.295	0.3352272727272727	0.029934043632673768	0.8315575849822425	0.0	0
I	SPAC3H1.10	1949756	1951000	1245	39	1111	0.439	0.151	188	3	11	13	26	28	28	6	10	11	27	39	64	112.0	89.96	0.3482142857142857	0.03132530120481928	0.8923694779116466	0.0	0
I	SPAC3H1.11	1959311	1961059	1749	62	706	0.565	0.13	228	0	0	0	1	1	13	2	6	11	17	19	21	159.0	90.909	0.389937106918239	0.03544882790165809	0.4036592338479131	0.0	0
I	SPAC3H1.12c	1961710	1965105	3396	85	2162	0.4	0.062	212	3	13	17	21	21	26	3	14	17	18	21	24	324.0	95.406	0.2623456790123457	0.02502944640753828	0.6366313309776207	0.0	0
I	SPAC3H1.13	1965173	1966338	1035	29	7171	0.5479999999999999	0.23	238	11	15	16	17	17	19	3	6	7	8	11	13	112.0	108.213	0.25892857142857145	0.028019323671497585	6.928502415458938	0.02	0
I	SPAC3H1.14	1967022	1967609	588	12	220	0.5429999999999999	0.224	132	1	2	5	8	9	12	3	6	7	11	18	21	59.0	100.34	0.2033898305084746	0.020408163265306117	0.3741496598639456	0.025	0
I	SPAC9G1.14	1968801	1969046	246	24	1171	3.178	0.358	88	6	12	17	23	27	29	1	6	11	13	14	14	26.0	105.691	0.9230769230769232	0.0975609756097561	4.760162601626017	0.095	0
I	SPAC9G1.02	1969118	1973323	4206	87	2429	0.588	0.079	333	0	2	10	15	19	19	10	18	21	22	23	30	408.0	97.004	0.21323529411764705	0.020684736091298145	0.577508321445554	0.0	0
I	SPAC9G1.03c	1973666	1974054	330	3	6	0.239	0.397	131	10	11	30	32	33	34	4	13	14	14	16	22	29.0	87.87899999999998	0.10344827586206896	0.00909090909090909	0.01818181818181818	0.425	1
I	SPAC9G1.04	1975285	1976550	1125	45	304	1.156	0.116	130	6	8	12	17	24	27	2	13	17	21	24	24	102.0	90.667	0.4411764705882353	0.04	0.2702222222222222	0.0	0
I	SPAC9G1.05	1976902	1979061	1788	50	1185	0.79	0.189	338	5	16	18	23	23	28	3	8	10	12	17	18	147.0	82.215	0.3401360544217687	0.02796420581655481	0.662751677852349	0.0	0
I	SPAC9G1.06c	1979364	1982107	2661	73	4133	0.973	0.096	256	2	7	11	18	21	21	10	19	29	32	32	32	247.0	92.822	0.29554655870445345	0.02743329575347614	1.5531754979331078	0.0	0
I	SPAC9G1.07	1983182	1984438	1257	12	124	0.29600000000000004	0.439	552	1	4	4	11	16	19	6	9	11	17	17	19	124.0	98.648	0.0967741935483871	0.00954653937947494	0.09864757358790772	0.595	1
I	SPAC9G1.08c	1984568	1985293	726	28	1795	1.3530000000000002	0.136	99	5	8	8	8	10	18	0	1	11	13	13	14	79.0	108.815	0.35443037974683544	0.03856749311294766	2.4724517906336088	0.0	0
I	SPAC9G1.15c	1985350	1985544	195	1	1	0.18	0.769	150	1	5	6	8	9	9	8	14	14	14	14	14	17.0	87.179	0.05882352941176471	0.005128205128205128	0.005128205128205128	0.785	1
I	SPAC9G1.09	1985757	1987228	1416	5	7	0.117	0.597	846	6	14	15	22	24	25	2	7	8	8	8	12	139.0	98.164	0.03597122302158273	0.0035310734463276845	0.0049435028248587575	1.0	1
I	SPAC9G1.10c	1987363	1990975	3576	62	1131	0.5870000000000001	0.1	357	1	4	4	4	4	4	2	22	22	24	29	30	330.0	92.282	0.18787878787878787	0.017337807606263984	0.3162751677852349	0.02	0
I	SPAC9G1.11c	1991787	1992929	1143	20	72	0.62	0.256	293	6	8	11	32	32	32	0	9	17	34	38	42	119.0	104.112	0.16806722689075632	0.017497812773403325	0.06299212598425198	0.115	0
I	SPAC9G1.12	1993930	1995024	1095	21	68	0.7120000000000001	0.252	276	2	7	25	32	35	35	3	4	6	7	7	7	103.0	94.064	0.20388349514563106	0.019178082191780826	0.062100456621004566	0.01	0
I	SPAC9G1.13c	1995208	1996683	1314	15	369	0.383	0.24	315	1	3	4	4	6	19	8	19	21	22	22	23	119.0	90.563	0.12605042016806722	0.01141552511415525	0.2808219178082192	0.67	1
I	SPAC767.01c	1997255	1999342	2037	14	19	0.226	0.201	409	2	2	13	13	13	16	19	34	41	49	51	53	196.0	96.22	0.07142857142857142	0.006872852233676976	0.00932744231713304	0.38	1
I	SPAC17H9.01	2000985	2004593	3609	91	8372	0.807	0.061	221	1	3	9	11	22	45	3	11	12	16	19	20	406.0	112.497	0.2241379310344828	0.025214740925464118	2.319756165142699	0.005	0
I	SPAC17H9.02	2004838	2007930	3093	50	205	0.521	0.113	349	2	12	17	23	25	25	3	6	8	10	20	33	335.0	108.309	0.14925373134328354	0.016165535079211122	0.0662786938247656	0.005	0
I	SPAC17H9.03c	2008149	2008841	693	26	2372	1.244	0.147	102	6	10	12	12	15	16	2	12	25	38	45	47	81.0	116.883	0.32098765432098764	0.03751803751803752	3.4227994227994234	0.0	0
I	SPAC17H9.04c	2009905	2011719	1815	38	389	0.696	0.122	222	6	7	13	14	16	21	9	20	20	26	38	40	166.0	91.46	0.2289156626506024	0.0209366391184573	0.2143250688705234	0.0	0
I	SPAC17H9.05	2012932	2013933	1002	17	110	0.62	0.307	308	2	14	16	16	24	26	12	14	17	17	17	18	91.0	90.818	0.1868131868131868	0.016966067864271458	0.10978043912175647	0.71	1
I	SPAC17H9.06c	2014206	2016138	1806	26	223	0.469	0.189	342	0	8	13	13	13	17	2	7	8	10	16	19	200.0	110.742	0.13	0.014396456256921372	0.12347729789590255	0.08	0
I	SPAC17H9.07	2016385	2016941	363	14	344	0.8640000000000001	0.262	95	21	22	23	24	24	26	2	5	10	11	12	12	33.0	90.909	0.42424242424242425	0.03856749311294766	0.9476584022038568	0.05	0
I	SPAC17H9.08	2018369	2019349	981	12	22	0.398	0.221	217	3	5	6	8	11	16	4	11	13	14	16	20	88.0	89.704	0.13636363636363635	0.012232415902140671	0.022426095820591237	0.085	0
I	SPAC17H9.09c	2019758	2020488	660	11	39	0.524	0.203	134	1	7	11	13	13	14	3	14	18	18	25	28	64.0	96.97	0.171875	0.016666666666666666	0.05909090909090909	0.005	0
I	SPAC17H9.10c	2021224	2024442	3219	45	659	0.455	0.08	256	0	4	10	14	17	19	3	4	5	14	14	16	327.0	101.584	0.13761467889908258	0.013979496738117428	0.20472196334265302	0.0	0
I	SPAC17H9.11	2025335	2025760	426	9	897	0.763	0.293	125	4	6	6	22	25	27	2	5	7	10	18	22	39.0	91.549	0.2307692307692308	0.02112676056338028	2.105633802816901	0.03	0
I	SPAC17H9.12c	2026163	2026963	801	57	1089	2.665	0.122	98	2	4	6	8	16	20	14	18	21	24	28	28	81.0	101.124	0.7037037037037037	0.07116104868913857	1.3595505617977528	0.0	0
I	SPAC17H9.13c	2027344	2028752	1209	24	157	0.672	0.204	247	2	5	19	38	40	42	2	10	11	11	12	12	132.0	109.181	0.18181818181818185	0.01985111662531017	0.12985938792390406	0.005	0
I	SPAC17H9.14c	2029229	2030308	1080	18	2689	0.6629999999999999	0.157	170	1	4	12	15	17	17	5	15	20	28	28	31	117.0	108.333	0.15384615384615385	0.016666666666666666	2.4898148148148147	0.0	0
I	SPAC17H9.16	2031213	2031708	435	1	2	0.081	0.959	417	6	17	26	37	39	44	0	3	4	4	4	5	30.0	68.96600000000001	0.03333333333333333	0.002298850574712644	0.004597701149425286	1.0	1
I	SPAC17H9.17c	2032009	2033228	1113	5	7	0.153	0.584	650	2	5	6	6	14	24	1	6	13	17	17	17	115.0	103.324	0.043478260869565216	0.004492362982929021	0.006289308176100629	1.0	1
I	SPAC17H9.18c	2033638	2033955	318	10	104	1.171	0.242	77	7	12	12	14	14	15	1	1	2	4	6	6	42.0	132.075	0.2380952380952381	0.031446540880503145	0.3270440251572327	0.005	0
I	SPAC17H9.19c	2034178	2035650	1473	15	25	0.376	0.275	405	1	1	5	10	10	11	10	29	30	38	38	38	143.0	97.081	0.1048951048951049	0.010183299389002035	0.016972165648336732	0.625	1
I	SPAC17H9.20	2036403	2039520	2889	22	26	0.234	0.206	594	3	8	9	33	34	36	1	5	5	6	12	13	329.0	113.88	0.0668693009118541	0.0076150917272412594	0.008999653859466944	0.885	1
I	SPAC607.02c	2039615	2040404	696	12	726	0.591	0.471	328	1	4	4	4	5	5	11	15	15	16	17	22	62.0	89.08	0.1935483870967742	0.017241379310344827	1.043103448275862	0.54	1
I	SPAC607.03c	2040936	2041463	378	3	4	0.229	0.59	223	1	1	10	14	14	15	8	14	22	27	27	30	29.0	76.72	0.10344827586206896	0.007936507936507936	0.01058201058201058	0.895	1
I	SPAC607.04	2042490	2043296	807	15	24	0.634	0.233	188	0	19	24	34	34	37	2	5	10	10	11	11	68.0	84.26299999999998	0.22058823529411764	0.01858736059479554	0.02973977695167286	0.07	0
I	SPAC607.05	2043842	2045041	1146	9	10	0.257	0.275	315	6	11	15	19	21	36	1	3	6	8	12	14	107.0	93.368	0.08411214953271028	0.007853403141361256	0.008726003490401396	0.695	1
I	SPAC607.06c	2045210	2047144	1839	48	1779	0.857	0.101	186	1	2	2	3	3	8	9	10	11	15	19	23	177.0	96.248	0.2711864406779661	0.026101141924959215	0.9673735725938009	0.0	0
I	SPAC607.07c	2047699	2048130	432	20	974	1.463	0.171	74	10	12	21	25	26	29	4	15	18	20	22	22	45.0	104.167	0.4444444444444444	0.04629629629629629	2.2546296296296298	0.0	0
I	SPAC607.08c	2048421	2050160	1740	45	678	0.7929999999999999	0.209	363	3	15	16	21	30	32	1	5	14	15	17	21	146.0	83.90799999999999	0.3082191780821918	0.02586206896551724	0.3896551724137931	0.0	0
I	SPAC607.09c	2050462	2051652	1191	30	679	0.7290000000000001	0.16	190	19	22	25	25	29	32	4	17	19	21	44	51	100.0	83.963	0.3	0.02518891687657431	0.5701091519731318	0.0	0
I	SPAC607.10	2053945	2057031	3087	52	2966	0.417	0.146	450	1	4	5	11	12	25	6	7	26	26	27	29	313.0	101.393	0.16613418530351434	0.016844833171363784	0.9608033689666344	0.0	0
I	SPAC732.01	2057608	2058559	489	8	11	0.202	0.28600000000000003	140	16	46	56	58	61	62	2	3	3	3	6	8	44.0	89.98	0.18181818181818185	0.016359918200409	0.022494887525562373	0.29	0
I	SPAC732.02c	2059251	2060477	1227	23	701	0.47	0.233	286	0	5	6	8	10	10	0	2	7	10	12	12	124.0	101.059	0.18548387096774194	0.018744906275468626	0.5713121434392828	0.035	0
I	SPAC3C7.01c	2061806	2063641	1836	51	642	0.7290000000000001	0.084	155	1	6	7	10	19	19	2	11	41	49	58	59	184.0	100.218	0.2771739130434783	0.027777777777777776	0.34967320261437906	0.0	0
I	SPAC3C7.02c	2064853	2066004	1152	35	492	0.8590000000000001	0.233	268	3	12	13	27	39	39	4	7	17	24	24	26	109.0	94.618	0.3211009174311927	0.030381944444444444	0.4270833333333333	0.0	0
I	SPAC3C7.03c	2066668	2067764	1053	31	289	0.763	0.197	207	4	11	22	31	35	37	0	6	15	19	19	19	109.0	103.514	0.28440366972477066	0.029439696106362774	0.2744539411206078	0.0	0
I	SPAC3C7.04	2068764	2071115	2352	33	244	0.384	0.183	430	0	15	19	28	32	36	3	5	7	7	12	12	221.0	93.963	0.1493212669683258	0.01403061224489796	0.10374149659863946	0.01	0
I	SPAC3C7.05c	2071904	2073232	1329	30	1486	0.6509999999999999	0.213	283	1	3	4	5	6	7	0	1	14	19	20	20	119.0	89.541	0.25210084033613445	0.022573363431151242	1.1181339352896915	0.0	0
I	SPAC3C7.06c	2074294	2076246	1953	35	462	0.546	0.127	248	0	4	17	33	33	37	4	4	8	13	16	19	191.0	97.798	0.18324607329842926	0.017921146953405017	0.23655913978494625	0.005	0
I	SPAC3C7.07c	2077280	2078730	1176	38	929	0.867	0.156	183	3	11	24	28	31	32	2	8	16	18	20	21	121.0	102.891	0.3140495867768595	0.03231292517006803	0.7899659863945578	0.0	0
I	SPAC3C7.08c	2079274	2082447	3174	37	54	0.341	0.25	792	3	8	8	12	13	14	9	17	20	25	29	29	280.0	88.21700000000001	0.13214285714285715	0.011657214870825458	0.01701323251417769	0.1	0
I	SPAC3C7.09	2083519	2084808	1290	23	330	0.496	0.14300000000000002	185	1	15	24	36	39	40	2	9	12	17	20	23	130.0	100.775	0.17692307692307693	0.017829457364341085	0.2558139534883721	0.005	0
I	SPAC3C7.10	2085248	2086114	867	25	384	0.768	0.175	152	2	13	20	22	23	24	6	10	17	20	20	21	79.0	91.119	0.3164556962025317	0.02883506343713956	0.4429065743944637	0.0	0
I	SPAC3C7.11c	2086615	2088297	1683	21	32	0.312	0.249	419	2	9	12	15	19	33	28	34	36	39	40	47	159.0	94.474	0.1320754716981132	0.0124777183600713	0.019013666072489603	0.465	1
I	SPAC3C7.12	2089787	2091172	1386	33	332	0.693	0.154	214	0	1	2	13	18	19	2	10	21	24	25	29	130.0	93.795	0.25384615384615383	0.023809523809523808	0.23953823953823955	0.0	0
I	SPAC3C7.13c	2091521	2092942	1422	50	4112	0.933	0.13699999999999998	195	3	10	11	13	19	21	1	5	16	20	27	30	132.0	92.827	0.3787878787878788	0.03516174402250352	2.891701828410689	0.0	0
I	SPAC3C7.14c	2094283	2094891	609	29	575	1.285	0.16399999999999998	100	0	3	6	13	21	25	2	7	12	35	39	42	37.0	60.755	0.7837837837837838	0.047619047619047616	0.9441707717569786	0.0	0
I	SPAC25A8.03c	2096382	2097785	1404	50	777	0.8170000000000001	0.104	146	1	5	6	14	27	32	0	2	3	5	5	6	147.0	104.701	0.3401360544217687	0.03561253561253561	0.5534188034188035	0.0	0
I	SPAC25A8.01c	2098281	2101049	2769	32	1615	0.242	0.19	525	1	1	3	10	15	21	0	1	2	6	14	15	266.0	96.064	0.12030075187969926	0.01155651859877212	0.5832430480317804	0.36	1
I	SPAC25A8.02	2102782	2103954	1173	35	609	0.716	0.381	447	4	5	5	13	21	21	2	6	9	9	10	36	115.0	98.039	0.3043478260869565	0.029838022165387893	0.5191815856777494	0.24	0
I	SPAC631.01c	2104197	2105249	807	14	59	0.328	0.207	167	7	9	15	19	19	20	4	35	37	38	44	49	73.0	90.458	0.1917808219178082	0.017348203221809168	0.07311028500619579	0.06	0
I	SPAC631.02	2107940	2110123	2184	45	175	0.555	0.091	199	3	5	13	15	20	26	5	10	14	14	23	24	204.0	93.407	0.22058823529411764	0.020604395604395604	0.08012820512820512	0.0	0
I	SPAC20H4.01	2111433	2113433	2001	17	150	0.208	0.441	882	5	18	22	22	27	31	0	6	22	23	24	31	202.0	100.95	0.08415841584158416	0.00849575212393803	0.07496251874062969	0.885	1
I	SPAC20H4.02	2114011	2114763	753	12	1113	0.451	0.208	157	12	22	34	37	37	37	0	2	4	4	7	10	79.0	104.914	0.1518987341772152	0.01593625498007968	1.4780876494023905	0.075	0
I	SPAC20H4.03c	2115156	2116381	882	16	95	0.353	0.224	198	1	8	8	10	11	21	6	29	31	31	38	40	99.0	112.245	0.16161616161616166	0.018140589569161	0.10770975056689344	0.055	0
I	SPAC20H4.04	2116869	2119220	2352	63	942	0.9	0.14	329	2	4	27	32	35	36	2	2	3	7	9	11	252.0	107.143	0.25	0.026785714285714284	0.4005102040816326	0.0	0
I	SPAC20H4.05c	2119362	2120284	687	20	115	0.754	0.226	155	1	3	6	6	6	8	1	4	4	8	10	13	77.0	112.082	0.2597402597402597	0.02911208151382824	0.16739446870451238	0.0	0
I	SPAC20H4.06c	2120604	2122208	1605	35	537	0.773	0.149	239	1	4	7	8	9	13	0	0	4	7	9	9	168.0	104.673	0.20833333333333331	0.02180685358255452	0.3345794392523365	0.0	0
I	SPAC20H4.07	2123290	2124449	1065	10	13	0.285	0.253	269	3	6	9	13	13	18	1	1	7	16	20	27	110.0	103.286	0.09090909090909093	0.009389671361502348	0.012206572769953052	0.705	1
I	SPAC20H4.08	2124992	2125804	813	35	1116	1.521	0.13699999999999998	111	7	13	18	21	22	22	7	8	14	14	17	18	84.0	103.321	0.4166666666666667	0.043050430504305036	1.3726937269372694	0.0	0
I	SPAC20H4.09	2126067	2128359	1944	38	669	0.598	0.09	175	10	13	16	19	24	25	8	10	12	13	15	17	186.0	95.679	0.2043010752688172	0.01954732510288066	0.3441358024691358	0.0	0
I	SPAC20H4.10	2128463	2131623	3033	63	2749	0.7020000000000001	0.066	199	8	8	10	11	12	13	3	11	12	13	16	21	330.0	108.803	0.19090909090909086	0.02077151335311573	0.9063633366303988	0.0	0
I	SPAC20H4.11c	2131895	2132615	603	9	951	0.4370000000000001	0.272	164	1	10	11	12	15	17	1	6	6	14	17	17	53.0	87.89399999999998	0.16981132075471694	0.01492537313432836	1.5771144278606966	0.185	0
I	SPAC23C11.01	2133439	2135021	1326	36	220	0.715	0.09	119	2	8	38	40	41	42	3	21	21	23	24	24	113.0	85.219	0.3185840707964602	0.027149321266968326	0.16591251885369532	0.005	0
I	SPAC23C11.02c	2135357	2135788	432	3	4	0.208	0.377	163	1	27	33	34	35	36	3	9	9	10	11	11	34.0	78.704	0.08823529411764706	0.006944444444444444	0.009259259259259259	0.19	0
I	SPAC23C11.03	2136145	2137941	1797	8	23	0.133	0.426	766	1	1	3	4	6	9	2	7	10	12	15	23	168.0	93.489	0.047619047619047616	0.004451864218141347	0.012799109627156371	1.0	1
I	SPAC23C11.04c	2138064	2139438	1227	24	380	0.562	0.227	279	0	3	3	3	3	4	8	10	22	31	42	42	121.0	98.615	0.19834710743801653	0.019559902200489	0.30969845150774244	0.015	0
I	SPAC23C11.05	2140529	2141398	870	2	25	0.07	0.8370000000000001	728	10	21	25	27	35	38	7	10	23	27	29	33	71.0	81.609	0.028169014084507043	0.002298850574712644	0.02873563218390805	0.995	1
I	SPAC23C11.06c	2141684	2143291	1608	60	2083	1.202	0.105	169	2	5	5	5	5	16	6	6	6	12	16	27	131.0	81.468	0.4580152671755725	0.037313432835820885	1.295398009950249	0.0	0
I	SPAC23C11.07	2144894	2145226	333	74	5478	7.42	0.138	46	12	16	20	35	48	54	12	13	14	15	15	20	19.0	57.057	3.8947368421052633	0.2222222222222222	16.45045045045045	0.0	0
I	SPAC23C11.08	2145681	2146388	351	2	4	0.084	0.436	153	1	1	3	20	26	29	1	2	2	3	4	4	33.0	94.017	0.060606060606060615	0.005698005698005697	0.011396011396011395	0.88	1
I	SPAC23C11.09	2147202	2150081	2880	25	33	0.21600000000000005	0.17800000000000002	513	6	7	18	19	19	20	3	6	17	19	26	29	274.0	95.139	0.09124087591240876	0.008680555555555556	0.01145833333333333	0.85	1
I	SPAC23C11.10	2150624	2151601	798	14	42	0.384	0.264	211	1	7	10	10	13	13	5	8	13	15	16	18	97.0	121.554	0.14432989690721648	0.017543859649122806	0.05263157894736842	0.075	0
I	SPAC23C11.11	2152154	2153524	999	15	47	0.301	0.305	305	1	19	20	20	26	28	8	11	26	29	45	47	95.0	95.095	0.15789473684210525	0.015015015015015015	0.04704704704704705	0.28	0
I	SPAC23C11.12	2154795	2155037	243	0	0	0.0	1.0	243	6	18	23	26	33	34	4	5	10	15	17	33	18.0	74.074	0.0	0.0	0.0	0.9804404761904764	1
I	SPAC23C11.13c	2155562	2156456	621	31	232	1.248	0.145	90	3	8	9	9	21	33	7	33	40	46	50	54	54.0	86.95700000000002	0.5740740740740741	0.0499194847020934	0.3735909822866345	0.0	0
I	SPAC23C11.14	2158812	2159975	1164	20	107	0.562	0.231	269	0	0	6	26	28	36	3	4	7	12	13	13	95.0	81.615	0.21052631578947367	0.01718213058419244	0.09192439862542956	0.04	0
I	SPAC23C11.15	2160572	2163923	3228	36	137	0.335	0.14400000000000002	466	3	20	23	26	27	31	4	17	17	17	17	19	355.0	109.975	0.10140845070422536	0.011152416356877323	0.04244114002478315	0.105	0
I	SPAC23C11.16	2164240	2166291	2052	16	18	0.24	0.153	313	10	23	25	25	25	25	6	7	10	17	17	17	201.0	97.953	0.07960199004975124	0.0077972709551656924	0.008771929824561403	0.915	1
I	SPAC23C11.17	2167170	2168683	1458	18	34	0.426	0.257	375	3	12	16	16	17	17	1	9	14	15	16	17	139.0	95.336	0.12949640287769784	0.012345679012345678	0.0233196159122085	0.16	0
I	SPAC13F5.01c	2169185	2172095	2826	47	459	0.622	0.19	537	2	7	15	17	18	21	7	10	22	23	24	24	300.0	106.157	0.15666666666666668	0.016631280962491158	0.1624203821656051	0.01	0
I	SPAC13F5.02c	2172530	2173752	1182	12	51	0.397	0.217	257	6	16	23	24	24	27	9	25	30	34	35	38	95.0	80.372	0.1263157894736842	0.01015228426395939	0.043147208121827416	0.72	1
I	SPAC13F5.03c	2175008	2176360	1353	34	62	0.984	0.173	234	1	4	8	11	23	24	2	3	7	19	24	27	99.0	73.171	0.3434343434343434	0.025129342202512936	0.045824094604582415	0.0	0
I	SPAC13F5.04c	2177582	2179482	1170	33	308	0.622	0.097	113	4	6	8	10	11	11	9	9	12	15	16	17	82.0	70.085	0.4024390243902439	0.028205128205128206	0.2632478632478633	0.01	0
I	SPAC13F5.05	2180072	2181163	1092	21	1283	0.672	0.313	342	2	4	6	7	10	10	2	2	3	3	4	4	121.0	110.806	0.17355371900826447	0.019230769230769232	1.174908424908425	0.03	0
I	SPAC13F5.06c	2181567	2184376	2436	9	15	0.107	0.307	748	1	2	4	4	5	7	10	15	18	20	20	34	250.0	102.627	0.036000000000000004	0.003694581280788177	0.006157635467980296	1.0	1
I	SPAC13F5.07c	2184865	2185551	498	10	85	0.636	0.265	132	3	5	12	14	14	14	3	7	14	22	27	34	47.0	94.378	0.2127659574468085	0.02008032128514056	0.1706827309236948	0.025	0
I	SPAC1783.01	2187554	2189305	1752	36	800	1.051	0.094	165	0	1	10	17	22	46	3	13	15	15	17	31	159.0	90.753	0.22641509433962265	0.02054794520547945	0.45662100456620996	0.0	0
I	SPAC1783.02c	2189507	2190721	903	12	47	0.481	0.268	242	10	13	17	20	22	22	3	16	19	19	19	20	81.0	89.70100000000002	0.14814814814814814	0.0132890365448505	0.05204872646733112	0.015	0
I	SPAC1783.03	2191008	2192063	1056	10	139	0.447	0.55	581	3	17	18	20	20	30	0	0	2	2	2	12	110.0	104.167	0.09090909090909093	0.00946969696969697	0.13162878787878787	0.54	1
I	SPAC1783.04c	2192109	2193481	1248	6	6	0.16399999999999998	0.379	473	2	2	2	3	6	6	0	10	14	14	15	17	111.0	88.94200000000002	0.054054054054054064	0.004807692307692308	0.004807692307692308	0.4	1
I	SPAC1783.05	2195017	2199138	4122	42	585	0.29600000000000004	0.114	468	1	2	2	5	6	7	2	2	10	11	14	14	385.0	93.401	0.10909090909090907	0.010189228529839884	0.14192139737991266	0.11	0
I	SPAC1783.06c	2199448	2199964	399	12	39	0.7879999999999999	0.35100000000000003	140	2	2	2	3	3	3	3	10	22	26	26	33	47.0	117.794	0.2553191489361702	0.030075187969924814	0.09774436090225563	0.005	0
I	SPAC1783.07c	2200589	2202247	1659	50	477	1.0	0.119	197	3	8	14	16	24	25	2	4	10	14	22	25	157.0	94.635	0.3184713375796178	0.030138637733574444	0.2875226039783002	0.0	0
I	SPAC1783.08c	2203741	2204346	606	19	156	1.01	0.125	76	5	17	26	62	73	76	4	11	20	29	32	34	43.0	70.957	0.4418604651162791	0.03135313531353135	0.25742574257425743	0.0	0
I	SPAC1327.01c	2205162	2208095	2934	85	2131	0.858	0.077	227	2	13	21	28	35	48	9	27	33	33	49	50	260.0	88.616	0.3269230769230769	0.02897068847989093	0.7263122017723245	0.0	0
I	SPAC18G6.01c	2209896	2210675	780	26	151	0.93	0.229	179	2	4	4	17	23	31	20	26	28	29	29	31	86.0	110.256	0.3023255813953488	0.03333333333333333	0.1935897435897436	0.005	0
I	SPAC18G6.02c	2210977	2213859	2883	39	192	0.388	0.157	454	6	12	18	20	23	26	3	4	10	11	16	34	315.0	109.261	0.1238095238095238	0.013527575442247659	0.06659729448491156	0.0	0
I	SPAC18G6.03	2215815	2216757	645	2	2	0.084	0.484	312	0	20	34	34	43	43	4	7	15	16	16	17	67.0	103.876	0.02985074626865672	0.0031007751937984496	0.0031007751937984496	1.0	1
I	SPAC18G6.04c	2217187	2218799	1467	9	51	0.207	0.464	681	7	14	16	16	17	39	3	4	13	14	14	16	116.0	79.07300000000002	0.07758620689655173	0.006134969325153374	0.034764826175869123	0.93	1
I	SPAC18G6.05c	2219255	2227340	8013	87	712	0.358	0.054000000000000006	436	2	9	9	11	11	11	10	14	16	23	31	44	758.0	94.596	0.11477572559366755	0.010857356795207787	0.08885560963434419	0.115	0
I	SPAC18G6.06	2229015	2229764	750	4	58	0.225	0.551	413	7	15	15	17	22	25	0	5	7	8	8	8	67.0	89.333	0.059701492537313425	0.005333333333333333	0.07733333333333334	0.91	1
I	SPAC18G6.07c	2230333	2231412	1080	2	4	0.07400000000000001	0.462	499	7	9	19	19	19	21	3	14	17	24	26	31	112.0	103.704	0.017857142857142856	0.001851851851851852	0.003703703703703704	1.0	1
I	SPAC18G6.09c	2233149	2234087	939	15	742	0.54	0.3	282	1	5	5	6	14	34	13	28	35	37	39	39	77.0	82.00200000000002	0.1948051948051948	0.01597444089456869	0.7902023429179978	0.09	0
I	SPAC18G6.10	2234598	2236664	2067	33	387	0.503	0.165	342	3	9	20	22	23	24	4	5	11	12	12	12	189.0	91.437	0.1746031746031746	0.015965166908563134	0.18722786647314948	0.01	0
I	SPAC18G6.11c	2236996	2238795	1800	19	110	0.301	0.324	583	7	7	13	13	15	16	4	4	7	13	13	13	184.0	102.222	0.1032608695652174	0.010555555555555556	0.06111111111111111	0.845	1
I	SPAC18G6.12c	2239501	2240430	930	11	209	0.341	0.234	218	4	20	23	27	27	27	0	11	14	17	22	26	67.0	72.043	0.16417910447761194	0.011827956989247313	0.22473118279569887	0.285	0
I	SPAC18G6.13	2241013	2241357	345	16	362	1.346	0.232	80	1	1	10	10	11	12	4	8	18	22	22	33	28.0	81.15899999999998	0.5714285714285714	0.0463768115942029	1.0492753623188409	0.0	0
I	SPAC18G6.14c	2241936	2242523	588	9	38	0.456	0.463	272	4	13	22	30	30	30	5	26	35	35	44	46	48.0	81.633	0.1875	0.015306122448979591	0.06462585034013606	0.1	0
I	SPAC18G6.15	2243636	2244622	927	22	1191	0.703	0.193	179	14	16	23	27	33	35	2	6	9	15	19	21	87.0	93.851	0.25287356321839083	0.023732470334412083	1.284789644012945	0.0	0
I	SPAC13D6.01	2245786	2247081	1296	29	665	0.735	0.109	141	12	13	22	23	25	25	1	6	9	15	18	25	150.0	115.741	0.19333333333333333	0.022376543209876545	0.5131172839506173	0.0	0
I	SPAC13D6.02c	2247943	2248482	540	13	146	0.8220000000000001	0.18	97	0	1	5	16	24	29	4	11	16	30	31	32	36.0	66.667	0.3611111111111111	0.024074074074074074	0.2703703703703704	0.0	0
I	SPAC13D6.03c	2250372	2251107	687	22	166	1.018	0.205	141	3	7	8	14	22	26	3	7	8	11	17	20	74.0	107.715	0.2972972972972973	0.03202328966521106	0.2416302765647744	0.0	0
I	SPAC13D6.04c	2251500	2253189	1572	24	219	0.469	0.19	299	1	5	8	11	13	19	1	10	10	10	12	12	176.0	111.959	0.13636363636363635	0.015267175572519085	0.13931297709923665	0.015	0
I	SPAC13D6.05	2253468	2254172	705	9	37	0.474	0.316	223	3	9	11	11	11	13	1	3	4	8	8	13	60.0	85.10600000000002	0.15	0.01276595744680851	0.0524822695035461	0.08	0
I	SPAC4G9.02	2254588	2255568	981	22	395	0.818	0.198	194	1	2	4	8	8	9	2	7	10	10	12	12	84.0	85.62700000000002	0.2619047619047619	0.022426095820591237	0.4026503567787971	0.0	0
I	SPAC4G9.04c	2256857	2258821	1917	0	0	0.0	1.0	1917	3	8	8	8	16	21	0	2	35	37	37	39	169.0	88.15899999999998	0.0	0.0	0.0	0.42890805028305046	1
I	SPAC4G9.03	2255935	2256597	663	0	0	0.0	1.0	663	4	14	17	22	24	25	6	8	8	8	8	8	51.0	76.923	0.0	0.0	0.0	0.5199404761904762	1
I	SPAC4G9.05	2259943	2261801	1746	30	2739	0.675	0.147	256	1	5	5	10	10	10	0	3	8	25	28	31	177.0	101.375	0.1694915254237288	0.01718213058419244	1.5687285223367695	0.0	0
I	SPAC4G9.06c	2261963	2262415	342	8	217	0.78	0.316	108	0	0	6	12	13	15	18	19	24	27	29	30	31.0	90.643	0.25806451612903225	0.023391812865497075	0.6345029239766082	0.025	0
I	SPAC4G9.07	2263667	2265208	1542	38	908	0.942	0.199	307	1	2	6	7	9	13	1	11	24	38	38	38	169.0	109.598	0.2248520710059172	0.02464332036316472	0.5888456549935149	0.0	0
I	SPAC4G9.08c	2266025	2269522	3498	15	21	0.125	0.153	535	3	25	31	38	42	46	13	13	21	28	30	31	319.0	91.195	0.047021943573667714	0.004288164665523156	0.006003430531732418	0.99	1
I	SPAC4G9.09c	2270019	2272676	2658	86	3920	1.021	0.092	245	4	12	12	12	13	13	3	16	19	35	37	45	231.0	86.90700000000002	0.3722943722943723	0.032355154251316784	1.4747930775018812	0.0	0
I	SPAC4G9.10	2274012	2274995	984	34	519	1.041	0.237	233	2	7	15	29	35	37	2	4	5	5	8	25	105.0	106.707	0.3238095238095238	0.03455284552845528	0.5274390243902439	0.0	0
I	SPAC4G9.11c	2275578	2276249	672	23	419	1.061	0.22	148	4	6	10	14	23	25	3	9	31	35	44	49	62.0	92.262	0.3709677419354839	0.03422619047619048	0.6235119047619048	0.0	0
I	SPAC4G9.12	2277199	2277780	582	26	592	1.318	0.151	88	3	4	16	35	35	35	5	10	13	15	15	15	54.0	92.784	0.4814814814814815	0.044673539518900345	1.0171821305841924	0.0	0
I	SPAC4G9.13c	2278242	2279234	897	11	16	0.309	0.389	349	4	5	8	11	13	27	1	7	12	14	25	29	88.0	98.105	0.125	0.012263099219620958	0.017837235228539576	0.195	0
I	SPAC4G9.14	2280423	2281454	666	10	296	0.244	0.254	169	9	19	20	22	25	25	1	3	5	13	13	13	62.0	93.093	0.16129032258064516	0.015015015015015015	0.4444444444444444	0.2	0
I	SPAC4G9.15	2282230	2283364	1026	9	13	0.201	0.359	368	11	20	21	23	27	28	4	8	12	14	25	25	100.0	97.466	0.09	0.008771929824561403	0.012670565302144249	0.3	0
I	SPAC4G9.16c	2283637	2284209	573	23	171	1.139	0.201	115	4	9	11	11	11	19	7	20	24	25	25	27	52.0	90.75	0.4423076923076923	0.04013961605584642	0.2984293193717277	0.0	0
I	SPAC4G9.17c	2284503	2285793	1164	15	52	0.319	0.35200000000000004	410	6	18	25	26	31	31	0	1	14	21	26	29	116.0	99.656	0.12931034482758622	0.01288659793814433	0.044673539518900345	0.165	0
I	SPAC4G9.19	2287377	2288189	813	16	697	0.5489999999999999	0.215	175	4	5	9	11	26	26	2	2	2	7	12	14	69.0	84.87100000000002	0.2318840579710145	0.01968019680196802	0.8573185731857319	0.005	0
I	SPAC4G9.20c	2288689	2289986	897	22	245	0.474	0.185	166	2	2	2	2	2	20	4	32	39	41	44	46	82.0	91.416	0.2682926829268293	0.02452619843924192	0.2731326644370123	0.02	0
I	SPAC4G9.22	2292013	2292297	285	9	97	0.858	0.267	76	1	2	6	8	21	31	0	2	3	5	5	5	29.0	101.754	0.3103448275862069	0.03157894736842105	0.3403508771929825	0.005	0
I	SPAC13G7.01c	2292801	2295116	2166	13	156	0.132	0.197	427	2	3	5	8	9	10	0	16	21	24	27	37	203.0	93.721	0.06403940886699508	0.006001846722068329	0.07202216066481995	0.965	1
I	SPAC13G7.02c	2295819	2297753	1935	114	1843	1.554	0.059	115	3	7	14	14	14	15	0	1	10	16	17	18	144.0	74.419	0.7916666666666666	0.058914728682170535	0.9524547803617572	0.0	0
I	SPAC13G7.03	2298979	2299924	837	12	400	0.32	0.476	398	16	21	23	31	37	47	0	2	9	14	18	22	90.0	107.527	0.13333333333333333	0.014336917562724013	0.4778972520908005	0.47	1
I	SPAC13G7.04c	2300522	2302792	2271	77	1529	1.015	0.095	215	2	3	14	14	14	20	1	3	5	21	32	43	192.0	84.544	0.4010416666666667	0.033905768383971815	0.6732716864817261	0.0	0
I	SPAC13G7.05	2305345	2306958	1614	41	1860	0.6509999999999999	0.141	228	4	4	7	9	18	25	2	8	10	10	12	12	163.0	100.991	0.25153374233128833	0.025402726146220567	1.1524163568773234	0.0	0
I	SPAC13G7.06	2307729	2308529	801	14	367	0.464	0.24	192	1	8	18	22	23	25	1	7	9	11	13	21	79.0	98.627	0.17721518987341772	0.017478152309612985	0.4581772784019975	0.0	0
I	SPAC13G7.07	2309026	2310215	966	24	45	0.579	0.177	171	14	16	22	28	30	42	2	2	2	2	3	5	92.0	95.238	0.2608695652173913	0.024844720496894408	0.046583850931677016	0.0	0
I	SPAC13G7.08c	2310386	2311891	1341	9	13	0.165	0.271	363	0	2	6	8	13	15	6	16	22	24	26	26	132.0	98.434	0.06818181818181818	0.006711409395973154	0.00969425801640567	0.985	1
I	SPAC13G7.09c	2312618	2313025	408	6	31	0.369	0.392	160	2	2	5	11	11	14	3	25	37	38	39	39	47.0	115.196	0.1276595744680851	0.014705882352941175	0.07598039215686274	0.155	0
I	SPAC13G7.10	2313746	2315063	1173	15	263	0.269	0.4370000000000001	513	1	13	18	31	33	36	25	28	35	39	42	46	91.0	77.579	0.16483516483516486	0.01278772378516624	0.2242114236999148	0.165	0
I	SPAC13G7.11	2315187	2316133	810	37	675	0.961	0.08900000000000001	72	9	35	38	38	38	48	2	2	8	9	10	13	80.0	98.765	0.4625	0.04567901234567901	0.8333333333333334	0.0	0
I	SPAC13G7.12c	2316467	2317837	1371	38	925	0.5920000000000001	0.109	149	9	9	12	15	21	21	3	7	8	20	21	23	144.0	105.033	0.2638888888888889	0.027716994894237783	0.674690007293946	0.0	0
I	SPAC13G7.13c	2318638	2320239	1602	30	687	0.413	0.114	183	0	12	42	46	52	53	0	5	6	6	8	11	139.0	86.76700000000002	0.2158273381294964	0.018726591760299626	0.4288389513108614	0.005	0
I	SPAC6C3.02c	2324645	2325163	519	15	283	0.622	0.15	78	7	11	16	21	33	34	6	14	28	29	32	35	29.0	55.877	0.5172413793103449	0.02890173410404624	0.5452793834296724	0.005	0
I	SPAC6C3.03c	2326332	2326634	303	44	3203	3.417	0.261	79	0	3	5	9	17	19	5	8	10	16	33	34	30.0	99.01	1.4666666666666666	0.14521452145214522	10.570957095709572	0.0	0
I	SPAC6C3.04	2327861	2330096	1452	16	29	0.152	0.292	424	9	26	33	50	53	54	2	9	12	16	22	24	121.0	83.333	0.1322314049586777	0.011019283746556474	0.01997245179063361	0.245	0
I	SPAC6C3.06c	2332120	2335362	3102	63	1894	0.473	0.084	261	3	8	11	12	34	43	1	12	14	16	17	18	298.0	96.067	0.2114093959731544	0.020309477756286262	0.6105738233397808	0.0	0
I	SPAC6C3.05	2331155	2331964	810	19	186	0.54	0.23	186	14	33	39	48	50	50	7	7	9	9	14	15	90.0	111.111	0.2111111111111111	0.02345679012345679	0.22962962962962966	0.085	0
I	SPAC6C3.07	2336034	2337581	1548	35	549	0.7170000000000001	0.182	281	1	3	5	7	9	16	1	2	5	6	9	10	157.0	101.421	0.2229299363057325	0.022609819121447033	0.3546511627906977	0.0	0
I	SPAC6C3.08	2338175	2339017	705	13	76	0.597	0.336	237	12	21	27	31	34	36	1	2	3	12	12	12	67.0	95.035	0.19402985074626866	0.018439716312056736	0.10780141843971633	0.04	0
I	SPAC6C3.09	2339884	2341141	1008	9	13	0.248	0.405	408	5	25	35	35	38	39	4	8	8	8	9	9	103.0	102.183	0.08737864077669902	0.008928571428571428	0.012896825396825396	0.55	1
I	SPAC17G8.01c	2341346	2343756	2364	15	28	0.211	0.35600000000000004	842	5	8	11	11	12	29	2	2	7	18	20	22	238.0	100.677	0.06302521008403361	0.006345177664974618	0.011844331641285956	0.97	1
I	SPAC17G8.02	2344815	2345807	993	23	364	0.7909999999999999	0.298	296	4	15	23	26	27	27	0	2	7	13	14	14	89.0	89.62700000000002	0.25842696629213485	0.023162134944612285	0.3665659617321249	0.03	0
I	SPAC17G8.03c	2346432	2347031	600	6	96	0.326	0.55	330	3	5	8	8	8	12	2	8	8	10	12	15	53.0	88.333	0.11320754716981132	0.01	0.16	0.765	1
I	SPAC17G8.15	2348008	2348451	222	3	4	0.21600000000000005	0.473	105	1	8	8	8	8	14	1	4	5	5	20	28	21.0	94.595	0.14285714285714285	0.013513513513513514	0.018018018018018014	0.255	0
I	SPAC17G8.04c	2348552	2349270	459	5	158	0.228	0.444	204	1	2	3	8	14	14	10	12	17	23	25	26	49.0	106.754	0.1020408163265306	0.010893246187363837	0.3442265795206972	0.8	1
I	SPAC17G8.05	2350327	2351019	582	6	19	0.281	0.328	191	4	6	10	17	18	19	1	9	11	14	18	18	69.0	118.557	0.08695652173913042	0.010309278350515464	0.03264604810996564	0.43	1
I	SPAC17G8.06c	2351371	2353167	1797	52	262	0.922	0.086	154	1	7	8	10	12	18	3	8	24	29	31	31	136.0	75.682	0.38235294117647056	0.028937117417918757	0.1457985531441291	0.0	0
I	SPAC17G8.07	2354401	2355054	654	16	24	0.7559999999999999	0.245	160	2	4	18	18	32	34	3	8	9	15	29	37	61.0	93.272	0.26229508196721313	0.024464831804281342	0.03669724770642202	0.02	0
I	SPAC17G8.08c	2355348	2356482	864	32	1036	0.92	0.17800000000000002	154	3	8	12	12	15	20	5	13	16	24	26	29	82.0	94.907	0.3902439024390244	0.037037037037037035	1.1990740740740742	0.0	0
I	SPAC17G8.09	2357361	2357931	399	10	53	0.53	0.353	141	5	6	10	14	17	19	2	7	10	12	15	16	41.0	102.757	0.24390243902439024	0.02506265664160401	0.13283208020050125	0.065	0
I	SPAC17G8.10c	2358570	2359373	804	9	185	0.335	0.284	228	3	6	14	16	19	23	3	4	7	16	19	20	65.0	80.846	0.13846153846153847	0.011194029850746268	0.2300995024875622	0.13	0
I	SPAC17G8.11c	2360443	2361513	1071	28	296	0.795	0.134	143	2	5	13	14	16	18	6	7	8	9	13	13	108.0	100.84	0.25925925925925924	0.026143790849673203	0.27637721755368816	0.0	0
I	SPAC17G8.12	2363568	2365394	1827	20	468	0.336	0.341	623	0	1	8	14	19	20	3	6	8	9	14	30	165.0	90.312	0.12121212121212123	0.010946907498631636	0.2561576354679803	0.435	1
I	SPAC17G8.13c	2365447	2366833	1224	32	231	0.765	0.125	153	4	7	7	7	8	9	6	19	21	29	29	29	134.0	109.477	0.2388059701492537	0.026143790849673203	0.18872549019607845	0.0	0
I	SPAC17G8.14c	2367405	2370556	2967	61	733	0.655	0.158	470	3	7	9	10	12	19	5	27	32	38	43	45	294.0	99.09	0.20748299319727886	0.02055948769801146	0.2470508931580721	0.0	0
I	SPAC22H10.02	2371752	2372372	417	3	6	0.16	0.614	256	12	16	19	21	43	46	1	2	4	11	17	17	33.0	79.137	0.09090909090909093	0.007194244604316547	0.014388489208633094	0.735	1
I	SPAC22H10.03c	2373144	2376385	2982	49	232	0.484	0.119	355	2	10	17	19	22	24	4	20	23	35	38	38	285.0	95.573	0.17192982456140352	0.01643192488262911	0.07780013413816231	0.0	0
I	SPAC22H10.04	2377355	2378456	924	19	320	0.556	0.28600000000000003	264	5	10	20	22	27	28	1	5	6	7	7	7	83.0	89.82700000000001	0.2289156626506024	0.020562770562770564	0.3463203463203463	0.015	0
I	SPAC22H10.05c	2378728	2380243	1371	5	9	0.099	0.564	773	2	6	10	12	15	20	12	24	29	31	49	50	129.0	94.092	0.03875968992248062	0.0036469730123997093	0.006564551422319475	1.0	1
I	SPAC22H10.06c	2381320	2381601	282	15	130	1.812	0.397	112	15	17	17	22	24	24	6	9	11	12	15	15	32.0	113.475	0.46875	0.05319148936170213	0.4609929078014184	0.06	0
I	SPAC22H10.13	2381730	2381882	153	4	26	0.911	0.7190000000000001	110	6	12	19	20	23	23	1	6	7	18	21	22	15.0	98.039	0.26666666666666666	0.026143790849673203	0.16993464052287582	0.275	0
I	SPAC22H10.07	2383172	2384835	1611	24	111	0.468	0.15	242	0	5	10	21	25	30	1	4	7	12	19	19	154.0	95.593	0.15584415584415584	0.0148975791433892	0.06890130353817504	0.0	0
I	SPAC22H10.08	2385907	2387441	1479	41	314	0.862	0.149	220	4	18	20	24	25	26	7	11	15	17	19	19	153.0	103.448	0.2679738562091503	0.027721433400946585	0.2123056118999324	0.005	0
I	SPAC22H10.09	2387733	2389673	1941	41	428	0.7120000000000001	0.181	351	2	9	20	21	23	24	6	12	13	13	13	15	235.0	121.072	0.17446808510638298	0.0211231324059763	0.220504894384338	0.0	0
I	SPAC22H10.10	2390086	2391790	1536	24	80	0.443	0.237	364	1	21	28	31	31	34	1	7	19	21	21	24	171.0	111.328	0.14035087719298245	0.015625	0.052083333333333336	0.045	0
I	SPAC22H10.11c	2392370	2394259	1890	29	192	0.53	0.183	346	0	6	11	12	15	15	18	33	36	40	40	40	185.0	97.884	0.15675675675675674	0.015343915343915344	0.1015873015873016	0.01	0
I	SPAC22H10.12c	2395415	2396822	1323	8	25	0.16899999999999998	0.289	382	0	2	6	9	32	34	14	18	21	24	27	28	131.0	99.017	0.06106870229007633	0.006046863189720333	0.01889644746787604	0.985	1
I	SPAC15F9.01c	2397450	2398188	684	29	868	1.317	0.133	91	2	4	9	12	13	13	5	6	7	8	12	15	81.0	118.421	0.3580246913580247	0.04239766081871345	1.2690058479532165	0.0	0
I	SPAC15F9.02	2399421	2400535	1020	13	80	0.396	0.3	306	3	6	8	10	11	14	5	7	12	12	16	17	89.0	87.255	0.14606741573033707	0.012745098039215686	0.0784313725490196	0.01	0
I	SPAC15F9.03c	2400960	2401572	372	0	0	0.0	1.0	372	5	8	12	14	14	17	5	15	19	23	27	29	39.0	104.839	0.0	0.0	0.0	0.9239404761904763	1
I	SPAC1B9.02c	2402301	2404606	2091	43	1734	0.723	0.14800000000000002	310	6	11	13	15	17	18	7	26	32	35	35	46	196.0	93.735	0.2193877551020408	0.020564323290291727	0.8292682926829268	0.0	0
I	SPAC1B9.03c	2406664	2407951	1170	13	81	0.344	0.274	321	11	13	21	40	45	52	4	7	7	10	10	12	102.0	87.179	0.12745098039215685	0.011111111111111113	0.06923076923076922	0.275	0
I	SPAC6B12.02c	2408304	2413970	5667	54	276	0.267	0.139	789	0	2	7	8	8	10	9	16	17	19	23	25	585.0	103.229	0.09230769230769233	0.009528851244044468	0.04870301746956061	0.405	1
I	SPAC6B12.03c	2414229	2415137	909	16	832	0.506	0.219	199	1	17	17	18	18	18	7	12	17	36	53	54	98.0	107.811	0.16326530612244894	0.0176017601760176	0.9152915291529152	0.05	0
I	SPAC6B12.04c	2416782	2418047	1266	37	2755	0.971	0.336	426	0	1	3	18	35	40	1	20	24	29	32	33	129.0	101.896	0.2868217054263566	0.029225908372827805	2.176145339652449	0.02	0
I	SPAC6B12.18	2416385	2416606	222	4	6	0.579	0.261	58	0	17	33	51	58	60	1	1	3	3	16	25	22.0	99.099	0.18181818181818185	0.018018018018018014	0.027027027027027032	0.26	0
I	SPAC6B12.05c	2418732	2419619	888	12	164	0.435	0.181	161	6	9	12	17	22	23	3	4	9	11	13	20	52.0	58.559	0.2307692307692308	0.013513513513513514	0.18468468468468469	0.005	0
I	SPAC6B12.06c	2420488	2420841	354	11	1916	0.98	0.297	105	3	3	15	26	27	28	5	14	19	27	29	31	33.0	93.22	0.3333333333333333	0.031073446327683617	5.4124293785310735	0.035	0
I	SPAC6B12.07c	2421791	2423203	1413	17	53	0.36	0.234	331	3	7	12	22	25	28	3	3	4	14	20	23	147.0	104.034	0.11564625850340135	0.012031139419674451	0.03750884642604388	0.245	0
I	SPAC6B12.08	2426191	2427467	1143	20	358	0.44	0.246	281	3	3	7	13	15	23	0	2	3	4	4	8	110.0	96.238	0.18181818181818185	0.017497812773403325	0.3132108486439195	0.01	0
I	SPAC6B12.19	2427533	2427775	243	5	38	0.581	0.494	120	2	5	8	11	11	14	1	8	8	9	11	11	32.0	131.687	0.15625	0.0205761316872428	0.15637860082304528	0.115	0
I	SPAC6B12.09	2428020	2428934	915	14	110	0.423	0.264	242	2	8	11	13	14	14	2	10	10	11	11	12	94.0	102.732	0.14893617021276595	0.015300546448087432	0.12021857923497267	0.015	0
I	SPAC6B12.10c	2429169	2430617	1365	7	9	0.136	0.359	490	6	11	13	13	13	15	8	22	24	24	25	28	153.0	112.088	0.0457516339869281	0.005128205128205128	0.006593406593406593	0.99	1
I	SPAC6B12.11	2430998	2432107	1014	7	9	0.172	0.45	456	2	7	15	17	17	18	2	3	14	16	22	26	105.0	103.55	0.06666666666666668	0.006903353057199211	0.008875739644970414	0.985	1
I	SPAC6B12.12	2433392	2435269	1878	40	202	0.58	0.135	253	32	43	46	49	51	51	2	7	14	25	26	27	190.0	101.171	0.21052631578947367	0.021299254526091587	0.10756123535676253	0.04	0
I	SPAC6B12.14c	2436999	2437463	465	17	67	1.13	0.28600000000000003	133	3	4	7	8	12	16	3	4	4	9	10	15	41.0	88.17200000000003	0.4146341463414634	0.03655913978494624	0.14408602150537633	0.005	0
I	SPAC6B12.13	2436049	2436588	315	6	8	0.342	0.635	200	5	21	34	39	39	40	4	4	7	9	10	13	31.0	98.413	0.1935483870967742	0.01904761904761905	0.0253968253968254	0.68	1
I	SPAC6B12.15	2439532	2440926	945	11	64	0.227	0.51	482	2	20	20	23	24	41	4	17	28	31	41	45	65.0	68.783	0.16923076923076924	0.01164021164021164	0.06772486772486773	0.41	1
I	SPAC6B12.16	2442689	2443829	1035	36	482	0.8390000000000001	0.2	207	6	24	26	33	37	52	9	11	14	15	15	17	104.0	100.483	0.3461538461538461	0.034782608695652174	0.4657004830917874	0.0	0
I	SPAC32A11.04c	2443986	2445031	966	7	12	0.188	0.44	425	2	20	21	25	27	28	7	10	12	16	21	25	88.0	91.097	0.07954545454545454	0.007246376811594203	0.012422360248447204	0.99	1
I	SPAC32A11.01	2445280	2447585	2163	57	1742	0.674	0.069	149	8	9	9	9	10	14	1	18	24	27	28	30	210.0	97.087	0.2714285714285714	0.026352288488210817	0.8053629218677762	0.0	0
I	SPAC32A11.02c	2447948	2450503	2556	58	1743	0.6809999999999999	0.081	207	4	11	12	13	17	18	0	3	9	27	28	28	258.0	100.939	0.2248062015503876	0.02269170579029734	0.681924882629108	0.0	0
I	SPAC32A11.03c	2452719	2455547	2829	56	1342	0.6509999999999999	0.087	246	2	2	6	7	13	26	0	1	7	8	21	24	239.0	84.48200000000001	0.23430962343096234	0.019794980558501242	0.4743725698126546	0.0	0
I	SPAC19A8.15	2457658	2459751	2094	12	55	0.18600000000000005	0.404	847	1	5	8	13	26	31	5	7	9	13	14	16	183.0	87.39299999999999	0.06557377049180327	0.005730659025787965	0.02626552053486151	0.925	1
I	SPAC19A8.14	2460340	2460957	618	10	178	0.5820000000000001	0.424	262	1	2	4	5	5	5	7	12	14	16	16	22	38.0	61.489	0.2631578947368421	0.016181229773462782	0.2880258899676376	0.065	0
I	SPAC19A8.13	2461349	2462134	786	9	43	0.438	0.377	296	2	7	14	14	15	20	29	46	51	54	55	56	57.0	72.51899999999998	0.15789473684210525	0.011450381679389313	0.05470737913486005	0.685	1
I	SPAC19A8.12	2462726	2464951	2226	18	908	0.263	0.14300000000000002	319	3	6	15	15	15	20	1	25	28	30	34	35	209.0	93.89	0.0861244019138756	0.008086253369272238	0.4079065588499551	0.325	0
I	SPAC19A8.11c	2465348	2466213	741	16	97	0.642	0.258	191	3	16	17	17	18	18	3	3	4	8	9	13	78.0	105.263	0.20512820512820512	0.021592442645074227	0.13090418353576247	0.0	0
I	SPAC19A8.10	2466495	2467259	765	17	592	0.7959999999999999	0.199	152	0	0	1	2	4	4	3	9	10	14	16	20	70.0	91.503	0.24285714285714285	0.022222222222222227	0.7738562091503268	0.0	0
I	SPAC19A8.09	2467945	2468319	246	2	3	0.195	0.528	130	4	9	12	15	18	18	3	8	9	10	14	15	27.0	109.756	0.07407407407407407	0.008130081300813009	0.012195121951219513	0.935	1
I	SPAC19A8.08	2468794	2471943	3150	32	239	0.334	0.103	324	4	5	12	14	15	15	8	14	23	27	36	40	340.0	107.937	0.09411764705882353	0.010158730158730159	0.07587301587301587	0.115	0
I	SPAC19A8.16	2472594	2472902	198	13	72	1.421	0.192	38	3	8	15	16	17	19	8	19	25	29	33	33	16.0	80.808	0.8125	0.06565656565656566	0.3636363636363637	0.0	0
I	SPAC19A8.07c	2474717	2475586	870	5	7	0.17800000000000002	0.354	308	9	18	18	21	24	33	6	10	11	11	11	16	76.0	87.35600000000002	0.06578947368421052	0.005747126436781609	0.008045977011494253	0.955	1
I	SPAC19A8.06	2475966	2477159	1194	5	150	0.131	0.942	1125	1	3	7	7	8	8	0	10	13	25	25	25	115.0	96.315	0.043478260869565216	0.004187604690117253	0.12562814070351758	0.975	1
I	SPAC19A8.05c	2478119	2479951	1833	26	115	0.453	0.126	231	0	0	15	17	18	18	2	13	22	27	31	31	182.0	99.291	0.14285714285714285	0.014184397163120569	0.06273867975995635	0.01	0
I	SPAC19A8.04	2480147	2482110	1632	52	449	0.867	0.086	141	11	13	15	17	18	19	6	11	36	47	50	51	146.0	89.461	0.3561643835616438	0.031862745098039214	0.27512254901960786	0.0	0
I	SPAC19A8.03	2482966	2484746	1680	29	80	0.519	0.102	172	0	9	20	24	27	30	4	11	13	15	18	21	163.0	97.024	0.17791411042944785	0.017261904761904763	0.047619047619047616	0.0	0
I	SPAC19A8.02	2485198	2488937	3642	81	2258	0.7390000000000001	0.075	273	0	5	8	8	9	10	2	16	20	23	35	35	346.0	95.003	0.23410404624277456	0.022240527182866558	0.6199890170236134	0.0	0
I	SPAC19A8.01c	2490863	2494111	3249	59	526	0.604	0.07200000000000001	235	0	0	0	0	5	9	3	8	13	20	20	27	305.0	93.875	0.19344262295081968	0.018159433671899046	0.16189596799015082	0.005	0
I	SPAC23H3.02c	2494814	2495318	354	1	2	0.07400000000000001	0.992	351	8	9	13	16	17	18	16	33	40	41	44	46	38.0	107.345	0.02631578947368421	0.002824858757062147	0.005649717514124294	0.995	1
I	SPAC23H3.03c	2496113	2497426	1230	15	26	0.425	0.398	490	1	2	7	27	27	30	0	8	10	12	13	24	134.0	108.943	0.11194029850746268	0.012195121951219513	0.02113821138211382	0.08	0
I	SPAC23H3.04	2499035	2500236	1062	27	440	0.755	0.18600000000000005	198	11	13	13	15	20	20	3	8	18	18	21	22	123.0	115.819	0.2195121951219512	0.025423728813559324	0.4143126177024482	0.005	0
I	SPAC23H3.05c	2500613	2501809	1197	14	95	0.395	0.373	446	9	10	16	17	17	21	0	1	4	9	15	16	111.0	92.732	0.12612612612612611	0.011695906432748536	0.07936507936507936	0.04	0
I	SPAC23H3.06	2502977	2505264	2238	31	498	0.431	0.16399999999999998	368	2	18	19	19	20	21	0	4	4	11	15	15	203.0	90.706	0.15270935960591134	0.01385165326184093	0.2225201072386059	0.0	0
I	SPAC23H3.07c	2505437	2505844	318	1	1	0.083	0.947	301	3	4	4	6	6	7	7	16	18	21	23	32	27.0	84.906	0.037037037037037035	0.0031446540880503146	0.0031446540880503146	1.0	1
I	SPAC23H3.08c	2506299	2507306	963	35	320	1.238	0.162	156	1	2	13	13	16	18	9	10	20	27	32	32	90.0	93.458	0.3888888888888889	0.0363447559709242	0.3322949117341641	0.0	0
I	SPAC23H3.09c	2507913	2509043	1131	38	1255	1.137	0.113	128	3	12	24	28	29	34	0	2	3	15	23	28	92.0	81.344	0.4130434782608696	0.03359858532272325	1.1096374889478338	0.0	0
I	SPAC23H3.10	2511251	2512762	1512	11	320	0.189	0.503	761	4	16	31	36	40	50	5	6	27	28	34	34	144.0	95.238	0.0763888888888889	0.007275132275132275	0.21164021164021166	0.99	1
I	SPAC23H3.11c	2512960	2514849	1890	62	674	0.871	0.171	323	1	6	7	7	8	9	1	3	6	9	9	10	188.0	99.471	0.3297872340425532	0.0328042328042328	0.3566137566137566	0.0	0
I	SPAC23H3.12c	2515193	2515873	681	16	569	0.546	0.153	104	6	6	8	10	13	14	4	15	17	19	28	34	75.0	110.132	0.21333333333333332	0.023494860499265784	0.8355359765051396	0.0	0
I	SPAC23H3.13c	2516846	2518315	1065	24	238	0.36	0.174	185	6	8	10	14	17	19	6	14	18	19	36	50	105.0	98.592	0.22857142857142854	0.02253521126760564	0.22347417840375586	0.01	0
I	SPAC23H3.14	2521698	2523281	1410	41	1830	0.575	0.097	137	5	9	11	17	19	36	5	11	14	18	20	25	134.0	95.035	0.3059701492537313	0.029078014184397163	1.2978723404255321	0.0	0
I	SPAC23H3.15c	2523629	2524606	978	46	1677	1.001	0.12	117	4	8	14	16	22	24	2	6	25	33	45	53	70.0	71.575	0.6571428571428571	0.04703476482617587	1.7147239263803682	0.0	0
I	SPAC25H1.02	2525917	2527311	1395	45	928	0.691	0.106	148	5	9	21	27	36	40	0	1	11	35	37	43	144.0	103.226	0.3125	0.03225806451612903	0.6652329749103942	0.0	0
I	SPAC25H1.03	2528038	2528644	555	16	297	0.551	0.182	101	12	39	50	51	51	54	6	16	20	22	28	30	52.0	93.694	0.3076923076923077	0.028828828828828833	0.5351351351351351	0.0	0
I	SPAC25H1.04	2529085	2529819	735	37	861	1.104	0.132	97	0	10	18	21	25	25	6	19	23	26	30	33	83.0	112.925	0.4457831325301205	0.050340136054421766	1.1714285714285717	0.0	0
I	SPAC25H1.05	2530138	2530791	654	11	85	0.371	0.272	178	18	30	34	35	37	43	4	6	6	12	17	19	65.0	99.388	0.16923076923076924	0.016819571865443424	0.12996941896024464	0.245	0
I	SPAC25H1.06	2531453	2532679	1227	32	509	0.602	0.141	173	3	26	27	31	32	36	1	4	5	15	30	31	132.0	107.579	0.24242424242424246	0.026079869600651995	0.4148329258353709	0.0	0
I	SPAC25H1.10c	2532904	2533214	207	5	5	0.362	0.348	72	2	4	7	7	13	14	15	28	31	32	33	34	15.0	72.464	0.3333333333333333	0.024154589371980683	0.024154589371980683	0.215	0
I	SPAC25H1.07	2533821	2536478	2658	33	111	0.247	0.271	721	21	46	53	54	57	58	2	6	10	11	12	14	274.0	103.085	0.12043795620437955	0.012415349887133182	0.0417607223476298	0.39	1
I	SPAC25H1.08c	2536701	2537900	1200	18	49	0.325	0.263	315	3	7	8	9	9	12	19	20	32	37	41	42	115.0	95.833	0.1565217391304348	0.015	0.04083333333333333	0.635	1
I	SPAC25H1.09	2538461	2540002	1542	42	617	0.642	0.126	195	2	4	5	7	7	7	4	5	14	18	27	29	124.0	80.415	0.3387096774193548	0.027237354085603117	0.4001297016861219	0.0	0
I	SPAC4A8.02c	2540247	2540725	429	24	530	1.3119999999999998	0.254	109	4	7	11	15	17	19	25	45	52	56	56	60	38.0	88.57799999999997	0.631578947368421	0.05594405594405594	1.2354312354312351	0.0	0
I	SPAC4A8.03c	2541287	2542438	1152	22	39	0.508	0.22	253	0	3	9	13	20	23	7	13	19	28	39	43	102.0	88.542	0.21568627450980396	0.019097222222222224	0.033854166666666664	0.065	0
I	SPAC4A8.04	2545350	2546753	1404	60	9372	1.239	0.095	133	1	6	7	8	20	28	2	8	12	14	18	18	108.0	76.923	0.5555555555555556	0.042735042735042736	6.675213675213676	0.0	0
I	SPAC4A8.05c	2547351	2553665	6315	97	1021	0.382	0.051	325	3	6	10	14	17	19	12	18	18	25	26	28	677.0	107.205	0.1432791728212703	0.01536025336500396	0.16167854315122726	0.01	0
I	SPAC4A8.06c	2554013	2555749	1737	46	1389	0.912	0.116	201	2	7	16	20	20	21	1	5	15	22	29	30	161.0	92.689	0.2857142857142857	0.026482440990213008	0.7996545768566494	0.0	0
I	SPAC4A8.07c	2556773	2558297	1377	30	710	0.821	0.213	293	2	5	13	21	22	24	3	14	15	15	18	18	134.0	97.313	0.22388059701492535	0.02178649237472767	0.5156136528685549	0.0	0
I	SPAC4A8.08c	2558600	2561714	2853	37	57	0.547	0.166	474	7	18	22	23	24	26	3	18	18	19	19	21	296.0	103.75	0.125	0.012968804766912022	0.019978969505783387	0.075	0
I	SPAC4A8.09c	2563011	2563963	882	32	521	1.6030000000000002	0.236	208	5	9	10	11	24	27	1	1	12	21	22	24	85.0	96.372	0.3764705882352941	0.036281179138322	0.590702947845805	0.0	0
I	SPAC4A8.10	2564279	2566800	2358	61	176	1.094	0.119	281	8	8	8	22	26	26	3	5	5	5	5	5	227.0	96.268	0.2687224669603524	0.02586938083121289	0.07463952502120441	0.005	0
I	SPAC4A8.11c	2567040	2572568	5529	12	16	0.078	0.303	1675	3	7	11	11	16	18	7	12	19	20	20	21	466.0	84.28299999999999	0.02575107296137339	0.002170374389582203	0.0028938325194429373	1.0	1
I	SPAC4A8.12c	2573420	2574473	999	7	15	0.252	0.304	304	1	3	4	12	14	14	23	35	38	39	40	49	109.0	109.109	0.06422018348623854	0.007007007007007007	0.015015015015015015	0.965	1
I	SPAC4A8.13c	2575106	2575924	819	3	3	0.13699999999999998	0.514	421	0	1	4	7	8	8	9	12	20	23	28	33	73.0	89.133	0.0410958904109589	0.0036630036630036634	0.0036630036630036634	0.98	1
I	SPAC4A8.14	2576501	2577772	1230	36	475	0.995	0.196	241	3	10	13	13	13	15	2	14	14	15	21	21	139.0	113.008	0.2589928057553957	0.02926829268292683	0.3861788617886179	0.0	0
I	SPAC4A8.15c	2578990	2579478	384	1	1	0.067	0.94	361	5	10	20	20	34	35	15	21	28	41	41	42	24.0	62.5	0.04166666666666666	0.0026041666666666665	0.0026041666666666665	1.0	1
I	SPAC4A8.16c	2580220	2582976	2757	22	90	0.229	0.239	659	10	17	25	42	42	49	18	32	39	39	44	45	264.0	95.756	0.08333333333333333	0.00797968806673921	0.032644178454842215	0.9	1
I	SPAC823.02	2583804	2583973	132	7	1399	1.224	0.682	90	29	35	37	54	54	54	5	7	12	17	27	28	15.0	113.636	0.4666666666666667	0.05303030303030303	10.598484848484848	0.37	1
I	SPAC823.17	2583863	2584047	147	3	9	0.478	0.619	91	19	43	45	55	55	55	2	6	8	12	28	37	19.0	129.252	0.15789473684210525	0.020408163265306117	0.061224489795918366	0.335	1
I	SPAC823.03	2585755	2587406	1605	51	3424	0.8909999999999999	0.16399999999999998	264	6	15	19	34	38	42	3	19	30	30	31	32	155.0	96.573	0.3290322580645161	0.03177570093457944	2.1333333333333333	0.0	0
I	SPAC823.04	2587729	2588620	798	14	113	0.445	0.227	181	23	41	50	51	51	57	1	1	2	2	3	12	82.0	102.757	0.17073170731707318	0.017543859649122806	0.14160401002506265	0.705	1
I	SPAC823.05c	2588863	2589820	906	13	24	0.399	0.338	306	0	1	1	2	7	24	2	5	14	14	15	33	93.0	102.649	0.13978494623655913	0.014348785871964682	0.026490066225165563	0.01	0
I	SPAC823.06	2590313	2590780	468	3	7	0.2	0.596	279	10	22	26	27	27	27	3	6	8	8	10	12	38.0	81.197	0.07894736842105263	0.00641025641025641	0.01495726495726496	0.84	1
I	SPAC823.07	2591413	2592408	996	7	182	0.206	0.336	335	21	41	41	43	43	44	3	3	3	4	4	5	80.0	80.321	0.0875	0.007028112449799197	0.1827309236947791	0.555	1
I	SPAC823.08c	2592647	2594044	1398	10	15	0.205	0.249	348	0	2	4	4	4	5	3	7	8	11	15	16	126.0	90.129	0.07936507936507936	0.0071530758226037204	0.01072961373390558	0.975	1
I	SPAC823.09c	2594633	2595819	1038	19	97	0.496	0.188	195	1	4	11	11	12	13	5	25	32	40	42	56	98.0	94.412	0.19387755102040816	0.018304431599229287	0.09344894026974952	0.0	0
I	SPAC823.10c	2596251	2597209	891	21	153	0.701	0.295	263	3	8	22	23	23	26	6	19	19	21	34	37	84.0	94.276	0.25	0.02356902356902357	0.1717171717171717	0.01	0
I	SPAC823.11	2598325	2599668	1236	25	519	0.5770000000000001	0.252	311	9	25	27	31	38	40	1	3	6	13	14	20	112.0	90.615	0.22321428571428573	0.02022653721682848	0.4199029126213592	0.04	0
I	SPAC823.12	2601242	2603962	2721	39	63	0.409	0.11	300	6	19	21	25	29	30	0	4	11	15	16	20	281.0	103.271	0.1387900355871886	0.014332965821389198	0.023153252480705624	0.01	0
I	SPAC823.13c	2604259	2605212	954	22	834	0.6679999999999999	0.307	293	1	5	9	9	12	12	19	26	39	42	43	46	75.0	78.616	0.2933333333333333	0.023060796645702302	0.8742138364779874	0.02	0
I	SPAC823.14	2606185	2607189	690	17	1272	0.513	0.265	183	15	22	25	31	33	37	2	11	28	34	36	42	74.0	107.246	0.2297297297297297	0.02463768115942029	1.8434782608695648	0.01	0
I	SPAC823.15	2608103	2609032	930	31	1759	1.072	0.13699999999999998	127	1	6	13	15	15	15	0	3	7	8	9	12	85.0	91.398	0.3647058823529412	0.03333333333333333	1.8913978494623656	0.0	0
I	SPAC823.16c	2609469	2610704	1008	15	51	0.399	0.278	280	2	9	9	12	13	21	1	4	15	17	24	24	98.0	97.222	0.15306122448979592	0.014880952380952382	0.050595238095238096	0.06	0
I	SPAC7D4.14c	2611100	2612755	1656	34	1016	0.7290000000000001	0.233	386	11	33	34	35	36	38	1	7	9	15	20	20	166.0	100.242	0.20481927710843373	0.020531400966183576	0.6135265700483091	0.015	0
I	SPAC7D4.13c	2613296	2614306	939	23	258	0.76	0.43	404	6	11	14	20	20	26	1	5	7	9	14	15	116.0	123.536	0.19827586206896552	0.024494142705005325	0.2747603833865815	0.23	0
I	SPAC7D4.12c	2615042	2617321	2280	49	1476	0.59	0.094	214	2	4	9	14	14	21	2	3	8	16	17	17	196.0	85.965	0.25	0.02149122807017544	0.6473684210526316	0.0	0
I	SPAC7D4.11c	2617975	2620284	2310	9	15	0.105	0.335	775	10	11	15	16	17	19	3	5	8	8	9	11	251.0	108.658	0.035856573705179286	0.003896103896103896	0.006493506493506494	1.0	1
I	SPAC7D4.10	2620295	2622195	1353	11	26	0.163	0.287	388	4	4	4	4	4	4	11	13	13	14	14	15	135.0	99.778	0.08148148148148149	0.008130081300813009	0.019216555801921657	0.92	1
I	SPAC7D4.09c	2622666	2623490	825	12	24	0.435	0.21600000000000005	178	2	7	17	17	17	17	1	2	3	27	34	46	94.0	113.939	0.1276595744680851	0.014545454545454544	0.029090909090909087	0.05	0
I	SPAC7D4.15c	2623940	2624038	99	2	2	0.622	0.556	55	1	2	2	2	3	6	21	40	43	52	61	69	12.0	121.212	0.16666666666666666	0.020202020202020204	0.020202020202020204	0.29	0
I	SPAC7D4.08	2625042	2625332	291	49	1208	5.6789999999999985	0.192	56	5	9	18	21	23	27	6	10	15	23	31	38	29.0	99.656	1.6896551724137931	0.16838487972508592	4.151202749140894	0.0	0
I	SPAC7D4.07c	2625457	2625768	312	18	293	1.855	0.14400000000000002	45	1	20	25	31	38	39	1	6	15	22	32	33	23.0	73.718	0.7826086956521741	0.0576923076923077	0.939102564102564	0.005	0
I	SPAC7D4.06c	2626583	2627803	1221	44	1834	1.126	0.159	194	3	8	15	22	30	41	1	9	17	25	26	29	108.0	88.45200000000001	0.4074074074074074	0.036036036036036036	1.502047502047502	0.0	0
I	SPAC7D4.05	2629373	2630183	687	11	101	0.401	0.275	189	4	5	8	9	20	26	28	32	33	34	34	36	65.0	94.614	0.16923076923076924	0.01601164483260553	0.1470160116448326	0.035	0
I	SPAC7D4.04	2630589	2633369	2781	53	2763	0.526	0.083	230	1	3	31	36	36	41	0	11	23	25	28	33	257.0	92.413	0.20622568093385213	0.01905789284430061	0.9935275080906149	0.0	0
I	SPAC7D4.03c	2634211	2636871	2661	59	669	0.627	0.113	302	1	3	5	19	20	23	6	8	12	14	18	20	261.0	98.083	0.2260536398467433	0.02217211574596016	0.2514092446448704	0.005	0
I	SPAC7D4.02c	2637726	2639299	1248	30	320	0.721	0.194	242	4	10	12	15	19	22	1	4	5	9	11	15	131.0	104.968	0.22900763358778625	0.02403846153846154	0.2564102564102564	0.0	0
I	SPAC4F8.15	2639701	2641428	1728	39	267	0.908	0.108	187	1	6	7	8	13	19	0	4	4	8	12	15	150.0	86.806	0.26	0.022569444444444444	0.1545138888888889	0.005	0
I	SPAC4F8.14c	2643624	2645143	1344	13	23	0.412	0.217	291	4	16	20	23	24	28	3	9	15	16	18	20	122.0	90.774	0.10655737704918032	0.009672619047619048	0.01711309523809524	0.855	1
I	SPAC4F8.13c	2645517	2649986	4470	27	99	0.29	0.245	1094	12	27	31	31	32	33	0	3	10	22	24	24	450.0	100.671	0.06	0.006040268456375839	0.02214765100671141	0.87	1
I	SPAC4F8.12c	2650738	2657829	7092	27	431	0.132	0.206	1464	12	15	18	20	21	21	2	6	7	10	11	13	662.0	93.345	0.04078549848942598	0.0038071065989847717	0.0607727016356458	0.975	1
I	SPAC4F8.11	2658044	2660584	2541	45	1014	0.746	0.163	415	4	5	6	7	7	9	0	3	6	13	23	26	267.0	105.077	0.16853932584269662	0.01770956316410862	0.3990554899645809	0.0	0
I	SPAC4F8.10c	2661801	2662325	525	11	160	0.866	0.267	140	7	18	22	40	42	42	0	3	6	6	6	12	49.0	93.333	0.22448979591836732	0.02095238095238095	0.3047619047619048	0.0	0
I	SPAC4F8.08	2664524	2664979	456	38	1314	3.169	0.215	98	4	16	24	30	39	39	1	14	21	22	22	22	40.0	87.719	0.95	0.08333333333333333	2.881578947368421	0.0	0
I	SPAC4F8.07c	2665816	2667183	1368	5	9	0.117	0.762	1043	1	1	3	16	20	21	2	4	8	9	9	11	114.0	83.333	0.04385964912280702	0.003654970760233918	0.006578947368421052	1.0	1
I	SPAC4F8.06	2668334	2668822	489	14	78	0.942	0.202	99	1	2	2	8	9	9	4	21	27	32	32	37	35.0	71.575	0.4	0.02862985685071575	0.15950920245398773	0.005	0
I	SPAC4F8.05c	2669813	2670169	357	7	18	0.603	0.485	173	1	7	12	17	20	20	3	8	8	8	8	15	34.0	95.238	0.2058823529411765	0.0196078431372549	0.050420168067226885	0.21	0
I	SPAC4F8.04	2670529	2671449	921	5	5	0.161	0.419	386	2	7	14	14	17	32	0	12	19	21	21	21	86.0	93.377	0.05813953488372092	0.0054288816503800215	0.0054288816503800215	0.905	1
I	SPAC4F8.03	2672171	2673105	741	6	6	0.19	0.251	186	0	3	8	9	10	11	7	12	13	28	28	30	80.0	107.962	0.075	0.008097165991902834	0.008097165991902834	0.765	1
I	SPAC4F8.02c	2673980	2674819	840	10	16	0.344	0.314	264	1	15	28	31	32	32	2	3	6	6	6	11	79.0	94.048	0.12658227848101267	0.011904761904761904	0.01904761904761905	0.335	1
I	SPAC4F8.01	2675099	2675970	633	6	14	0.201	0.25	158	1	2	4	6	6	9	13	15	20	23	26	26	46.0	72.67	0.13043478260869565	0.009478672985781993	0.022116903633491312	0.59	1
I	SPAC644.04	2677140	2678105	912	5	5	0.149	0.486	443	10	11	18	20	24	26	2	7	17	17	28	31	91.0	99.781	0.054945054945054944	0.005482456140350878	0.005482456140350878	0.98	1
I	SPAC644.05c	2678627	2679049	423	2	5	0.14	0.787	333	3	10	16	16	16	25	2	26	31	32	36	36	41.0	96.927	0.04878048780487805	0.0047281323877068565	0.011820330969267141	0.98	1
I	SPAC644.06c	2679765	2681546	1782	38	238	0.616	0.218	388	0	5	11	15	15	18	2	3	12	13	33	33	174.0	97.643	0.2183908045977012	0.02132435465768799	0.1335578002244669	0.16	0
I	SPAC644.07	2686406	2687755	1350	15	21	0.314	0.305	412	1	3	17	26	30	39	4	6	15	15	18	19	115.0	85.185	0.13043478260869565	0.011111111111111113	0.015555555555555557	0.205	0
I	SPAC644.08	2688195	2688898	651	11	105	0.436	0.439	286	8	10	15	15	15	16	1	1	2	24	27	27	71.0	109.063	0.15492957746478872	0.016897081413210446	0.16129032258064516	0.06	0
I	SPAC644.09	2689703	2690992	714	25	248	0.591	0.136	97	14	36	37	37	38	46	1	4	4	5	13	13	79.0	110.644	0.3164556962025317	0.0350140056022409	0.3473389355742297	0.005	0
I	SPAC644.11c	2692031	2693529	1278	35	1799	0.7040000000000001	0.16399999999999998	210	1	2	3	4	9	10	0	0	1	6	7	8	121.0	94.679	0.2892561983471074	0.027386541471048517	1.4076682316118936	0.0	0
I	SPAC644.10	2691464	2691874	351	3	3	0.212	0.627	220	1	7	9	11	11	14	2	5	8	8	10	10	40.0	113.96	0.075	0.008547008547008548	0.008547008547008548	0.875	1
I	SPAC644.12	2694758	2697334	2274	10	14	0.12	0.246	560	14	17	24	24	25	25	2	4	6	14	18	19	202.0	88.83	0.049504950495049514	0.0043975373790677225	0.006156552330694811	1.0	1
I	SPAC644.13c	2697418	2698095	678	19	245	0.948	0.17800000000000002	121	2	4	4	4	4	4	10	22	24	29	29	29	55.0	81.12100000000002	0.34545454545454546	0.028023598820059	0.3613569321533923	0.0	0
I	SPAC644.14c	2699007	2700104	1098	4	9	0.108	0.574	630	3	5	8	11	17	17	2	8	13	13	17	19	97.0	88.34200000000001	0.041237113402061855	0.0036429872495446266	0.008196721311475409	1.0	1
I	SPAC644.15	2700453	2700918	330	6	42	0.424	0.406	134	6	22	23	23	24	28	1	9	18	24	24	28	24.0	72.727	0.25	0.01818181818181818	0.12727272727272726	0.025	0
I	SPAC644.17c	2702997	2703776	780	12	18	0.479	0.209	163	1	2	2	4	5	9	16	39	42	42	43	44	56.0	71.795	0.21428571428571427	0.015384615384615384	0.02307692307692308	0.035	0
I	SPAC644.16	2701629	2702937	1269	16	49	0.381	0.152	193	7	12	21	22	24	25	0	3	3	3	13	14	104.0	81.954	0.15384615384615385	0.01260835303388495	0.038613081166272656	0.045	0
I	SPAC644.18c	2704905	2705603	552	6	6	0.284	0.409	226	1	5	9	14	28	29	13	20	23	30	32	34	49.0	88.76799999999999	0.12244897959183673	0.010869565217391304	0.010869565217391304	0.88	1
I	SPAPB2B4.01c	2706276	2707193	747	18	169	0.628	0.217	162	7	7	8	17	19	25	0	17	18	20	20	22	65.0	87.015	0.2769230769230769	0.024096385542168683	0.22623828647925034	0.675	1
I	SPAPB2B4.02	2708097	2708869	441	8	16	0.317	0.333	147	15	15	15	18	19	19	5	7	18	33	36	36	45.0	102.041	0.17777777777777778	0.018140589569161	0.036281179138322	0.24	0
I	SPAPB2B4.03	2711080	2712315	1236	38	2833	0.916	0.126	156	4	4	7	7	9	22	3	11	20	21	26	27	130.0	105.178	0.2923076923076923	0.030744336569579287	2.2920711974110026	0.0	0
I	SPAPB2B4.04c	2713053	2716931	3879	119	3089	0.87	0.061	235	0	3	10	12	13	17	0	4	4	8	9	14	338.0	87.13600000000002	0.3520710059171598	0.03067800979633926	0.7963392626965713	0.0	0
I	SPAPB2B4.05	2720954	2722578	1185	13	27	0.258	0.434	514	0	13	25	41	47	48	5	18	21	23	23	30	128.0	108.017	0.1015625	0.010970464135021098	0.022784810126582282	0.555	1
I	SPAPB2B4.06	2722735	2723660	768	25	4572	0.949	0.161	124	17	19	23	24	24	25	1	6	11	18	18	20	72.0	93.75	0.3472222222222222	0.032552083333333336	5.953125	0.0	0
I	SPAPB2B4.07	2724376	2725095	720	11	567	0.535	0.41	295	7	12	15	17	20	23	1	3	6	6	25	28	67.0	93.056	0.16417910447761194	0.015277777777777776	0.7875	0.425	1
I	SPAC6F6.01	2726719	2732283	5565	97	1038	0.584	0.046	258	3	3	3	16	17	19	2	4	10	10	11	19	589.0	105.84	0.16468590831918506	0.0174303683737646	0.18652291105121294	0.0	0
I	SPAC6F6.02c	2732524	2733570	1047	31	4837	1.168	0.255	267	2	4	8	8	9	14	5	12	15	20	20	20	106.0	101.242	0.29245283018867924	0.029608404966571158	4.619866284622732	0.0	0
I	SPAC6F6.03c	2734109	2736126	1614	16	77	0.307	0.289	466	6	10	13	16	16	22	3	12	16	18	21	21	152.0	94.176	0.10526315789473684	0.009913258983890954	0.04770755885997522	0.72	1
I	SPAC6F6.04c	2736676	2738145	1470	24	528	0.73	0.23	338	3	4	11	11	12	12	2	4	4	5	6	8	128.0	87.075	0.1875	0.0163265306122449	0.3591836734693877	0.025	0
I	SPAC6F6.05	2740539	2740960	369	2	557	0.187	0.77	284	16	21	22	25	27	33	3	4	7	7	9	13	35.0	94.851	0.057142857142857134	0.0054200542005420045	1.5094850948509486	0.88	1
I	SPAC6F6.06c	2741551	2745018	3468	73	4323	0.757	0.065	224	3	6	8	8	24	29	0	9	13	20	22	24	351.0	101.211	0.207977207977208	0.021049596309111882	1.2465397923875432	0.0	0
I	SPAC6F6.07c	2745955	2746640	456	9	19	0.494	0.28300000000000003	129	3	9	10	10	10	10	3	7	8	8	8	28	35.0	76.75399999999998	0.2571428571428571	0.01973684210526316	0.04166666666666666	0.695	1
I	SPAC6F6.08c	2746772	2748009	900	8	14	0.241	0.281	253	2	3	3	5	11	21	2	21	26	36	37	37	73.0	81.111	0.1095890410958904	0.008888888888888889	0.015555555555555557	0.745	1
I	SPAC6F6.09	2749068	2749547	417	14	199	1.142	0.266	111	0	19	24	27	30	30	0	1	5	5	5	12	37.0	88.729	0.3783783783783784	0.03357314148681055	0.4772182254196642	0.0	0
I	SPAC6F6.10c	2749978	2750971	954	3	7	0.111	0.672	641	3	12	12	17	35	38	19	24	27	28	28	31	92.0	96.436	0.03260869565217391	0.0031446540880503146	0.007337526205450734	1.0	1
I	SPAC6F6.11c	2751672	2752806	930	17	380	0.561	0.252	234	1	2	5	25	25	25	15	16	17	21	26	29	82.0	88.17200000000003	0.2073170731707317	0.01827956989247312	0.4086021505376344	0.005	0
I	SPAC6F6.12	2754768	2756129	1206	13	201	0.375	0.284	342	1	1	5	5	7	8	1	1	3	5	6	8	116.0	96.186	0.11206896551724138	0.01077943615257048	0.16666666666666666	0.13	0
I	SPAC6F6.13c	2756498	2758834	2337	45	494	0.769	0.093	217	3	3	7	10	10	10	1	11	12	13	17	18	205.0	87.719	0.2195121951219512	0.019255455712451863	0.21138211382113825	0.0	0
I	SPAC6F6.19	2759155	2759709	369	5	32	0.382	0.42	155	0	7	10	15	16	16	0	4	4	7	13	15	36.0	97.561	0.1388888888888889	0.013550135501355014	0.08672086720867209	0.12	0
I	SPAC6F6.15	2762302	2763390	636	5	6	0.185	0.461	293	5	11	14	14	16	22	5	6	9	9	9	10	59.0	92.767	0.0847457627118644	0.007861635220125786	0.009433962264150943	0.815	1
I	SPAC6F6.16c	2763686	2765433	1527	15	102	0.343	0.225	343	2	4	4	6	8	11	2	5	5	6	7	7	146.0	95.612	0.10273972602739724	0.009823182711198428	0.06679764243614933	0.5	1
I	SPAC6F6.17	2766370	2770572	4203	92	2227	0.995	0.09	377	1	14	17	17	18	18	5	15	19	21	22	23	412.0	98.025	0.2233009708737864	0.021889126814180343	0.5298596240780395	0.0	0
I	SPAC1805.01c	2770704	2773213	2328	68	3101	1.275	0.08199999999999999	190	4	11	12	12	15	17	0	1	2	4	6	7	225.0	96.649	0.3022222222222222	0.02920962199312715	1.3320446735395188	0.0	0
I	SPAC1805.02c	2774092	2774928	765	11	36	0.595	0.246	188	4	5	8	19	23	23	8	8	8	13	14	16	65.0	84.96700000000001	0.16923076923076924	0.014379084967320259	0.047058823529411764	0.01	0
I	SPAC1805.03c	2775340	2776576	1107	25	1102	0.8859999999999999	0.18	199	0	1	8	10	11	12	1	3	3	7	11	12	122.0	110.208	0.20491803278688525	0.022583559168925026	0.995483288166215	0.0	0
I	SPAC1805.04	2777371	2780923	3489	46	144	0.477	0.099	346	4	6	7	9	10	10	3	11	13	17	18	18	328.0	94.01	0.1402439024390244	0.013184293493837776	0.0412725709372313	0.0	0
I	SPAC1805.05	2781416	2782934	1320	17	892	0.408	0.247	326	1	3	11	14	20	21	0	1	3	8	12	12	119.0	90.152	0.14285714285714285	0.012878787878787878	0.6757575757575758	0.12	0
I	SPAC1805.06c	2783941	2784930	990	17	21	0.61	0.281	278	2	4	7	9	11	12	0	0	3	7	11	15	86.0	86.869	0.19767441860465115	0.017171717171717168	0.021212121212121213	0.18	0
I	SPAC1805.07c	2785536	2786148	285	10	56	0.584	0.456	130	1	5	6	10	10	14	8	10	14	17	25	28	28.0	98.246	0.35714285714285715	0.03508771929824561	0.19649122807017544	0.04	0
I	SPAC1805.08	2788070	2788514	336	10	44	0.8009999999999999	0.241	81	21	21	25	27	35	38	0	2	13	13	14	17	35.0	104.167	0.2857142857142857	0.029761904761904764	0.13095238095238096	0.09	0
I	SPAC1805.18	2789090	2789377	288	4	6	0.485	0.469	135	17	19	27	32	48	51	0	1	1	4	6	10	24.0	83.333	0.16666666666666666	0.013888888888888888	0.02083333333333333	0.255	0
I	SPAC1805.09c	2790199	2791221	1023	25	420	0.8190000000000001	0.306	313	0	3	5	6	6	7	6	7	11	16	18	26	95.0	92.864	0.2631578947368421	0.024437927663734114	0.4105571847507332	0.015	0
I	SPAC1805.10	2791243	2792826	1584	63	185	1.4380000000000002	0.109	173	0	10	13	13	15	15	9	16	18	19	23	25	150.0	94.697	0.42	0.03977272727272727	0.1167929292929293	0.0	0
I	SPAC1805.11c	2793017	2793476	360	6	43	0.426	0.308	111	7	17	35	36	37	40	9	15	26	28	28	29	17.0	47.222	0.35294117647058826	0.016666666666666666	0.11944444444444445	0.145	0
I	SPAC1805.12c	2794338	2794724	387	6	186	0.507	0.424	164	2	4	7	7	7	16	14	18	18	18	24	27	28.0	72.351	0.21428571428571427	0.015503875968992246	0.4806201550387597	0.05	0
I	SPAC1805.13	2794938	2795586	405	5	8	0.253	0.7829999999999999	317	2	18	19	21	24	25	4	5	12	15	15	15	26.0	64.19800000000001	0.19230769230769232	0.012345679012345678	0.019753086419753086	0.57	1
I	SPAC1805.14	2796469	2797827	1359	18	268	0.461	0.278	378	4	5	7	17	17	18	1	3	7	8	14	17	129.0	94.923	0.13953488372093026	0.01324503311258278	0.1972038263428992	0.05	0
I	SPAC1805.15c	2798023	2800231	2016	38	395	0.627	0.17	343	1	2	3	3	4	9	2	9	11	14	15	16	198.0	98.214	0.1919191919191919	0.018849206349206348	0.19593253968253968	0.005	0
I	SPAC1805.16c	2800953	2801900	948	22	257	0.853	0.166	157	3	7	7	7	7	9	1	6	7	17	34	37	73.0	77.00399999999998	0.3013698630136986	0.02320675105485232	0.2710970464135021	0.0	0
I	SPAC1805.17	2804508	2807744	3237	23	35	0.273	0.195	632	2	3	5	11	14	31	3	6	10	10	12	12	346.0	106.889	0.06647398843930635	0.007105344454742046	0.010812480691998765	0.915	1
I	SPAC1B2.02c	2808542	2809807	1266	16	278	0.545	0.46	582	1	1	6	9	10	10	3	6	10	16	21	21	101.0	79.779	0.15841584158415842	0.01263823064770932	0.21958925750394945	0.05	0
I	SPAC1B2.03c	2811438	2812485	1005	6	13	0.261	0.569	572	3	3	10	12	32	34	3	15	17	20	20	25	60.0	59.701	0.1	0.005970149253731343	0.012935323383084577	0.77	1
I	SPAC1B2.06	2812783	2813037	255	18	398	3.547	0.404	103	7	19	21	21	21	22	6	7	12	17	22	25	27.0	105.882	0.6666666666666666	0.07058823529411765	1.5607843137254902	0.15	0
I	SPAC1B2.04	2814368	2815201	423	4	7	0.247	0.35700000000000004	151	5	7	10	13	18	22	1	3	5	5	5	6	43.0	101.655	0.09302325581395347	0.009456264775413713	0.016548463356974	0.25	0
I	SPAC1B2.05	2815942	2818185	2163	6	134	0.113	0.55	1190	0	1	3	4	6	6	2	2	6	10	10	12	211.0	97.55	0.02843601895734597	0.0027739251040221915	0.06195099398982895	0.98	1
I	SPAC3F10.02c	2818256	2820781	2526	38	824	0.562	0.126	319	3	5	5	5	5	6	3	3	12	12	14	14	235.0	93.032	0.16170212765957448	0.015043547110055426	0.3262074425969913	0.0	0
I	SPAC3F10.03	2821486	2823444	1959	4	4	0.08	0.423	829	0	3	11	14	15	16	4	7	11	11	13	15	175.0	89.331	0.022857142857142857	0.002041858090862685	0.002041858090862685	1.0	1
I	SPAC3F10.04	2823967	2825463	1497	26	42	0.795	0.188	282	1	1	1	1	1	1	6	12	15	23	30	39	150.0	100.2	0.17333333333333334	0.01736806947227789	0.028056112224448898	0.02	0
I	SPAC3F10.05c	2825838	2826818	981	38	1023	1.797	0.135	132	0	2	6	9	10	10	0	5	9	12	14	14	96.0	97.859	0.3958333333333333	0.03873598369011213	1.0428134556574924	0.0	0
I	SPAC3F10.06c	2827047	2828687	1362	38	2810	0.987	0.175	238	7	7	9	19	19	23	12	16	19	21	22	32	110.0	80.764	0.34545454545454546	0.02790014684287812	2.0631424375917766	0.0	0
I	SPAC3F10.07c	2828666	2829184	519	30	859	2.394	0.279	145	2	5	7	9	11	14	16	18	20	23	32	41	48.0	92.486	0.625	0.05780346820809248	1.655105973025048	0.005	0
I	SPAC3F10.19	2830517	2831209	309	9	815	0.522	0.6409999999999999	198	3	19	20	23	25	25	2	6	14	14	14	18	28.0	90.615	0.32142857142857145	0.029126213592233014	2.637540453074433	0.4	1
I	SPAC3F10.08c	2831810	2832589	780	3	5	0.14300000000000002	0.399	311	2	4	11	12	17	29	3	6	12	14	14	17	71.0	91.026	0.04225352112676056	0.003846153846153847	0.00641025641025641	0.985	1
I	SPAC3F10.09	2832796	2833974	795	19	107	0.562	0.273	217	3	7	7	7	9	11	4	7	7	11	11	17	71.0	89.30799999999998	0.2676056338028169	0.02389937106918239	0.13459119496855346	0.035	0
I	SPAC3F10.10c	2833891	2834988	1098	18	281	0.511	0.328	360	0	4	5	7	11	11	0	1	4	4	8	9	79.0	71.949	0.2278481012658228	0.016393442622950817	0.25591985428051	0.02	0
I	SPAC3F10.11c	2837268	2841704	4437	91	3601	0.607	0.057	255	1	4	7	10	23	24	10	28	33	36	39	40	410.0	92.405	0.22195121951219512	0.020509353166553976	0.8115844038764931	0.0	0
I	SPAC3F10.12c	2842317	2842922	606	9	129	0.468	0.32	194	2	8	10	14	15	18	0	6	6	11	18	21	56.0	92.409	0.16071428571428573	0.01485148514851485	0.21287128712871287	0.0	0
I	SPAC3F10.15c	2848929	2849201	273	8	26	0.8490000000000001	0.278	76	0	3	7	10	12	13	13	28	41	44	44	46	23.0	84.249	0.3478260869565217	0.029304029304029307	0.09523809523809523	0.035	0
I	SPAC3F10.13	2846535	2848373	1839	33	277	0.517	0.175	321	1	3	3	11	13	15	1	4	19	21	32	37	176.0	95.704	0.1875	0.01794453507340946	0.1506253398586188	0.01	0
I	SPAC3F10.16c	2849710	2851669	1851	21	196	0.299	0.332	615	4	18	33	36	45	46	0	22	22	22	22	23	155.0	83.73899999999998	0.13548387096774195	0.011345218800648298	0.10588870880605078	0.215	0
I	SPAC3F10.17	2852036	2853332	1161	12	47	0.267	0.457	530	1	25	25	26	26	28	4	28	41	56	56	56	98.0	84.41	0.12244897959183673	0.0103359173126615	0.040482342807924204	0.2	0
I	SPAC3F10.18c	2853790	2853919	78	1	10	0.233	0.5379999999999999	42	8	21	34	35	35	36	16	16	16	17	23	24	4.0	51.282	0.25	0.01282051282051282	0.1282051282051282	0.295	0
I	SPAC8F11.02c	2855322	2855662	240	5	11	0.539	0.496	119	6	8	14	17	17	22	18	22	25	28	29	32	19.0	79.167	0.2631578947368421	0.02083333333333333	0.04583333333333333	0.125	0
I	SPAC8F11.03	2855931	2858980	3015	56	275	0.644	0.077	232	3	15	17	22	22	22	6	16	19	19	19	21	325.0	107.794	0.1723076923076923	0.01857379767827529	0.0912106135986733	0.005	0
I	SPAC8F11.04	2859456	2860704	1122	6	7	0.16399999999999998	0.403	452	13	15	21	22	26	27	1	2	4	4	8	12	115.0	102.496	0.052173913043478265	0.0053475935828877	0.006238859180035651	0.915	1
I	SPAC8F11.05c	2860952	2861740	726	19	162	0.8540000000000001	0.18600000000000005	135	2	3	5	5	5	18	3	6	6	19	19	19	67.0	92.287	0.2835820895522388	0.026170798898071626	0.2231404958677686	0.01	0
I	SPAC8F11.06	2862674	2863567	894	4	7	0.126	0.515	460	1	3	9	11	13	16	0	1	2	3	3	3	92.0	102.908	0.043478260869565216	0.0044742729306487695	0.007829977628635347	1.0	1
I	SPAC8F11.07c	2863965	2865787	1506	13	680	0.19	0.218	329	1	2	2	2	2	9	2	3	6	13	13	14	150.0	99.602	0.08666666666666667	0.008632138114209827	0.451527224435591	0.69	1
I	SPAC8F11.08c	2866179	2867362	1131	19	28	0.416	0.16399999999999998	186	3	4	6	8	8	8	0	8	11	17	18	21	98.0	86.649	0.19387755102040816	0.016799292661361626	0.02475685234305924	0.035	0
I	SPAC8F11.09c	2868517	2869377	768	27	310	0.782	0.174	134	2	3	4	25	28	29	6	18	24	30	30	31	71.0	92.448	0.38028169014084506	0.03515625	0.4036458333333333	0.0	0
I	SPAC8F11.10c	2870120	2871325	1206	26	97	0.505	0.13699999999999998	165	5	9	14	19	22	27	0	4	16	21	40	48	103.0	85.406	0.2524271844660194	0.02155887230514096	0.08043117744610281	0.005	0
I	SPACUNK4.17	2873032	2874252	1221	57	1258	1.093	0.108	132	0	8	13	30	35	39	2	6	12	26	32	37	93.0	76.167	0.6129032258064516	0.04668304668304668	1.0303030303030305	0.0	0
I	SPACUNK4.19	2875888	2876217	330	14	821	0.92	0.35200000000000004	116	4	12	16	23	40	41	0	1	12	22	28	32	31.0	93.939	0.4516129032258064	0.042424242424242434	2.4878787878787882	0.04	0
I	SPACUNK4.16c	2877519	2880353	2835	123	2635	0.949	0.05	143	8	17	21	31	33	34	2	8	23	24	27	28	232.0	81.834	0.5301724137931034	0.04338624338624339	0.929453262786596	0.0	0
I	SPACUNK4.15	2881105	2881731	627	14	317	0.498	0.217	136	2	3	14	18	25	28	1	2	3	7	10	14	50.0	79.745	0.28	0.022328548644338118	0.5055821371610846	0.095	0
I	SPACUNK4.14	2883184	2885220	1875	40	1682	0.463	0.129	242	0	0	2	9	9	11	0	7	9	10	12	13	178.0	94.933	0.2247191011235955	0.021333333333333333	0.8970666666666667	0.0	0
I	SPACUNK4.13c	2885342	2886721	1224	36	5557	0.674	0.105	128	0	6	8	9	11	13	1	13	17	17	17	21	128.0	104.575	0.28125	0.029411764705882356	4.5400326797385615	0.005	0
I	SPACUNK4.12c	2887039	2889948	2910	71	1061	0.6990000000000001	0.108	313	2	24	26	27	31	34	4	15	16	19	24	26	326.0	112.027	0.2177914110429448	0.02439862542955326	0.3646048109965636	0.0	0
I	SPACUNK4.11c	2890158	2890779	567	13	106	0.66	0.238	135	8	15	19	22	24	26	7	12	16	20	20	21	44.0	77.601	0.2954545454545455	0.02292768959435626	0.18694885361552027	0.025	0
I	SPACUNK4.10	2891216	2892527	1005	18	998	0.4320000000000001	0.196	197	4	5	12	15	20	22	3	5	27	63	72	74	93.0	92.537	0.1935483870967742	0.01791044776119403	0.9930348258706468	0.04	0
I	SPACUNK4.20	2892551	2892775	225	5	21	0.752	0.311	70	3	7	8	10	12	17	2	24	42	52	55	56	20.0	88.889	0.25	0.022222222222222227	0.09333333333333334	0.19	0
I	SPACUNK4.09	2893972	2894991	1020	13	989	0.4	0.308	314	1	4	17	20	42	46	3	5	8	12	12	17	106.0	103.922	0.12264150943396225	0.012745098039215686	0.9696078431372548	0.215	0
I	SPACUNK4.08	2895219	2897600	2382	54	1237	0.6679999999999999	0.125	298	1	5	5	5	11	21	6	8	29	29	29	31	247.0	103.694	0.21862348178137653	0.022670025188916875	0.519311502938707	0.0	0
I	SPACUNK4.07c	2898059	2901694	3636	65	236	0.524	0.113	412	16	24	24	27	27	31	0	7	23	24	24	33	368.0	101.21	0.1766304347826087	0.017876787678767873	0.06490649064906491	0.005	0
I	SPAPYUK71.03c	2903369	2907046	3678	111	2918	0.915	0.05	183	4	14	18	19	20	26	2	16	25	26	26	26	314.0	85.37200000000001	0.3535031847133758	0.030179445350734094	0.7933659597607395	0.0	0
I	SPACUNK4.06c	2902288	2902873	519	5	10	0.263	0.389	202	1	2	10	11	12	15	1	5	14	19	27	28	46.0	88.632	0.10869565217391304	0.009633911368015412	0.019267822736030827	0.875	1
I	SPAC513.01c	2907701	2910229	2529	8	203	0.083	0.459	1161	2	3	6	8	9	13	15	18	21	30	37	38	194.0	76.71	0.041237113402061855	0.003163305654408857	0.08026888098062475	0.965	1
I	SPAC513.02	2911719	2912369	651	7	12	0.258	0.318	207	4	11	24	30	35	37	1	4	6	10	22	27	70.0	107.527	0.1	0.010752688172043013	0.018433179723502304	0.69	1
I	SPAC513.03	2913008	2913184	135	17	861	2.323	0.267	36	2	8	16	19	19	24	16	31	32	43	50	51	16.0	118.519	1.0625	0.1259259259259259	6.377777777777778	0.0	0
I	SPAC513.04	2913403	2913705	303	18	958	1.431	0.446	135	14	30	35	37	40	41	4	15	16	49	50	51	30.0	99.01	0.6	0.0594059405940594	3.1617161716171616	0.225	0
I	SPAC513.05	2914901	2918134	3234	68	1240	0.494	0.107	347	6	7	8	20	31	46	0	1	2	5	10	21	325.0	100.495	0.2092307692307692	0.021026592455163882	0.383426097711812	0.0	0
I	SPAC513.06c	2918362	2919468	1107	43	3110	1.024	0.1	111	2	2	3	12	16	17	2	7	13	18	22	26	87.0	78.59100000000002	0.4942528735632184	0.03884372177055104	2.8093947606142726	0.0	0
I	SPAC513.07	2921568	2922578	1011	71	2298	1.97	0.126	127	1	6	21	36	40	46	2	6	9	11	14	15	97.0	95.945	0.7319587628865979	0.0702274975272008	2.2729970326409497	0.0	0
I	SPAC2E1P3.01	2923322	2924368	1047	35	637	0.936	0.119	125	1	12	17	21	24	32	1	5	10	15	25	29	76.0	72.58800000000002	0.4605263157894737	0.03342884431709646	0.6084049665711557	0.0	0
I	SPAC2E1P3.02c	2924893	2926446	1554	71	3692	1.41	0.105	163	0	6	10	11	13	17	12	14	18	18	18	18	114.0	73.359	0.6228070175438597	0.04568854568854569	2.375804375804376	0.0	0
I	SPAC2E1P3.03c	2927204	2931205	4002	0	0	0.0	1.0	4002	0	0	0	5	11	13	0	0	0	2	5	13	442.0	110.445	0.0	0.0	0.0	0.9975	1
I	SPAC2E1P3.04	2932797	2934935	2139	56	1904	0.88	0.121	258	7	9	12	19	33	33	4	5	5	12	21	30	194.0	90.697	0.28865979381443296	0.02618045815801777	0.8901355773726041	0.0	0
I	SPAC2E1P3.05c	2935510	2936103	594	31	660	1.996	0.15	89	4	5	8	18	22	22	3	14	22	28	46	49	47.0	79.125	0.6595744680851063	0.05218855218855219	1.1111111111111112	0.0	0
I	SPAPB2C8.01	2942389	2946051	3663	30	684	0.218	0.421	1542	11	12	12	12	12	12	4	9	12	23	25	31	221.0	60.333	0.13574660633484162	0.00819000819000819	0.18673218673218672	0.59	1
I	SPAPB24D3.01	2947944	2949728	1785	33	1178	0.527	0.129	230	0	6	12	15	22	27	2	4	8	11	18	23	186.0	104.202	0.1774193548387097	0.018487394957983197	0.6599439775910364	0.0	0
I	SPAPB24D3.02c	2950090	2951721	1632	50	1265	0.8079999999999999	0.091	149	6	20	21	22	24	27	4	10	10	11	13	16	138.0	84.559	0.3623188405797101	0.03063725490196078	0.7751225490196079	0.0	0
I	SPAPB24D3.03	2952416	2953642	1227	25	1685	0.45	0.165	202	1	9	9	14	17	17	2	4	9	21	25	28	121.0	98.615	0.2066115702479339	0.020374898125509373	1.3732681336593318	0.01	0
I	SPAPB24D3.04c	2954138	2954824	687	23	1049	0.722	0.22	151	0	5	7	10	12	13	11	18	19	23	25	25	83.0	120.815	0.27710843373493976	0.033478893740902474	1.526928675400291	0.01	0
I	SPAPB24D3.06c	2956064	2957014	951	27	685	0.591	0.217	206	1	2	17	18	19	20	6	13	18	36	43	47	72.0	75.71	0.375	0.028391167192429026	0.7202944269190326	0.06	0
I	SPAPB24D3.07c	2958024	2958926	903	67	2028	1.592	0.056	51	1	5	23	28	33	38	0	2	16	16	48	78	67.0	74.197	1.0	0.07419712070874862	2.2458471760797343	0.0	0
I	SPAPB24D3.08c	2961199	2962248	1050	44	904	0.7759999999999999	0.092	97	1	3	8	23	39	42	6	19	46	53	60	67	97.0	92.381	0.4536082474226804	0.0419047619047619	0.8609523809523809	0.0	0
I	SPAPB24D3.09c	2963162	2967352	4191	139	2983	0.436	0.061	257	4	9	28	35	39	42	7	20	29	33	34	36	377.0	89.955	0.3687002652519894	0.033166308756859934	0.7117633023144834	0.0	0
I	SPAPB24D3.10c	2968079	2970988	2910	132	6560	0.625	0.049	142	0	19	27	35	42	47	2	2	8	13	20	26	251.0	86.25399999999998	0.5258964143426295	0.04536082474226804	2.2542955326460485	0.005	0
I	SPAPB1A11.05	2975643	2975771	129	14	976	1.672	0.194	25	7	21	28	41	55	70	4	13	33	52	54	58	8.0	62.01600000000001	1.75	0.10852713178294572	7.565891472868217	0.005	0
I	SPAPB1A11.01	2977811	2979298	1488	30	621	0.306	0.165	246	8	23	33	38	41	54	1	6	8	9	16	23	119.0	79.973	0.25210084033613445	0.020161290322580645	0.4173387096774194	0.045	0
I	SPAPB1A11.02	2980473	2981589	1020	30	455	0.418	0.159	162	3	13	18	38	42	44	2	4	7	11	14	18	80.0	78.431	0.375	0.029411764705882356	0.44607843137254893	0.0	0
I	SPAPB1A11.03	2984786	2986009	1224	57	877	0.989	0.094	115	1	1	8	18	28	29	2	10	12	12	13	15	93.0	75.98	0.6129032258064516	0.046568627450980386	0.7165032679738562	0.0	0
I	SPAPB1A11.04c	2986336	2988429	2094	26	339	0.289	0.22	461	3	10	16	19	24	26	0	1	3	10	11	12	178.0	85.005	0.14606741573033707	0.012416427889207259	0.16189111747851004	0.185	0
I	SPAC31G5.01	2989396	2990460	1008	21	266	0.477	0.385	388	9	20	29	31	31	31	7	10	18	18	18	19	74.0	73.413	0.28378378378378377	0.02083333333333333	0.2638888888888889	0.7	1
I	SPAC31G5.02	2990973	2991946	699	4	8	0.097	0.471	329	10	22	25	37	38	38	3	7	12	18	22	30	65.0	92.99	0.061538461538461535	0.005722460658082976	0.011444921316165951	0.95	1
I	SPAC31G5.03	2992657	2993115	459	16	51	0.841	0.185	85	7	9	16	18	19	19	7	30	47	49	50	51	42.0	91.503	0.3809523809523809	0.034858387799564274	0.1111111111111111	0.0	0
I	SPAC31G5.04	2993498	2994586	1089	15	59	0.267	0.212	231	17	21	24	29	32	37	1	2	13	13	16	24	79.0	72.544	0.18987341772151897	0.013774104683195593	0.054178145087235986	0.22	0
I	SPAC31G5.05c	2995039	2995770	687	14	83	0.362	0.239	164	0	11	13	18	18	29	9	19	25	27	30	32	63.0	91.703	0.2222222222222222	0.020378457059679767	0.1208151382823872	0.07	0
I	SPAC31G5.06	2996304	2997058	705	15	20	0.377	0.237	167	12	19	32	33	33	35	2	2	5	7	13	18	83.0	117.73	0.18072289156626506	0.02127659574468085	0.02836879432624113	0.11	0
I	SPAC31G5.07	2997453	2998157	705	21	800	0.53	0.14	99	3	4	7	11	13	23	4	6	12	22	24	25	54.0	76.596	0.3888888888888889	0.029787234042553193	1.1347517730496457	0.015	0
I	SPAC31G5.08	2999088	2999843	756	22	119	0.515	0.243	184	12	25	38	42	45	47	6	12	13	17	27	30	61.0	80.688	0.3606557377049181	0.0291005291005291	0.1574074074074074	0.045	0
I	SPAC31G5.09c	2999850	3000968	1119	58	2379	0.908	0.119	133	5	5	12	14	24	25	3	10	12	25	32	34	102.0	91.153	0.5686274509803921	0.051831992850759616	2.1260053619302948	0.0	0
I	SPAC31G5.10	3002057	3003766	1710	161	6663	1.747	0.049	84	5	8	20	23	28	31	10	27	53	67	82	86	156.0	91.228	1.0320512820512822	0.09415204678362574	3.8964912280701753	0.0	0
I	SPAC31G5.11	3006138	3006845	708	32	139	0.7809999999999999	0.157	111	4	5	7	9	17	34	4	6	14	20	29	36	50.0	70.62100000000002	0.64	0.04519774011299435	0.1963276836158192	0.0	0
I	SPAC31G5.12c	3008184	3009317	717	30	1763	0.442	0.238	171	0	2	17	22	26	29	14	23	25	29	31	32	75.0	104.603	0.4	0.04184100418410042	2.4588563458856347	0.02	0
I	SPAC31G5.21	3010087	3010443	357	9	607	0.424	0.398	142	15	20	21	33	33	35	17	26	28	28	30	32	38.0	106.443	0.2368421052631579	0.025210084033613446	1.700280112044818	0.435	1
I	SPAC31G5.13	3010979	3011905	927	8	8	0.146	0.355	329	1	2	21	22	27	41	1	3	9	10	11	13	89.0	96.009	0.0898876404494382	0.008629989212513484	0.008629989212513484	0.895	1
I	SPAC31G5.14	3012593	3013756	1164	62	1823	0.92	0.092	107	2	16	20	22	23	23	2	3	12	15	18	22	90.0	77.32	0.6888888888888889	0.05326460481099656	1.5661512027491409	0.0	0
I	SPAC31G5.15	3014466	3017698	2904	88	5049	0.589	0.061	177	3	20	29	31	36	37	0	2	3	4	5	14	283.0	97.452	0.3109540636042403	0.030303030303030307	1.7386363636363635	0.01	0
I	SPAC31G5.16c	3017927	3018762	711	5	12	0.149	0.349	248	1	2	5	6	9	9	18	32	38	48	52	72	71.0	99.859	0.07042253521126761	0.007032348804500703	0.016877637130801686	0.905	1
I	SPAC31G5.17c	3019652	3020305	435	18	388	0.721	0.232	101	3	5	14	34	34	34	22	26	30	33	34	35	40.0	91.954	0.45	0.04137931034482759	0.8919540229885058	0.0	0
I	SPAC31G5.18c	3020942	3021733	792	12	79	0.355	0.278	220	2	8	12	25	32	44	8	9	14	19	37	50	87.0	109.848	0.13793103448275862	0.015151515151515154	0.09974747474747477	0.05	0
I	SPAC31G5.19	3024418	3027990	3573	35	116	0.181	0.152	543	3	5	5	8	14	28	5	12	23	24	28	31	292.0	81.72399999999998	0.11986301369863013	0.009795689896445563	0.03246571508536244	0.155	0
I	SPAC1786.01c	3028233	3030323	1893	70	3156	0.6829999999999999	0.085	160	7	12	12	13	13	14	1	23	24	27	38	63	171.0	90.333	0.4093567251461988	0.0369783412572636	1.6671949286846277	0.0	0
I	SPAC1786.04	3033581	3033916	336	37	1413	2.523	0.17	57	11	31	33	42	47	56	5	7	16	17	20	25	21.0	62.5	1.761904761904762	0.11011904761904763	4.205357142857143	0.0	0
I	SPAC1786.02	3034882	3036816	1935	91	1446	1.095	0.07400000000000001	144	10	35	35	41	50	59	6	13	16	23	24	24	156.0	80.62	0.5833333333333334	0.047028423772609816	0.7472868217054264	0.0	0
I	SPAC1786.03	3037718	3039565	1806	8	51	0.08199999999999999	0.42	759	14	15	26	29	35	41	3	9	11	16	21	42	173.0	95.792	0.04624277456647399	0.004429678848283499	0.028239202657807314	0.975	1
I	SPAC24C9.02c	3039710	3040452	651	34	87	0.947	0.123	80	2	5	6	6	8	8	15	20	23	45	46	46	61.0	93.702	0.5573770491803278	0.052227342549923186	0.1336405529953917	0.0	0
I	SPAC24C9.03	3041282	3042463	1182	7	472	0.12	0.528	624	6	16	18	24	26	35	5	14	21	25	25	42	95.0	80.372	0.07368421052631577	0.005922165820642978	0.3993231810490694	0.98	1
I	SPAC24C9.16c	3042800	3043307	201	7	31	0.332	0.557	112	1	7	12	13	13	18	14	24	27	36	40	40	16.0	79.602	0.4375	0.03482587064676617	0.15422885572139305	0.13	0
I	SPAC24C9.04	3044351	3044716	366	2	4	0.142	0.525	192	5	12	23	26	33	36	4	4	6	10	10	10	41.0	112.022	0.04878048780487805	0.00546448087431694	0.01092896174863388	0.945	1
I	SPAC24C9.05c	3045121	3047313	2193	34	376	0.418	0.163	358	2	3	7	8	23	23	24	36	44	55	59	59	180.0	82.079	0.18888888888888888	0.015503875968992246	0.1714546283629731	0.0	0
I	SPAC24C9.06c	3048409	3051407	2370	56	349	0.503	0.114	270	4	13	19	20	42	43	11	18	36	47	51	55	202.0	85.23200000000001	0.27722772277227725	0.023628691983122358	0.14725738396624471	0.035	0
I	SPAC24C9.07c	3053598	3059282	5685	148	6431	0.708	0.045	258	1	8	13	16	16	26	0	2	6	7	14	19	512.0	90.06200000000003	0.2890625	0.02603342128408092	1.1312225153913809	0.0	0
I	SPAC24C9.08	3061611	3063401	1791	62	2329	0.8320000000000001	0.17	304	0	3	12	27	41	43	2	7	13	15	15	17	160.0	89.336	0.3875	0.03461753210496929	1.3003908431044109	0.0	0
I	SPAC24C9.09	3063767	3065191	1425	24	35	0.408	0.226	322	25	36	37	37	47	52	3	5	8	9	22	23	138.0	96.842	0.17391304347826084	0.016842105263157894	0.02456140350877193	0.38	1
I	SPAC24C9.10c	3065418	3066209	792	12	17	0.3720000000000001	0.197	156	4	7	10	11	11	15	18	25	25	25	25	25	68.0	85.859	0.17647058823529413	0.015151515151515154	0.021464646464646464	0.065	0
I	SPAC24C9.11	3066588	3069054	2328	23	166	0.206	0.187	435	1	19	30	31	34	36	11	34	39	46	51	57	230.0	98.797	0.1	0.00987972508591065	0.07130584192439862	0.88	1
I	SPAC24C9.12c	3069614	3071017	1404	80	1298	1.256	0.049	69	6	22	43	46	46	49	3	14	23	27	28	34	104.0	74.074	0.7692307692307693	0.056980056980056974	0.9245014245014244	0.0	0
I	SPAC24C9.13c	3071685	3072004	267	7	9	0.49	0.322	86	6	8	22	24	26	32	3	22	28	48	57	59	19.0	71.161	0.3684210526315789	0.02621722846441948	0.033707865168539325	0.23	0
I	SPAC24C9.14	3073178	3074167	990	24	1345	0.57	0.124	123	4	12	22	34	47	53	3	7	8	11	12	14	81.0	81.818	0.2962962962962963	0.02424242424242424	1.3585858585858586	0.0	0
I	SPAC24C9.15c	3074467	3075988	1395	39	596	0.613	0.133	186	0	4	10	12	12	20	1	2	6	13	21	23	124.0	88.889	0.3145161290322581	0.027956989247311832	0.4272401433691757	0.0	0
I	SPAC16A10.01	3077676	3080168	2493	82	1315	0.737	0.093	233	2	4	6	17	19	20	3	13	17	38	46	47	211.0	84.637	0.3886255924170616	0.03289209787404733	0.5274769354191737	0.0	0
I	SPAC16A10.03c	3081568	3084244	2544	29	45	0.255	0.147	373	6	8	16	41	45	49	1	28	31	32	35	37	274.0	107.704	0.10583941605839416	0.011399371069182391	0.01768867924528302	0.545	1
I	SPAC16A10.02	3081012	3081472	411	16	113	0.8440000000000001	0.27	111	27	48	56	64	73	75	6	7	8	9	9	14	38.0	92.457	0.42105263157894735	0.038929440389294405	0.2749391727493917	0.09	0
I	SPAC16A10.04	3087038	3088044	612	14	203	0.412	0.294	180	13	18	22	27	31	34	2	3	4	7	9	12	48.0	78.431	0.2916666666666667	0.02287581699346405	0.33169934640522875	0.02	0
I	SPAC16A10.05c	3089053	3089325	273	6	27	0.64	0.418	114	2	4	7	8	12	12	8	13	15	18	18	22	41.0	150.183	0.14634146341463414	0.02197802197802198	0.0989010989010989	0.215	0
I	SPAC16A10.06c	3089583	3090697	753	16	98	0.412	0.222	167	5	11	12	13	21	23	7	9	16	19	20	22	76.0	100.93	0.21052631578947367	0.021248339973439574	0.1301460823373174	0.035	0
I	SPAC16A10.07c	3091237	3093228	1992	52	1312	0.792	0.087	174	0	3	7	9	12	14	12	20	24	25	28	28	208.0	104.418	0.25	0.026104417670682733	0.6586345381526104	0.0	0
I	SPAC16A10.08c	3093973	3094885	858	8	17	0.227	0.4270000000000001	366	0	3	9	15	19	23	9	11	12	14	14	18	91.0	106.061	0.08791208791208792	0.009324009324009324	0.01981351981351981	0.69	1
I	SPAC589.02c	3095075	3098883	3678	109	2908	0.7240000000000001	0.06	220	4	12	12	12	12	18	2	8	10	16	21	21	398.0	108.211	0.2738693467336684	0.029635671560630773	0.7906470908102231	0.0	0
I	SPAC589.03c	3099261	3099830	507	23	625	1.033	0.203	103	2	4	8	10	13	14	3	6	7	7	7	18	53.0	104.536	0.4339622641509434	0.04536489151873768	1.2327416173570018	0.0	0
I	SPAC589.04	3100107	3101001	816	12	16	0.334	0.359	293	10	14	17	21	27	31	2	3	17	19	21	29	86.0	105.392	0.13953488372093026	0.014705882352941175	0.0196078431372549	0.205	0
I	SPAC589.05c	3101297	3102516	1041	53	1340	1.192	0.174	181	0	1	4	4	8	11	7	14	16	20	23	32	104.0	99.904	0.5096153846153846	0.05091258405379443	1.287223823246878	0.0	0
I	SPAC589.06c	3102969	3103719	609	34	948	1.244	0.128	78	6	19	22	38	43	47	14	26	33	36	41	43	47.0	77.176	0.7234042553191491	0.05582922824302135	1.5566502463054188	0.0	0
I	SPAC589.07c	3104343	3105908	1122	46	1545	0.785	0.241	270	8	14	23	28	37	56	4	13	15	18	19	24	88.0	78.431	0.5227272727272727	0.040998217468805706	1.3770053475935828	0.0	0
I	SPAC589.09	3106840	3108006	1167	31	424	0.61	0.179	209	2	5	18	21	40	42	1	13	21	22	37	39	112.0	95.973	0.2767857142857143	0.026563838903170524	0.363324764353042	0.0	0
I	SPAC589.08c	3106374	3106841	468	22	1121	1.166	0.21600000000000005	101	1	3	4	5	7	9	4	5	6	12	14	18	49.0	104.701	0.4489795918367347	0.047008547008547015	2.395299145299145	0.005	0
I	SPAC589.10c	3108428	3108880	453	16	115	0.828	0.247	112	4	14	17	23	25	29	15	29	30	34	37	37	28.0	61.81	0.5714285714285714	0.03532008830022075	0.25386313465783666	0.0	0
I	SPAC589.11	3109174	3110015	549	19	153	0.536	0.16399999999999998	90	16	28	30	38	47	50	9	23	24	25	27	27	69.0	125.683	0.2753623188405797	0.03460837887067395	0.2786885245901639	0.03	0
I	SPAC589.12	3110201	3113300	2916	26	43	0.181	0.132	384	17	23	26	28	37	38	0	4	4	4	6	11	257.0	88.134	0.10116731517509728	0.008916323731138546	0.014746227709190672	0.25	0
I	SPAC688.02c	3113565	3114412	633	12	670	0.335	0.305	193	2	5	10	11	11	11	0	6	14	19	23	31	55.0	86.88799999999998	0.21818181818181814	0.018957345971563986	1.0584518167456556	0.715	1
I	SPAC688.03c	3114616	3115326	582	27	211	0.968	0.162	94	6	6	7	7	8	9	21	30	34	39	40	55	59.0	101.375	0.4576271186440678	0.04639175257731959	0.3625429553264605	0.0	0
I	SPAC688.04c	3116067	3116795	729	31	1338	1.086	0.162	118	2	9	15	28	34	37	4	26	34	41	43	43	62.0	85.04799999999999	0.5	0.04252400548696845	1.8353909465020577	0.0	0
I	SPAC688.06c	3117657	3119000	1260	38	854	0.705	0.212	267	2	8	16	24	33	44	6	9	12	18	21	23	124.0	98.413	0.3064516129032258	0.030158730158730163	0.6777777777777778	0.0	0
I	SPAC688.07c	3119379	3122495	3117	70	735	0.574	0.102	319	2	4	10	18	19	22	1	27	28	40	52	54	295.0	94.642	0.23728813559322035	0.02245749117741418	0.2358036573628489	0.0	0
I	SPAC688.08	3123163	3126653	3405	179	111809	1.3530000000000002	0.077	263	10	13	14	15	15	20	2	5	8	9	13	13	344.0	101.028	0.5203488372093024	0.0525697503671072	32.8367107195301	0.0	0
I	SPAC688.09	3127647	3128780	1086	28	58	0.6659999999999999	0.249	270	4	12	13	15	23	25	7	7	9	19	32	34	106.0	97.606	0.2641509433962264	0.02578268876611418	0.053406998158379376	0.015	0
I	SPAC688.10	3129878	3134320	4443	117	2889	0.643	0.067	299	12	27	28	41	48	49	6	7	10	35	35	36	475.0	106.91	0.2463157894736842	0.02633355840648211	0.650236326806212	0.0	0
I	SPAC688.11	3135125	3138433	3309	44	165	0.337	0.18	597	2	27	43	44	46	47	4	12	13	18	25	32	318.0	96.102	0.13836477987421386	0.013297068600785736	0.04986400725294651	0.01	0
I	SPAC688.12c	3138722	3139225	504	22	387	1.319	0.181	91	16	23	24	25	29	29	6	15	21	23	26	31	44.0	87.302	0.5	0.04365079365079365	0.7678571428571429	0.0	0
I	SPAC688.13	3139724	3140731	1008	37	805	1.007	0.104	105	11	17	26	33	49	54	5	7	9	19	21	23	105.0	104.167	0.3523809523809524	0.036706349206349215	0.7986111111111112	0.0	0
I	SPAC688.14	3141463	3143034	1407	31	186	0.546	0.142	200	14	18	22	24	25	26	3	14	18	21	27	28	155.0	110.163	0.2	0.022032693674484717	0.13219616204690832	0.0	0
I	SPAC688.16	3143922	3144329	330	16	71	1.142	0.309	102	7	16	20	23	25	31	0	3	5	5	5	6	34.0	103.03	0.4705882352941176	0.048484848484848485	0.21515151515151515	0.015	0
I	SPAC3G9.16c	3145214	3145728	468	12	184	0.76	0.338	158	9	16	22	23	26	29	7	8	11	13	24	28	47.0	100.427	0.2553191489361702	0.02564102564102564	0.3931623931623932	0.01	0
I	SPAC3G9.15c	3145867	3146559	693	6	13	0.278	0.355	246	8	8	8	8	9	12	0	6	12	17	18	18	65.0	93.795	0.09230769230769233	0.008658008658008658	0.01875901875901876	0.875	1
I	SPAC3G9.14	3147207	3149507	2301	23	693	0.227	0.269	618	2	7	14	15	17	25	6	10	14	24	30	31	192.0	83.44200000000002	0.11979166666666667	0.009995654063450671	0.3011734028683181	0.61	1
I	SPAC3G9.13c	3151326	3152782	1086	19	36	0.3	0.29100000000000004	316	2	9	16	21	26	50	0	2	3	3	3	4	97.0	89.319	0.1958762886597938	0.017495395948434626	0.03314917127071823	0.305	0
I	SPAC3G9.12	3152779	3157288	4389	50	1133	0.225	0.08199999999999999	362	3	9	9	9	11	15	4	8	25	34	35	39	449.0	102.301	0.11135857461024501	0.01139211665527455	0.2581453634085213	0.26	0
I	SPAC3G9.11c	3160230	3161942	1713	58	1087	0.7909999999999999	0.095	163	0	2	6	14	39	58	2	4	10	14	18	23	112.0	65.382	0.5178571428571429	0.033858727378867484	0.634559252772913	0.0	0
I	SPAC3G9.17	3162319	3162854	399	21	174	0.953	0.183	73	6	8	11	12	13	14	1	5	8	13	13	23	44.0	110.276	0.4772727272727273	0.05263157894736842	0.43609022556390975	0.0	0
I	SPAC3G9.10c	3163221	3164108	729	9	38	0.228	0.359	262	18	22	23	30	32	33	2	8	14	15	20	43	59.0	80.933	0.15254237288135594	0.012345679012345678	0.052126200274348417	0.77	1
I	SPAC3G9.09c	3166456	3167544	921	10	13	0.188	0.231	213	12	14	15	18	21	40	2	8	13	24	28	31	82.0	89.03399999999998	0.12195121951219512	0.010857763300760043	0.014115092290988056	0.855	1
I	SPAC3G9.08	3168191	3169042	852	21	429	0.525	0.168	143	3	5	9	11	14	15	2	6	24	32	40	41	67.0	78.638	0.31343283582089554	0.02464788732394366	0.5035211267605634	0.005	0
I	SPAC3G9.07c	3170110	3171414	1305	33	235	0.619	0.14800000000000002	193	5	6	6	18	19	23	5	6	6	6	7	7	134.0	102.682	0.2462686567164179	0.02528735632183908	0.1800766283524904	0.01	0
I	SPAC3G9.06	3171584	3173345	1500	7	8	0.093	0.353	530	2	7	7	9	13	14	18	24	31	34	36	36	133.0	88.667	0.05263157894736842	0.004666666666666667	0.005333333333333333	0.99	1
I	SPAC3G9.05	3173946	3176059	1980	35	113	0.382	0.16	317	6	15	28	28	28	28	2	6	24	29	31	36	174.0	87.87899999999998	0.20114942528735635	0.017676767676767676	0.05707070707070708	0.005	0
I	SPAC3G9.04	3176488	3177130	594	24	261	0.962	0.145	86	11	21	22	23	27	27	1	21	40	48	51	54	54.0	90.909	0.4444444444444444	0.040404040404040414	0.4393939393939394	0.0	0
I	SPAC3G9.03	3179462	3179992	420	29	446	1.5	0.138	58	3	9	17	21	33	40	16	21	24	28	32	40	30.0	71.429	0.9666666666666668	0.06904761904761905	1.0619047619047621	0.0	0
I	SPAC3G9.02	3180426	3181136	711	20	29	0.784	0.16699999999999998	119	3	5	13	15	18	20	10	17	18	20	20	27	68.0	95.64	0.29411764705882354	0.028129395218002808	0.04078762306610408	0.01	0
I	SPAC3G9.01	3181639	3183027	1389	31	429	0.618	0.183	254	9	10	17	22	27	35	1	4	7	7	11	21	145.0	104.392	0.21379310344827587	0.02231821454283657	0.30885529157667385	0.0	0
I	SPAC1486.01	3185470	3186249	657	37	2125	1.4509999999999998	0.146	96	1	15	24	25	28	31	3	6	13	16	18	21	66.0	100.457	0.5606060606060606	0.0563165905631659	3.2343987823439884	0.0	0
I	SPAC1486.02c	3186754	3188067	1119	23	225	0.534	0.254	284	0	5	8	18	24	31	16	20	23	23	24	25	115.0	102.77	0.2	0.02055406613047364	0.20107238605898126	0.035	0
I	SPAC1486.03c	3188398	3190791	2394	26	312	0.385	0.184	441	2	4	14	15	17	25	3	4	4	9	10	14	239.0	99.833	0.1087866108786611	0.01086048454469507	0.13032581453634084	0.7	1
I	SPAC1486.04c	3191532	3196715	5184	66	632	0.4920000000000001	0.06	309	4	11	11	14	15	19	14	16	17	17	17	17	522.0	100.694	0.1264367816091954	0.012731481481481479	0.12191358024691358	0.015	0
I	SPAC1486.05	3197028	3202450	5421	53	483	0.396	0.36	1951	16	19	21	23	23	24	5	7	10	16	20	27	457.0	84.302	0.11597374179431072	0.00977679394945582	0.08909795240730492	0.82	1
I	SPAC1486.11	3202780	3203137	315	8	936	1.042	0.397	125	5	14	20	23	25	26	4	6	11	21	21	24	31.0	98.413	0.25806451612903225	0.0253968253968254	2.9714285714285715	0.33	0
I	SPAC1486.06	3204361	3205593	1233	11	72	0.376	0.301	371	2	2	9	15	18	23	2	5	9	13	14	17	129.0	104.623	0.08527131782945736	0.008921330089213302	0.0583941605839416	0.49	1
I	SPAC1486.07c	3206100	3206534	435	14	103	1.396	0.262	114	0	4	8	10	11	11	5	6	6	12	17	21	31.0	71.264	0.4516129032258064	0.03218390804597701	0.2367816091954023	0.0	0
I	SPAC1486.08	3207520	3207980	342	9	20	0.868	0.386	132	3	5	9	9	10	12	2	5	7	10	12	15	35.0	102.339	0.2571428571428571	0.02631578947368421	0.05847953216374269	0.31	0
I	SPAC1486.09	3209901	3211282	1167	10	579	0.258	0.574	670	5	8	11	20	22	25	6	8	14	16	16	17	109.0	93.402	0.09174311926605504	0.00856898029134533	0.4961439588688946	0.865	1
I	SPAC1486.10	3211979	3214306	2328	41	189	0.645	0.16	372	2	10	16	22	22	23	4	6	7	9	15	15	240.0	103.093	0.17083333333333334	0.01761168384879725	0.08118556701030928	0.0	0
I	SPAC6G10.02c	3214690	3218067	3378	64	1764	0.752	0.067	228	1	6	8	12	14	14	0	0	4	8	11	14	335.0	99.171	0.19104477611940301	0.018946121965660152	0.522202486678508	0.0	0
I	SPAC6G10.03c	3218952	3220238	1287	23	110	0.7859999999999999	0.156	201	3	6	11	29	31	32	3	13	14	18	18	18	116.0	90.132	0.19827586206896552	0.017871017871017872	0.08547008547008547	0.005	0
I	SPAC6G10.04c	3221056	3222141	819	10	891	0.37	0.416	341	5	7	11	23	25	29	7	18	23	24	27	27	66.0	80.586	0.15151515151515152	0.01221001221001221	1.0879120879120878	0.845	1
I	SPAC6G10.05c	3222505	3226243	3633	28	45	0.295	0.16399999999999998	597	1	7	12	12	13	15	17	28	36	45	46	46	350.0	96.339	0.08	0.007707129094412331	0.012386457473162676	0.91	1
I	SPAC6G10.06	3226929	3228192	1131	24	476	0.726	0.177	200	9	11	19	37	38	38	2	3	6	8	8	8	102.0	90.186	0.2352941176470588	0.021220159151193636	0.4208664898320071	0.0	0
I	SPAC6G10.07	3228533	3230924	2343	22	176	0.341	0.276	647	6	14	15	17	18	20	4	14	31	35	37	39	217.0	92.616	0.10138248847926268	0.009389671361502348	0.07511737089201878	0.68	1
I	SPAC6G10.08	3231536	3232855	1320	26	103	0.63	0.152	200	4	10	18	26	27	27	1	6	7	21	21	21	125.0	94.697	0.20800000000000002	0.019696969696969692	0.07803030303030302	0.005	0
I	SPAC6G10.09	3233670	3236146	2427	14	25	0.168	0.208	505	20	32	37	42	42	43	7	13	20	22	24	38	234.0	96.415	0.059829059829059825	0.0057684384013185	0.010300782859497322	0.915	1
I	SPAC6G10.10c	3236417	3237001	585	22	530	1.154	0.2	117	0	11	13	14	15	15	2	3	14	22	22	25	45.0	76.923	0.4888888888888889	0.037606837606837605	0.9059829059829059	0.0	0
I	SPAC6G10.11c	3237910	3238362	453	5	16	0.329	0.49	222	4	19	26	27	36	36	5	7	13	17	24	24	32.0	70.64	0.15625	0.011037527593818984	0.03532008830022075	0.26	0
I	SPAC6G10.12c	3239366	3240967	1602	19	257	0.36	0.321	514	7	8	12	16	18	21	3	5	29	32	42	51	150.0	93.633	0.12666666666666668	0.011860174781523096	0.16042446941323346	0.08	0
I	SPAC6G9.01c	3241563	3242332	288	35	3253	1.665	0.295	85	9	11	18	19	19	23	10	23	28	32	35	35	23.0	79.861	1.5217391304347827	0.12152777777777778	11.295138888888891	0.0	0
I	SPAC6G9.02c	3243258	3245225	1968	13	25	0.204	0.266	524	1	3	6	10	18	45	9	22	37	42	50	50	177.0	89.939	0.07344632768361582	0.00660569105691057	0.012703252032520323	0.985	1
I	SPAC6G9.03c	3246488	3247707	1131	29	700	0.841	0.162	183	2	7	10	13	23	23	10	13	14	14	15	16	90.0	79.57600000000002	0.32222222222222224	0.02564102564102564	0.618921308576481	0.0	0
I	SPAC6G9.04	3248598	3252554	3957	66	2533	0.573	0.1	396	0	0	3	5	9	10	5	6	7	14	14	18	398.0	100.581	0.1658291457286432	0.016679302501895376	0.6401314126863785	0.0	0
I	SPAC6G9.05	3253513	3254370	858	20	140	1.082	0.204	175	3	3	8	9	14	15	0	2	3	3	3	4	88.0	102.564	0.2272727272727273	0.023310023310023312	0.16317016317016314	0.0	0
I	SPAC6G9.06c	3254539	3258165	3627	12	16	0.129	0.395	1433	1	1	4	6	9	20	0	10	10	11	12	12	374.0	103.116	0.032085561497326213	0.003308519437551696	0.004411359250068928	0.995	1
I	SPAC6G9.07c	3258572	3259444	507	2	2	0.107	0.544	276	0	15	15	15	15	15	10	28	28	29	30	30	42.0	82.84	0.047619047619047616	0.003944773175542407	0.003944773175542407	0.995	1
I	SPAC6G9.08	3259701	3261107	1407	20	108	0.63	0.133	187	8	23	23	24	24	24	3	10	12	13	14	15	126.0	89.552	0.15873015873015872	0.014214641080312722	0.0767590618336887	0.01	0
I	SPAC6G9.09c	3261471	3261920	450	10	144	1.022	0.229	103	5	19	19	22	24	29	9	18	20	23	25	26	30.0	66.667	0.3333333333333333	0.022222222222222227	0.32	0.01	0
I	SPAC6G9.10c	3262462	3267525	5064	101	1154	0.764	0.098	495	3	6	7	10	18	19	0	0	2	11	11	14	524.0	103.476	0.19274809160305345	0.019944707740916272	0.2278830963665087	0.0	0
I	SPAC6G9.11	3268311	3268740	366	3	6	0.244	0.921	337	7	16	22	22	24	25	1	2	4	5	6	7	30.0	81.96700000000001	0.1	0.008196721311475409	0.016393442622950817	0.61	1
I	SPAC6G9.12	3270235	3272097	1863	31	450	0.539	0.1	186	7	17	20	23	23	23	6	19	27	39	43	47	173.0	92.861	0.1791907514450867	0.016639828234031134	0.24154589371980675	0.0	0
I	SPAC6G9.13c	3272150	3272699	399	24	1102	1.556	0.301	120	2	7	8	9	10	13	12	13	13	18	19	21	44.0	110.276	0.5454545454545454	0.06015037593984963	2.761904761904762	0.01	0
I	SPAC6G9.14	3274135	3276230	2046	24	191	0.391	0.269	551	2	16	16	19	19	26	3	7	7	9	10	10	170.0	83.089	0.1411764705882353	0.011730205278592377	0.09335288367546432	0.04	0
I	SPAC6G9.15c	3276651	3278147	1497	25	1399	0.579	0.119	178	1	6	8	10	12	14	2	3	4	6	7	11	152.0	101.536	0.16447368421052633	0.016700066800267203	0.9345357381429524	0.045	0
I	SPAC6G9.16c	3278951	3279985	795	17	171	0.607	0.14300000000000002	114	2	2	16	17	18	19	9	13	16	27	30	41	74.0	93.082	0.2297297297297297	0.021383647798742137	0.21509433962264152	0.045	0
I	SPAPB1E7.01c	3282214	3282705	492	6	13	0.464	0.463	228	7	9	10	18	26	36	16	28	28	28	29	29	47.0	95.528	0.1276595744680851	0.012195121951219513	0.02642276422764228	0.105	0
I	SPAC652.01	3281408	3281803	327	7	228	0.703	0.5660000000000001	185	9	17	22	25	27	29	0	6	13	13	25	25	29.0	88.685	0.2413793103448276	0.021406727828746176	0.6972477064220184	0.265	0
I	SPAPB1E7.02c	3283195	3285745	2448	15	28	0.205	0.215	526	4	4	16	20	27	27	8	13	15	20	22	22	234.0	95.588	0.0641025641025641	0.006127450980392157	0.011437908496732024	0.97	1
I	SPAPB1E7.03	3286602	3288456	1776	9	44	0.181	0.28600000000000003	508	9	11	14	16	16	16	5	7	11	11	11	11	147.0	82.77	0.061224489795918366	0.005067567567567568	0.02477477477477477	0.985	1
I	SPAPB1E7.04c	3288801	3292511	3711	64	2046	0.465	0.163	606	1	3	6	6	6	6	0	5	17	21	30	30	290.0	78.146	0.2206896551724138	0.017246025330099703	0.5513338722716249	0.0	0
I	SPAPB1E7.05	3294111	3297341	3231	84	5343	0.736	0.079	254	0	1	6	15	24	24	3	3	4	5	6	7	275.0	85.113	0.3054545454545455	0.025998142989786442	1.6536675951717734	0.0	0
I	SPAPB1E7.06c	3297520	3299867	2208	22	40	0.231	0.221	489	0	3	12	17	17	18	20	20	21	21	25	35	217.0	98.279	0.10138248847926268	0.009963768115942028	0.018115942028985508	0.595	1
I	SPAPB1E7.07	3303630	3309965	6336	217	4525	0.884	0.043	272	0	10	11	11	17	47	3	9	22	23	23	23	531.0	83.807	0.4086629001883239	0.034248737373737376	0.7141729797979798	0.0	0
I	SPAPB1E7.08c	3310671	3312335	1665	21	235	0.284	0.238	396	1	14	27	30	36	37	1	5	14	18	26	26	130.0	78.078	0.16153846153846155	0.012612612612612612	0.14114114114114115	0.21	0
I	SPAPB1E7.09	3313641	3315860	2220	10	13	0.128	0.669	1485	1	2	5	9	10	11	2	3	9	13	13	21	188.0	84.685	0.05319148936170213	0.0045045045045045045	0.005855855855855856	0.975	1
I	SPAPB1E7.11c	3317673	3318632	960	23	67	0.7390000000000001	0.29	278	0	1	2	3	9	27	4	6	17	22	23	31	89.0	92.708	0.25842696629213485	0.02395833333333333	0.06979166666666667	0.03	0
I	SPAPB1E7.10	3316924	3317313	390	2	3	0.152	0.421	164	3	11	16	26	28	28	2	10	11	11	15	17	45.0	115.385	0.04444444444444445	0.005128205128205128	0.007692307692307694	0.95	1
I	SPAPB1E7.12	3319260	3319979	720	12	24	0.526	0.236	170	3	7	9	12	19	20	4	14	21	21	22	25	54.0	75.0	0.2222222222222222	0.016666666666666666	0.03333333333333333	0.06	0
I	SPAPB1E7.14	3321979	3322512	435	14	289	0.8740000000000001	0.32	139	12	24	24	26	29	39	3	5	6	10	10	12	33.0	75.862	0.42424242424242425	0.03218390804597701	0.6643678160919539	0.02	0
I	SPAC2E1P5.01c	3322913	3324478	1566	44	1429	0.993	0.087	137	1	2	5	6	15	19	0	0	7	8	8	16	157.0	100.255	0.2802547770700637	0.0280970625798212	0.9125159642401022	0.0	0
I	SPAC2E1P5.02c	3325647	3326138	492	10	483	0.665	0.295	145	0	0	3	16	16	19	8	11	23	29	30	31	47.0	95.528	0.2127659574468085	0.02032520325203252	0.9817073170731708	0.05	0
I	SPAC2E1P5.03	3326898	3327809	912	18	448	0.6890000000000001	0.14300000000000002	130	9	15	21	25	26	30	0	5	5	5	6	15	88.0	96.491	0.20454545454545456	0.01973684210526316	0.4912280701754386	0.005	0
I	SPAC2E1P5.04c	3327940	3329007	1068	12	87	0.366	0.275	294	0	0	5	8	17	20	3	11	20	21	22	22	109.0	102.06	0.11009174311926606	0.011235955056179777	0.08146067415730338	0.71	1
I	SPAC2E1P5.05	3329362	3330936	1575	10	16	0.214	0.423	667	11	22	26	26	27	27	5	6	6	9	13	20	131.0	83.175	0.07633587786259542	0.006349206349206349	0.010158730158730159	0.95	1
I	SPAC26A3.01	3332669	3334270	1602	27	85	0.713	0.121	194	3	17	21	25	28	29	0	4	8	9	15	19	134.0	83.645	0.20149253731343286	0.016853932584269662	0.05305867665418227	0.0	0
I	SPAC26A3.02	3334992	3336519	1386	41	516	1.093	0.156	216	1	7	10	10	12	13	2	4	5	6	10	11	127.0	91.631	0.3228346456692913	0.02958152958152958	0.3722943722943723	0.0	0
I	SPAC26A3.03c	3336520	3337227	708	7	9	0.409	0.258	183	1	4	4	6	12	12	1	4	8	8	15	18	69.0	97.458	0.10144927536231883	0.009887005649717515	0.012711864406779662	0.555	1
I	SPAC26A3.04	3337748	3338278	531	9	122	0.726	0.476	253	5	10	12	12	13	13	4	8	15	23	23	23	44.0	82.863	0.20454545454545456	0.01694915254237288	0.2297551789077213	0.035	0
I	SPAC26A3.05	3339136	3344232	5001	27	1990	0.195	0.248	1240	16	33	36	43	44	49	2	4	10	13	16	21	510.0	101.98	0.052941176470588235	0.0053989202159568095	0.3979204159168167	0.745	1
I	SPAC26A3.06	3344784	3345763	807	23	365	1.074	0.249	201	4	11	21	27	27	27	5	10	16	18	19	19	63.0	78.067	0.36507936507936506	0.02850061957868649	0.4522924411400248	0.005	0
I	SPAC26A3.07c	3346335	3346859	525	10	138	0.878	0.35	184	2	7	14	15	18	22	4	4	4	7	10	11	41.0	78.095	0.24390243902439024	0.01904761904761905	0.26285714285714284	0.005	0
I	SPAC26A3.08	3347053	3347561	444	3	41	0.26	0.831	369	0	4	4	6	17	25	1	6	9	13	18	20	28.0	63.063	0.10714285714285714	0.006756756756756757	0.09234234234234234	0.69	1
I	SPAC26A3.09c	3348569	3352396	3828	70	869	0.91	0.12	458	0	1	5	8	11	11	5	6	6	6	11	11	390.0	101.881	0.1794871794871795	0.01828631138975966	0.2270114942528736	0.0	0
I	SPAC26A3.10	3352515	3355615	2772	77	5191	1.509	0.11	305	4	16	16	18	20	21	2	7	8	12	13	15	275.0	99.206	0.28	0.027777777777777776	1.872655122655123	0.0	0
I	SPAC26A3.12c	3357917	3360892	2976	24	313	0.401	0.23	683	1	5	12	14	16	20	2	9	9	9	9	9	262.0	88.038	0.0916030534351145	0.008064516129032258	0.1051747311827957	0.8	1
I	SPAC26A3.11	3356732	3357749	969	30	364	1.7080000000000002	0.163	158	1	3	6	12	13	15	4	5	7	8	9	9	91.0	93.911	0.3296703296703297	0.030959752321981424	0.3756449948400413	0.0	0
I	SPAC26A3.13c	3361547	3365548	4002	0	0	0.0	1.0	4002	0	0	0	0	0	0	0	0	0	11	12	27	444.0	110.945	0.0	0.0	0.0	0.9975	1
I	SPAC26A3.14c	3366743	3367056	222	12	113	1.481	0.401	89	4	5	10	18	18	18	16	20	24	24	25	25	23.0	103.604	0.5217391304347826	0.054054054054054064	0.509009009009009	0.085	0
I	SPAC26A3.15c	3367657	3369519	1797	4	5	0.07	0.7140000000000001	1283	1	4	7	14	15	26	4	28	33	39	41	43	144.0	80.134	0.027777777777777776	0.0022259321090706734	0.002782415136338341	1.0	1
I	SPAC26A3.16	3369743	3370807	1065	29	311	0.8690000000000001	0.155	165	27	32	32	32	32	33	2	3	4	7	12	15	85.0	79.812	0.3411764705882353	0.02723004694835681	0.292018779342723	0.0	0
I	SPAC26A3.17c	3371409	3372482	1074	36	626	1.046	0.105	113	9	11	14	17	18	22	3	10	23	25	30	30	97.0	90.317	0.3711340206185567	0.0335195530726257	0.5828677839851024	0.0	0
I	SPAC8E11.10	3373217	3373984	768	38	1046	1.394	0.092	71	1	8	19	23	27	30	0	0	8	8	20	24	63.0	82.031	0.6031746031746031	0.04947916666666666	1.3619791666666667	0.0	0
I	SPAC8E11.12	3374696	3375004	309	19	2701	1.655	0.28800000000000003	89	0	0	6	6	14	16	12	14	34	49	55	58	29.0	93.851	0.6551724137931034	0.061488673139158574	8.741100323624595	0.0	0
I	SPAC8E11.08c	3375516	3375818	303	21	1504	1.761	0.211	64	1	21	22	31	39	41	3	6	10	25	29	33	35.0	115.512	0.6	0.06930693069306931	4.963696369636963	0.005	0
I	SPAC8E11.07c	3377148	3377722	360	9	220	0.396	0.386	139	33	37	40	53	60	72	4	4	21	27	28	30	45.0	125.0	0.2	0.025	0.6111111111111112	0.465	1
I	SPAC8E11.06	3377901	3378094	102	6	783	0.775	0.775	79	0	5	9	14	18	25	19	26	30	30	31	36	12.0	117.647	0.5	0.05882352941176471	7.6764705882352935	0.445	1
I	SPAC8E11.05c	3378272	3379288	1017	22	411	0.534	0.159	162	11	31	31	35	40	41	3	4	8	14	18	24	89.0	87.512	0.24719101123595505	0.021632251720747297	0.4041297935103245	0.005	0
I	SPAC8E11.04c	3380756	3381781	675	16	329	0.389	0.243	164	7	9	11	14	20	22	1	2	6	6	13	16	64.0	94.815	0.25	0.023703703703703703	0.4874074074074074	0.01	0
I	SPAC8E11.03c	3382332	3383404	999	27	591	0.648	0.158	158	3	7	8	8	10	13	2	7	17	25	25	25	75.0	75.075	0.36	0.027027027027027032	0.5915915915915916	0.0	0
I	SPAC8E11.02c	3384268	3385487	813	14	267	0.287	0.406	330	1	6	15	27	28	29	6	8	19	25	26	28	65.0	79.95100000000002	0.2153846153846154	0.017220172201722016	0.3284132841328413	0.025	0
I	SPAC8E11.01c	3386047	3387573	1527	49	1669	0.893	0.094	144	0	7	22	28	29	29	2	8	13	35	36	37	138.0	90.373	0.355072463768116	0.0320890635232482	1.0929927963326784	0.0	0
I	SPAC959.02	3388241	3389327	870	10	14	0.279	0.529	460	20	21	26	27	29	33	4	7	8	9	9	9	91.0	104.598	0.10989010989010987	0.011494252873563218	0.016091954022988506	0.855	1
I	SPAC959.03c	3389828	3391390	1563	11	133	0.2	0.273	426	8	9	12	15	16	19	1	5	11	12	12	16	153.0	97.889	0.0718954248366013	0.007037747920665387	0.08509277031349967	0.935	1
I	SPAC959.11	3391909	3392274	366	4	10	0.349	0.41	150	6	11	14	14	14	14	3	3	6	9	12	14	41.0	112.022	0.0975609756097561	0.01092896174863388	0.0273224043715847	0.52	1
I	SPAC959.04c	3392886	3393949	897	12	21	0.373	0.278	249	1	2	3	4	10	10	1	2	4	9	11	20	101.0	112.598	0.1188118811881188	0.013377926421404682	0.023411371237458192	0.265	0
I	SPAC959.10	3392259	3392690	432	7	45	0.527	0.465	201	2	2	4	12	13	15	1	2	3	6	7	8	32.0	74.074	0.21875	0.016203703703703703	0.10416666666666667	0.155	0
I	SPAC959.05c	3395685	3397638	1899	50	1149	0.797	0.08800000000000001	167	6	15	26	30	39	39	7	8	8	9	13	19	177.0	93.207	0.2824858757062147	0.02632964718272775	0.6050552922590837	0.0	0
I	SPAC959.06c	3398024	3398701	678	11	189	0.515	0.202	137	0	2	9	18	20	22	2	8	14	17	17	24	68.0	100.295	0.16176470588235295	0.016224188790560472	0.27876106194690264	0.035	0
I	SPAC959.07	3399256	3400044	789	23	219	0.905	0.183	144	10	10	16	20	22	29	4	11	17	23	28	29	58.0	73.51100000000002	0.3965517241379311	0.029150823827629912	0.2775665399239544	0.005	0
I	SPAC959.08	3400542	3401024	483	17	70	1.044	0.34	164	10	15	22	24	26	30	5	12	13	14	14	14	41.0	84.88600000000002	0.4146341463414634	0.035196687370600416	0.14492753623188406	0.01	0
I	SPAC959.09c	3401279	3403991	2235	9	19	0.091	0.326	729	6	14	15	19	24	24	4	13	26	28	28	33	221.0	98.881	0.04072398190045249	0.004026845637583893	0.008501118568232663	1.0	1
I	SPAP32A8.02	3406215	3407066	852	37	4852	1.3019999999999998	0.184	157	19	32	47	52	53	55	1	7	11	16	18	18	81.0	95.07	0.4567901234567901	0.04342723004694836	5.694835680751173	0.0	0
I	SPAP32A8.03c	3407825	3409525	1542	49	2615	0.899	0.145	223	2	11	21	26	26	26	4	26	30	42	47	49	124.0	80.415	0.3951612903225806	0.031776913099870296	1.6958495460440983	0.0	0
I	SPAC3H5.12c	3410951	3411835	885	7	21	0.263	0.518	458	6	10	15	20	22	23	4	14	26	29	30	30	70.0	79.096	0.1	0.007909604519774011	0.023728813559322038	0.65	1
I	SPAC3H5.11	3413139	3414496	1182	13	22	0.315	0.29100000000000004	344	0	4	5	8	12	14	5	24	35	37	39	44	99.0	83.756	0.13131313131313133	0.010998307952622674	0.018612521150592216	0.235	0
I	SPAC3H5.13	3412527	3413053	441	8	117	0.509	0.254	112	3	6	18	22	22	26	0	2	3	4	4	9	37.0	83.9	0.21621621621621626	0.018140589569161	0.2653061224489796	0.015	0
I	SPAC3H5.10	3415658	3416041	384	6	14	0.479	0.5	192	1	4	13	17	24	24	9	9	10	12	12	12	34.0	88.542	0.17647058823529413	0.015625	0.036458333333333336	0.05	0
I	SPAC3H5.09c	3416722	3424821	8100	92	2269	0.359	0.055	443	2	21	23	31	34	36	1	12	26	49	66	67	796.0	98.272	0.11557788944723618	0.011358024691358024	0.28012345679012346	0.025	0
I	SPAC3H5.08c	3425966	3428910	2802	35	2392	0.426	0.125	351	13	26	31	37	47	48	2	4	9	18	21	23	233.0	83.155	0.15021459227467812	0.012491077801570306	0.8536759457530335	0.01	0
I	SPAC3H5.07	3429717	3430760	753	23	195	0.8740000000000001	0.203	153	4	13	19	21	22	25	8	31	31	31	32	32	66.0	87.649	0.3484848484848485	0.030544488711819386	0.2589641434262948	0.0	0
I	SPAC3H5.06c	3431089	3435397	4218	16	31	0.116	0.284	1196	1	19	25	27	33	43	4	10	15	22	27	40	392.0	92.935	0.040816326530612235	0.0037932669511616885	0.00734945471787577	1.0	1
I	SPAC3H5.04	3437021	3438061	1041	35	1772	1.1840000000000002	0.15	156	14	22	28	33	37	42	7	17	28	40	41	43	102.0	97.983	0.3431372549019608	0.033621517771373684	1.702209414024976	0.0	0
I	SPAC3H5.05c	3436287	3436706	420	22	320	1.874	0.25	105	6	17	23	30	30	30	1	8	20	20	21	33	22.0	52.381	1.0	0.05238095238095238	0.7619047619047619	0.0	0
I	SPAC3A11.14c	3438933	3441651	2499	55	529	0.66	0.208	519	10	22	28	36	38	39	1	3	7	26	27	30	268.0	107.243	0.20522388059701493	0.022008803521408563	0.2116846738695478	0.0	0
I	SPAC3A11.13	3441687	3442287	345	7	17	0.405	0.217	75	1	3	10	12	12	12	21	24	27	30	31	31	36.0	104.348	0.19444444444444445	0.02028985507246377	0.04927536231884058	0.055	0
I	SPAC3A11.12c	3443944	3445445	1317	4	7	0.084	0.493	649	3	13	17	20	21	28	8	12	17	34	37	39	111.0	84.28200000000002	0.036036036036036036	0.0030372057706909645	0.005315110098709187	1.0	1
I	SPAC3A11.11c	3446508	3447512	1005	15	96	0.44	0.232	233	4	8	19	22	30	30	1	3	4	13	14	15	93.0	92.537	0.16129032258064516	0.01492537313432836	0.0955223880597015	0.075	0
I	SPAC3A11.10c	3448364	3449593	1230	28	864	0.705	0.133	164	14	19	25	29	32	33	0	2	7	9	9	10	92.0	74.797	0.3043478260869565	0.022764227642276424	0.7024390243902439	0.005	0
I	SPAC3A11.09	3450114	3452608	2280	52	788	0.701	0.123	280	0	4	4	5	7	8	0	4	9	11	13	14	184.0	80.702	0.2826086956521739	0.02280701754385965	0.3456140350877193	0.0	0
I	SPAC3A11.08	3453056	3455260	2205	27	51	0.418	0.129	284	2	14	17	19	21	22	0	13	20	22	36	42	219.0	99.32	0.1232876712328767	0.012244897959183671	0.023129251700680267	0.04	0
I	SPAC3A11.07	3457273	3458928	1656	57	531	1.321	0.083	137	0	1	3	10	14	22	1	9	10	12	12	13	114.0	68.84100000000001	0.5	0.034420289855072464	0.32065217391304346	0.0	0
I	SPAC3A11.06	3459233	3461859	1995	17	140	0.223	0.175	350	5	13	16	21	22	25	2	4	18	18	34	34	194.0	97.243	0.08762886597938144	0.008521303258145364	0.07017543859649122	0.305	0
I	SPAC3A11.05c	3463065	3465065	1824	26	1001	0.472	0.154	281	1	15	16	17	19	21	1	1	4	4	4	4	182.0	99.781	0.14285714285714285	0.014254385964912282	0.5487938596491229	0.04	0
I	SPAC3A11.04	3465309	3466313	750	12	213	0.412	0.313	235	0	0	1	7	11	12	13	22	23	25	26	27	75.0	100.0	0.16	0.016	0.284	0.075	0
I	SPAC3A11.03	3466834	3467835	870	24	195	1.021	0.154	134	1	2	12	15	17	17	2	7	10	11	14	15	83.0	95.402	0.2891566265060241	0.027586206896551724	0.2241379310344828	0.0	0
I	SPAC3A11.02	3468197	3470006	1752	25	135	0.507	0.117	205	2	5	9	9	12	13	2	18	31	34	35	39	164.0	93.607	0.1524390243902439	0.014269406392694063	0.07705479452054795	0.005	0
I	SPAC328.01c	3471020	3474807	3705	63	513	0.5579999999999999	0.087	321	0	2	5	18	18	19	1	4	17	17	20	23	360.0	97.166	0.175	0.01700404858299595	0.13846153846153847	0.0	0
I	SPAC328.02	3475561	3477075	1515	18	24	0.396	0.226	343	1	4	9	11	14	20	0	4	5	6	12	15	145.0	95.71	0.12413793103448276	0.01188118811881188	0.015841584158415842	0.375	1
I	SPAC328.03	3479314	3480855	1542	54	523	1.269	0.112	172	0	16	18	20	34	35	5	11	13	23	23	23	125.0	81.064	0.43200000000000005	0.03501945525291829	0.3391699092088197	0.0	0
I	SPAC328.04	3481909	3484134	2226	29	787	0.454	0.161	358	0	0	4	7	15	18	2	6	12	17	19	20	181.0	81.312	0.16022099447513813	0.01302785265049416	0.3535489667565139	0.0	0
I	SPAC328.05	3484678	3486502	1395	36	303	0.698	0.15	209	11	22	28	29	29	29	5	5	7	21	21	24	117.0	83.87100000000002	0.3076923076923077	0.025806451612903226	0.2172043010752688	0.0	0
I	SPAC328.06	3487325	3490834	3426	59	616	0.565	0.12	410	0	14	14	14	19	19	5	9	13	14	15	15	324.0	94.571	0.1820987654320988	0.017221249270286048	0.17980151780502046	0.0	0
I	SPAC328.07c	3491583	3492484	834	17	643	0.836	0.156	130	3	7	11	16	20	20	3	14	17	19	19	19	78.0	93.525	0.21794871794871795	0.02038369304556355	0.7709832134292566	0.0	0
I	SPAC328.08c	3493092	3494183	780	1	46	0.036000000000000004	0.976	761	3	4	7	9	10	13	3	5	5	5	6	9	78.0	100.0	0.01282051282051282	0.001282051282051282	0.05897435897435897	0.995	1
I	SPAC328.09	3494710	3495877	897	18	238	0.6729999999999999	0.162	145	5	9	9	9	9	10	1	3	6	6	7	13	83.0	92.531	0.21686746987951808	0.020066889632107024	0.2653288740245262	0.0	0
I	SPAC328.10c	3496487	3497386	612	2	5	0.095	0.475	291	1	8	10	10	11	11	7	12	15	19	22	23	50.0	81.699	0.04	0.0032679738562091504	0.008169934640522876	1.0	1
I	SPAC16E8.01	3499049	3503457	4263	66	1200	0.664	0.08900000000000001	379	14	14	25	28	32	38	0	5	11	14	14	14	292.0	68.49600000000001	0.226027397260274	0.015482054890921885	0.28149190710767064	0.005	0
I	SPAC16E8.02	3504261	3505014	669	4	66	0.241	0.725	485	1	4	12	17	17	20	0	1	1	10	12	16	53.0	79.223	0.07547169811320754	0.005979073243647235	0.09865470852017937	0.79	1
I	SPAC16E8.03	3505144	3505580	336	1	11	0.1	0.938	315	1	1	1	1	4	9	5	9	9	10	14	20	25.0	74.405	0.04	0.002976190476190476	0.03273809523809524	1.0	1
I	SPAC16E8.04c	3506031	3506845	756	13	100	0.727	0.23	174	1	1	10	10	10	10	0	4	9	9	11	16	68.0	89.947	0.19117647058823528	0.0171957671957672	0.13227513227513227	0.02	0
I	SPAC16E8.05c	3507605	3508277	630	12	223	0.8270000000000001	0.205	129	0	0	0	3	6	8	1	5	5	10	10	12	56.0	88.889	0.21428571428571427	0.01904761904761905	0.35396825396825393	0.01	0
I	SPAC16E8.06c	3508646	3510007	1317	20	981	0.715	0.188	247	1	3	3	5	5	11	2	5	8	10	10	11	126.0	95.672	0.15873015873015872	0.015186028853454818	0.7448747152619591	0.005	0
I	SPAC16E8.07c	3510419	3513019	2496	21	34	0.388	0.262	654	5	7	10	10	10	11	25	25	28	32	34	34	219.0	87.74	0.0958904109589041	0.008413461538461538	0.013621794871794872	0.75	1
I	SPAC16E8.08	3514029	3514894	810	11	128	0.662	0.274	222	5	16	20	23	25	26	0	2	4	22	25	26	85.0	104.938	0.12941176470588234	0.013580246913580249	0.1580246913580247	0.07	0
I	SPAC16E8.09	3515830	3518526	2619	28	106	0.505	0.174	456	1	2	16	19	21	21	1	4	4	4	6	15	284.0	108.438	0.09859154929577464	0.010691103474608629	0.040473463153875525	0.095	0
I	SPAC16E8.10c	3518894	3519760	780	8	9	0.46	0.469	366	2	7	8	11	12	12	5	15	19	25	26	26	70.0	89.744	0.11428571428571427	0.010256410256410256	0.01153846153846154	0.52	1
I	SPAC16E8.11c	3520542	3522370	1602	7	46	0.183	0.28800000000000003	462	2	9	10	25	25	25	8	13	18	21	21	21	154.0	96.13	0.045454545454545456	0.004369538077403246	0.028714107365792763	0.97	1
I	SPAC16E8.18	3522650	3522973	324	10	205	1.491	0.262	85	7	8	9	10	10	10	3	4	4	5	6	10	33.0	101.852	0.30303030303030304	0.0308641975308642	0.6327160493827161	0.03	0
I	SPAC16E8.12c	3523136	3524098	636	7	58	0.349	0.445	283	1	5	7	8	9	9	3	4	10	15	18	18	67.0	105.346	0.1044776119402985	0.0110062893081761	0.09119496855345913	0.445	1
I	SPAC16E8.13	3525304	3526947	1644	14	30	0.384	0.19	313	24	26	26	33	34	36	0	2	3	3	6	8	167.0	101.582	0.08383233532934131	0.00851581508515815	0.01824817518248175	0.655	1
I	SPAC16E8.14c	3527156	3528141	660	9	115	0.451	0.336	222	2	2	3	3	3	3	3	4	5	7	11	11	64.0	96.97	0.140625	0.013636363636363636	0.17424242424242425	0.005	0
I	SPAC16E8.15	3528159	3529017	657	8	62	0.452	0.253	166	6	8	11	12	14	15	2	7	10	10	17	17	57.0	86.758	0.14035087719298245	0.0121765601217656	0.0943683409436834	0.05	0
I	SPAC16E8.16	3530337	3531503	1023	6	13	0.243	0.35600000000000004	364	4	13	17	17	24	26	0	6	7	11	12	12	78.0	76.24600000000002	0.07692307692307693	0.0058651026392961885	0.01270772238514174	0.9	1
I	SPAC16E8.17c	3532418	3533413	996	16	312	0.809	0.255	254	0	2	2	5	5	5	4	18	18	22	24	25	76.0	76.305	0.21052631578947367	0.01606425702811245	0.3132530120481928	0.015	0
I	SPAC16E8.18c	3534358	3534966	471	9	17	0.733	0.223	105	1	5	9	9	9	12	1	7	8	10	17	35	55.0	116.773	0.16363636363636366	0.01910828025477707	0.03609341825902335	0.06	0
I	SPAC1B1.01	3536627	3538259	1437	5	8	0.133	0.66	948	2	19	23	28	30	33	0	1	1	3	6	7	99.0	68.89399999999999	0.0505050505050505	0.0034794711203897013	0.0055671537926235215	0.995	1
I	SPAC1B1.02c	3539025	3540638	1614	35	3293	0.7859999999999999	0.092	149	0	2	4	5	6	6	1	5	6	12	13	13	147.0	91.078	0.2380952380952381	0.021685254027261458	2.0402726146220567	0.015	0
I	SPAC1B1.03c	3541490	3544081	2592	11	11	0.13699999999999998	0.35200000000000004	913	1	4	8	11	15	16	1	3	6	7	10	14	234.0	90.278	0.047008547008547015	0.004243827160493827	0.004243827160493827	1.0	1
I	SPAC1B1.04c	3544727	3547279	2046	43	1147	0.561	0.103	210	6	8	14	15	17	17	26	27	35	44	46	48	207.0	101.173	0.20772946859903385	0.021016617790811338	0.5606060606060606	0.0	0
I	SPAC17A2.01	3550152	3551732	1581	62	3180	1.251	0.08199999999999999	130	6	19	26	28	34	43	4	5	12	15	15	15	128.0	80.961	0.484375	0.0392156862745098	2.0113851992409866	0.0	0
I	SPAC17A2.02c	3552867	3553739	873	21	343	0.716	0.235	205	0	1	4	7	10	13	4	6	24	25	26	26	83.0	95.074	0.2530120481927711	0.024054982817869417	0.3928980526918671	0.01	0
I	SPAC17A2.03c	3555271	3556345	1032	9	17	0.25	0.157	162	3	4	9	12	17	20	2	7	7	8	8	8	118.0	114.341	0.07627118644067797	0.008720930232558141	0.01647286821705426	0.825	1
I	SPAC17A2.04c	3557047	3558123	1077	2	2	0.053	0.802	864	1	2	2	4	5	7	4	5	8	12	18	20	97.0	90.065	0.020618556701030927	0.0018570102135561746	0.0018570102135561746	1.0	1
I	SPAC17A2.05	3560731	3562587	1542	43	1011	0.8959999999999999	0.101	155	0	5	8	18	20	28	1	4	8	9	12	12	135.0	87.54899999999998	0.3185185185185185	0.027885862516212712	0.6556420233463035	0.0	0
I	SPAC17A2.06c	3563011	3566829	3819	53	384	0.4	0.08	304	5	9	10	13	14	17	1	10	17	17	26	26	425.0	111.286	0.12470588235294118	0.013877978528410578	0.10054988216810684	0.0	0
I	SPAC17A2.07c	3567223	3567858	534	7	100	0.33	0.4270000000000001	228	8	15	16	18	19	22	14	20	21	21	23	25	51.0	95.506	0.13725490196078433	0.01310861423220974	0.18726591760299627	0.205	0
I	SPAC17A2.08c	3568267	3569539	1086	10	24	0.2	0.523	568	1	6	20	21	28	29	7	13	23	24	28	28	101.0	93.002	0.099009900990099	0.009208103130755063	0.022099447513812157	0.75	1
I	SPAC17A2.09c	3570447	3572345	1899	23	69	0.297	0.245	465	5	9	16	20	22	24	1	2	2	3	13	19	140.0	73.723	0.16428571428571428	0.012111637704054766	0.036334913112164295	0.335	1
I	SPAC17A2.10c	3574995	3575687	693	21	138	0.718	0.387	268	7	14	17	19	42	46	13	20	22	47	48	51	47.0	67.821	0.44680851063829785	0.030303030303030307	0.19913419913419916	0.14	0
I	SPAC17A2.11	3577109	3577762	654	32	945	1.169	0.208	136	6	6	7	10	12	25	10	16	22	24	34	43	32.0	48.93	1.0	0.048929663608562685	1.444954128440367	0.0	0
I	SPAC17A2.12	3580223	3582916	2694	94	3446	0.84	0.085	228	2	4	11	32	38	45	15	18	24	27	28	29	237.0	87.973	0.3966244725738397	0.034892353377876766	1.2791388270230142	0.0	0
I	SPAC17A2.13c	3583250	3584779	813	18	496	0.261	0.274	223	8	9	12	15	17	22	12	25	26	31	33	36	68.0	83.641	0.2647058823529412	0.022140221402214017	0.6100861008610086	0.115	0
I	SPAC17A2.14	3586435	3588288	1854	25	150	0.371	0.191	354	1	4	10	16	23	37	3	8	9	11	11	13	170.0	91.694	0.14705882352941174	0.01348435814455232	0.08090614886731391	0.02	0
I	SPAC17G6.02c	3588975	3589949	975	19	145	0.588	0.184	179	2	7	8	11	13	13	3	4	8	18	21	22	73.0	74.872	0.2602739726027397	0.019487179487179488	0.14871794871794872	0.035	0
I	SPAC17G6.03	3593055	3594962	1908	49	2487	0.995	0.265	506	19	21	27	35	46	47	0	3	3	5	6	15	193.0	101.153	0.2538860103626943	0.025681341719077568	1.3034591194968554	0.015	0
I	SPAC17G6.04c	3595197	3596345	1149	7	10	0.237	0.292	336	3	5	8	10	10	14	3	13	15	15	17	18	102.0	88.773	0.06862745098039216	0.0060922541340295904	0.008703220191470844	0.965	1
I	SPAC17G6.05c	3596472	3598799	2328	22	1503	0.399	0.271	630	4	4	4	5	5	16	11	19	20	25	33	33	226.0	97.079	0.09734513274336284	0.009450171821305841	0.6456185567010311	0.275	0
I	SPAC17G6.06	3599103	3599576	405	15	981	1.432	0.237	96	11	19	21	21	22	22	2	8	14	14	15	15	35.0	86.42	0.42857142857142855	0.037037037037037035	2.4222222222222216	0.01	0
I	SPAC17G6.07c	3600187	3600855	669	4	5	0.25	0.368	246	3	10	18	22	24	25	2	17	18	19	20	22	74.0	110.613	0.054054054054054064	0.005979073243647235	0.007473841554559044	0.645	1
I	SPAC17G6.08	3601879	3603489	1611	21	69	0.526	0.112	181	2	12	13	14	15	15	2	3	7	8	8	9	161.0	99.938	0.13043478260869565	0.01303538175046555	0.04283054003724395	0.015	0
I	SPAC17G6.09	3604092	3604913	822	7	9	0.387	0.69	567	13	14	16	17	19	20	2	3	5	11	11	11	77.0	93.674	0.09090909090909093	0.00851581508515815	0.010948905109489052	0.915	1
I	SPAC17G6.10	3605798	3607381	1584	11	19	0.277	0.228	361	1	11	16	19	20	20	3	8	9	10	11	11	140.0	88.384	0.07857142857142857	0.006944444444444444	0.011994949494949494	0.765	1
I	SPAC17G6.11c	3607829	3609739	1911	11	267	0.22	0.328	626	2	9	11	11	12	12	0	1	10	11	15	18	163.0	85.296	0.06748466257668713	0.005756148613291471	0.13971742543171115	0.765	1
I	SPAC17G6.12	3612124	3614883	2304	23	31	0.374	0.147	338	13	31	37	42	48	55	1	11	18	31	32	41	241.0	104.601	0.0954356846473029	0.009982638888888888	0.013454861111111112	0.885	1
I	SPAC17G6.13	3615626	3616927	1302	41	261	1.521	0.182	237	7	23	26	27	29	30	4	10	11	13	15	15	122.0	93.702	0.3360655737704918	0.0314900153609831	0.20046082949308755	0.01	0
I	SPAC17G6.14c	3617541	3618845	1305	5	14	0.16399999999999998	0.379	495	6	14	17	23	33	33	4	12	15	22	22	26	120.0	91.954	0.04166666666666666	0.0038314176245210726	0.010727969348659005	0.99	1
I	SPAC17G6.15c	3619344	3620657	969	28	303	0.909	0.162	157	1	4	12	12	13	13	13	15	16	16	16	16	79.0	81.527	0.35443037974683544	0.028895768833849332	0.3126934984520124	0.0	0
I	SPAC17G6.16c	3621007	3623644	2274	5	5	0.077	0.438	997	1	2	16	18	21	24	6	6	7	7	9	9	231.0	101.583	0.021645021645021644	0.002198768689533861	0.002198768689533861	1.0	1
I	SPAC17G6.17	3623869	3625077	1209	16	186	0.5820000000000001	0.312	377	0	6	6	6	6	6	2	2	3	4	6	8	122.0	100.91	0.13114754098360654	0.01323407775020678	0.15384615384615385	0.03	0
I	SPAC1142.01	3625574	3627544	1971	42	1679	0.913	0.1	198	6	7	7	8	9	10	1	7	8	11	13	17	184.0	93.354	0.22826086956521735	0.0213089802130898	0.8518518518518519	0.0	0
I	SPAC1142.02c	3627845	3628886	954	15	138	0.657	0.21600000000000005	206	0	6	9	10	13	15	4	7	17	21	21	26	86.0	90.147	0.1744186046511628	0.015723270440251572	0.14465408805031446	0.015	0
I	SPAC1142.03c	3629173	3631341	2169	68	1333	1.564	0.106	230	1	4	9	9	9	9	1	15	15	15	15	15	214.0	98.663	0.3177570093457944	0.03135085292761641	0.6145689257722453	0.0	0
I	SPAC1142.04	3631536	3633659	2124	10	114	0.204	0.3670000000000001	779	13	14	14	14	17	18	3	5	7	13	18	21	196.0	92.279	0.051020408163265314	0.004708097928436911	0.05367231638418079	0.97	1
I	SPAC1142.05	3635765	3636286	522	23	155	1.731	0.282	147	0	1	5	12	17	21	0	3	7	12	16	17	36.0	68.96600000000001	0.6388888888888888	0.044061302681992334	0.29693486590038315	0.02	0
I	SPAC1142.06	3637102	3638091	990	11	1443	0.439	0.278	275	7	12	13	16	18	20	1	1	4	5	5	7	101.0	102.02	0.10891089108910892	0.011111111111111113	1.4575757575757575	0.125	0
I	SPAC1142.07c	3638771	3639560	669	4	6	0.189	0.284	190	1	7	9	10	11	12	2	3	3	4	4	5	58.0	86.697	0.06896551724137931	0.005979073243647235	0.008968609865470852	0.36	1
I	SPAC1142.08	3639988	3642219	2232	35	181	0.602	0.154	344	0	5	7	8	9	12	3	3	4	12	12	14	155.0	69.444	0.2258064516129032	0.01568100358422939	0.08109318996415771	0.025	0
I	SPAC1142.09	3642498	3642845	348	15	678	1.7380000000000002	0.42	146	0	2	7	9	10	12	7	16	16	16	20	20	42.0	120.69	0.35714285714285715	0.04310344827586207	1.9482758620689653	0.16	0
I	SPAC8C9.03	3643239	3644742	1239	14	1313	0.342	0.53	657	0	1	8	9	11	13	0	4	5	18	18	18	110.0	88.781	0.12727272727272726	0.011299435028248588	1.0597255851493141	0.685	1
I	SPAC8C9.04	3646275	3648218	1944	17	228	0.314	0.3	584	11	14	26	32	36	42	2	5	7	9	13	19	122.0	62.757	0.13934426229508196	0.008744855967078191	0.11728395061728394	0.565	1
I	SPAC8C9.05	3649559	3650465	450	15	1247	0.614	0.278	125	8	9	10	10	12	12	1	6	7	8	9	10	50.0	111.111	0.3	0.03333333333333333	2.7711111111111117	0.02	0
I	SPAC8C9.06c	3650640	3653435	2796	43	59	0.46	0.069	194	5	6	7	9	13	22	0	2	3	12	12	17	279.0	99.785	0.15412186379928314	0.015379113018597996	0.02110157367668097	0.015	0
I	SPAC8C9.07	3654280	3654714	435	6	8	0.365	0.423	184	2	9	10	11	13	15	4	8	19	19	20	21	38.0	87.35600000000002	0.15789473684210525	0.013793103448275862	0.01839080459770115	0.35	1
I	SPAC8C9.08	3655144	3655971	612	5	39	0.141	0.431	264	12	19	21	21	29	31	7	17	30	33	39	42	47.0	76.797	0.10638297872340426	0.008169934640522876	0.06372549019607843	0.515	1
I	SPAC8C9.09c	3656449	3657357	909	29	553	0.8270000000000001	0.149	135	9	16	28	29	31	35	2	5	20	20	21	24	99.0	108.911	0.2929292929292929	0.0319031903190319	0.6083608360836084	0.0	0
I	SPAC8C9.10c	3658467	3659021	465	6	8	0.266	0.34	158	1	2	7	9	11	15	12	13	18	23	24	26	36.0	77.419	0.16666666666666666	0.012903225806451613	0.017204301075268817	0.32	0
I	SPAC8C9.11	3659132	3659571	255	8	252	0.462	0.4270000000000001	109	12	13	14	16	17	20	0	5	11	11	13	18	22.0	86.275	0.3636363636363637	0.031372549019607836	0.9882352941176472	0.16	0
I	SPAC8C9.19	3660430	3660717	186	10	38	0.93	0.344	64	5	7	8	9	14	20	2	13	13	14	15	18	11.0	59.14	0.9090909090909092	0.053763440860215055	0.2043010752688172	0.01	0
I	SPAC8C9.12c	3661488	3662399	912	37	1451	1.101	0.126	115	1	4	11	20	23	29	1	2	8	21	23	28	84.0	92.105	0.4404761904761905	0.040570175438596486	1.5910087719298245	0.0	0
I	SPAC8C9.14	3666007	3668675	1620	40	1159	0.398	0.158	256	6	30	41	51	62	79	1	7	9	10	10	10	150.0	92.593	0.26666666666666666	0.02469135802469136	0.7154320987654321	0.0	0
I	SPAC8C9.15c	3669305	3671497	2037	9	26	0.112	0.315	641	1	6	10	19	20	20	11	17	21	22	23	24	201.0	98.675	0.04477611940298507	0.004418262150220913	0.012763868433971528	0.995	1
I	SPAC8C9.16c	3672533	3673099	567	14	635	0.816	0.131	74	0	1	1	5	17	17	8	9	11	13	14	14	47.0	82.89200000000002	0.2978723404255319	0.02469135802469136	1.1199294532627866	0.0	0
I	SPAC15A10.01	3675526	3677607	2082	37	121	0.774	0.135	282	3	5	11	20	21	21	1	2	13	13	13	13	194.0	93.18	0.19072164948453607	0.01777137367915466	0.05811719500480308	0.0	0
I	SPAC8C9.17c	3674300	3674794	495	10	108	0.768	0.412	204	0	1	2	4	5	8	5	11	13	15	17	18	46.0	92.929	0.21739130434782608	0.020202020202020204	0.21818181818181814	0.075	0
I	SPAC15A10.02	3678085	3679437	1353	11	39	0.327	0.28800000000000003	389	2	15	16	16	17	17	0	7	9	16	20	20	123.0	90.909	0.08943089430894309	0.008130081300813009	0.028824833702882482	0.57	1
I	SPAC15A10.03c	3680587	3683145	2559	8	13	0.118	0.496	1268	4	10	14	18	20	21	6	21	21	24	25	25	233.0	91.051	0.03433476394849785	0.003126221180148496	0.005080109417741304	0.995	1
I	SPAC15A10.04c	3683722	3685101	1380	15	23	0.449	0.343	474	8	9	19	20	21	21	1	1	5	14	14	15	128.0	92.754	0.1171875	0.010869565217391304	0.016666666666666666	0.765	1
I	SPAC15A10.05c	3685760	3686721	729	22	810	0.957	0.298	217	4	6	12	13	13	13	6	23	26	29	29	29	70.0	96.022	0.3142857142857143	0.03017832647462277	1.1111111111111112	0.0	0
I	SPAC15A10.17	3688045	3688305	261	7	17	1.12	0.464	121	4	18	23	25	26	27	8	16	31	33	35	35	30.0	114.943	0.2333333333333333	0.02681992337164751	0.06513409961685822	0.27	0
I	SPAC15A10.06	3688782	3691125	1704	9	94	0.141	0.42	715	3	25	40	46	48	50	2	10	16	18	19	22	163.0	95.657	0.05521472392638037	0.00528169014084507	0.05516431924882629	0.35	1
I	SPAC15A10.07	3691391	3691879	489	15	156	1.173	0.245	120	17	18	18	18	18	18	1	2	4	6	7	8	49.0	100.204	0.30612244897959184	0.030674846625766868	0.31901840490797545	0.01	0
I	SPAC15A10.08	3692835	3694891	1866	32	86	0.525	0.151	281	9	12	14	15	19	32	4	6	8	9	13	21	181.0	96.999	0.17679558011049726	0.01714898177920686	0.04608788853161844	0.005	0
I	SPAC15A10.09c	3695162	3696028	867	19	68	0.78	0.223	193	1	4	8	8	9	11	2	2	5	12	20	21	82.0	94.579	0.23170731707317074	0.02191464821222607	0.0784313725490196	0.0	0
I	SPAC15A10.10	3697508	3699837	2103	33	189	0.519	0.096	202	1	6	10	10	18	22	2	4	7	14	22	23	219.0	104.137	0.1506849315068493	0.015691868758915834	0.0898716119828816	0.01	0
I	SPAC15A10.11	3702795	3708953	6159	103	1260	0.599	0.043	266	0	1	14	18	23	27	4	6	10	11	15	26	558.0	90.599	0.18458781362007168	0.01672349407371327	0.2045786653677545	0.0	0
I	SPAC15A10.12c	3709206	3709804	447	9	10	0.5720000000000001	0.49	219	4	7	8	9	10	13	13	13	16	27	32	32	50.0	111.857	0.18	0.020134228187919462	0.02237136465324385	0.215	0
I	SPAC15A10.13	3711546	3713760	1914	25	899	0.388	0.133	255	10	14	17	25	37	40	7	8	20	26	27	27	191.0	99.791	0.13089005235602094	0.013061650992685477	0.4696969696969697	0.01	0
I	SPAC15A10.15	3714187	3716313	1944	30	167	0.541	0.206	401	9	15	23	26	26	30	3	6	21	21	22	23	181.0	93.107	0.16574585635359115	0.015432098765432096	0.08590534979423868	0.04	0
I	SPAC15A10.16	3716806	3720963	4158	71	14917	0.609	0.125	520	1	17	20	20	21	22	2	14	14	16	23	23	367.0	88.264	0.19346049046321528	0.017075517075517074	3.587542087542088	0.005	0
I	SPAC15E1.02c	3721310	3721756	447	17	361	1.53	0.338	151	0	14	17	26	27	28	3	12	23	24	24	29	24.0	53.691	0.7083333333333334	0.03803131991051454	0.8076062639821029	0.01	0
I	SPAC15E1.03	3722509	3723019	321	0	0	0.0	1.0	321	0	2	5	12	18	21	4	12	18	28	28	28	28.0	87.227	0.0	0.0	0.0	0.9975	1
I	SPAC15E1.04	3723833	3725710	1878	22	33	0.449	0.195	366	8	14	28	34	34	42	0	2	3	3	8	10	178.0	94.782	0.12359550561797752	0.011714589989350372	0.01757188498402556	0.325	0
I	SPAC15E1.05c	3725922	3727074	1098	14	180	0.455	0.465	511	2	2	4	4	5	8	1	4	8	9	11	13	117.0	106.557	0.11965811965811965	0.012750455373406194	0.16393442622950818	0.06	0
I	SPAC15E1.06	3727463	3728104	564	16	24	1.019	0.161	91	8	15	16	17	17	20	1	5	7	8	13	16	51.0	90.426	0.3137254901960784	0.02836879432624113	0.0425531914893617	0.0	0
I	SPAC15E1.07c	3728516	3729034	519	7	11	0.5329999999999999	0.297	154	3	3	6	9	11	12	3	6	6	12	12	14	61.0	117.534	0.11475409836065575	0.01348747591522158	0.02119460500963391	0.23	0
I	SPAC15E1.08	3729807	3730991	534	8	20	0.259	0.393	210	7	10	12	17	18	22	10	19	21	22	25	29	45.0	84.27	0.17777777777777778	0.0149812734082397	0.03745318352059925	0.16	0
I	SPAC15E1.09	3731271	3731981	333	8	17	0.464	0.249	83	11	19	24	25	26	35	3	7	24	26	28	30	35.0	105.105	0.22857142857142854	0.024024024024024024	0.05105105105105105	0.105	0
I	SPAC15E1.10	3732443	3733240	798	14	43	0.785	0.185	148	5	20	23	28	30	33	6	11	14	15	15	15	67.0	83.96	0.20895522388059698	0.017543859649122806	0.05388471177944862	0.01	0
I	SPAP7G5.02c	3733737	3735599	1620	6	6	0.131	0.514	833	5	8	13	15	15	18	5	9	9	9	22	22	146.0	90.123	0.0410958904109589	0.003703703703703704	0.003703703703703704	0.99	1
I	SPAP7G5.03	3736955	3739106	2112	26	346	0.412	0.16899999999999998	356	2	4	12	16	18	18	3	6	7	8	10	11	223.0	105.587	0.11659192825112108	0.01231060606060606	0.16382575757575754	0.035	0
I	SPAP7G5.04c	3739162	3743421	4260	78	240	0.6779999999999999	0.06	254	0	4	4	6	6	6	7	9	21	29	29	34	389.0	91.315	0.20051413881748076	0.018309859154929574	0.056338028169014086	0.0	0
I	SPAP7G5.05	3744164	3744829	666	4	19	0.26	0.556	370	7	23	35	40	42	43	1	6	8	11	12	12	58.0	87.087	0.06896551724137931	0.006006006006006006	0.028528528528528524	0.725	1
I	SPAP7G5.06	3749695	3751446	1752	33	198	1.105	0.106	185	2	3	6	6	12	15	2	3	5	5	5	5	143.0	81.62100000000002	0.2307692307692308	0.018835616438356163	0.11301369863013698	0.0	0
I	SPAP4C9.02	3790980	3791342	321	3	3	0.755	0.38	122	4	7	7	7	7	7	1	1	2	4	5	5	33.0	102.804	0.09090909090909093	0.009345794392523364	0.009345794392523364	0.44	1
I	SPAC1556.01c	3791831	3795856	3858	23	54	0.37	0.179	690	3	4	4	5	7	7	3	10	16	26	26	27	396.0	102.644	0.05808080808080807	0.005961638154484189	0.013996889580093312	0.28	0
I	SPAC1556.02c	3796400	3798446	1926	37	63	1.086	0.129	249	1	2	10	10	12	13	12	15	16	19	20	23	168.0	87.227	0.22023809523809526	0.019210799584631358	0.032710280373831765	0.01	0
I	SPAC1556.03	3799244	3800241	900	26	666	1.166	0.174	157	7	11	11	13	13	13	4	8	9	13	13	24	87.0	96.667	0.2988505747126437	0.028888888888888888	0.74	0.0	0
I	SPAC1556.04c	3800313	3800938	402	7	44	0.469	0.35100000000000003	141	3	3	4	9	14	16	8	19	19	22	24	27	49.0	121.891	0.14285714285714285	0.017412935323383085	0.10945273631840796	0.04	0
I	SPAC1556.05c	3801248	3801717	336	9	15	0.805	0.551	185	1	11	14	15	15	18	6	16	17	21	22	22	27.0	80.357	0.3333333333333333	0.026785714285714284	0.04464285714285714	0.115	0
I	SPAC1556.06	3802551	3804953	2331	51	3246	0.818	0.23	537	2	3	4	10	13	23	1	1	4	4	4	4	244.0	104.676	0.20901639344262296	0.02187902187902188	1.3925353925353925	0.005	0
I	SPAC1556.07	3805844	3806849	774	3	5	0.102	0.6709999999999999	519	12	15	18	18	19	25	0	3	11	11	11	15	73.0	94.315	0.0410958904109589	0.0038759689922480615	0.006459948320413436	0.995	1
I	SPAC1556.08c	3807447	3808670	1005	10	193	0.301	0.389	391	1	5	8	9	9	9	16	18	20	26	26	37	89.0	88.557	0.11235955056179776	0.009950248756218905	0.19203980099502488	0.165	0
I	SPAC1F12.02c	3809528	3810034	507	15	103	1.193	0.436	221	4	8	14	15	17	17	10	29	34	36	38	39	44.0	86.785	0.3409090909090909	0.02958579881656805	0.20315581854043396	0.025	0
I	SPAC1F12.04c	3811066	3811641	576	9	147	0.643	0.38	219	0	1	2	3	8	12	0	5	5	9	10	10	55.0	95.486	0.16363636363636366	0.015625	0.2552083333333333	0.07	0
I	SPAC1F12.05	3813122	3814255	1134	19	101	0.727	0.263	298	1	1	1	9	16	17	5	5	7	9	10	11	105.0	92.593	0.18095238095238092	0.016754850088183417	0.0890652557319224	0.05	0
I	SPAC1F12.06c	3814549	3815393	759	14	87	0.748	0.26	197	2	3	10	10	11	11	2	7	7	8	8	11	75.0	98.814	0.18666666666666668	0.01844532279314888	0.11462450592885375	0.05	0
I	SPAC1F12.07	3815853	3817022	1170	9	13	0.31	0.486	569	1	6	11	12	14	19	6	6	7	7	9	9	96.0	82.051	0.09375	0.007692307692307694	0.011111111111111113	0.74	1
I	SPAC1F12.08	3817464	3818543	951	6	9	0.227	0.425	404	1	5	10	12	12	12	0	4	5	5	6	6	98.0	103.049	0.061224489795918366	0.006309148264984227	0.00946372239747634	0.955	1
I	SPAC1F12.09	3818668	3820420	1665	18	147	0.386	0.27	449	0	0	0	0	0	5	3	7	9	11	14	14	162.0	97.297	0.1111111111111111	0.010810810810810813	0.08828828828828829	0.435	1
I	SPAC1F12.10c	3820727	3821385	444	6	109	0.41	0.35600000000000004	158	4	8	10	10	11	11	2	5	9	12	21	21	37.0	83.333	0.16216216216216214	0.013513513513513514	0.2454954954954955	0.025	0
I	SPAC4H3.01	3822935	3824280	1179	14	58	0.488	0.201	237	0	0	1	1	2	2	0	1	5	6	11	11	103.0	87.36200000000002	0.13592233009708735	0.011874469889737066	0.049194232400339266	0.0	0
I	SPAC4H3.17	3822105	3822365	261	4	55	0.6859999999999999	0.475	124	3	4	9	11	13	18	11	12	12	12	14	14	28.0	107.28	0.14285714285714285	0.01532567049808429	0.210727969348659	0.065	0
I	SPAC4H3.02c	3824487	3825719	1176	23	588	0.901	0.127	149	1	1	1	2	4	4	0	1	8	14	19	21	112.0	95.238	0.20535714285714285	0.0195578231292517	0.5	0.0	0
I	SPAC4H3.03c	3826640	3828589	1950	23	449	0.541	0.135	263	1	4	19	36	39	41	2	4	4	4	8	16	188.0	96.41	0.12234042553191488	0.011794871794871795	0.23025641025641025	0.025	0
I	SPAC4H3.04c	3831070	3832149	930	15	338	0.578	0.309	287	0	0	2	2	6	12	6	16	23	23	25	27	96.0	103.226	0.15625	0.016129032258064516	0.3634408602150538	0.02	0
I	SPAC4H3.05	3832775	3835593	2664	37	149	0.476	0.107	285	0	1	4	10	12	13	1	3	3	5	9	10	265.0	99.474	0.13962264150943396	0.013888888888888888	0.05593093093093093	0.01	0
I	SPAC4H3.16	3835627	3836036	324	3	7	0.263	0.596	193	4	6	8	10	11	16	0	7	8	12	14	19	42.0	129.63	0.07142857142857142	0.009259259259259259	0.021604938271604937	0.745	1
I	SPAC4H3.06	3837431	3838000	414	8	60	0.462	0.495	205	7	8	10	10	11	11	1	3	4	4	6	8	48.0	115.942	0.16666666666666666	0.01932367149758454	0.14492753623188406	0.07	0
I	SPAC4H3.07c	3838713	3839380	429	8	220	0.393	0.387	166	1	4	5	6	8	9	11	16	18	21	21	24	44.0	102.564	0.18181818181818185	0.018648018648018648	0.5128205128205128	0.11	0
I	SPAC4H3.08	3841581	3842441	861	18	216	0.659	0.338	291	2	8	12	15	16	19	3	5	10	17	19	19	63.0	73.171	0.2857142857142857	0.020905923344947737	0.2508710801393728	0.04	0
I	SPAC4H3.09	3843416	3844022	339	10	22	0.506	0.227	77	9	17	24	33	35	36	2	5	10	27	27	27	34.0	100.295	0.29411764705882354	0.029498525073746312	0.06489675516224189	0.075	0
I	SPAC4H3.10c	3845013	3846542	1530	6	102	0.112	0.35200000000000004	539	6	10	26	31	32	34	0	4	14	25	32	37	107.0	69.935	0.05607476635514018	0.0039215686274509795	0.06666666666666668	0.94	1
I	SPAC4H3.11c	3848133	3850484	2352	26	292	0.321	0.197	464	4	6	20	38	44	44	2	3	5	7	8	31	222.0	94.388	0.11711711711711713	0.011054421768707485	0.12414965986394558	0.335	1
I	SPAC4H3.13	3853081	3853424	267	0	0	0.0	1.0	267	4	21	31	31	54	55	4	5	11	11	12	24	28.0	104.869	0.0	0.0	0.0	0.5199404761904762	1
I	SPAC4H3.14c	3853769	3854860	1038	19	149	0.55	0.171	177	2	3	5	8	18	18	9	19	26	32	33	34	99.0	95.376	0.1919191919191919	0.018304431599229287	0.14354527938342967	0.01	0
I	SPAC1071.01c	3855780	3857792	2013	13	15	0.204	0.218	439	0	2	8	15	15	16	4	24	27	29	30	31	194.0	96.374	0.06701030927835051	0.006458022851465474	0.00745156482861401	0.985	1
I	SPAC1071.02	3858423	3861679	3057	35	96	0.391	0.111	338	4	13	14	17	17	17	5	7	9	11	12	15	329.0	107.622	0.10638297872340426	0.01144913313706248	0.031403336604514234	0.035	0
I	SPAC1071.03c	3861719	3862735	1017	20	372	0.78	0.205	208	9	12	14	15	16	16	3	8	10	11	14	15	109.0	107.178	0.1834862385321101	0.01966568338249754	0.3657817109144543	0.0	0
I	SPAC1071.04c	3863001	3863504	504	7	137	0.611	0.268	135	3	5	9	13	13	16	5	6	8	10	12	16	61.0	121.032	0.11475409836065575	0.013888888888888888	0.2718253968253968	0.115	0
I	SPAC1071.05	3864523	3865542	1020	17	548	0.784	0.281	287	13	20	21	22	22	22	2	4	4	18	23	25	101.0	99.02	0.16831683168316833	0.016666666666666666	0.5372549019607843	0.015	0
I	SPAC1071.06	3866588	3868159	1572	14	23	0.338	0.273	429	13	17	18	18	21	25	2	6	9	11	13	17	157.0	99.873	0.08917197452229299	0.008905852417302799	0.014631043256997456	0.76	1
I	SPAC1071.07c	3868496	3868960	465	10	54	0.8220000000000001	0.28600000000000003	133	3	7	11	13	13	13	1	3	6	10	13	13	29.0	62.36600000000001	0.3448275862068966	0.021505376344086027	0.11612903225806452	0.025	0
I	SPAC1071.09c	3870660	3871508	849	15	76	0.475	0.339	288	0	0	4	7	11	13	5	22	24	25	25	26	78.0	91.873	0.19230769230769232	0.0176678445229682	0.0895170789163722	0.025	0
I	SPAC1071.08	3869145	3869571	333	9	37	0.747	0.255	85	2	3	6	9	13	13	4	7	10	11	11	12	19.0	57.057	0.4736842105263158	0.027027027027027032	0.1111111111111111	0.01	0
I	SPAC1071.10c	3871920	3874679	2760	12	34	0.104	0.338	933	3	6	11	12	12	13	2	2	2	2	2	4	210.0	76.087	0.057142857142857134	0.004347826086956522	0.012318840579710146	0.945	1
I	SPAC1071.13	3881345	3881662	318	24	274	1.884	0.14800000000000002	47	10	16	23	28	56	60	2	5	10	10	11	17	34.0	106.918	0.7058823529411765	0.07547169811320754	0.8616352201257862	0.0	0
I	SPAC1071.11	3882527	3883261	735	15	71	0.475	0.261	192	4	12	14	21	31	38	1	1	1	11	12	12	61.0	82.993	0.2459016393442623	0.020408163265306117	0.09659863945578233	0.02	0
I	SPAC1071.12c	3883621	3884091	471	23	890	1.125	0.204	96	2	3	6	10	11	17	1	8	13	16	19	20	53.0	112.527	0.4339622641509434	0.04883227176220807	1.8895966029723992	0.0	0
I	SPAC926.02	3884544	3886031	1332	27	354	0.41	0.153	204	0	10	11	16	19	23	0	8	11	13	15	17	144.0	108.108	0.1875	0.020270270270270268	0.26576576576576577	0.01	0
I	SPAC926.10	3886097	3886270	174	8	79	1.017	0.328	57	0	3	5	6	7	7	5	6	10	14	16	19	14.0	80.46	0.5714285714285714	0.045977011494252866	0.4540229885057471	0.01	0
I	SPAC926.03	3887570	3888124	555	10	454	0.438	0.28600000000000003	159	2	8	15	19	23	26	1	11	22	27	28	28	39.0	70.27	0.2564102564102564	0.018018018018018014	0.818018018018018	0.13	0
I	SPAC926.04c	3888774	3890888	2115	8	171	0.091	0.7120000000000001	1506	2	9	21	22	24	31	0	3	15	32	52	53	189.0	89.36200000000002	0.042328042328042326	0.0037825059101654853	0.08085106382978724	0.98	1
I	SPAC926.05c	3892300	3892758	420	10	64	0.8190000000000001	0.236	99	3	5	26	37	53	53	22	24	28	29	32	34	35.0	83.333	0.2857142857142857	0.023809523809523808	0.1523809523809524	0.0	0
I	SPAC926.06c	3893322	3895187	1866	29	547	0.634	0.14800000000000002	276	2	3	6	8	10	10	4	5	5	7	10	16	183.0	98.071	0.15846994535519127	0.015541264737406215	0.29314040728831725	0.01	0
I	SPAC926.07c	3896632	3897128	258	5	96	0.471	0.453	117	5	6	9	9	9	10	1	5	7	9	13	13	21.0	81.395	0.2380952380952381	0.01937984496124031	0.372093023255814	0.05	0
I	SPAC926.08c	3898584	3899687	954	3	3	0.119	0.623	594	2	2	3	5	5	7	2	7	17	22	23	23	93.0	97.484	0.03225806451612903	0.0031446540880503146	0.0031446540880503146	1.0	1
I	SPAC926.09c	3900367	3906588	6222	14	17	0.083	0.267	1659	6	16	27	30	31	31	0	1	1	17	18	18	540.0	86.789	0.025925925925925925	0.0022500803600128574	0.00273224043715847	0.99	1
I	SPAC323.01c	3907586	3908795	1161	14	22	0.667	0.289	336	2	10	26	26	26	26	5	12	18	20	20	21	115.0	99.053	0.1217391304347826	0.012058570198105082	0.018949181739879414	0.26	0
I	SPAC323.02c	3909389	3910371	744	2	2	0.105	0.922	686	0	3	6	6	7	7	3	15	16	16	16	16	69.0	92.742	0.028985507246376805	0.0026881720430107533	0.0026881720430107533	1.0	1
I	SPAC323.03c	3910740	3912604	1728	15	102	0.377	0.329	569	0	6	8	8	8	11	4	4	5	8	9	13	187.0	108.218	0.08021390374331551	0.008680555555555556	0.059027777777777776	0.46	1
I	SPAC323.04	3912773	3914524	1464	31	1022	0.759	0.121	177	1	5	6	6	8	9	6	7	13	15	19	20	128.0	87.432	0.2421875	0.02117486338797814	0.6980874316939891	0.0	0
I	SPAC323.05c	3914605	3915471	696	14	120	0.619	0.279	194	5	6	8	10	11	16	7	8	10	11	12	12	74.0	106.322	0.1891891891891892	0.020114942528735632	0.1724137931034483	0.005	0
I	SPAC323.06c	3915615	3917531	1554	11	16	0.198	0.448	696	6	9	9	10	15	18	16	20	27	29	30	32	148.0	95.238	0.07432432432432433	0.00707850707850708	0.010296010296010296	0.945	1
I	SPAC323.07c	3918201	3919864	1602	31	403	0.655	0.118	189	0	2	10	26	27	27	2	13	14	24	24	26	135.0	84.27	0.22962962962962966	0.019350811485642945	0.2515605493133583	0.0	0
I	SPAC323.08	3921076	3921711	636	9	33	0.439	0.44	280	20	24	38	41	53	54	2	12	17	18	18	22	59.0	92.767	0.15254237288135594	0.014150943396226415	0.051886792452830184	0.33	0
I	SPAC2F3.01	3922354	3923313	960	15	459	0.494	0.203	195	0	5	9	9	9	24	3	6	12	12	14	15	77.0	80.208	0.1948051948051948	0.015625	0.478125	0.02	0
I	SPAC2F3.17c	3923693	3924079	228	0	0	0.0	1.0	228	8	14	19	20	22	27	14	17	22	23	23	32	21.0	92.105	0.0	0.0	0.0	0.9804404761904764	1
I	SPAC2F3.02	3924753	3925331	579	5	6	0.236	0.449	260	4	22	25	33	39	39	3	6	9	13	13	13	55.0	94.991	0.09090909090909093	0.008635578583765112	0.010362694300518135	0.765	1
I	SPAC2F3.03c	3925983	3927260	1278	16	21	0.333	0.491	627	3	16	24	26	29	36	8	10	17	20	21	22	115.0	89.984	0.1391304347826087	0.012519561815336464	0.01643192488262911	0.41	1
I	SPAC2F3.04c	3927781	3928317	453	7	20	0.349	0.302	137	2	7	9	10	10	14	19	23	27	30	34	43	44.0	97.13	0.1590909090909091	0.015452538631346581	0.044150110375275935	0.115	0
I	SPAC2F3.05c	3928809	3929636	828	31	880	0.967	0.112	93	2	5	12	13	15	20	2	2	20	28	32	35	74.0	89.37200000000001	0.4189189189189189	0.03743961352657005	1.0628019323671498	0.0	0
I	SPAC2F3.06c	3931214	3934068	2733	21	260	0.187	0.395	1080	1	9	15	16	19	21	24	31	38	47	50	52	248.0	90.743	0.0846774193548387	0.0076838638858397375	0.0951335528723015	0.765	1
I	SPAC2F3.08	3936053	3937780	1662	44	1654	0.7759999999999999	0.201	334	1	1	3	7	30	48	1	1	5	8	12	21	142.0	85.439	0.30985915492957744	0.026474127557160047	0.9951865222623344	0.0	0
I	SPAC2F3.07c	3935528	3935833	306	4	235	0.39	0.441	135	5	11	13	21	38	38	0	0	2	3	7	7	36.0	117.647	0.1111111111111111	0.013071895424836602	0.7679738562091504	0.36	1
I	SPAC2F3.09	3940263	3941939	1677	21	24	0.405	0.162	272	0	3	13	19	21	29	1	5	12	14	28	28	142.0	84.675	0.14788732394366194	0.012522361359570662	0.014311270125223612	0.38	1
I	SPAC2F3.18c	3942299	3942802	258	11	181	0.725	0.4920000000000001	127	4	7	8	11	11	12	6	28	35	35	35	35	18.0	69.767	0.6111111111111112	0.04263565891472868	0.7015503875968992	0.225	0
I	SPAC2F3.10	3943194	3946043	2850	12	17	0.125	0.335	955	8	11	16	22	25	28	0	1	3	8	15	18	277.0	97.193	0.04332129963898917	0.0042105263157894745	0.005964912280701754	1.0	1
I	SPAC2F3.11	3946578	3947774	1155	38	852	1.154	0.21	242	11	17	22	23	24	24	2	3	5	7	8	9	114.0	98.701	0.3333333333333333	0.0329004329004329	0.7376623376623377	0.0	0
I	SPAC2F3.13c	3949057	3950178	1047	22	2456	0.649	0.246	258	2	3	8	10	14	14	8	20	25	27	27	32	109.0	104.107	0.2018348623853211	0.02101241642788921	2.3457497612225406	0.005	0
I	SPAC2F3.12c	3947930	3948946	840	16	924	0.545	0.16	134	1	5	8	8	10	11	2	3	4	4	4	10	93.0	110.714	0.1720430107526882	0.01904761904761905	1.1	0.015	0
I	SPAC2F3.14c	3950520	3951515	996	5	5	0.175	0.522	520	4	12	14	20	20	21	1	7	7	16	18	22	87.0	87.34899999999998	0.057471264367816084	0.0050200803212851405	0.0050200803212851405	0.825	1
I	SPAC2F3.15	3954471	3956415	1782	33	204	0.606	0.118	210	0	1	2	15	18	19	1	3	9	25	25	26	137.0	76.88	0.24087591240875916	0.018518518518518517	0.11447811447811447	0.025	0
I	SPAC2F3.16	3957143	3958606	1278	40	1991	0.945	0.17800000000000002	228	16	35	39	40	46	46	1	5	10	25	42	42	128.0	100.156	0.3125	0.031298904538341166	1.5579029733959309	0.0	0
I	SPAC11G7.01	3959898	3961508	1611	13	226	0.248	0.2	322	3	12	17	31	35	38	1	2	4	5	14	25	87.0	54.004	0.14942528735632185	0.008069522036002483	0.14028553693358162	0.52	1
I	SPAC11G7.02	3963323	3965870	2304	5	7	0.065	0.585	1348	1	1	13	14	14	17	3	13	31	44	47	48	204.0	88.542	0.024509803921568627	0.002170138888888889	0.0030381944444444445	1.0	1
I	SPAC11G7.03	3966835	3967905	1071	13	22	0.411	0.28300000000000003	303	12	23	34	45	46	46	1	9	12	20	24	28	94.0	87.76799999999999	0.13829787234042554	0.012138188608776844	0.02054154995331466	0.04	0
I	SPAC11G7.04	3969009	3969395	387	1	1	0.096	0.77	298	4	13	18	22	24	25	2	7	14	15	15	16	22.0	56.848	0.045454545454545456	0.002583979328165375	0.002583979328165375	0.975	1
I	SPAC11G7.05c	3969833	3970789	957	22	419	1.047	0.214	205	4	9	13	13	23	25	5	6	9	14	18	20	78.0	81.505	0.28205128205128205	0.02298850574712644	0.4378265412748171	0.0	0
I	SPAC11G7.06c	3971942	3973234	1293	22	858	0.631	0.22	284	3	5	5	19	20	20	1	3	4	6	15	15	151.0	116.783	0.1456953642384106	0.017014694508894045	0.6635730858468677	0.09	0
I	SPAPB18E9.01	3974310	3976079	1353	15	380	0.33	0.239	324	7	7	11	11	13	13	5	7	12	14	21	23	148.0	109.387	0.10135135135135136	0.011086474501108648	0.28085735402808576	0.46	1
I	SPAPB18E9.02c	3976370	3980689	3957	71	3029	0.513	0.124	489	2	4	10	12	12	12	1	12	16	19	23	30	365.0	92.242	0.19452054794520549	0.017942886024766236	0.765478898155168	0.0	0
I	SPAPB18E9.04c	3982702	3985104	2403	25	1341	0.231	0.524	1260	4	5	7	7	12	14	1	4	4	5	9	26	101.0	42.03100000000001	0.2475247524752475	0.01040366208905535	0.5580524344569289	0.625	1
I	SPAPB18E9.05c	3986648	3986920	273	23	459	1.844	0.231	63	14	42	49	53	56	59	13	17	19	27	34	36	25.0	91.575	0.92	0.08424908424908427	1.6813186813186811	0.0	0
I	SPAPB15E9.01c	3987239	3990349	3111	99	2337	0.7759999999999999	0.221	686	2	6	18	34	44	46	4	4	9	12	25	48	136.0	43.716	0.7279411764705882	0.03182256509161042	0.7512054001928641	0.005	0
I	SPAPB15E9.02c	3991878	3992444	567	92	13123	4.2360000000000015	0.196	111	5	7	26	31	32	35	13	22	28	31	47	50	35.0	61.728	2.628571428571429	0.16225749559082892	23.144620811287478	0.0	0
I	SPAPB15E9.06	3994002	3994271	270	30	1919	2.665	0.274	74	3	10	16	44	68	81	14	18	24	27	29	45	24.0	88.889	1.25	0.1111111111111111	7.107407407407408	0.0	0
I	SPAPB15E9.03c	3996423	4000424	4002	0	0	0.0	1.0	4002	0	0	2	11	12	12	0	0	0	19	23	26	442.0	110.445	0.0	0.0	0.0	0.9975	1
I	SPAC27E2.01	4001886	4003514	1476	28	195	0.277	0.159	235	4	8	9	15	15	15	0	5	6	10	21	22	149.0	100.949	0.18791946308724836	0.018970189701897015	0.13211382113821138	0.06	0
I	SPAC27E2.02	4004507	4005508	843	26	479	0.493	0.155	131	3	5	9	11	12	14	5	9	16	17	18	23	77.0	91.34	0.3376623376623377	0.030842230130486363	0.5682087781731909	0.0	0
I	SPAC27E2.03c	4005850	4007028	1179	26	154	0.44	0.234	276	4	7	8	9	13	23	5	7	8	25	31	49	120.0	101.781	0.21666666666666667	0.022052586938083117	0.13061916878710772	0.055	0
I	SPAC27E2.11c	4009573	4009818	246	2	2	0.14800000000000002	0.5489999999999999	135	5	9	22	28	40	54	2	8	17	26	47	55	7.0	28.455	0.2857142857142857	0.008130081300813009	0.008130081300813009	0.685	1
I	SPAC27E2.04c	4010686	4011249	564	70	3909	2.296	0.138	78	6	7	33	53	54	57	21	31	39	58	70	85	53.0	93.972	1.320754716981132	0.12411347517730495	6.930851063829786	0.0	0
I	SPAC27E2.12	4010913	4011317	231	49	2202	2.222	0.299	69	20	23	26	50	52	55	7	18	24	44	48	74	22.0	95.238	2.227272727272727	0.21212121212121213	9.532467532467534	0.025	0
I	SPAC27E2.14	4012522	4012677	105	13	469	1.538	0.162	17	2	6	17	29	39	55	11	27	54	66	81	87	6.0	57.143	2.1666666666666665	0.1238095238095238	4.466666666666667	0.04	0
I	SPAC27E2.05	4015050	4016487	1389	3	3	0.041	0.703	976	4	13	18	21	26	27	4	8	8	9	10	11	115.0	82.79299999999998	0.026086956521739132	0.0021598272138228947	0.0021598272138228947	1.0	1
I	SPAC27E2.06c	4016578	4018197	1620	17	29	0.212	0.34	550	4	5	5	5	5	9	3	18	24	26	31	44	165.0	101.852	0.10303030303030304	0.010493827160493827	0.01790123456790124	0.71	1
I	SPAC27E2.07	4020082	4021251	1170	21	425	0.449	0.189	221	2	5	16	17	17	23	2	5	8	16	16	16	114.0	97.436	0.18421052631578946	0.017948717948717947	0.3632478632478632	0.0	0
I	SPAC27E2.08	4022492	4026493	4002	0	0	0.0	1.0	4002	0	0	0	3	6	7	0	0	0	4	5	7	442.0	110.445	0.0	0.0	0.0	0.9975	1
I	SPAC27E2.09	4027114	4034046	6933	117	4722	1.129	0.056	390	1	6	6	6	6	6	0	0	0	0	2	2	703.0	101.399	0.16642958748221906	0.016875811337083515	0.6810904370402423	0.0	0
I	SPAC27E2.10c	4034287	4035782	1029	9	24	0.452	0.247	254	2	2	3	3	7	8	4	6	9	21	23	23	93.0	90.379	0.0967741935483871	0.008746355685131196	0.023323615160349854	0.76	1
I	SPAPJ698.02c	4036723	4037586	864	8	8	0.584	0.245	212	8	10	11	13	13	13	2	8	9	11	11	11	67.0	77.546	0.11940298507462685	0.009259259259259259	0.009259259259259259	0.555	1
I	SPAPJ698.03c	4038144	4041764	3621	12	95	0.152	0.281	1017	3	6	13	13	13	17	7	9	10	11	11	11	379.0	104.667	0.0316622691292876	0.0033140016570008283	0.02623584645125656	0.99	1
I	SPAC19G12.01c	4042034	4044419	2160	11	14	0.17800000000000002	0.3670000000000001	793	0	4	4	4	4	4	1	7	11	19	20	21	230.0	106.481	0.04782608695652174	0.005092592592592593	0.006481481481481481	0.98	1
I	SPAC19G12.02c	4044900	4047498	2385	62	832	1.051	0.064	153	1	5	11	11	11	11	1	8	13	19	22	30	244.0	102.306	0.2540983606557377	0.0259958071278826	0.3488469601677149	0.0	0
I	SPAC19G12.03	4048141	4049103	963	29	1668	1.29	0.22	212	5	9	17	17	18	21	6	8	14	17	19	20	93.0	96.573	0.3118279569892473	0.030114226375908618	1.7320872274143302	0.0	0
I	SPAC19G12.04	4049619	4050194	576	19	246	1.281	0.236	136	1	6	8	11	14	20	4	9	10	16	19	30	50.0	86.806	0.38	0.03298611111111111	0.4270833333333333	0.0	0
I	SPAC19G12.05	4051128	4052003	876	30	160	1.264	0.127	111	0	1	1	2	6	7	1	1	20	24	31	50	74.0	84.475	0.40540540540540543	0.03424657534246575	0.18264840182648398	0.0	0
I	SPAC19G12.06c	4052852	4053247	396	19	163	1.742	0.182	72	1	5	8	13	20	25	4	28	40	40	41	41	27.0	68.182	0.7037037037037037	0.047979797979797977	0.4116161616161616	0.0	0
I	SPAC19G12.07c	4053810	4056017	1812	14	19	0.198	0.315	571	6	9	18	21	22	31	1	1	1	4	4	4	152.0	83.885	0.09210526315789473	0.0077262693156732905	0.010485651214128035	0.585	1
I	SPAC19G12.08	4056958	4058289	1044	9	14	0.217	0.6609999999999999	690	2	9	22	24	25	25	3	5	6	15	19	26	90.0	86.20700000000002	0.1	0.008620689655172414	0.013409961685823757	0.92	1
I	SPAC19G12.09	4060252	4061106	855	13	159	0.525	0.454	388	1	1	14	14	16	18	0	10	20	23	24	28	78.0	91.228	0.16666666666666666	0.0152046783625731	0.18596491228070172	0.02	0
I	SPAC19G12.10c	4061510	4064518	3009	42	530	0.491	0.123	370	10	14	14	14	17	31	4	9	12	23	26	31	243.0	80.758	0.1728395061728395	0.013958125623130608	0.17613825191093385	0.025	0
I	SPAC19G12.17	4066258	4066971	315	4	4	0.23	0.581	183	0	5	5	11	18	21	2	13	16	19	19	29	28.0	88.889	0.14285714285714285	0.012698412698412698	0.012698412698412698	0.65	1
I	SPAC19G12.11	4067434	4068186	753	8	15	0.422	0.299	225	2	3	4	7	7	7	2	3	15	16	17	17	62.0	82.337	0.12903225806451613	0.010624169986719787	0.0199203187250996	0.06	0
I	SPAC19G12.12	4068756	4069640	885	19	55	0.862	0.399	353	4	8	10	11	13	20	4	4	14	14	16	17	94.0	106.215	0.20212765957446807	0.02146892655367232	0.062146892655367235	0.115	0
I	SPAC19G12.13c	4069876	4070756	750	17	431	0.85	0.436	327	0	1	1	2	3	4	5	11	12	13	17	17	88.0	117.333	0.19318181818181815	0.02266666666666667	0.5746666666666667	0.285	0
I	SPAC19G12.14	4072376	4074753	2229	16	29	0.255	0.452	1008	0	0	6	7	12	17	0	6	13	15	16	19	186.0	83.445	0.08602150537634409	0.007178106774338269	0.013010318528488109	0.82	1
I	SPAC19G12.15c	4075267	4077720	2454	31	59	0.522	0.099	242	4	11	17	19	19	19	1	17	22	25	25	26	211.0	85.98200000000001	0.14691943127962084	0.01263243683781581	0.02404237978810106	0.0	0
I	SPAC19G12.16c	4078938	4080950	2013	20	620	0.393	0.5429999999999999	1094	1	1	1	4	25	26	3	12	34	40	49	54	125.0	62.096	0.16	0.009935419771485344	0.3079980129160457	0.74	1
I	SPAC23A1.02c	4081483	4082775	1293	46	969	1.455	0.155	200	1	6	15	24	27	27	0	3	3	8	10	13	123.0	95.128	0.3739837398373984	0.03557617942768755	0.7494199535962877	0.0	0
I	SPAC23A1.03	4083686	4084430	567	8	23	0.399	0.416	236	4	9	17	17	22	22	1	3	5	7	10	12	49.0	86.42	0.16326530612244894	0.014109347442680775	0.04056437389770723	0.03	0
I	SPAC23A1.04c	4085020	4087440	2364	34	692	0.447	0.07400000000000001	174	4	7	9	11	11	15	1	2	3	5	10	10	236.0	99.831	0.1440677966101695	0.014382402707275803	0.2927241962774958	0.0	0
I	SPAC23A1.05	4088871	4089176	306	1	7	0.112	0.82	251	1	10	20	24	26	28	1	3	15	19	22	26	31.0	101.307	0.03225806451612903	0.0032679738562091504	0.02287581699346405	0.965	1
I	SPAC23A1.06c	4090158	4092079	1515	50	1181	0.8759999999999999	0.11	166	0	3	7	21	21	23	19	20	26	31	31	31	160.0	105.611	0.3125	0.03300330033003299	0.7795379537953795	0.0	0
I	SPAC23A1.07	4092329	4093084	756	25	587	1.214	0.196	148	5	9	14	15	18	19	0	16	17	17	17	18	71.0	93.915	0.35211267605633795	0.03306878306878307	0.7764550264550265	0.0	0
I	SPAC23A1.08c	4093429	4093767	339	2	3	0.206	0.7879999999999999	267	0	11	13	15	22	33	4	7	7	12	15	16	29.0	85.546	0.06896551724137931	0.005899705014749263	0.008849557522123894	0.78	1
I	SPAC23A1.09	4094177	4094542	366	13	277	1.289	0.26	95	0	9	14	16	16	16	1	2	9	12	17	19	25.0	68.306	0.52	0.035519125683060114	0.7568306010928961	0.02	0
I	SPAC23A1.10	4095202	4096584	1383	28	366	0.6459999999999999	0.364	503	15	26	33	37	37	37	3	16	23	28	29	35	101.0	73.03	0.27722772277227725	0.020245842371655817	0.2646420824295011	0.22	0
I	SPAC23A1.11	4097334	4097982	594	6	6	0.274	0.29100000000000004	173	5	10	14	23	23	23	5	11	12	12	12	12	38.0	63.973	0.15789473684210525	0.010101010101010102	0.010101010101010102	0.295	0
I	SPAC23A1.12c	4098303	4100123	1770	8	9	0.133	0.247	437	1	7	8	9	14	25	6	13	13	13	14	19	165.0	93.22	0.048484848484848485	0.004519774011299435	0.005084745762711864	0.99	1
I	SPAC23A1.20	4100755	4101275	519	8	22	0.517	0.4370000000000001	227	1	9	17	17	17	20	0	7	12	15	16	17	46.0	88.632	0.17391304347826084	0.015414258188824663	0.04238921001926782	0.055	0
I	SPAC23A1.14c	4101759	4102955	1197	14	226	0.377	0.277	331	2	7	13	14	15	21	3	8	25	28	28	28	101.0	84.37799999999999	0.13861386138613865	0.011695906432748536	0.18880534670008356	0.035	0
I	SPAC23A1.15c	4103942	4104622	681	0	0	0.0	1.0	681	3	4	7	26	28	29	3	25	25	26	26	50	57.0	83.7	0.0	0.0	0.0	0.42890805028305046	1
I	SPAC23A1.16c	4105116	4105709	594	3	4	0.193	0.6940000000000001	412	0	0	23	23	23	26	9	14	21	22	22	25	58.0	97.643	0.05172413793103448	0.005050505050505051	0.006734006734006735	0.895	1
I	SPAC23A1.17	4106827	4111662	4836	103	2433	0.847	0.129	626	1	2	10	31	40	41	0	3	10	12	13	13	350.0	72.374	0.29428571428571426	0.02129859387923904	0.5031017369727047	0.0	0
I	SPAC23A1.18c	4112685	4113596	912	7	16	0.295	0.545	497	1	3	4	7	10	11	8	19	19	21	21	22	77.0	84.43	0.09090909090909093	0.0076754385964912285	0.017543859649122806	0.82	1
I	SPAC23A1.19c	4113815	4117181	3192	36	79	0.395	0.098	313	11	19	19	19	22	25	8	12	15	19	20	23	362.0	113.409	0.09944751381215468	0.011278195488721804	0.02474937343358396	0.115	0
I	SPAC26H5.02c	4117287	4118973	1515	33	1001	0.871	0.145	220	8	9	10	11	12	16	1	2	3	10	11	11	142.0	93.729	0.2323943661971831	0.02178217821782178	0.6607260726072607	0.0	0
I	SPAC26H5.03	4119899	4121638	1539	46	179	1.283	0.161	248	3	5	11	15	18	20	2	4	22	27	29	30	149.0	96.816	0.3087248322147651	0.02988953866146848	0.11630929174788825	0.0	0
I	SPAC26H5.04	4122149	4124518	2370	61	1760	1.146	0.095	225	1	18	20	25	27	36	1	4	8	10	10	13	251.0	105.907	0.24302788844621515	0.02573839662447257	0.7426160337552743	0.0	0
I	SPAC26H5.05	4125212	4128667	3456	54	235	0.508	0.113	392	2	20	24	24	26	27	0	1	4	4	4	4	320.0	92.593	0.16875	0.015625	0.06799768518518519	0.0	0
I	SPAC26H5.06	4129529	4131314	1668	11	18	0.15	0.207	345	4	4	8	10	12	16	3	5	10	12	16	18	146.0	87.53	0.07534246575342465	0.006594724220623501	0.01079136690647482	0.93	1
I	SPAC26H5.07c	4131566	4133463	1518	36	360	0.429	0.132	200	3	3	4	6	7	7	14	18	20	37	41	41	148.0	97.497	0.2432432432432433	0.023715415019762844	0.23715415019762845	0.015	0
I	SPAC26H5.08c	4134622	4135587	966	20	144	0.464	0.197	190	2	5	9	12	15	16	1	6	21	28	28	32	66.0	68.32300000000001	0.30303030303030304	0.020703933747412008	0.14906832298136646	0.055	0
I	SPAC26H5.09c	4137573	4138682	1110	30	1690	0.611	0.112	124	1	11	29	42	50	76	1	2	7	20	33	41	74.0	66.667	0.40540540540540543	0.027027027027027032	1.5225225225225223	0.0	0
I	SPAC26H5.10c	4141740	4142213	474	32	932	1.5759999999999998	0.08199999999999999	39	2	4	14	36	39	53	2	16	23	26	27	31	35.0	73.84	0.9142857142857144	0.06751054852320675	1.9662447257383968	0.0	0
I	SPAC26H5.11	4144166	4147113	2898	52	230	0.355	0.114	330	2	12	17	19	26	28	4	7	9	10	11	13	272.0	93.858	0.19117647058823528	0.017943409247757072	0.07936507936507936	0.0	0
I	SPAC26H5.12	4147739	4151203	3465	41	76	0.26	0.18	622	8	13	15	16	17	18	2	9	9	10	10	11	334.0	96.392	0.12275449101796408	0.011832611832611832	0.02193362193362193	0.275	0
I	SPAC26H5.13c	4151695	4152494	711	9	197	0.341	0.343	244	1	2	10	12	15	15	0	1	2	16	21	27	62.0	87.20100000000002	0.14516129032258066	0.012658227848101266	0.2770745428973277	0.65	1
I	SPAC25B8.01	4155473	4155973	501	8	1392	0.621	0.463	232	10	16	23	30	44	45	5	7	14	14	14	15	45.0	89.82	0.17777777777777778	0.015968063872255488	2.7784431137724552	0.425	1
I	SPAC25B8.02	4156539	4157342	804	8	10	0.38	0.345	277	6	11	17	21	22	32	3	5	18	19	20	22	74.0	92.04	0.10810810810810813	0.009950248756218905	0.01243781094527363	0.78	1
I	SPAC25B8.03	4158828	4160378	1551	28	42	0.6559999999999999	0.133	207	2	6	6	7	23	23	5	6	7	9	11	11	128.0	82.527	0.21875	0.018052869116698903	0.02707930367504836	0.0	0
I	SPAC25B8.04c	4160852	4161988	1137	17	31	0.49	0.198	225	4	6	7	8	8	9	0	4	7	8	9	9	110.0	96.746	0.15454545454545454	0.014951627088830253	0.02726473175021988	0.01	0
I	SPAC25B8.05	4162800	4164152	1353	11	47	0.251	0.368	498	4	6	6	9	10	12	3	4	5	7	7	10	137.0	101.256	0.08029197080291971	0.008130081300813009	0.03473762010347376	0.79	1
I	SPAC25B8.06c	4164278	4165774	1440	18	61	0.403	0.173	249	3	3	3	5	5	10	1	6	12	13	14	14	151.0	104.861	0.11920529801324505	0.0125	0.04236111111111111	0.12	0
I	SPAC25B8.07c	4167311	4167652	342	13	930	1.403	0.269	92	3	4	4	6	9	11	2	7	8	9	10	12	29.0	84.795	0.4482758620689655	0.038011695906432746	2.719298245614035	0.04	0
I	SPAC25B8.20	4166830	4167156	219	5	7	0.5529999999999999	0.329	72	2	3	3	4	4	5	3	3	8	13	35	36	18.0	82.19200000000002	0.2777777777777778	0.0228310502283105	0.0319634703196347	0.24	0
I	SPAC25B8.08	4168212	4169984	1773	38	762	0.619	0.122	216	11	12	18	25	26	28	3	6	13	17	20	26	180.0	101.523	0.2111111111111111	0.02143260011280316	0.4297800338409475	0.0	0
I	SPAC25B8.09	4170714	4171469	756	28	339	1.048	0.104	79	4	9	15	18	18	19	6	8	11	12	16	19	73.0	96.561	0.3835616438356164	0.037037037037037035	0.4484126984126984	0.0	0
I	SPAC25B8.10	4172176	4172946	771	12	52	0.396	0.173	133	0	7	10	16	18	22	2	3	6	16	18	19	76.0	98.573	0.15789473684210525	0.01556420233463035	0.06744487678339818	0.025	0
I	SPAC25B8.11	4174059	4176069	1965	45	730	0.4970000000000001	0.11	216	3	7	9	13	16	20	3	13	19	45	47	47	175.0	89.059	0.2571428571428571	0.022900763358778626	0.37150127226463103	0.0	0
I	SPAC25B8.12c	4177021	4177932	912	16	20	0.385	0.297	271	6	11	29	32	32	36	1	6	18	24	30	36	86.0	94.298	0.18604651162790695	0.017543859649122806	0.02192982456140351	0.11	0
I	SPAC25B8.13c	4180541	4181734	1194	55	914	1.085	0.091	109	2	2	9	25	32	38	2	4	14	21	24	31	103.0	86.265	0.5339805825242718	0.04606365159128978	0.7654941373534339	0.0	0
I	SPAC25B8.14	4185523	4186434	912	2	3	0.047	0.6709999999999999	612	0	6	14	14	14	14	2	2	2	3	7	7	85.0	93.202	0.023529411764705882	0.0021929824561403508	0.003289473684210526	1.0	1
I	SPAC25B8.15c	4186512	4187225	714	7	94	0.206	0.366	261	2	2	3	3	4	4	7	7	10	10	10	10	66.0	92.437	0.10606060606060606	0.00980392156862745	0.13165266106442575	0.265	0
I	SPAC25B8.16	4187547	4189643	2097	6	17	0.06	0.713	1495	4	4	4	5	7	7	3	4	15	22	23	28	204.0	97.282	0.029411764705882356	0.002861230329041488	0.008106819265617548	1.0	1
I	SPAC25B8.17	4190353	4191240	888	32	1247	0.982	0.134	119	4	14	25	28	29	29	6	28	28	32	33	34	79.0	88.964	0.4050632911392405	0.036036036036036036	1.404279279279279	0.0	0
I	SPAC25B8.18	4191613	4191978	366	7	66	0.529	0.361	132	1	5	8	10	14	16	9	10	12	14	15	15	39.0	106.557	0.1794871794871795	0.01912568306010929	0.18032786885245905	0.045	0
I	SPAC25B8.19c	4192642	4194210	1569	15	51	0.279	0.16899999999999998	265	1	5	6	10	10	14	1	3	5	6	19	29	121.0	77.119	0.12396694214876032	0.009560229445506692	0.03250478011472276	0.085	0
I	SPAC683.03	4195642	4195959	318	25	547	2.9560000000000004	0.17	54	7	10	18	19	20	22	4	19	28	39	47	48	29.0	91.195	0.8620689655172413	0.07861635220125786	1.720125786163522	0.005	0
I	SPAC683.02c	4197659	4198315	657	7	36	0.362	0.636	418	6	7	8	16	27	42	1	5	6	11	12	19	55.0	83.714	0.12727272727272726	0.0106544901065449	0.0547945205479452	0.645	1
I	SPAC694.02	4200185	4205338	5154	88	537	0.5760000000000001	0.085	439	19	23	30	32	37	40	3	3	15	18	23	24	485.0	94.102	0.18144329896907216	0.017074117190531625	0.10419091967403958	0.01	0
I	SPAC694.03	4205765	4206580	750	18	157	0.921	0.21600000000000005	162	12	12	15	21	21	22	5	7	8	9	12	15	79.0	105.333	0.2278481012658228	0.024	0.20933333333333332	0.03	0
I	SPAC694.04c	4206795	4208112	975	8	31	0.279	0.29100000000000004	284	3	9	14	15	19	22	6	20	24	25	26	28	95.0	97.436	0.08421052631578947	0.008205128205128205	0.0317948717948718	0.335	1
I	SPAC694.05c	4208475	4208847	270	8	141	1.153	0.333	90	5	16	18	24	24	25	9	17	19	19	19	20	16.0	59.25899999999999	0.5	0.02962962962962963	0.5222222222222223	0.025	0
I	SPAC694.06c	4209284	4212343	3060	38	652	0.598	0.324	991	4	5	11	14	27	28	5	11	14	14	14	14	302.0	98.693	0.12582781456953646	0.01241830065359477	0.2130718954248366	0.02	0
I	SPAC1F7.01c	4212706	4216803	4098	13	22	0.118	0.21	861	4	8	12	13	13	13	2	4	12	12	12	12	429.0	104.685	0.030303030303030307	0.00317227916056613	0.005368472425573451	1.0	1
I	SPAC1F7.02c	4217418	4219154	1737	4	6	0.101	0.8109999999999999	1409	0	2	18	18	18	19	6	12	16	19	19	19	162.0	93.264	0.02469135802469136	0.002302820955670697	0.0034542314335060447	0.995	1
I	SPAC1F7.03	4220001	4222133	2133	28	684	0.625	0.317	677	1	4	23	25	25	25	4	5	12	22	27	36	185.0	86.73200000000001	0.15135135135135136	0.013127051101734646	0.3206751054852321	0.075	0
I	SPAC1F7.14c	4222648	4222893	246	13	79	2.4930000000000003	0.268	66	1	8	11	18	18	18	1	2	5	6	20	20	27.0	109.756	0.4814814814814815	0.05284552845528456	0.32113821138211385	0.005	0
I	SPAC1F7.04	4224180	4225119	609	3	5	0.129	0.342	208	0	8	17	19	23	26	2	6	10	19	25	25	56.0	91.954	0.05357142857142857	0.0049261083743842365	0.008210180623973728	0.865	1
I	SPAC1F7.05	4226982	4229733	2436	9	10	0.101	0.239	581	3	6	7	10	20	25	1	5	12	12	14	14	230.0	94.417	0.0391304347826087	0.003694581280788177	0.004105090311986864	1.0	1
I	SPAC1F7.06	4230850	4231605	756	28	583	1.249	0.247	187	2	4	10	14	15	16	1	2	2	8	13	19	66.0	87.302	0.42424242424242425	0.037037037037037035	0.7711640211640212	0.0	0
I	SPAC1F7.07c	4233303	4234496	1194	9	2442	0.234	0.637	761	1	7	20	25	30	31	0	5	12	36	37	39	86.0	72.027	0.10465116279069768	0.007537688442211055	2.0452261306532664	0.755	1
I	SPAC1F7.08	4235639	4237507	1869	14	31	0.239	0.463	866	0	1	3	19	21	21	1	7	14	15	21	28	137.0	73.301	0.1021897810218978	0.00749063670411985	0.016586409844836808	0.73	1
I	SPAC1F7.09c	4242016	4243044	1029	37	355	1.054	0.117	120	2	4	11	13	14	18	1	3	5	6	9	12	81.0	78.717	0.4567901234567901	0.035957240038872684	0.34499514091350825	0.0	0
I	SPAC1F7.10	4243969	4244685	717	42	785	1.7280000000000002	0.095	68	0	1	3	4	6	10	5	11	14	15	15	18	48.0	66.946	0.875	0.058577405857740586	1.094839609483961	0.0	0
I	SPAC1F7.11c	4245302	4247797	2349	29	523	0.321	0.265	622	2	2	5	13	19	21	13	14	25	27	50	50	200.0	85.14299999999999	0.145	0.012345679012345678	0.22264793529161345	0.24	0
I	SPAC1F7.12	4249066	4250088	1023	30	2524	0.856	0.14400000000000002	147	1	7	11	20	25	26	2	11	13	14	16	35	80.0	78.20100000000002	0.375	0.029325513196480937	2.4672531769305963	0.0	0
I	SPAC1F7.13c	4250657	4251418	762	10	12	0.421	0.197	150	11	24	27	32	32	35	4	6	14	16	20	22	55.0	72.178	0.18181818181818185	0.013123359580052492	0.015748031496062992	0.365	1
I	SPAC21E11.03c	4252403	4252918	516	7	143	0.452	0.452	233	1	4	6	13	15	16	2	2	4	19	21	26	39.0	75.581	0.1794871794871795	0.013565891472868215	0.2771317829457364	0.07	0
I	SPAC21E11.04	4254860	4255489	630	25	805	1.4169999999999998	0.19	120	8	10	12	18	18	23	1	4	4	4	6	7	52.0	82.54	0.4807692307692308	0.03968253968253968	1.2777777777777777	0.0	0
I	SPAC21E11.05c	4255729	4257484	1551	28	544	0.513	0.225	349	0	4	4	11	12	17	1	22	22	22	22	22	133.0	85.751	0.21052631578947367	0.018052869116698903	0.35074145712443583	0.03	0
I	SPAC21E11.06	4257736	4259139	1404	6	9	0.125	0.434	610	18	25	31	32	32	32	3	3	4	6	6	7	121.0	86.182	0.04958677685950413	0.004273504273504274	0.00641025641025641	0.995	1
I	SPAC21E11.07	4260101	4261133	978	8	14	0.261	0.255	249	3	11	14	15	15	15	0	6	15	17	17	17	95.0	97.137	0.08421052631578947	0.0081799591002045	0.014314928425357872	0.78	1
I	SPAC21E11.08	4261888	4263699	1812	7	28	0.139	0.728	1320	4	7	20	26	26	28	2	6	10	11	12	18	161.0	88.852	0.043478260869565216	0.0038631346578366452	0.015452538631346581	0.99	1
I	SPAC2C4.03c	4264024	4264549	348	2	2	0.146	0.943	328	7	10	13	13	13	13	3	5	8	16	21	21	34.0	97.701	0.05882352941176471	0.005747126436781609	0.005747126436781609	0.925	1
I	SPAC2C4.04c	4265722	4266099	378	5	7	0.526	0.27	102	4	10	14	22	23	23	3	4	13	19	25	26	32.0	84.656	0.15625	0.013227513227513229	0.018518518518518517	0.3	0
I	SPAC2C4.05	4267113	4267604	405	9	17	0.705	0.262	106	10	18	23	30	30	37	1	3	6	7	10	12	34.0	83.95100000000002	0.2647058823529412	0.022222222222222227	0.04197530864197531	0.17	0
I	SPAC2C4.06c	4269367	4270871	1383	14	214	0.35100000000000003	0.278	384	0	3	16	18	22	24	17	20	24	26	27	30	131.0	94.722	0.1068702290076336	0.010122921185827909	0.1547360809833695	0.19	0
I	SPAC2C4.07c	4271297	4274080	2784	50	1681	0.723	0.086	240	4	6	22	22	22	23	3	9	10	11	15	17	293.0	105.244	0.17064846416382254	0.017959770114942528	0.6038074712643678	0.0	0
I	SPAC2C4.08	4275171	4275902	732	15	149	0.805	0.342	250	7	12	14	14	17	18	3	6	10	14	20	20	73.0	99.727	0.2054794520547945	0.020491803278688527	0.203551912568306	0.02	0
I	SPAC2C4.09	4276024	4276786	651	16	187	0.8440000000000001	0.243	158	5	10	12	14	14	15	2	8	13	13	16	17	59.0	90.63	0.2711864406779661	0.024577572964669742	0.2872503840245776	0.005	0
I	SPAC2C4.10c	4277153	4277774	501	7	23	0.447	0.369	185	6	6	9	10	11	11	3	9	11	16	18	18	56.0	111.776	0.125	0.01397205588822355	0.04590818363273453	0.095	0
I	SPAC2C4.11c	4278729	4279505	726	6	11	0.299	0.62	450	3	5	10	13	13	18	2	7	7	7	8	10	63.0	86.777	0.09523809523809523	0.008264462809917356	0.015151515151515154	0.9	1
I	SPAC2C4.12c	4279873	4280970	1098	7	12	0.241	0.317	348	0	6	9	10	12	13	1	3	5	7	8	8	111.0	101.093	0.06306306306306306	0.006375227686703097	0.01092896174863388	0.96	1
I	SPAC2C4.13	4281493	4282092	600	8	10	0.495	0.222	133	12	14	15	15	15	15	1	1	1	3	7	8	60.0	100.0	0.13333333333333333	0.013333333333333334	0.016666666666666666	0.305	0
I	SPAC2C4.14c	4283515	4284453	939	10	19	0.37	0.48	451	1	4	9	11	11	14	5	20	21	23	24	24	92.0	97.977	0.10869565217391304	0.010649627263045794	0.02023429179978701	0.175	0
I	SPAC2C4.15c	4284918	4286201	1284	16	616	0.402	0.298	382	0	5	24	27	27	30	5	5	12	23	26	38	102.0	79.439	0.1568627450980392	0.012461059190031152	0.4797507788161994	0.04	0
I	SPAC2C4.16c	4286813	4287415	603	26	128	1.495	0.14400000000000002	87	3	13	18	18	18	19	3	8	20	35	40	42	43.0	71.31	0.6046511627906976	0.04311774461028192	0.21227197346600327	0.0	0
I	SPAC2C4.17c	4288401	4290923	2523	66	1755	0.894	0.116	293	2	14	30	42	44	55	0	1	3	5	9	14	241.0	95.521	0.2738589211618257	0.026159334126040427	0.6956004756242569	0.0	0
I	SPAC25G10.01	4295376	4296269	894	9	76	0.294	0.416	372	0	2	14	26	40	41	0	2	3	3	4	10	76.0	85.01100000000002	0.11842105263157895	0.010067114093959731	0.08501118568232663	0.33	0
I	SPAC25G10.02	4297129	4297905	777	22	195	0.888	0.184	143	1	2	7	13	13	17	1	4	6	6	8	8	79.0	101.673	0.27848101265822783	0.02831402831402832	0.25096525096525096	0.005	0
I	SPAC25G10.03	4300066	4301058	993	21	908	0.75	0.28300000000000003	281	2	3	11	12	13	13	2	5	7	9	15	16	92.0	92.649	0.22826086956521735	0.02114803625377644	0.9144008056394765	0.025	0
I	SPAC25G10.04c	4301402	4303777	2376	50	571	0.8	0.101	241	2	10	17	20	21	26	1	21	22	26	28	29	253.0	106.481	0.1976284584980237	0.021043771043771045	0.2403198653198653	0.0	0
I	SPAC25G10.05c	4304689	4305780	933	21	46	0.94	0.134	125	2	5	10	11	11	13	25	31	31	37	37	37	77.0	82.529	0.2727272727272727	0.022508038585209004	0.04930332261521972	0.0	0
I	SPAC25G10.06	4305971	4306326	207	6	11	0.885	0.266	55	7	32	34	36	37	41	3	9	12	12	12	14	13.0	62.802	0.4615384615384616	0.028985507246376805	0.05314009661835749	0.06	0
I	SPAC25G10.07c	4306719	4309976	3258	11	19	0.155	0.473	1540	4	9	11	11	13	14	4	6	10	13	13	13	311.0	95.457	0.03536977491961415	0.003376304481276857	0.005831798649478207	0.995	1
I	SPAC25G10.08	4310579	4312756	2178	10	13	0.222	0.501	1091	8	9	14	16	16	16	4	11	12	12	12	12	184.0	84.48100000000002	0.05434782608695652	0.004591368227731864	0.005968778696051422	0.965	1
I	SPAC25G10.09c	4313221	4318605	5385	27	1391	0.201	0.381	2054	3	6	15	16	17	17	5	22	25	33	34	34	361.0	67.038	0.07479224376731301	0.005013927576601671	0.2583101207056639	0.815	1
I	SPAC27F1.02c	4319660	4320204	486	1	2	0.08900000000000001	0.84	408	1	2	7	7	9	10	23	37	40	44	44	45	39.0	80.247	0.02564102564102564	0.00205761316872428	0.00411522633744856	1.0	1
I	SPAC27F1.03c	4320807	4321475	669	10	142	0.715	0.436	292	2	6	10	10	10	17	5	6	8	9	11	11	69.0	103.139	0.14492753623188406	0.014947683109118088	0.2122571001494768	0.02	0
I	SPAC27F1.04c	4321882	4323207	1326	8	10	0.26	0.193	256	2	3	8	8	10	30	0	1	3	6	7	8	132.0	99.548	0.060606060606060615	0.006033182503770739	0.007541478129713423	0.935	1
I	SPAC27F1.05c	4323652	4325106	1455	33	483	1.062	0.117	170	2	3	3	3	4	5	6	14	21	29	30	40	114.0	78.351	0.2894736842105263	0.02268041237113402	0.3319587628865979	0.0	0
I	SPAC27F1.10	4326488	4326793	306	12	386	1.791	0.444	136	4	16	17	19	29	31	2	3	15	24	25	27	24.0	78.431	0.5	0.0392156862745098	1.261437908496732	0.26	0
I	SPAC27F1.06c	4327283	4328371	1089	22	453	0.863	0.196	213	1	13	14	20	21	28	4	13	16	18	18	18	80.0	73.462	0.275	0.020202020202020204	0.4159779614325069	0.0	0
I	SPAC27F1.07	4329104	4330456	1353	4	32	0.12	0.527	713	1	14	16	21	22	25	1	2	10	15	19	22	127.0	93.865	0.031496062992125984	0.0029563932002956393	0.023651145602365115	1.0	1
I	SPAC27F1.08	4331339	4332904	1566	37	916	1.064	0.112	176	0	2	11	13	14	15	3	10	12	13	13	13	147.0	93.87	0.25170068027210885	0.02362707535121328	0.5849297573435505	0.0	0
I	SPAC27F1.09c	4333170	4336787	3501	16	43	0.163	0.228	798	4	9	10	13	16	19	10	11	12	15	15	15	322.0	91.974	0.049689440993788817	0.004570122822050843	0.01228220508426164	1.0	1
I	SPAC23D3.01	4337248	4338471	1224	25	380	0.984	0.136	167	2	9	13	13	13	13	9	26	31	32	32	34	111.0	90.686	0.22522522522522526	0.02042483660130719	0.3104575163398693	0.0	0
I	SPAC23D3.02	4338742	4339816	1023	6	7	0.282	0.523	535	17	26	32	35	36	38	2	2	5	6	8	10	86.0	84.066	0.06976744186046513	0.0058651026392961885	0.006842619745845552	0.9	1
I	SPAC23D3.03c	4340146	4341564	1419	28	435	1.002	0.101	143	1	3	5	5	5	16	3	6	9	9	11	14	131.0	92.319	0.2137404580152672	0.01973220577871741	0.306553911205074	0.0	0
I	SPAC23D3.04c	4342487	4343608	1122	28	477	1.3530000000000002	0.14300000000000002	160	4	4	12	12	14	16	3	4	6	9	9	12	99.0	88.235	0.2828282828282828	0.024955436720142603	0.42513368983957217	0.0	0
I	SPAC23D3.06c	4346602	4350620	3978	26	33	0.232	0.145	576	1	4	13	17	22	24	2	7	20	20	20	23	392.0	98.542	0.0663265306122449	0.006535947712418301	0.008295625942684766	0.94	1
I	SPAC23D3.07	4351018	4351934	804	1	1	0.035	0.515	414	13	24	26	28	29	29	3	4	12	13	13	13	77.0	95.771	0.012987012987012988	0.0012437810945273634	0.0012437810945273634	1.0	1
I	SPAC23D3.09	4353826	4355176	1275	6	6	0.118	0.401	511	1	2	2	4	5	14	6	14	17	18	21	22	120.0	94.118	0.05	0.004705882352941176	0.004705882352941176	0.905	1
I	SPAC23D3.08	4352514	4353577	1014	11	79	0.299	0.209	212	15	16	19	19	19	32	0	1	1	3	4	4	93.0	91.716	0.11827956989247312	0.010848126232741616	0.07790927021696252	0.48	1
I	SPAC23D3.10c	4355703	4357823	2121	55	1164	0.653	0.121	257	3	6	13	13	13	13	0	6	11	12	14	19	192.0	90.523	0.2864583333333333	0.02593116454502593	0.5487977369165488	0.0	0
I	SPAC23D3.11	4358849	4359739	891	33	890	0.91	0.085	76	6	11	13	23	25	26	4	5	10	18	27	39	78.0	87.542	0.4230769230769231	0.037037037037037035	0.9988776655443322	0.0	0
I	SPAC23D3.12	4362901	4364580	1680	113	3450	1.653	0.061	102	3	7	11	23	39	55	1	5	6	8	24	26	131.0	77.976	0.8625954198473282	0.06726190476190476	2.0535714285714284	0.0	0
I	SPAC23D3.16	4365700	4366163	246	6	7	0.289	0.305	75	15	18	19	20	21	27	3	5	8	14	31	32	24.0	97.561	0.25	0.024390243902439025	0.028455284552845524	0.275	0
I	SPAC23D3.17	4366509	4366868	237	14	35	0.902	0.207	49	2	9	10	13	20	25	1	17	36	41	47	49	22.0	92.827	0.6363636363636364	0.059071729957805914	0.14767932489451474	0.005	0
I	SPAC23D3.13c	4367707	4372712	4851	100	2824	0.465	0.054000000000000006	260	1	7	11	22	28	29	23	36	37	38	42	61	531.0	109.462	0.18832391713747645	0.02061430632859204	0.5821480107194393	0.0	0
I	SPAC23D3.14c	4373039	4374987	1746	41	1048	0.6940000000000001	0.139	242	4	14	17	18	18	19	3	5	5	5	6	10	178.0	101.947	0.2303370786516854	0.023482245131729668	0.6002290950744559	0.0	0
I	SPAC1527.01	4375499	4382692	7194	122	2731	0.613	0.041	293	0	0	2	2	2	2	1	2	10	10	11	19	713.0	99.11	0.17110799438990182	0.016958576591604116	0.37962190714484295	0.005	0
I	SPAC1527.02	4383203	4384017	606	14	85	0.861	0.345	209	8	15	16	23	26	26	4	8	15	16	16	17	57.0	94.059	0.2456140350877193	0.0231023102310231	0.14026402640264027	0.005	0
I	SPAC1527.03	4384659	4386086	1428	14	167	0.462	0.289	413	1	3	14	20	23	35	0	4	9	18	21	24	143.0	100.14	0.0979020979020979	0.00980392156862745	0.1169467787114846	0.32	0
I	SPAC30.01c	4386956	4392424	5469	78	932	0.4920000000000001	0.057	309	1	6	13	16	18	21	4	13	13	14	17	17	577.0	105.504	0.13518197573656845	0.01426220515633571	0.1704150667398062	0.035	0
I	SPAC30.02c	4392899	4393889	846	12	29	0.415	0.23	195	1	1	9	12	12	13	0	3	5	6	8	12	89.0	105.201	0.1348314606741573	0.014184397163120569	0.034278959810874705	0.02	0
I	SPAC30.03c	4394707	4395592	663	17	86	0.732	0.175	116	0	1	5	12	15	16	18	22	23	25	28	29	86.0	129.713	0.19767441860465115	0.02564102564102564	0.1297134238310709	0.0	0
I	SPAC30.04c	4395932	4400341	4410	104	3628	0.965	0.05	221	0	3	10	11	13	18	5	20	21	28	43	47	398.0	90.249	0.2613065326633166	0.023582766439909298	0.8226757369614512	0.0	0
I	SPAC29E6.01	4402017	4403663	1521	36	882	0.8590000000000001	0.192	292	11	12	16	35	44	60	3	17	22	25	26	26	148.0	97.304	0.2432432432432433	0.02366863905325444	0.5798816568047337	0.0	0
I	SPAC29E6.02	4404087	4405936	1629	13	46	0.247	0.28800000000000003	469	6	7	10	11	12	12	0	1	2	3	3	3	155.0	95.15	0.08387096774193549	0.007980356046654391	0.028238182934315525	0.81	1
I	SPAC29E6.03c	4405990	4409338	3204	20	440	0.195	0.24	768	1	1	2	3	3	3	8	18	20	21	22	28	319.0	99.563	0.06269592476489028	0.006242197253433208	0.1373283395755306	0.95	1
I	SPAC29E6.05c	4410605	4411172	513	16	335	1.111	0.187	96	3	7	7	7	13	14	4	20	20	20	21	21	55.0	107.212	0.2909090909090909	0.03118908382066277	0.6530214424951267	0.0	0
I	SPAC29E6.04	4409773	4410391	618	6	23	0.354	0.383	237	2	4	16	16	16	17	2	7	8	11	19	19	67.0	108.414	0.08955223880597014	0.009708737864077669	0.0372168284789644	0.83	1
I	SPAC29E6.06c	4411655	4413919	2265	11	15	0.204	0.36	816	1	2	12	14	14	16	0	14	23	25	37	39	210.0	92.715	0.05238095238095238	0.004856512141280353	0.006622516556291391	0.985	1
I	SPAC29E6.07	4414824	4415174	351	29	3362	4.2810000000000015	0.271	95	0	1	4	5	5	5	5	8	10	11	11	14	35.0	99.715	0.8285714285714286	0.08262108262108261	9.57834757834758	0.0	0
I	SPAC29E6.08	4415547	4416619	696	2	2	0.09	0.5920000000000001	412	1	7	10	13	16	17	6	11	19	34	36	39	60.0	86.20700000000002	0.03333333333333333	0.002873563218390805	0.002873563218390805	1.0	1
I	SPAC29E6.09	4417470	4418489	1020	20	787	0.934	0.18600000000000005	190	11	17	23	29	30	33	0	2	7	7	8	9	106.0	103.922	0.18867924528301888	0.0196078431372549	0.7715686274509804	0.0	0
I	SPAC29E6.10c	4418954	4422211	3258	40	379	0.45	0.171	556	2	8	8	10	11	22	0	0	3	5	5	9	277.0	85.021	0.1444043321299639	0.01227747084100675	0.11632903621853898	0.01	0
I	SPAC16.01	4423002	4424176	603	15	26	0.4970000000000001	0.177	107	0	2	10	10	11	12	0	0	0	8	8	9	53.0	87.89399999999998	0.2830188679245283	0.02487562189054726	0.04311774461028192	0.035	0
I	SPAC16.02c	4425250	4426965	1098	7	27	0.119	0.185	203	0	1	7	11	11	13	6	10	16	16	16	17	87.0	79.235	0.08045977011494253	0.006375227686703097	0.024590163934426233	0.93	1
I	SPAC16.03c	4427715	4428805	1014	12	19	0.29100000000000004	0.261	265	0	0	8	11	14	16	11	12	16	26	26	26	82.0	80.868	0.14634146341463414	0.01183431952662722	0.018737672583826432	0.145	0
I	SPAC16.04	4429684	4431585	1854	23	346	0.273	0.306	568	16	20	30	33	35	36	4	11	15	26	31	32	156.0	84.14200000000002	0.14743589743589744	0.012405609492988134	0.1866235167206041	0.165	0
I	SPAC16.05c	4432304	4433632	1329	28	391	0.438	0.163	216	7	18	20	23	24	25	4	6	8	11	14	18	114.0	85.779	0.2456140350877193	0.02106847253574116	0.2942061700526712	0.0	0
I	SPAC9E9.02	4435617	4435913	297	20	581	1.39	0.172	51	6	11	14	20	24	26	5	24	33	36	51	67	37.0	124.579	0.5405405405405406	0.06734006734006734	1.9562289562289563	0.0	0
I	SPAC9E9.01	4434861	4435201	300	49	5534	3.077	0.13699999999999998	41	11	15	23	23	25	26	3	3	9	18	29	44	20.0	66.667	2.45	0.16333333333333333	18.446666666666665	0.0	0
I	SPAC9E9.17c	4437311	4437862	219	10	112	0.383	0.489	107	15	38	53	60	69	77	18	37	43	46	46	51	22.0	100.457	0.4545454545454545	0.045662100456620995	0.5114155251141552	0.24	0
I	SPAC9E9.03	4440096	4442372	2277	100	1115	0.923	0.052000000000000005	118	4	6	22	33	35	37	1	23	30	31	32	32	183.0	80.369	0.5464480874316939	0.04391743522178305	0.489679402722881	0.0	0
I	SPAC9E9.04	4443078	4443929	567	6	58	0.139	0.416	236	1	2	9	12	16	17	1	10	16	16	20	24	48.0	84.656	0.125	0.01058201058201058	0.10229276895943562	0.13	0
I	SPAC9E9.05	4444461	4445402	942	15	1620	0.299	0.307	289	11	19	25	28	29	30	4	8	13	14	14	14	89.0	94.48	0.16853932584269662	0.01592356687898089	1.7197452229299364	0.31	0
I	SPAC9E9.06c	4445866	4447468	1545	2	2	0.02	0.662	1023	5	8	12	12	14	24	1	6	7	18	19	19	137.0	88.67299999999999	0.0145985401459854	0.0012944983818770227	0.0012944983818770227	1.0	1
I	SPAC9E9.07c	4448915	4449517	603	2	3	0.057	0.642	387	6	9	9	16	27	28	10	17	20	22	36	36	60.0	99.502	0.03333333333333333	0.003316749585406302	0.0049751243781094535	1.0	1
I	SPAC9E9.08	4451115	4453069	1845	27	175	0.239	0.134	247	0	0	4	10	12	22	5	14	21	30	37	43	200.0	108.401	0.135	0.014634146341463415	0.0948509485094851	0.1	0
I	SPAC9E9.09c	4453560	4455071	1512	108	869	1.395	0.064	97	1	9	18	20	22	23	0	5	10	17	30	54	129.0	85.31700000000002	0.8372093023255814	0.07142857142857142	0.5747354497354498	0.0	0
I	SPAC9E9.10c	4459225	4460769	1545	49	699	0.546	0.138	213	9	12	25	36	56	63	12	30	33	41	47	53	137.0	88.67299999999999	0.35766423357664234	0.03171521035598705	0.4524271844660194	0.0	0
I	SPAC9E9.11	4461784	4462785	1002	44	2795	0.726	0.195	195	4	20	30	33	38	39	5	9	15	18	22	27	98.0	97.804	0.4489795918367347	0.0439121756487026	2.7894211576846306	0.0	0
I	SPAC9E9.12c	4463079	4467362	4284	102	4359	0.362	0.057	245	3	7	9	9	13	18	1	3	12	22	26	32	409.0	95.472	0.24938875305623476	0.023809523809523808	1.0175070028011204	0.005	0
I	SPAC9E9.13	4468236	4468995	561	34	1388	0.993	0.16899999999999998	95	4	16	31	33	37	39	15	53	53	54	57	75	44.0	78.431	0.7727272727272727	0.060606060606060615	2.4741532976827094	0.0	0
I	SPAC9E9.14	4469661	4470356	696	11	16	0.343	0.244	170	1	1	2	9	11	19	5	22	26	29	32	53	61.0	87.64399999999998	0.18032786885245905	0.015804597701149427	0.02298850574712644	0.055	0
I	SPAC9E9.15	4470681	4471340	660	29	798	0.958	0.121	80	4	21	21	23	24	64	2	9	16	24	39	40	77.0	116.667	0.37662337662337664	0.04393939393939394	1.2090909090909092	0.0	0
I	SPAC17C9.16c	4472611	4474259	1596	63	1438	0.86	0.081	129	9	21	25	43	44	47	6	8	11	16	17	20	137.0	85.84	0.4598540145985402	0.03947368421052632	0.901002506265664	0.0	0
I	SPAC17C9.15c	4475290	4475574	285	5	16	0.394	0.565	161	12	17	27	29	37	42	1	3	9	10	16	27	26.0	91.228	0.19230769230769232	0.017543859649122806	0.05614035087719298	0.175	0
I	SPAC17C9.14	4475870	4476710	699	16	297	0.424	0.237	166	3	5	6	20	23	28	8	17	21	25	26	26	68.0	97.282	0.2352941176470588	0.022889842632331903	0.4248927038626609	0.02	0
I	SPAC17C9.13c	4477850	4478638	789	15	44	0.415	0.233	184	2	3	10	16	19	21	8	14	23	27	29	47	84.0	106.464	0.17857142857142858	0.019011406844106463	0.05576679340937896	0.095	0
I	SPAC17C9.12	4478642	4479911	960	62	2508	1.205	0.094	90	7	7	7	8	11	18	17	28	36	45	49	50	65.0	67.708	0.953846153846154	0.06458333333333334	2.6125	0.0	0
I	SPAC17C9.11c	4480905	4481930	723	16	940	0.414	0.196	142	12	18	25	37	38	41	5	11	14	17	19	20	58.0	80.221	0.27586206896551724	0.022130013831258646	1.3001383125864454	0.005	0
I	SPAC17C9.10	4481960	4482775	816	34	1542	1.166	0.16399999999999998	134	3	10	12	14	17	17	4	5	5	5	10	13	73.0	89.461	0.4657534246575342	0.04166666666666666	1.889705882352941	0.0	0
I	SPAC17C9.09c	4484078	4484466	288	10	74	0.797	0.243	70	4	27	29	29	32	36	2	3	4	8	8	12	30.0	104.167	0.3333333333333333	0.034722222222222224	0.2569444444444444	0.0	0
I	SPAC17C9.08	4484835	4485994	969	34	440	0.984	0.14	136	1	3	5	7	12	22	6	7	10	12	14	14	88.0	90.815	0.3863636363636364	0.03508771929824561	0.4540763673890609	0.0	0
I	SPAC17C9.07	4486562	4488067	1506	26	118	0.561	0.161	243	1	4	8	16	16	19	3	11	15	20	20	20	141.0	93.625	0.18439716312056734	0.017264276228419653	0.07835325365205842	0.005	0
I	SPAC17C9.06	4488784	4490292	1428	6	7	0.141	0.331	472	3	5	7	13	15	18	1	6	7	10	10	16	112.0	78.431	0.05357142857142857	0.004201680672268907	0.004901960784313725	0.97	1
I	SPAC17C9.05c	4490536	4491614	822	8	105	0.303	0.331	272	0	6	7	7	7	7	2	14	21	23	23	23	89.0	108.273	0.0898876404494382	0.0097323600973236	0.12773722627737227	0.5	1
I	SPAC17C9.03	4492093	4496304	4212	23	733	0.215	0.211	887	7	14	27	27	28	29	1	1	12	13	16	19	325.0	77.16	0.07076923076923076	0.005460588793922127	0.17402659069325735	0.84	1
I	SPAC17C9.02c	4496970	4497789	777	16	130	0.973	0.179	139	1	1	20	21	22	22	3	18	22	23	23	24	82.0	105.534	0.1951219512195122	0.02059202059202059	0.16731016731016732	0.0	0
I	SPAC17C9.01c	4498132	4500280	1998	14	38	0.29100000000000004	0.324	647	16	31	31	31	32	51	4	4	6	7	7	13	209.0	104.605	0.06698564593301436	0.007007007007007007	0.019019019019019017	0.87	1
I	SPAC1851.02	4500634	4501536	840	15	132	0.718	0.319	268	11	20	20	20	20	23	2	3	6	9	11	12	78.0	92.857	0.19230769230769232	0.017857142857142856	0.15714285714285714	0.0	0
I	SPAC1851.03	4502408	4503387	696	18	48	0.772	0.161	112	1	20	29	38	39	41	1	5	9	9	10	11	56.0	80.46	0.32142857142857145	0.02586206896551724	0.06896551724137931	0.0	0
I	SPAC1851.04c	4503683	4506841	3159	26	83	0.261	0.135	425	3	7	9	11	16	20	21	29	30	34	36	37	342.0	108.262	0.07602339181286549	0.00823045267489712	0.026274137385248496	0.565	1
I	SPAC27D7.02c	4507598	4509850	2253	33	2231	0.39	0.152	342	2	7	8	25	25	25	3	17	20	21	22	27	215.0	95.428	0.15348837209302327	0.014647137150466043	0.9902352418996891	0.025	0
I	SPAC27D7.03c	4511040	4513292	2253	86	3457	1.08	0.107	242	1	2	14	21	35	35	3	5	5	10	14	16	208.0	92.321	0.4134615384615384	0.038171327119396366	1.5343985796715491	0.0	0
I	SPAC27D7.04	4517542	4517832	291	16	811	1.7619999999999998	0.206	60	8	24	26	31	35	51	5	7	13	31	39	41	31.0	106.529	0.5161290322580645	0.054982817869415807	2.7869415807560136	0.005	0
I	SPAC27D7.05c	4517973	4518296	324	14	1016	1.405	0.21	68	0	6	10	14	19	21	5	9	26	36	39	40	29.0	89.506	0.4827586206896552	0.043209876543209874	3.135802469135802	0.0	0
I	SPAC27D7.06	4519046	4520071	1026	21	584	0.667	0.247	253	19	24	38	39	45	53	2	12	19	19	22	26	95.0	92.593	0.22105263157894736	0.02046783625730994	0.5692007797270955	0.01	0
I	SPAC27D7.07c	4520538	4520990	354	3	4	0.203	0.833	295	0	7	10	10	13	32	11	13	17	21	22	28	32.0	90.395	0.09375	0.00847457627118644	0.011299435028248588	0.89	1
I	SPAC27D7.08c	4521472	4522950	1158	28	79	0.472	0.117	136	2	6	9	9	16	16	2	8	10	13	13	13	130.0	112.263	0.2153846153846154	0.02417962003454232	0.06822107081174439	0.0	0
I	SPAC27D7.09c	4523388	4524539	1152	6	106	0.127	0.78	898	2	9	10	10	12	12	0	0	0	0	0	0	81.0	70.313	0.07407407407407407	0.005208333333333333	0.0920138888888889	0.805	1
I	SPAC27D7.11c	4529462	4530853	1392	81	2496	2.01	0.197	274	0	0	0	0	0	0	10	14	28	45	49	68	81.0	58.19	1.0	0.058189655172413784	1.7931034482758617	0.0	0
I	SPAC27D7.12c	4533517	4534248	732	26	4182	1.124	0.254	186	3	5	11	18	44	46	5	15	19	26	30	34	79.0	107.923	0.3291139240506329	0.035519125683060114	5.713114754098362	0.01	0
I	SPAC27D7.13c	4534674	4536686	2013	40	378	0.64	0.145	291	3	6	11	18	21	28	18	22	30	31	32	32	219.0	108.793	0.18264840182648398	0.01987083954297069	0.18777943368107305	0.0	0
I	SPAC27D7.14c	4537135	4540254	3120	41	653	0.35700000000000004	0.12	375	6	11	28	29	30	33	6	19	23	29	33	35	280.0	89.744	0.14642857142857146	0.013141025641025641	0.2092948717948718	0.015	0
I	SPAC637.03	4542554	4543363	810	13	149	0.569	0.226	183	2	3	5	13	16	19	3	3	4	5	5	5	56.0	69.13600000000001	0.23214285714285715	0.016049382716049384	0.18395061728395065	0.065	0
I	SPAC637.04	4544074	4546757	2589	9	15	0.114	0.386	1000	1	1	2	5	6	7	2	7	12	17	17	18	262.0	101.197	0.03435114503816794	0.003476245654692932	0.005793742757821553	0.995	1
I	SPAC637.05c	4547080	4548828	1512	26	438	0.557	0.251	380	2	6	8	8	8	8	19	20	23	25	26	26	159.0	105.159	0.16352201257861634	0.0171957671957672	0.2896825396825397	0.115	0
I	SPAC637.06	4549926	4550969	1044	9	45	0.304	0.423	442	1	17	21	32	50	52	2	3	5	12	12	12	84.0	80.46	0.10714285714285714	0.008620689655172414	0.04310344827586207	0.17	0
I	SPAC637.07	4551851	4553554	1704	24	119	0.526	0.191	326	18	22	36	38	39	39	4	4	22	24	25	26	147.0	86.26799999999999	0.16326530612244894	0.014084507042253518	0.0698356807511737	0.01	0
I	SPAC637.08	4554115	4555068	954	9	35	0.369	0.334	319	2	12	18	25	26	26	4	9	22	23	24	25	88.0	92.243	0.10227272727272728	0.009433962264150943	0.03668763102725367	0.87	1
I	SPAC637.09	4555399	4557294	1896	22	776	0.392	0.172	327	20	23	23	25	25	41	3	5	7	10	10	27	171.0	90.19	0.1286549707602339	0.01160337552742616	0.4092827004219409	0.03	0
I	SPAC637.10c	4557721	4558636	732	17	106	0.643	0.22	161	4	5	7	10	10	11	20	42	52	53	56	57	74.0	101.093	0.2297297297297297	0.023224043715847	0.1448087431693989	0.0	0
I	SPAC637.11	4559293	4561236	1944	38	123	0.6940000000000001	0.16399999999999998	319	0	1	4	5	7	11	1	4	5	5	5	20	188.0	96.708	0.20212765957446807	0.01954732510288066	0.06327160493827161	0.0	0
I	SPAC637.12c	4561384	4562775	1392	6	9	0.147	0.7879999999999999	1097	1	2	8	8	8	9	20	27	30	33	34	35	139.0	99.856	0.04316546762589928	0.004310344827586207	0.00646551724137931	0.985	1
I	SPAC637.13c	4563894	4565390	1497	28	542	0.7390000000000001	0.18	270	3	6	9	13	31	31	11	20	24	25	27	31	142.0	94.856	0.19718309859154928	0.018704074816299262	0.3620574482297929	0.0	0
I	SPAC31F12.01	4567307	4570123	2817	28	116	0.318	0.122	345	0	3	7	8	25	29	3	6	9	9	12	13	257.0	91.232	0.10894941634241244	0.009939652112176074	0.04117855875044373	0.055	0
I	SPAC12B10.01c	4570498	4575441	4944	104	3838	0.7120000000000001	0.134	664	5	9	11	12	12	12	1	6	8	12	16	17	516.0	104.369	0.2015503875968992	0.021035598705501615	0.7762944983818771	0.0	0
I	SPAC12B10.02c	4576228	4576935	708	19	926	1.007	0.227	161	1	5	11	13	13	13	0	15	26	38	53	55	66.0	93.22	0.2878787878787879	0.026836158192090398	1.3079096045197742	0.0	0
I	SPAC12B10.03	4578627	4580258	1632	22	119	0.477	0.157	257	6	8	26	41	51	66	1	4	4	5	9	9	156.0	95.588	0.14102564102564102	0.013480392156862746	0.07291666666666667	0.005	0
I	SPAC12B10.04	4580824	4582145	1212	27	539	0.7559999999999999	0.153	185	11	11	17	20	23	24	9	12	16	22	23	26	130.0	107.261	0.2076923076923077	0.02227722772277228	0.4447194719471947	0.0	0
I	SPAC12B10.05	4582378	4584333	1461	35	1158	0.698	0.13699999999999998	200	5	10	15	15	17	27	2	3	3	6	13	15	146.0	99.932	0.23972602739726026	0.023956194387405885	0.7926078028747433	0.0	0
I	SPAC12B10.07	4585255	4586135	771	14	352	0.578	0.4270000000000001	329	10	14	15	17	20	22	0	3	8	9	13	15	74.0	95.979	0.1891891891891892	0.018158236057068743	0.4565499351491569	0.105	0
I	SPAC12B10.06c	4584550	4585025	420	6	171	0.464	0.345	145	2	3	6	6	7	9	3	14	21	21	24	26	42.0	100.0	0.14285714285714285	0.014285714285714284	0.4071428571428571	0.015	0
I	SPAC12B10.08c	4586584	4588058	1371	20	57	0.506	0.193	265	0	7	8	10	10	15	5	6	12	17	20	21	139.0	101.386	0.14388489208633093	0.014587892049598834	0.04157549234135667	0.02	0
I	SPAC12B10.09	4588250	4589574	1038	37	622	1.255	0.101	105	0	5	9	9	14	14	1	3	11	13	13	13	111.0	106.936	0.3333333333333333	0.03564547206165703	0.5992292870905588	0.0	0
I	SPAC12B10.10	4590265	4591524	1260	12	248	0.376	0.325	410	3	5	16	17	19	24	1	3	3	5	7	7	134.0	106.349	0.08955223880597014	0.009523809523809523	0.1968253968253968	0.585	1
I	SPAC12B10.11	4591855	4593567	1713	31	824	0.718	0.112	191	2	3	4	5	5	7	0	9	9	9	13	14	167.0	97.49	0.18562874251497005	0.01809690601284297	0.4810274372446001	0.0	0
I	SPAC12B10.12c	4593873	4595789	1917	26	84	0.473	0.249	478	5	14	17	21	23	25	3	4	14	14	20	22	208.0	108.503	0.125	0.01356285863328117	0.043818466353677615	0.085	0
I	SPAC12B10.13	4596439	4597269	723	8	83	0.308	0.653	472	1	6	17	21	25	26	1	3	5	5	6	8	79.0	109.267	0.10126582278481013	0.011065006915629323	0.1147994467496542	0.605	1
I	SPAC12B10.14c	4597567	4599622	1998	39	1856	0.597	0.155	310	2	3	6	6	8	11	3	5	12	12	13	15	193.0	96.597	0.2020725388601036	0.01951951951951952	0.9289289289289291	0.005	0
I	SPAC12B10.15c	4600263	4600706	444	6	203	0.4320000000000001	0.534	237	2	7	24	25	33	33	10	20	25	29	35	36	33.0	74.324	0.18181818181818185	0.013513513513513514	0.4572072072072072	0.155	0
I	SPAC12B10.16c	4601527	4603221	1530	34	385	0.57	0.258	395	2	4	6	20	22	29	0	15	22	27	28	33	133.0	86.928	0.2556390977443609	0.022222222222222227	0.25163398692810457	0.05	0
I	SPAC1093.07	4605907	4606143	237	19	1269	2.258	0.494	117	8	13	19	32	38	44	19	35	37	45	50	51	20.0	84.38799999999998	0.95	0.08016877637130802	5.354430379746836	0.265	0
I	SPAC1093.01	4607632	4611417	3786	107	4391	0.7909999999999999	0.049	187	2	2	7	9	11	16	5	8	16	31	32	32	361.0	95.351	0.29639889196675895	0.028262017960908613	1.1597992604331748	0.0	0
I	SPAC1093.02	4612131	4612826	696	17	358	0.722	0.223	155	14	23	27	34	38	45	1	2	3	9	9	10	65.0	93.391	0.26153846153846155	0.02442528735632184	0.5143678160919539	0.0	0
I	SPAC1093.03	4613627	4616331	2499	52	1332	0.57	0.098	245	15	21	22	23	25	39	0	0	0	1	4	4	253.0	101.24	0.20553359683794467	0.02080832332933173	0.5330132052821128	0.0	0
I	SPAC1093.04c	4616462	4618140	1503	9	14	0.192	0.338	508	0	6	6	7	10	14	3	4	7	10	29	35	163.0	108.45	0.05521472392638037	0.00598802395209581	0.009314703925482368	0.895	1
I	SPAC1093.05	4619693	4621900	2208	14	166	0.24	0.211	465	10	18	40	41	47	47	1	1	1	3	4	6	206.0	93.297	0.06796116504854369	0.006340579710144928	0.07518115942028986	0.875	1
I	SPAC1093.06c	4622166	4634756	12591	226	8987	0.727	0.034	426	2	2	5	5	5	5	5	5	5	15	15	15	1460.0	115.956	0.1547945205479452	0.017949328885712018	0.7137637995393535	0.005	0
I	SPAC30C2.02	4635747	4636703	957	11	129	0.512	0.49	469	0	2	12	12	14	17	11	13	27	28	36	47	90.0	94.044	0.12222222222222222	0.011494252873563218	0.13479623824451412	0.07	0
I	SPAC30C2.03	4637270	4637902	633	18	71	1.301	0.24	152	2	9	13	15	16	17	4	7	17	24	25	28	72.0	113.744	0.25	0.02843601895734597	0.11216429699842022	0.015	0
I	SPAC30C2.04	4638117	4639469	1353	34	1133	0.997	0.146	197	4	6	13	15	27	28	3	4	15	16	17	17	129.0	95.344	0.26356589147286824	0.025129342202512936	0.8373983739837398	0.0	0
I	SPAC30C2.05	4639884	4640477	414	10	44	0.653	0.261	108	10	11	14	15	16	18	1	3	4	4	5	7	39.0	94.203	0.2564102564102564	0.024154589371980683	0.10628019323671498	0.015	0
I	SPAC30C2.06c	4640742	4642139	1398	11	913	0.284	0.21600000000000005	302	1	4	7	8	9	9	3	22	24	26	31	36	132.0	94.421	0.08333333333333333	0.007868383404864092	0.6530758226037195	0.455	1
I	SPAC30C2.07	4642495	4645023	2529	58	2374	0.795	0.099	250	1	11	14	16	16	17	2	2	5	7	7	7	258.0	102.017	0.2248062015503876	0.022933965994464216	0.9387109529458284	0.005	0
I	SPAC30C2.08	4645560	4647171	1374	19	310	0.377	0.215	296	4	11	12	15	17	18	3	5	8	11	19	30	115.0	83.697	0.16521739130434782	0.013828238719068414	0.22561863173216884	0.025	0
I	SPAC1635.01	4649258	4650106	849	13	33	0.498	0.337	286	1	2	17	20	35	38	2	5	10	11	14	16	63.0	74.205	0.20634920634920634	0.015312131919905773	0.038869257950530034	0.065	0
I	SPAC144.01	4650666	4651062	339	8	397	0.6809999999999999	0.33	112	5	5	7	8	8	9	4	5	11	12	18	21	27.0	79.646	0.2962962962962963	0.02359882005899705	1.1710914454277286	0.035	0
I	SPAC144.02	4653093	4653842	750	7	336	0.314	0.415	311	19	29	29	30	31	31	0	0	7	13	14	17	63.0	84.0	0.1111111111111111	0.009333333333333334	0.44799999999999995	0.53	1
I	SPAC144.03	4654684	4656410	1305	45	653	0.942	0.097	126	18	24	24	26	26	29	6	7	15	15	19	19	113.0	86.59	0.3982300884955752	0.03448275862068965	0.5003831417624521	0.0	0
I	SPAC144.04c	4656720	4658018	1299	43	91	1.204	0.108	140	8	10	18	20	23	25	2	3	12	16	18	18	98.0	75.443	0.4387755102040816	0.03310238645111625	0.07005388760585066	0.0	0
I	SPAC144.05	4659256	4663543	4128	56	1293	0.4920000000000001	0.07400000000000001	306	1	3	8	13	15	18	1	6	11	18	18	18	400.0	96.899	0.14	0.013565891472868215	0.3132267441860465	0.0	0
I	SPAC144.06	4664387	4667039	2478	26	49	0.311	0.171	424	8	12	16	21	24	24	4	5	5	5	6	13	256.0	103.309	0.1015625	0.010492332526230832	0.01977401129943503	0.255	0
I	SPAC144.07c	4667394	4668341	948	14	31	0.542	0.249	236	0	2	6	7	9	9	0	4	5	7	8	11	95.0	100.211	0.14736842105263154	0.014767932489451475	0.032700421940928266	0.045	0
I	SPAC144.08	4668874	4669551	678	12	32	0.7	0.248	168	2	3	5	8	9	9	3	8	11	15	15	17	65.0	95.87	0.18461538461538465	0.017699115044247787	0.0471976401179941	0.035	0
I	SPAC144.09c	4669888	4671055	1125	11	18	0.328	0.457	514	2	7	11	13	15	15	3	8	12	12	13	14	110.0	97.778	0.1	0.009777777777777778	0.016	0.85	1
I	SPAC144.10c	4671564	4672943	1380	11	159	0.264	0.273	377	5	10	18	20	20	22	4	13	16	18	21	28	122.0	88.406	0.09016393442622953	0.007971014492753623	0.11521739130434785	0.815	1
I	SPAC144.11	4674612	4675070	459	28	239	2.302	0.192	88	12	29	34	43	46	55	4	16	28	43	44	44	44.0	95.861	0.6363636363636364	0.06100217864923747	0.5206971677559913	0.0	0
I	SPAC144.12	4676624	4677448	825	11	422	0.424	0.278	229	0	1	4	8	12	20	1	5	7	8	8	13	73.0	88.485	0.1506849315068493	0.013333333333333334	0.5115151515151515	0.65	1
I	SPAC144.13c	4678386	4680056	1671	28	421	0.494	0.175	293	2	3	3	7	11	13	1	16	35	46	47	47	130.0	77.798	0.2153846153846154	0.016756433273488927	0.2519449431478157	0.0	0
I	SPAC144.14	4681626	4683213	1536	30	530	0.556	0.146	224	0	3	21	29	31	31	0	0	0	0	1	1	155.0	100.911	0.1935483870967742	0.01953125	0.3450520833333333	0.005	0
I	SPAC144.15c	4683276	4685381	2106	7	12	0.093	0.473	997	1	4	4	7	10	17	2	8	20	25	34	34	254.0	120.608	0.02755905511811024	0.0033238366571699905	0.005698005698005697	1.0	1
I	SPAC144.17c	4687388	4688831	1350	13	33	0.334	0.476	642	3	5	6	6	24	36	1	10	26	31	31	32	129.0	95.556	0.1007751937984496	0.00962962962962963	0.024444444444444446	0.365	1
I	SPAC144.16	4686562	4687101	540	2	4	0.141	0.831	449	5	17	25	28	35	35	2	5	7	10	10	11	41.0	75.926	0.04878048780487805	0.003703703703703704	0.007407407407407408	0.99	1
I	SPAC144.18	4690170	4691207	1038	15	43	0.476	0.185	192	25	34	36	39	53	53	1	9	15	15	15	17	102.0	98.266	0.14705882352941174	0.01445086705202312	0.04142581888246629	0.125	0
I	SPAC1834.01	4691927	4693228	1302	8	10	0.223	0.363	472	1	9	17	17	17	19	2	7	8	11	11	13	124.0	95.238	0.06451612903225806	0.006144393241167436	0.007680491551459293	0.97	1
I	SPAC1834.02	4693771	4698492	4722	52	83	0.336	0.08	379	11	14	17	17	19	19	0	11	16	21	22	28	462.0	97.84	0.11255411255411256	0.011012282930961455	0.01757729775518848	0.315	0
I	SPAC1834.03c	4699085	4699396	312	20	1912	2.14	0.128	40	1	7	12	13	15	17	2	3	12	18	19	21	27.0	86.538	0.7407407407407407	0.0641025641025641	6.128205128205129	0.0	0
I	SPAC1834.04	4699829	4700239	411	26	886	2.239	0.195	80	1	24	27	32	35	35	6	7	7	14	16	24	34.0	82.725	0.7647058823529411	0.06326034063260341	2.155717761557177	0.0	0
I	SPAC1834.05	4702588	4704321	1734	32	103	0.677	0.181	314	0	3	7	8	16	16	5	8	11	13	13	17	140.0	80.738	0.22857142857142854	0.01845444059976932	0.0594002306805075	0.0	0
I	SPAC1834.06c	4704790	4705919	990	9	24	0.261	0.305	302	7	14	18	22	26	30	17	45	49	53	60	67	112.0	113.131	0.08035714285714286	0.00909090909090909	0.02424242424242424	0.91	1
I	SPAC1834.07	4706915	4708958	1665	41	1678	0.6	0.114	189	2	11	15	19	21	21	2	9	19	26	29	32	154.0	92.492	0.2662337662337662	0.024624624624624624	1.007807807807808	0.01	0
I	SPAC1834.08	4709970	4714989	4920	89	7581	0.455	0.061	301	1	2	9	18	18	19	3	8	22	26	27	39	514.0	104.472	0.17315175097276264	0.018089430894308943	1.5408536585365853	0.0	0
I	SPAC1834.09	4716570	4717490	921	21	152	0.7020000000000001	0.199	183	13	19	29	29	35	38	3	6	17	19	20	20	103.0	111.835	0.20388349514563106	0.02280130293159609	0.16503800217155265	0.0	0
I	SPAC1834.10c	4717714	4718311	537	25	260	1.368	0.199	107	2	5	8	9	12	28	1	15	16	16	16	17	43.0	80.074	0.5813953488372093	0.04655493482309125	0.484171322160149	0.0	0
I	SPAC1834.11c	4718738	4721116	2379	14	78	0.174	0.25	595	0	4	9	10	11	12	10	17	27	38	44	52	204.0	85.75	0.06862745098039216	0.0058848255569567045	0.032786885245901634	0.99	1
I	SPAC1834.13	4722348	4722584	237	18	651	2.536	0.245	58	6	12	17	33	38	38	9	19	24	25	29	34	22.0	92.827	0.8181818181818182	0.0759493670886076	2.7468354430379747	0.0	0
I	SPAC17D4.01	4723018	4724400	927	36	354	0.851	0.123	114	3	10	18	22	29	40	9	12	26	26	27	27	77.0	83.064	0.4675324675324675	0.03883495145631068	0.3818770226537217	0.0	0
I	SPAC17D4.02	4724803	4726760	1917	6	9	0.091	0.29100000000000004	558	15	24	33	37	41	41	2	3	3	4	4	4	198.0	103.286	0.030303030303030307	0.003129890453834116	0.004694835680751174	1.0	1
I	SPAC17D4.03c	4726860	4729058	2199	27	125	0.422	0.188	413	2	2	3	3	4	4	3	5	9	17	18	19	232.0	105.503	0.11637931034482757	0.01227830832196453	0.05684402000909505	0.025	0
I	SPAC17D4.04	4729751	4731995	2067	33	829	0.516	0.136	282	7	11	15	18	22	23	6	8	12	13	16	21	233.0	112.724	0.14163090128755365	0.015965166908563134	0.4010643444605709	0.005	0
I	SPAC458.02c	4732192	4733815	1407	30	758	0.705	0.294	414	3	8	9	10	11	12	14	26	29	29	31	31	134.0	95.238	0.22388059701492535	0.021321961620469083	0.5387348969438521	0.02	0
I	SPAC458.03	4734862	4737468	2607	20	39	0.338	0.18	469	7	12	18	22	30	31	0	2	4	5	6	11	265.0	101.649	0.07547169811320754	0.007671653241273496	0.014959723820483313	0.89	1
I	SPAC458.04c	4737605	4738854	1083	34	684	1.175	0.172	186	0	2	3	5	5	8	6	14	15	16	23	24	125.0	115.42	0.272	0.03139427516158818	0.631578947368421	0.0	0
I	SPAC458.05	4740237	4742642	2406	30	55	0.502	0.461	1108	9	17	21	22	23	26	3	10	10	11	14	19	245.0	101.829	0.12244897959183673	0.012468827930174564	0.0228595178719867	0.275	0
I	SPAC458.06	4742869	4744167	1095	36	5225	1.177	0.128	140	11	14	15	16	24	24	2	5	10	10	12	12	118.0	107.763	0.3050847457627119	0.03287671232876712	4.771689497716895	0.0	0
I	SPAC458.07	4744584	4746099	1305	12	39	0.334	0.298	389	5	6	9	12	20	21	4	9	12	13	14	14	127.0	97.318	0.09448818897637797	0.009195402298850576	0.029885057471264367	0.84	1
I	SPAPYUG7.02c	4746193	4748288	1998	32	318	0.636	0.28300000000000003	565	4	6	10	10	12	13	4	20	24	26	31	31	179.0	89.59	0.1787709497206704	0.016016016016016016	0.15915915915915915	0.125	0
I	SPAPYUG7.03c	4749139	4751259	2121	28	615	0.528	0.3	636	0	1	3	18	19	19	0	0	2	8	8	8	208.0	98.067	0.1346153846153846	0.0132013201320132	0.28995756718529	0.025	0
I	SPAPYUG7.04c	4751684	4752332	342	10	121	0.626	0.304	104	2	9	9	9	9	9	14	22	31	32	34	39	39.0	114.035	0.2564102564102564	0.029239766081871343	0.3538011695906433	0.02	0
I	SPAPYUG7.05	4752794	4753642	849	7	10	0.325	0.249	211	3	19	39	40	40	40	5	8	18	24	24	24	64.0	75.383	0.109375	0.008244994110718492	0.01177856301531213	0.95	1
I	SPAPYUG7.06	4754183	4754788	606	20	339	1.3230000000000002	0.282	171	4	9	13	15	15	33	5	9	9	9	9	9	51.0	84.15799999999999	0.392156862745098	0.03300330033003299	0.5594059405940595	0.005	0
I	SPAC1782.01	4755007	4760046	5040	82	3274	0.55	0.145	732	5	9	9	16	26	28	5	5	6	7	26	33	523.0	103.77	0.15678776290630975	0.016269841269841268	0.6496031746031746	0.0	0
I	SPAC1782.02c	4760301	4760886	486	11	65	0.659	0.235	114	0	2	2	2	3	6	1	11	24	24	24	24	38.0	78.189	0.2894736842105263	0.022633744855967083	0.1337448559670782	0.005	0
I	SPAC1782.03	4761807	4762874	1068	9	140	0.273	0.456	487	0	13	17	29	33	33	3	20	25	30	31	39	114.0	106.742	0.07894736842105263	0.008426966292134831	0.13108614232209734	0.62	1
I	SPAC1782.04	4763079	4763648	528	17	195	1.025	0.197	104	17	20	20	20	21	21	2	3	12	18	21	21	53.0	100.379	0.3207547169811321	0.032196969696969696	0.3693181818181818	0.0	0
[truncated: 3,119 more rows]
