# Supplementary material for: Comparing the utility of in vivo transposon mutagenesis approaches in yeast species to infer gene essentiality
Source: Curr Genet. 2020 Jul 17;66(6):1117–34. doi: 10.1007/s00294-020-01096-6 (PMC7599172; doi:10.1007/s00294-020-01096-6)
Supplement: Supplementary file 8 — Supplementary file8 (CSV 987 kb) [file 294_2020_1096_MOESM8_ESM.csv]

Chromosome	Standard Name	Start	End	Length	Hits	Reads	Neighborhood Index	Freedom Index	Max Free Interval	Hits_100_upstream	Hits_200_upstream	Hits_300_upstream	Hits_400_upstream	Hits_500_upstream	Hits_600_upstream	Hits_100_downstream	Hits_200_downstream	Hits_300_downstream	Hits_400_downstream	Hits_500_downstream	Hits_600_downstream	Target Seqs	Target Seqs per kbp	Hits per Target Sequence	Hits per Length	Reads per Length	Probability	Verdict
chr1	C1_00010W_A	4059	4397	339	5	515	1.659	0.28600000000000003	97	4	7	12	16	16	16	0	0	1	3	4	4	2.0	5.917000000000002	2.5	0.014749262536873156	1.5191740412979349	0.11	0
chr1	C1_00020C_A	4409	4720	312	5	321	1.833	0.609	190	2	3	3	9	12	12	0	1	4	5	5	5	1.0	3.215	5.0	0.016025641025641024	1.0288461538461535	0.365	0
chr1	C1_00030C_A	8597	8908	312	0	0	0.0	1.0	312	0	0	0	0	0	4	0	0	2	2	4	4	1.0	3.215	0.0	0.0	0.0	0.9359839206304161	1
chr1	C1_00040W_A	10718	11485	768	1	208	0.147	0.617	474	0	0	0	3	3	4	0	2	2	3	3	3	0.0	0.0	0.0	0.0013020833333333333	0.2708333333333333	0.86	1
chr1	C1_00050C_A	11648	11995	348	11	2138	3.808	0.362	126	2	2	2	2	2	5	4	4	4	4	4	4	3.0	8.646	3.6666666666666665	0.03160919540229885	6.14367816091954	0.46	0
chr1	C1_00060W_A	12163	13701	1539	0	0	0.0	1.0	1539	1	4	6	6	6	6	3	3	4	4	4	4	1.0	0.65	0.0	0.0	0.0	1.0	1
chr1	C1_00070W_A	13778	14917	1140	3	178	0.302	0.4270000000000001	487	3	3	3	3	3	3	0	5	5	5	5	8	2.0	1.756	1.5	0.002631578947368421	0.156140350877193	0.855	1
chr1	C1_00080C_A	14910	15761	852	5	752	0.6629999999999999	0.789	672	1	1	1	1	1	1	1	1	8	15	15	17	0.0	0.0	0.0	0.005868544600938967	0.8826291079812206	0.25	0
chr1	C1_00090W_A	15595	16116	522	8	123365	1.88	0.569	297	0	0	0	1	1	2	0	7	10	10	10	10	0.0	0.0	0.0	0.01532567049808429	236.3314176245211	0.705	1
chr1	C1_00100C_A	16600	17328	729	3	11	0.45	0.483	352	1	4	10	10	10	15	0	1	1	1	1	2	0.0	0.0	0.0	0.00411522633744856	0.015089163237311385	0.645	1
chr1	C1_00110W_A	17338	18960	1623	4	78	0.251	0.6779999999999999	1101	2	2	2	2	9	10	0	0	0	1	4	4	6.0	3.699	0.6666666666666666	0.002464571780653112	0.048059149722735665	0.915	1
chr1	C1_00120C_A	18948	19628	681	3	12	0.452	0.789	537	1	1	2	2	2	2	2	4	7	8	8	8	3.0	4.412	1.0	0.004405286343612335	0.01762114537444934	0.435	0
chr1	C1_00130C_A	19615	21714	2100	14	557	0.654	0.537	1127	0	2	2	2	3	3	1	3	4	4	4	4	14.0	6.67	1.0	0.006666666666666667	0.2652380952380952	0.415	0
chr1	C1_00140W_A	22270	25326	3057	41	4093	1.376	0.159	487	6	7	8	8	8	8	4	4	5	5	7	7	18.0	5.89	2.2777777777777777	0.013411841674844618	1.3388943408570495	0.0	0
chr1	C1_00150C_A	25381	27249	1869	18	1114	0.777	0.247	462	4	7	12	12	13	13	3	5	8	16	20	20	8.0	4.283	2.25	0.009630818619582664	0.5960406634563938	0.005	0
chr1	C1_00160C_A	28286	29488	1203	5	667	0.32299999999999995	0.401	482	8	8	10	14	16	18	0	0	1	1	1	1	2.0	1.664	2.5	0.004156275976724855	0.5544472152950956	0.225	0
chr1	C1_00170W_A	29804	31543	1740	19	1065	0.86	0.254	442	4	4	4	5	5	11	0	0	0	2	7	7	13.0	7.476	1.4615384615384617	0.010919540229885056	0.6120689655172413	0.0	0
chr1	C1_00180W_A	31842	32444	603	4	41	0.508	0.489	295	0	0	3	5	5	7	1	6	6	6	8	9	3.0	4.9830000000000005	1.3333333333333333	0.006633499170812604	0.06799336650082917	0.525	1
chr1	C1_00190C_A	32680	33318	639	5	333	0.607	0.509	325	3	5	6	6	6	6	1	6	7	8	12	14	4.0	6.27	1.25	0.007824726134585291	0.5211267605633803	0.26	0
chr1	C1_00200C_A	34099	34446	348	8	471	1.839	0.483	168	1	3	3	8	8	11	2	2	2	2	2	2	3.0	8.646	2.6666666666666665	0.02298850574712644	1.3534482758620692	0.165	0
chr1	C1_00210C_A	34525	35679	1155	12	1392	0.7959999999999999	0.298	344	2	6	10	12	16	16	3	3	7	9	12	13	7.0	6.066	1.7142857142857142	0.010389610389610391	1.2051948051948052	0.065	0
chr1	C1_00220W_A	37851	39485	1635	1	5	0.049	0.728	1190	1	7	15	17	19	21	3	5	5	6	7	9	3.0	1.836	0.3333333333333333	0.0006116207951070336	0.003058103975535168	0.78	1
chr1	C1_00230C_A	40484	41770	1287	9	311	0.619	0.334	430	0	0	1	1	1	1	3	3	3	3	3	5	7.0	5.443	1.2857142857142858	0.006993006993006993	0.24164724164724166	0.085	0
chr1	C1_00240C_A	42100	42172	73	0	0	0.0	1.0	73	0	0	0	0	0	1	0	0	0	0	1	1	0.0	0.0	0.0	0.0	0.0	0.9359839206304161	1
chr1	C1_00270W_A	42605	43504	900	14	978	1.324	0.204	184	2	2	2	2	2	2	1	1	1	1	1	3	8.0	8.899	1.75	0.015555555555555557	1.086666666666667	0.04	0
chr1	C1_00280C_A	43549	43679	131	0	0	0.0	1.0	131	1	3	4	4	4	4	0	1	2	2	2	2	1.0	7.692	0.0	0.0	0.0	1.0	1
chr1	C1_00290W_A	43803	45764	1962	19	7309	0.797	0.201	395	1	1	3	5	7	7	1	2	3	3	3	3	9.0	4.589	2.1111111111111107	0.00968399592252803	3.725280326197757	0.025	0
chr1	C1_00310W_A	46803	48359	1557	12	2137	0.664	0.255	397	2	5	6	7	8	8	4	4	4	4	6	6	9.0	5.784	1.3333333333333333	0.007707129094412331	1.3725112395632626	0.41	0
chr1	C1_00320W_A	48513	49298	786	1	16	0.102	0.618	486	1	4	7	7	7	7	0	2	4	7	7	12	3.0	3.822	0.3333333333333333	0.001272264631043257	0.020356234096692117	0.945	1
chr1	C1_00330C_A	49295	49843	549	5	477	0.7290000000000001	0.45	247	0	0	0	0	4	5	0	3	4	5	7	9	3.0	5.474	1.6666666666666667	0.009107468123861569	0.8688524590163934	0.135	0
chr1	C1_00340W_A	49997	50743	747	5	357	0.5379999999999999	0.387	289	3	3	5	5	5	9	6	8	8	10	11	11	3.0	4.021	1.6666666666666667	0.0066934404283801865	0.4779116465863454	0.67	1
chr1	C1_00350C_A	50806	51681	876	13	497	1.207	0.484	424	2	2	3	4	4	4	1	6	6	7	9	9	4.0	4.5710000000000015	3.25	0.014840182648401826	0.567351598173516	0.1	0
chr1	C1_00360W_A	53099	54442	1344	8	1200	0.438	0.552	742	0	3	3	3	3	5	5	5	5	6	8	8	6.0	4.468	1.3333333333333333	0.005952380952380952	0.8928571428571429	0.34	0
chr1	C1_00370W_A	54558	54842	285	2	65	0.499	0.586	167	5	5	5	6	6	7	3	3	4	6	7	7	2.0	7.042000000000002	1.0	0.007017543859649123	0.2280701754385965	0.575	1
chr1	C1_00380C_A	54837	57074	2238	26	5180	0.818	0.266	595	0	2	7	7	7	7	5	8	8	14	17	20	19.0	8.494	1.368421052631579	0.01161751563896336	2.3145665773011617	0.005	0
chr1	C1_00390W_A	59349	62552	3204	22	1374	0.4320000000000001	0.109	348	1	5	9	14	14	19	10	12	15	16	18	18	16.0	4.995	1.375	0.00686641697877653	0.4288389513108614	0.04	0
chr1	C1_00400W_A	63202	64350	1149	5	158	0.292	0.487	560	5	12	16	22	22	23	6	12	12	14	14	14	7.0	6.098	0.7142857142857143	0.004351610095735422	0.13751087902523934	0.415	0
chr1	C1_00410C_A	64696	66324	1629	14	386	0.569	0.316	514	1	9	11	11	14	19	1	9	9	11	12	13	10.0	6.143	1.4	0.008594229588704726	0.23695518723143036	0.05	0
chr1	C1_00420W_A	67843	68814	972	14	713	0.92	0.261	254	7	10	10	14	17	18	5	6	6	6	6	8	9.0	9.269	1.5555555555555556	0.01440329218106996	0.7335390946502057	0.015	0
chr1	C1_00430W_A	69226	70902	1677	17	1034	0.7090000000000001	0.519	870	0	0	1	1	1	4	0	7	9	10	10	12	11.0	6.563	1.5454545454545454	0.010137149672033392	0.616577221228384	0.125	0
chr1	C1_00440W_A	71068	72581	1514	12	329	0.52	0.225	340	7	10	11	11	11	11	2	3	3	3	3	3	10.0	6.609	1.2	0.007926023778071334	0.2173051519154557	0.045	0
chr1	C1_00450C_A	72741	73283	543	6	491	0.752	0.418	227	1	4	5	5	5	7	1	7	7	7	7	7	4.0	7.38	1.5	0.011049723756906077	0.9042357274401474	0.12	0
chr1	C1_00460W_A	73580	73900	321	1	8	0.211	0.919	295	2	7	7	7	8	8	0	3	3	5	7	9	2.0	6.25	0.5	0.003115264797507788	0.024922118380062305	0.68	1
chr1	C1_00470C_A	74056	75381	1326	9	135	0.439	0.287	380	2	3	3	7	9	12	2	4	8	8	9	12	9.0	6.792000000000002	1.0	0.006787330316742082	0.10180995475113122	0.29	0
chr1	C1_00480C_A	75573	77828	2256	29	8747	0.88	0.23	519	2	4	4	5	7	10	10	17	18	26	26	27	14.0	6.207999999999998	2.071428571428572	0.012854609929078014	3.8772163120567376	0.03	0
chr1	C1_00490C_A	78008	78367	360	5	348	1.025	0.411	148	7	16	19	24	27	29	5	13	14	16	16	17	2.0	5.5710000000000015	2.5	0.013888888888888888	0.9666666666666668	0.225	0
chr1	C1_00500C_A	78641	79669	1029	6	833	0.435	0.362	373	0	10	10	13	13	14	9	12	12	12	12	14	3.0	2.918	2.0	0.005830903790087464	0.8095238095238095	0.215	0
chr1	C1_00510W_A	80124	81053	930	6	257	0.476	0.4	372	0	1	1	1	1	3	1	3	3	6	8	11	2.0	2.153	3.0	0.0064516129032258064	0.2763440860215054	0.095	0
chr1	C1_00520W_A	81233	81901	669	10	693	1.196	0.248	166	3	3	5	7	8	17	2	7	7	13	13	14	4.0	5.988	2.5	0.014947683109118088	1.0358744394618835	0.045	0
chr1	C1_00530C_A	82117	84558	2442	32	1605	1.074	0.156	381	5	7	8	10	10	12	1	4	5	6	6	6	21.0	8.603	1.5238095238095235	0.013104013104013105	0.6572481572481572	0.0	0
chr1	C1_00540C_A	85080	87248	2169	25	955	0.989	0.154	334	4	5	11	11	13	18	3	6	6	6	6	6	17.0	7.841	1.4705882352941178	0.011526048870447213	0.4402950668510833	0.0	0
chr1	C1_00550W_A	87900	89810	1911	15	677	0.758	0.187	358	1	4	4	5	7	10	1	4	4	4	4	4	11.0	5.759	1.3636363636363635	0.007849293563579277	0.35426478283621143	0.005	0
chr1	C1_00560W_A	90099	91271	1173	3	80	0.289	0.416	488	3	5	8	8	9	11	3	3	3	4	4	4	11.0	9.386	0.2727272727272727	0.0025575447570332483	0.06820119352088662	0.955	1
chr1	C1_00570C_A	91310	93694	2385	11	2115	0.546	0.271	646	3	4	4	4	4	9	5	8	10	10	10	10	13.0	5.4529999999999985	0.8461538461538461	0.004612159329140462	0.8867924528301887	0.695	1
chr1	C1_00580W_A	93970	94899	930	6	166	0.89	0.525	488	1	4	5	7	7	7	4	4	4	4	4	4	6.0	6.459	1.0	0.0064516129032258064	0.17849462365591398	0.42	0
chr1	C1_00590W_A	95214	96494	1281	2	3	0.212	0.637	816	2	2	2	5	5	5	0	1	1	2	2	2	5.0	3.906	0.4	0.00156128024980484	0.00234192037470726	0.79	1
chr1	C1_00600W_A	96816	101423	4608	11	8352	0.341	0.398	1832	4	5	5	6	6	6	1	3	3	3	5	5	24.0	5.209	0.4583333333333333	0.002387152777777778	1.8125	1.0	1
chr1	C1_00610W_A	101751	103523	1773	3	11	0.233	0.483	857	1	2	3	4	4	4	1	7	7	7	7	14	9.0	5.079	0.3333333333333333	0.001692047377326565	0.006204173716864072	0.91	1
chr1	C1_00620W_A	103868	104809	942	4	117	0.562	0.487	459	2	8	8	8	8	8	0	1	1	2	4	5	5.0	5.313	0.8	0.004246284501061571	0.12420382165605096	0.865	1
chr1	C1_00630W_A	105179	106924	1746	19	1186	1.36	0.269	470	1	8	8	8	9	10	0	0	0	0	2	2	8.0	4.585	2.375	0.010882016036655213	0.6792668957617412	0.0	0
chr1	C1_00640C_A	107125	111027	3903	4	445	0.096	0.711	2776	0	0	3	3	5	5	0	6	9	9	13	15	19.0	4.869	0.21052631578947367	0.0010248526774276198	0.1140148603638227	0.98	1
chr1	C1_00650C_A	111571	112251	681	5	307	0.706	0.67	456	2	6	11	11	11	11	0	0	3	4	4	4	4.0	5.8820000000000014	1.25	0.007342143906020558	0.4508076358296623	0.445	0
chr1	C1_00660C_A	112788	113801	1014	3	115	0.245	0.552	560	16	21	21	21	21	28	3	7	7	8	8	10	6.0	5.922999999999999	0.5	0.002958579881656805	0.11341222879684418	0.975	1
chr1	C1_00670C_A	114127	115878	1752	17	907	0.8440000000000001	0.212	372	6	16	16	17	17	19	0	0	5	6	7	7	10.0	5.711	1.7	0.009703196347031965	0.5176940639269406	0.0	0
chr1	C1_00680W_A	117319	119442	2124	22	425	0.8	0.146	310	1	1	2	5	8	10	0	0	0	2	2	3	11.0	5.181	2.0	0.010357815442561206	0.20009416195856874	0.0	0
chr1	C1_00690W_A	119767	122808	3042	36	2454	0.74	0.11	334	5	5	6	10	10	13	4	6	6	10	13	13	40.0	13.154000000000002	0.9	0.01183431952662722	0.8067061143984221	0.015	0
chr1	C1_00700W_A	123066	123431	366	3	28	0.531	0.962	352	0	2	5	5	7	7	1	7	11	11	11	12	7.0	19.178	0.42857142857142855	0.008196721311475409	0.07650273224043716	0.905	1
chr1	C1_00710C_A	123869	125597	1729	4	32	0.131	0.64	1107	4	7	8	8	12	15	0	1	5	5	11	12	8.0	4.63	0.5	0.002313475997686524	0.01850780798149219	0.99	1
chr1	C1_00720W_A	126521	126612	92	0	0	0.0	1.0	92	0	0	1	3	5	6	9	11	11	11	11	11	0.0	0.0	0.0	0.0	0.0	0.9359839206304161	1
chr1	C1_00730C_A	126791	128620	1830	14	499	0.4270000000000001	0.156	286	5	11	11	12	13	13	1	4	9	10	11	11	22.0	12.028	0.6363636363636364	0.007650273224043716	0.2726775956284153	0.64	1
chr1	C1_00740C_A	129260	130681	1422	27	807	1.055	0.209	297	3	9	14	15	16	17	2	2	8	11	14	14	25.0	17.593	1.08	0.0189873417721519	0.5675105485232067	0.0	0
chr1	C1_00750C_A	131413	133938	2526	42	1629	0.833	0.068	172	5	5	13	15	16	18	2	9	12	14	17	18	30.0	11.880999999999998	1.4	0.0166270783847981	0.6448931116389549	0.0	0
chr1	C1_00760W_A	134254	134913	660	8	671	0.594	0.379	250	4	11	11	14	14	15	2	4	8	8	9	9	3.0	4.552	2.6666666666666665	0.01212121212121212	1.0166666666666666	0.19	0
chr1	C1_00770C_A	135654	136436	783	6	682	0.353	0.308	241	0	1	7	10	12	19	0	2	4	5	6	10	10.0	12.788	0.6	0.007662835249042145	0.8710089399744572	0.815	1
chr1	C1_00780C_A	138574	140931	2358	54	5198	0.918	0.17800000000000002	419	7	16	25	26	27	29	4	5	7	9	10	12	27.0	11.455	2.0	0.022900763358778626	2.2044105173876165	0.0	0
chr1	C1_00790W_A	150607	151707	1101	18	693	0.684	0.253	279	0	6	6	9	19	20	9	11	17	21	24	27	14.0	12.727	1.2857142857142858	0.01634877384196185	0.6294277929155313	0.01	0
chr1	C1_00800C_A	154633	155286	654	4	126	0.26	0.606	396	4	5	6	6	11	15	1	5	5	6	6	9	6.0	9.188	0.6666666666666666	0.006116207951070336	0.1926605504587156	0.755	1
chr1	C1_00810W_A	155443	156324	882	4	79	0.193	0.441	389	2	3	5	5	6	6	0	0	1	5	11	11	20.0	22.701	0.2	0.00453514739229025	0.08956916099773242	0.955	1
chr1	C1_00820W_A	156643	157689	1047	36	1149	1.5419999999999998	0.14400000000000002	151	4	4	4	4	4	6	1	2	5	10	10	10	29.0	27.725	1.2413793103448276	0.034383954154727794	1.0974212034383954	0.01	0
chr1	C1_00830W_A	158725	160524	1800	16	2075	0.401	0.359	647	8	13	15	19	19	24	1	1	3	4	4	4	14.0	7.782	1.1428571428571428	0.008888888888888889	1.1527777777777777	0.37	0
chr1	C1_00840C_A	160942	162672	1731	33	3093	0.998	0.159	275	2	2	3	4	4	4	0	0	0	3	5	6	17.0	9.827	1.9411764705882355	0.019064124783362217	1.7868284228769498	0.0	0
chr1	C1_00850W_A	167077	167823	747	16	1904	1.161	0.213	159	1	2	5	5	7	10	11	13	15	15	17	17	8.0	10.724	2.0	0.0214190093708166	2.5488621151271755	0.01	0
chr1	C1_00860W_A	168533	169534	1002	11	351	0.652	0.348	349	0	3	5	15	17	18	0	2	10	14	15	17	4.0	3.996	2.75	0.010978043912175649	0.3502994011976048	0.06	0
chr1	C1_00870W_A	170158	172254	2097	14	396	0.369	0.425	892	2	6	13	13	16	19	8	11	13	19	23	28	14.0	6.6789999999999985	1.0	0.006676204101096804	0.1888412017167382	0.11	0
chr1	C1_00880W_A	174459	176084	1626	26	1290	0.932	0.191	310	6	14	17	22	26	32	2	3	5	5	5	5	9.0	5.5379999999999985	2.888888888888889	0.015990159901599015	0.7933579335793358	0.005	0
chr1	C1_00890W_A	176325	178475	2151	8	289	0.21600000000000005	0.593	1276	1	3	6	10	14	15	1	1	1	1	1	3	28.0	13.023	0.2857142857142857	0.0037192003719200366	0.13435611343561135	0.95	1
chr1	C1_00900W_A	178690	179307	618	5	229	0.5489999999999999	0.911	563	0	1	1	1	1	1	3	3	3	4	7	9	5.0	8.104	1.0	0.008090614886731391	0.3705501618122977	0.795	1
chr1	C1_00910W_A	179823	180829	1007	13	1063	0.8640000000000001	0.282	284	2	2	2	2	2	2	3	3	14	14	16	16	11.0	10.934	1.181818181818182	0.012909632571996028	1.055610724925521	0.11	0
chr1	C1_00920W_A	181403	185239	3837	63	3419	1.14	0.103	394	1	5	12	12	15	15	1	3	3	5	7	7	35.0	9.124	1.8	0.01641907740422205	0.8910607245243679	0.0	0
chr1	C1_00930C_A	185507	190145	4639	38	3808	0.573	0.14800000000000002	687	6	8	16	17	20	20	5	5	8	10	13	13	31.0	6.684	1.2258064516129032	0.008191420564776892	0.8208665660702738	0.01	0
chr1	C1_00940W_A	190698	191156	459	4	100	0.643	0.7190000000000001	330	1	2	4	4	6	10	1	4	5	5	6	6	5.0	10.917	0.8	0.008714596949891068	0.2178649237472767	0.905	1
chr1	C1_00950C_A	191444	193405	1962	5	951	0.187	0.495	971	3	6	6	8	10	14	2	3	17	23	28	31	12.0	6.119	0.4166666666666667	0.0025484199796126407	0.4847094801223242	1.0	1
chr1	C1_00960C_A	194676	197798	3123	32	1984	0.865	0.263	820	2	5	8	11	12	12	3	3	7	11	13	13	19.0	6.086	1.6842105263157894	0.010246557796990071	0.6352865834133846	0.015	0
chr1	C1_00970W_A	198221	198746	526	6	3365	0.992	0.536	282	4	5	8	8	8	12	2	2	2	2	7	7	4.0	7.619	1.5	0.01140684410646388	6.397338403041825	0.49	0
chr1	C1_00980W_A	198951	199220	270	3	35	0.914	0.715	193	0	2	2	4	6	7	4	4	4	4	4	5	3.0	11.152	1.0	0.011111111111111113	0.12962962962962962	0.56	1
chr1	C1_00990C_A	199316	202249	2934	17	822	0.493	0.227	667	4	5	7	7	8	8	4	12	12	13	13	13	6.0	2.046	2.833333333333333	0.005794137695978187	0.2801635991820041	0.195	0
chr1	C1_01000C_A	202532	203623	1092	5	170	0.39	0.381	416	3	11	11	11	15	15	0	0	0	0	1	4	6.0	5.5	0.8333333333333334	0.004578754578754579	0.15567765567765568	0.5	0
chr1	C1_01010W_A	203945	204415	471	3	7	0.593	0.433	204	0	0	0	0	0	8	0	3	3	5	6	6	2.0	4.255	1.5	0.006369426751592357	0.0148619957537155	0.11	0
chr1	C1_01020W_A	204985	205057	73	0	0	0.0	1.0	73	1	1	2	2	2	2	2	9	12	12	12	12	0.0	0.0	0.0	0.0	0.0	1.0	1
chr1	C1_01030W_A	205265	206284	1020	5	224	0.503	0.431	440	7	9	10	10	11	11	3	5	5	8	8	10	8.0	7.851	0.625	0.004901960784313725	0.2196078431372549	0.635	1
chr1	C1_01040W_A	206477	206920	444	4	471	0.953	0.7929999999999999	352	4	5	5	7	8	9	2	2	3	3	5	7	5.0	11.287	0.8	0.009009009009009007	1.0608108108108107	0.56	1
chr1	C1_01050C_A	206917	207855	939	4	129	0.476	0.3670000000000001	345	4	4	4	4	6	8	2	4	4	7	16	16	9.0	9.595	0.4444444444444444	0.004259850905218318	0.13738019169329074	0.935	1
chr1	C1_01060W_A	208285	208740	456	5	344	1.329	0.485	221	2	5	7	7	8	8	0	9	11	11	12	12	5.0	10.989	1.0	0.010964912280701756	0.7543859649122807	0.175	0
chr1	C1_01070C_A	209078	210502	1425	3	185	0.23	0.49	698	2	7	8	8	8	9	0	1	1	1	1	3	7.0	4.916	0.42857142857142855	0.0021052631578947372	0.12982456140350876	0.94	1
chr1	C1_01080W_A	210872	212377	1506	7	237	0.519	0.409	616	3	3	3	3	4	4	0	0	0	3	6	6	7.0	4.651	1.0	0.004648074369189907	0.15737051792828685	0.295	0
chr1	C1_01090C_A	212439	212747	309	0	0	0.0	1.0	309	1	1	3	3	4	4	0	1	6	9	9	10	3.0	9.74	0.0	0.0	0.0	1.0	1
chr1	C1_01100W_A	213635	220399	6765	38	1123	0.532	0.11	746	2	3	6	7	7	9	7	15	15	15	15	17	40.0	5.914	0.95	0.005617147080561715	0.16600147819660016	0.265	0
chr1	C1_01110C_A	220539	222068	1530	5	147	0.289	0.908	1390	12	14	15	17	17	18	0	5	6	6	11	12	13.0	8.502	0.38461538461538464	0.0032679738562091504	0.09607843137254904	0.97	1
chr1	C1_01130W_A	224667	226874	2208	11	14830	0.395	0.321	709	1	2	7	11	12	17	1	5	5	5	5	5	20.0	9.062	0.55	0.004981884057971014	6.716485507246378	0.955	1
chr1	C1_01140C_A	227677	229779	2103	12	286	0.403	0.232	488	0	0	3	7	7	7	1	5	5	9	9	10	11.0	5.233	1.0909090909090908	0.005706134094151214	0.1359961959106039	0.13	0
chr1	C1_01150C_A	232865	234934	2070	31	903	1.051	0.266	550	1	1	3	5	5	6	4	10	10	11	15	16	20.0	9.667	1.55	0.01497584541062802	0.43623188405797103	0.0	0
chr1	C1_01160C_A	235077	235889	813	4	79	0.34600000000000003	0.506	411	8	10	11	11	13	13	0	9	10	10	10	13	5.0	6.158	0.8	0.004920049200492005	0.0971709717097171	0.555	1
chr1	C1_01170C_A	236084	238300	2217	22	2174	0.622	0.242	537	9	9	9	9	18	18	0	2	6	8	10	12	15.0	6.769	1.4666666666666666	0.009923319801533605	0.9806044203879116	0.01	0
chr1	C1_01180C_A	239091	240914	1824	18	1079	0.619	0.163	298	4	7	12	14	14	18	1	5	8	8	8	11	5.0	2.7430000000000003	3.6	0.009868421052631578	0.5915570175438597	0.015	0
chr1	C1_01190C_A	241113	242504	1392	13	389	0.655	0.399	556	4	5	5	5	6	8	2	5	11	12	13	17	10.0	7.189	1.3	0.009339080459770116	0.2794540229885057	0.145	0
chr1	C1_01200W_A	242741	244663	1923	23	1414	0.828	0.184	354	1	3	4	4	4	9	3	6	9	11	11	11	12.0	6.2429999999999986	1.9166666666666667	0.011960478419136764	0.735309412376495	0.0	0
chr1	C1_01210W_A	245206	246453	1248	14	858	0.7979999999999999	0.496	619	1	3	9	9	9	10	1	3	7	7	11	11	8.0	6.415	1.75	0.011217948717948718	0.6875	0.03	0
chr1	C1_01220C_A	246661	247413	753	15	1009	1.449	0.252	190	2	3	5	7	7	7	4	7	12	12	12	13	6.0	7.979	2.5	0.0199203187250996	1.3399734395750331	0.005	0
chr1	C1_01240W_A	248816	249865	1050	5	734	0.307	0.768	806	2	3	3	5	13	13	5	7	7	7	8	8	7.0	6.672999999999999	0.7142857142857143	0.0047619047619047615	0.6990476190476189	0.28	0
chr1	C1_01250W_A	250103	251977	1875	14	334	0.503	0.297	556	0	7	10	10	10	11	2	3	3	8	12	13	8.0	4.269	1.75	0.0074666666666666675	0.17813333333333334	0.03	0
chr1	C1_01260C_A	252036	252488	453	2	20	0.298	0.642	291	3	4	4	4	4	4	4	10	10	11	14	14	4.0	8.85	0.5	0.004415011037527594	0.044150110375275935	0.98	1
chr1	C1_01270W_A	253158	254441	1284	20	3223	1.15	0.197	253	3	8	10	10	11	14	0	1	1	8	12	14	8.0	6.235	2.5	0.01557632398753894	2.5101246105919004	0.0	0
chr1	C1_01280C_A	254618	254965	348	3	38	0.59	0.52	181	1	1	6	7	9	12	2	7	8	8	8	11	5.0	14.409	0.6	0.008620689655172414	0.10919540229885058	0.92	1
chr1	C1_01290C_A	255170	257443	2274	25	1100	0.7879999999999999	0.11	250	5	7	8	8	10	12	0	1	2	2	2	5	9.0	3.96	2.7777777777777777	0.010993843447669306	0.4837291116974494	0.01	0
chr1	C1_01300W_A	257921	258904	984	13	289	0.971	0.28800000000000003	283	2	3	4	4	4	4	8	8	11	20	20	22	7.0	7.121	1.8571428571428568	0.01321138211382114	0.2936991869918699	0.08	0
chr1	C1_01310W_A	258992	259345	354	8	706	1.644	0.421	149	8	8	12	16	18	18	8	14	14	14	14	15	2.0	5.666	4.0	0.02259887005649717	1.994350282485876	0.09	0
chr1	C1_01320W_A	259647	261173	1527	8	218	0.358	0.331	505	5	11	17	20	24	24	1	5	7	8	10	10	7.0	4.587	1.1428571428571428	0.005239030779305829	0.14276358873608386	0.18	0
chr1	C1_01330C_A	261359	261838	480	2	11	0.294	0.627	301	4	5	5	5	6	7	4	5	7	7	7	9	4.0	8.351	0.5	0.0041666666666666675	0.02291666666666666	0.94	1
chr1	C1_01340C_A	262217	263083	867	0	0	0.0	1.0	867	2	3	7	9	10	10	2	3	4	5	5	5	2.0	2.309	0.0	0.0	0.0	0.7341795565545565	1
chr1	C1_01350C_A	263479	264672	1194	2	65	0.119	0.8029999999999999	959	1	7	9	9	9	12	8	13	14	18	20	20	6.0	5.029	0.3333333333333333	0.0016750418760469012	0.05443886097152429	0.985	1
chr1	C1_01360C_A	265483	267465	1983	13	2797	0.489	0.359	712	2	6	8	11	11	11	1	3	8	8	10	13	4.0	2.018	3.25	0.006555723651033787	1.410489157841654	0.51	1
chr1	C1_01370C_A	269372	270012	641	3	66	0.344	0.421	270	5	6	9	13	15	20	1	1	2	2	3	3	10.0	15.625	0.3	0.0046801872074883	0.1029641185647426	0.92	1
chr1	C1_01380C_A	270319	271974	1656	10	228	0.433	0.293	486	8	8	8	8	13	13	1	2	4	5	6	6	12.0	7.251	0.8333333333333334	0.006038647342995169	0.13768115942028986	0.585	1
chr1	C1_01390C_A	272374	274197	1824	16	24174	0.662	0.354	646	2	4	5	5	5	5	0	2	4	4	9	9	8.0	4.388	2.0	0.008771929824561403	13.25328947368421	0.725	1
chr1	C1_01400C_A	275477	276952	1476	9	330	0.445	0.327	483	1	8	11	11	12	13	0	1	1	9	9	9	4.0	2.712	2.25	0.006097560975609756	0.22357723577235766	0.085	0
chr1	C1_01420C_A	278222	279262	1041	4	237	0.299	0.451	469	2	2	2	11	13	14	7	10	17	18	18	20	2.0	1.923	2.0	0.0038424591738712775	0.2276657060518732	0.13	0
chr1	C1_01440C_A	280421	280819	399	8	367	1.699	0.383	153	2	2	3	5	14	15	2	5	8	9	10	11	6.0	15.075	1.3333333333333333	0.02005012531328321	0.9197994987468672	0.14	0
chr1	C1_01450W_A	282437	284137	1701	5	133	0.197	0.385	655	0	3	5	5	6	10	4	6	9	9	10	11	20.0	11.765	0.25	0.0029394473838918285	0.07818930041152264	0.945	1
chr1	C1_01460W_A	284639	287617	2979	29	1178	0.583	0.182	541	6	9	11	12	12	13	0	4	4	5	5	5	17.0	5.709	1.7058823529411764	0.009734810339039949	0.39543470963410543	0.0	0
chr1	C1_01470W_A	288033	289328	1296	2	134	0.087	0.8290000000000001	1074	0	2	2	2	3	5	0	1	2	2	3	4	2.0	1.544	1.0	0.0015432098765432098	0.10339506172839506	0.64	1
chr1	C1_01480C_A	289699	290448	750	3	24	0.229	0.7240000000000001	543	5	10	10	10	10	11	1	4	7	7	15	15	3.0	4.005	1.0	0.004	0.032	0.74	1
chr1	C1_01490W_A	291847	292449	603	5	184	0.488	0.265	160	4	14	22	24	27	27	2	5	6	9	11	11	4.0	6.645	1.25	0.008291873963515755	0.30514096185737977	0.145	0
chr1	C1_01500W_A	296046	296504	459	11	418	1.261	0.275	126	2	2	9	10	13	19	5	6	7	9	9	10	3.0	6.55	3.6666666666666665	0.02396514161220044	0.9106753812636166	0.075	0
chr1	C1_01510W_A	299614	301767	2154	21	1155	0.494	0.197	425	6	7	9	10	11	12	11	13	15	15	19	24	12.0	5.574	1.75	0.009749303621169915	0.5362116991643454	0.015	0
chr1	C1_01520C_A	305308	306012	705	5	79	0.4270000000000001	0.525	370	3	3	13	16	22	28	4	12	12	13	13	15	6.0	8.523	0.8333333333333334	0.007092198581560284	0.11205673758865248	0.695	1
chr1	C1_01530C_A	306618	308486	1869	9	96	0.303	0.34600000000000003	647	2	3	6	8	8	8	3	7	8	8	8	8	15.0	8.03	0.6	0.004815409309791332	0.05136436597110754	0.995	1
chr1	C1_01540W_A	309122	310972	1851	21	912	0.8370000000000001	0.2	370	0	0	3	4	5	7	7	9	9	9	10	11	12.0	6.4860000000000015	1.75	0.011345218800648298	0.4927066450567261	0.0	0
chr1	C1_01550W_A	311200	312759	1560	11	324	0.555	0.254	397	2	9	11	13	13	16	2	5	7	7	9	11	16.0	10.263	0.6875	0.007051282051282051	0.2076923076923077	0.36	0
chr1	C1_01560W_A	313161	317798	4638	42	4892	0.64	0.125	580	2	2	4	5	5	5	3	9	9	9	10	10	25.0	5.391	1.68	0.009055627425614488	1.0547649849072875	0.0	0
chr1	C1_01570C_A	317950	318471	522	1	1	0.156	0.994	519	6	9	9	10	12	12	0	0	1	1	5	5	5.0	9.597	0.2	0.0019157088122605363	0.0019157088122605363	0.935	1
chr1	C1_01580W_A	318929	319459	531	3	171	0.435	0.591	314	1	1	1	1	7	7	4	11	11	11	11	11	4.0	7.5470000000000015	0.75	0.005649717514124294	0.3220338983050847	0.795	1
chr1	C1_01590C_A	319665	323369	3705	12	120	0.205	0.297	1101	7	11	11	11	11	11	1	4	4	4	5	9	26.0	7.019	0.4615384615384616	0.0032388663967611326	0.032388663967611336	1.0	1
chr1	C1_01600W_A	323650	324531	882	3	20	0.236	0.522	460	1	4	5	7	7	7	0	8	9	12	13	19	9.0	10.216	0.3333333333333333	0.003401360544217687	0.022675736961451247	0.91	1
chr1	C1_01610C_A	324887	325940	1054	23	478	1.5759999999999998	0.194	205	2	10	10	10	10	11	0	11	13	15	20	26	14.0	13.295	1.6428571428571428	0.021821631878557873	0.4535104364326376	0.0	0
chr1	C1_01620C_A	326428	327426	999	16	16433	1.132	0.301	301	7	9	15	16	20	21	6	13	13	13	14	16	7.0	7.0139999999999985	2.2857142857142856	0.016016016016016016	16.44944944944945	0.615	1
chr1	C1_01630W_A	331354	332037	684	2	67	0.217	0.472	323	4	10	11	11	11	14	0	1	1	6	8	9	9.0	13.177	0.2222222222222222	0.0029239766081871343	0.097953216374269	0.91	1
chr1	C1_01640W_A	332721	334077	1357	12	1323	0.625	0.317	430	5	9	9	9	10	20	2	9	10	10	10	12	11.0	8.112	1.0909090909090908	0.008843036109064112	0.9749447310243184	0.255	0
chr1	C1_01650W_A	334643	336025	1383	19	769	0.951	0.145	201	0	0	1	2	3	5	0	1	2	7	7	9	16.0	11.577	1.1875	0.01373825018076645	0.5560375994215474	0.015	0
chr1	C1_01660C_A	336119	336200	82	1	54	0.917	0.78	64	0	2	5	6	8	8	0	1	5	5	5	5	1.0	12.345999999999998	1.0	0.012195121951219513	0.6585365853658537	0.665	1
chr1	C1_01670C_A	336700	341496	4797	11	213	0.14400000000000002	0.225	1081	3	7	8	8	8	8	0	1	1	3	6	6	55.0	11.468	0.2	0.0022930998540754643	0.044402751719824884	1.0	1
chr1	C1_01680C_A	341928	342440	513	8	398	1.4240000000000002	0.246	126	0	0	0	0	0	1	2	4	6	6	6	6	6.0	11.719	1.3333333333333333	0.015594541910331385	0.7758284600389863	0.085	0
chr1	C1_01690C_A	342930	343901	972	4	406	0.361	0.669	650	1	3	4	6	6	6	1	1	1	1	5	5	1.0	1.03	4.0	0.00411522633744856	0.4176954732510288	0.36	0
chr1	C1_01700W_A	345562	348762	3201	30	1589	0.687	0.231	740	3	3	3	9	9	9	1	4	6	10	12	14	45.0	14.063	0.6666666666666666	0.00937207122774133	0.4964073726960325	0.395	0
chr1	C1_01710W_A	351098	353101	2004	28	824	0.879	0.19	380	3	12	14	16	17	17	1	1	5	6	10	11	21.0	10.484000000000002	1.3333333333333333	0.01397205588822355	0.4111776447105788	0.01	0
chr1	C1_01720C_A	353541	353627	87	3	16	2.046	0.7929999999999999	69	4	6	6	9	9	9	0	1	4	4	5	6	2.0	23.256	1.5	0.03448275862068965	0.1839080459770115	0.505	1
chr1	C1_01730W_A	354206	354278	73	0	0	0.0	1.0	73	4	6	7	10	10	13	2	2	2	3	10	10	0.0	0.0	0.0	0.0	0.0	0.9202083333333333	1
chr1	C1_01740W_A	357079	359466	2388	42	2389	0.969	0.235	561	6	8	15	21	24	26	3	4	6	6	8	8	29.0	12.149	1.4482758620689655	0.017587939698492462	1.0004187604690118	0.0	0
chr1	C1_01750W_A	361029	362930	1902	22	3055	0.599	0.128	244	0	5	7	8	11	15	5	6	8	11	11	11	14.0	7.365	1.5714285714285714	0.011566771819137749	1.6062039957939012	0.015	0
chr1	C1_01760W_A	364172	366307	2136	31	1297	0.8109999999999999	0.14	298	6	6	11	11	16	17	0	2	5	6	6	11	20.0	9.368	1.55	0.014513108614232209	0.6072097378277154	0.005	0
chr1	C1_01770W_A	366730	367860	1131	18	363	0.947	0.449	508	0	8	8	8	12	16	1	2	6	6	6	6	11.0	9.735	1.6363636363636365	0.015915119363395226	0.3209549071618037	0.055	0
chr1	C1_01780C_A	367933	369807	1875	17	637	0.5760000000000001	0.246	462	2	9	9	9	9	9	2	2	4	8	13	13	8.0	4.269	2.125	0.009066666666666669	0.3397333333333333	0.005	0
chr1	C1_01790W_A	372225	375440	3216	9	415	0.168	0.535	1719	1	8	9	9	12	18	5	7	8	8	8	8	18.0	5.599	0.5	0.002798507462686567	0.12904228855721392	0.995	1
chr1	C1_01800W_A	375835	376554	720	5	715	0.524	0.544	392	1	7	12	12	14	14	3	6	8	8	8	8	5.0	6.954	1.0	0.006944444444444444	0.9930555555555556	0.295	0
chr1	C1_01810C_A	376645	378174	1530	18	1392	0.902	0.29	443	3	3	3	6	8	8	4	9	9	9	9	11	13.0	8.502	1.3846153846153846	0.011764705882352941	0.9098039215686274	0.04	0
chr1	C1_01820C_A	378463	379650	1188	2	21	0.125	0.765	909	0	5	5	6	8	10	0	3	3	3	6	7	8.0	6.74	0.25	0.0016835016835016836	0.017676767676767676	0.995	1
chr1	C1_01830C_A	380212	380784	573	7	449	0.973	0.394	226	0	0	1	1	1	1	1	1	13	13	16	20	5.0	8.741	1.4	0.012216404886561954	0.7835951134380453	0.255	0
chr1	C1_01840C_A	381538	382092	555	7	127	1.069	0.247	137	0	0	3	3	5	5	0	2	9	13	13	17	4.0	7.22	1.75	0.012612612612612612	0.2288288288288288	0.125	0
chr1	C1_01850C_A	382760	383590	831	1	1	0.098	0.662	550	4	7	13	13	14	14	4	5	5	5	7	7	3.0	3.614	0.3333333333333333	0.001203369434416366	0.001203369434416366	0.94	1
chr1	C1_01860W_A	383753	384670	918	6	95	0.5379999999999999	0.612	562	1	5	5	5	9	9	0	4	6	6	6	6	7.0	7.633999999999999	0.8571428571428571	0.006535947712418301	0.10348583877995644	0.61	1
chr1	C1_01870C_A	384790	386280	1491	7	165	0.348	0.445	664	2	4	5	5	6	6	2	5	8	10	12	12	6.0	4.027	1.1666666666666667	0.004694835680751174	0.11066398390342053	0.27	0
chr1	C1_01880C_A	386597	388924	2328	23	896	0.754	0.177	412	7	10	12	12	12	12	2	7	7	7	7	7	14.0	6.016	1.6428571428571428	0.00987972508591065	0.3848797250859107	0.0	0
chr1	C1_01890C_A	389271	390800	1530	10	253	0.442	0.229	351	1	8	8	9	11	12	2	3	7	8	8	8	11.0	7.194	0.9090909090909092	0.006535947712418301	0.165359477124183	0.125	0
chr1	C1_01900C_A	391247	392764	1518	22	1220	1.0659999999999998	0.26	395	0	6	8	8	10	11	0	0	3	3	3	4	12.0	7.91	1.8333333333333333	0.014492753623188406	0.8036890645586298	0.005	0
chr1	C1_01910W_A	393296	394360	1065	3	208	0.207	0.925	985	6	7	7	8	8	8	0	3	3	4	12	12	5.0	4.699	0.6	0.002816901408450705	0.19530516431924885	0.93	1
chr1	C1_01920W_A	395587	399411	3825	44	1923	0.767	0.149	571	0	8	10	13	16	16	6	7	9	17	22	22	27.0	7.061	1.6296296296296295	0.011503267973856209	0.5027450980392156	0.005	0
chr1	C1_01930W_A	400591	401977	1387	5	175	0.214	0.64	887	3	9	11	16	17	17	2	8	8	8	12	13	5.0	3.608	1.0	0.0036049026676279743	0.12617159336697908	0.41	0
chr1	C1_01940C_A	402263	402769	507	6	214	0.7070000000000001	0.42	213	2	9	9	9	9	9	0	1	1	1	1	3	3.0	5.9289999999999985	2.0	0.01183431952662722	0.4220907297830375	0.155	0
chr1	C1_01950C_A	403144	403689	546	3	221	0.321	0.511	279	3	4	4	7	14	14	3	3	3	5	6	10	6.0	11.009	0.5	0.005494505494505495	0.4047619047619048	0.87	1
chr1	C1_01970W_A	405749	406027	279	2	37	0.4370000000000001	0.7240000000000001	202	0	1	1	10	13	13	2	3	3	6	6	6	1.0	3.597	2.0	0.007168458781362006	0.13261648745519716	0.52	1
chr1	C1_01980W_A	406673	408310	1638	8	467	0.28600000000000003	0.532	871	1	1	1	1	1	11	3	12	16	16	20	20	2.0	1.222	4.0	0.004884004884004884	0.2851037851037851	0.17	0
chr1	C1_01990W_A	411340	412368	1029	11	1452	0.677	0.27	278	12	13	16	18	20	23	4	12	15	15	16	17	7.0	6.809	1.5714285714285714	0.010689990281827015	1.4110787172011665	0.105	0
chr1	C1_02000W_A	412817	413818	1002	11	568	0.706	0.223	223	7	13	20	23	23	34	3	3	3	5	6	6	5.0	4.995	2.2	0.010978043912175649	0.5668662674650699	0.015	0
chr1	C1_02010C_A	414090	416273	2184	17	548	0.441	0.182	397	3	3	4	5	5	15	0	2	4	6	6	6	10.0	4.581	1.7	0.007783882783882784	0.2509157509157509	0.015	0
chr1	C1_02020W_A	416452	417075	624	6	103	0.579	0.579	361	2	2	2	2	2	2	1	3	5	6	7	9	9.0	14.446	0.6666666666666666	0.009615384615384616	0.16506410256410256	0.715	1
chr1	C1_02030C_A	417078	417521	444	4	54	0.5329999999999999	0.39	173	2	4	4	6	6	10	2	2	4	5	6	8	3.0	6.772	1.3333333333333333	0.009009009009009007	0.12162162162162166	0.455	0
chr1	C1_02040C_A	418019	420493	2475	30	1103	0.657	0.163	403	5	7	7	9	11	12	1	7	10	16	16	18	20.0	8.084	1.5	0.01212121212121212	0.4456565656565656	0.0	0
chr1	C1_02050C_A	421264	423846	2583	23	657	0.53	0.128	331	2	10	10	14	14	14	4	6	16	17	17	17	20.0	7.746	1.15	0.008904374758033295	0.2543554006968641	0.005	0
chr1	C1_02060W_A	425985	426615	631	9	373	0.951	0.36	227	5	5	6	7	7	7	0	1	5	8	12	13	7.0	11.111	1.2857142857142858	0.014263074484944531	0.5911251980982567	0.28	0
chr1	C1_02070W_A	427843	428838	996	15	268	0.962	0.212	211	7	10	12	15	16	18	10	11	12	12	12	13	5.0	5.025	3.0	0.015060240963855422	0.26907630522088355	0.015	0
chr1	C1_02080W_A	429371	430510	1140	4	289	0.21600000000000005	0.561	640	7	11	12	14	16	20	2	4	8	9	9	13	5.0	4.39	0.8	0.003508771929824561	0.2535087719298246	0.29	0
chr1	C1_02090C_A	430507	431994	1488	17	877	0.7120000000000001	0.195	290	2	2	2	2	2	12	4	13	13	14	14	17	13.0	8.742	1.3076923076923077	0.0114247311827957	0.5893817204301075	0.01	0
chr1	C1_02100W_A	432225	433841	1617	12	424	0.45	0.276	446	9	11	11	11	11	13	1	1	4	5	5	5	11.0	6.807	1.0909090909090908	0.007421150278293135	0.2622139764996908	0.045	0
chr1	C1_02110C_A	434412	436049	1638	7	227	0.253	0.353	578	5	10	10	13	13	14	4	4	4	4	5	5	6.0	3.665	1.1666666666666667	0.004273504273504274	0.1385836385836386	0.26	0
chr1	C1_02120C_A	442448	444235	1788	18	869	0.6559999999999999	0.196	350	8	15	17	20	22	22	5	15	17	17	18	18	14.0	7.834	1.2857142857142858	0.010067114093959731	0.4860178970917226	0.0	0
chr1	C1_02130C_A	449253	450800	1548	11	411	0.403	0.194	300	0	3	4	11	18	24	0	1	3	3	4	5	16.0	10.343	0.6875	0.007105943152454781	0.2655038759689923	0.215	0
chr1	C1_02140C_A	451280	451624	345	3	216	0.5	0.777	268	0	3	4	5	5	5	0	0	0	2	4	4	2.0	5.814	1.5	0.008695652173913044	0.6260869565217392	0.63	1
chr1	C1_02150W_A	452164	454191	2028	16	914	0.444	0.28	568	3	5	5	5	9	10	4	9	9	9	9	9	10.0	4.933	1.6	0.007889546351084813	0.45069033530572	0.115	0
chr1	C1_02160W_A	454396	454902	507	0	0	0.0	1.0	507	4	8	9	9	9	12	0	1	1	3	4	4	5.0	9.881	0.0	0.0	0.0	0.9202083333333333	1
chr1	C1_02170C_A	454861	455823	963	7	299	0.431	0.297	286	0	0	0	3	3	3	1	2	3	3	5	7	5.0	5.198	1.4	0.007268951194184839	0.3104880581516096	0.07	0
chr1	C1_02180W_A	456751	457911	1161	13	302	0.67	0.177	206	2	6	7	17	19	19	7	11	11	14	14	14	7.0	6.034	1.8571428571428568	0.011197243755383291	0.26012058570198104	0.065	0
chr1	C1_02190W_A	458366	459304	939	21	1652	1.481	0.337	316	1	1	10	11	12	14	3	3	5	5	11	13	8.0	8.529	2.625	0.02236421725239616	1.7593184238551651	0.015	0
chr1	C1_02200C_A	459294	460130	837	24	2310	2.116	0.256	214	6	8	8	11	11	12	0	3	3	7	9	11	9.0	10.765999999999998	2.6666666666666665	0.028673835125448032	2.759856630824373	0.05	0
chr1	C1_02210W_A	461070	462782	1713	19	449	0.732	0.183	313	1	2	4	7	10	14	1	1	6	7	9	10	10.0	5.841	1.9	0.011091652072387624	0.2621132516053707	0.0	0
chr1	C1_02220C_A	462849	463859	1011	17	849	1.058	0.22	222	1	2	2	3	5	7	6	6	11	13	13	15	19.0	18.812	0.8947368421052632	0.016815034619188922	0.8397626112759644	0.015	0
chr1	C1_02230W_A	465637	467649	2013	26	1625	0.764	0.217	436	2	6	8	11	11	15	3	6	9	9	12	12	18.0	8.946	1.4444444444444444	0.012916045702930949	0.8072528564331843	0.0	0
chr1	C1_02240W_A	469116	471743	2628	6	296	0.124	0.532	1397	1	3	4	6	6	6	1	1	2	5	9	12	24.0	9.136	0.25	0.00228310502283105	0.1126331811263318	1.0	1
chr1	C1_02250W_A	474919	475644	726	6	404	0.501	0.504	366	2	4	4	10	10	14	1	1	4	4	4	4	13.0	17.930999999999994	0.4615384615384616	0.008264462809917356	0.5564738292011019	0.65	1
chr1	C1_02260C_A	475896	477035	1140	9	235	0.477	0.454	517	1	1	1	3	5	13	3	4	6	6	6	8	10.0	8.78	0.9	0.007894736842105262	0.20614035087719296	0.225	0
chr1	C1_02270C_A	477305	478183	879	14	788	0.965	0.281	247	1	4	5	6	6	6	2	8	9	12	15	15	9.0	10.251	1.5555555555555556	0.015927189988623434	0.8964732650739476	0.015	0
chr1	C1_02280C_A	478626	481568	2943	54	1410	1.073	0.112	331	3	5	9	11	11	11	3	6	6	12	17	17	44.0	14.956	1.2272727272727273	0.01834862385321101	0.4791029561671764	0.0	0
chr1	C1_02290C_A	482379	483590	1212	10	236	0.418	0.446	540	0	6	13	16	16	16	1	5	13	15	15	17	22.0	18.167	0.4545454545454545	0.00825082508250825	0.19471947194719472	0.8	1
chr1	C1_02300W_A	483698	484063	366	13	469	2.007	0.202	74	2	2	2	2	5	11	2	4	4	6	7	7	8.0	21.918000000000006	1.625	0.035519125683060114	1.2814207650273224	0.085	0
chr1	C1_02310C_A	484174	484539	366	4	1635	0.602	0.623	228	2	6	9	10	10	15	2	4	11	14	14	16	5.0	13.699000000000002	0.8	0.01092896174863388	4.467213114754099	0.745	1
chr1	C1_02320C_A	484846	486477	1632	22	973	0.802	0.247	403	3	5	7	9	13	13	1	2	6	10	11	15	22.0	13.489	1.0	0.013480392156862746	0.5962009803921569	0.005	0
chr1	C1_02330C_A	487350	488196	847	10	314	0.649	0.453	384	2	9	11	14	14	14	1	2	4	4	7	10	8.0	9.456	1.25	0.011806375442739079	0.3707201889020071	0.225	0
chr1	C1_02340C_A	488645	488749	105	0	0	0.0	1.0	105	1	5	6	8	9	11	2	2	2	4	8	11	1.0	9.615	0.0	0.0	0.0	1.0	1
chr1	C1_02350W_A	489332	490138	807	14	694	0.975	0.208	168	8	14	14	14	15	15	2	5	5	9	9	9	15.0	18.61	0.9333333333333332	0.017348203221809168	0.8599752168525403	0.05	0
chr1	C1_02360C_A	490252	492177	1926	37	4009	1.073	0.147	284	2	3	3	7	15	15	6	7	19	21	23	26	18.0	9.351	2.055555555555556	0.019210799584631358	2.081516095534788	0.0	0
chr1	C1_02370C_A	492588	496217	3630	38	1059	0.5579999999999999	0.14	508	11	12	17	18	20	23	0	1	6	8	9	15	52.0	14.329	0.7307692307692307	0.01046831955922865	0.29173553719008266	0.135	0
chr1	C1_02380C_A	498351	498953	603	6	154	0.614	0.267	161	3	5	7	13	14	14	3	7	7	10	11	14	14.0	23.256	0.42857142857142855	0.009950248756218905	0.25538971807628524	0.72	1
chr1	C1_02390W_A	499217	501709	2493	40	10971	1.138	0.123	307	5	7	10	11	13	16	5	9	14	16	20	25	32.0	12.841	1.25	0.016044925792218213	4.40072202166065	0.025	0
chr1	C1_02400C_A	502050	503384	1335	27	1050	1.544	0.2	267	4	7	11	12	12	15	0	1	1	4	5	6	24.0	17.991	1.125	0.020224719101123598	0.7865168539325843	0.0	0
chr1	C1_02410C_A	504151	505224	1074	14	457	0.966	0.253	272	3	6	12	12	15	15	0	0	0	5	7	7	14.0	13.048	1.0	0.01303538175046555	0.42551210428305397	0.06	0
chr1	C1_02420C_A	505969	511662	5694	14	399	0.138	0.239	1361	7	9	12	12	13	14	0	1	3	4	4	9	19.0	3.337	0.7368421052631579	0.0024587284861257463	0.07007376185458378	0.705	1
chr1	C1_02430C_A	515594	517525	1932	18	629	0.68	0.261	504	4	8	11	12	15	15	9	14	15	17	22	24	10.0	5.1789999999999985	1.8	0.009316770186335404	0.3255693581780538	0.0	0
chr1	C1_02440C_A	518168	519169	1002	10	27193	0.7	0.488	489	4	9	10	16	16	16	3	7	7	12	13	14	10.0	9.99	1.0	0.009980039920159679	27.13872255489022	0.91	1
chr1	C1_02450C_A	520056	520586	531	2	5	0.248	0.7190000000000001	382	0	1	3	11	11	11	0	1	1	1	1	2	6.0	11.321	0.3333333333333333	0.003766478342749529	0.009416195856873822	0.57	1
chr1	C1_02460W_A	521288	521950	663	2	102	0.193	0.481	319	0	0	0	1	2	5	3	3	3	3	6	8	2.0	3.0210000000000004	1.0	0.0030165912518853697	0.15384615384615385	0.66	1
chr1	C1_02470W_A	522615	523085	471	5	850	0.653	0.758	357	0	8	9	12	12	12	2	3	7	11	11	11	3.0	6.382999999999999	1.6666666666666667	0.010615711252653929	1.804670912951168	0.25	0
chr1	C1_02480W_A	523976	524734	759	4	46	0.309	0.509	386	5	7	9	15	15	22	2	3	4	9	12	13	9.0	11.873	0.4444444444444444	0.005270092226613966	0.060606060606060615	0.97	1
chr1	C1_02490C_A	524841	526862	2022	35	1641	1.04	0.093	189	2	2	2	2	7	12	3	9	9	10	10	10	35.0	17.317999999999998	1.0	0.017309594460929768	0.8115727002967359	0.01	0
chr1	C1_02500W_A	527100	527726	627	12	976	1.163	0.461	289	6	9	9	10	10	10	2	2	2	2	3	5	12.0	19.169	1.0	0.019138755980861243	1.5566188197767146	0.345	0
chr1	C1_02510W_A	528029	528760	732	1	3	0.084	0.609	446	0	0	6	8	11	11	2	3	8	8	11	13	8.0	10.944	0.125	0.001366120218579235	0.004098360655737704	0.995	1
chr1	C1_02520W_A	530172	531908	1737	14	316	0.507	0.234	406	0	1	4	4	9	9	3	6	11	11	11	11	6.0	3.4560000000000004	2.333333333333333	0.008059873344847437	0.18192285549798504	0.005	0
chr1	C1_02530C_A	532403	534163	1761	14	555	0.433	0.27	475	6	11	14	14	14	14	6	17	18	24	25	26	11.0	6.25	1.2727272727272727	0.007950028392958546	0.3151618398637138	0.065	0
chr1	C1_02540C_A	536532	536604	73	0	0	0.0	1.0	73	3	5	5	5	5	9	0	1	1	2	5	5	0.0	0.0	0.0	0.0	0.0	0.748765873015873	1
chr1	C1_02560W_A	536928	537227	300	1	11	0.201	0.507	152	0	1	1	2	2	4	1	2	3	6	6	8	5.0	16.722	0.2	0.0033333333333333327	0.03666666666666667	0.76	1
chr1	C1_02570C_A	537385	539079	1695	23	2131	0.873	0.28	475	0	1	2	3	5	5	2	6	7	9	11	12	18.0	10.626	1.2777777777777777	0.013569321533923305	1.2572271386430678	0.035	0
chr1	C1_02580W_A	540001	541512	1512	17	1218	0.75	0.353	533	0	2	2	5	8	12	4	5	6	7	12	12	10.0	6.6179999999999986	1.7	0.011243386243386244	0.8055555555555556	0.02	0
chr1	C1_02590C_A	541722	542600	879	14	1085	1.062	0.338	297	1	3	3	3	4	5	0	9	14	20	23	23	9.0	10.251	1.5555555555555556	0.015927189988623434	1.2343572241183165	0.045	0
chr1	C1_02600W_A	544056	544805	750	3	100	0.276	0.619	464	2	7	8	8	8	11	6	9	10	10	10	11	1.0	1.335	3.0	0.004	0.13333333333333333	0.38	0
chr1	C1_02610W_A	545022	549395	4374	37	1672	0.6579999999999999	0.129	564	3	9	9	9	14	15	0	0	0	1	1	2	28.0	6.403	1.3214285714285714	0.008459076360310928	0.3822588020118885	0.0	0
chr1	C1_02620C_A	549494	550573	1080	5	366	0.387	0.35600000000000004	384	0	2	2	3	3	3	2	3	4	7	7	7	8.0	7.414	0.625	0.0046296296296296285	0.3388888888888889	0.75	1
chr1	C1_02630C_A	550937	552376	1440	10	15974	0.579	0.304	438	5	7	9	10	10	10	3	5	8	8	8	9	3.0	2.085	3.333333333333333	0.006944444444444444	11.093055555555555	0.28	0
chr1	C1_02640C_A	552858	553373	516	0	0	0.0	1.0	516	4	4	6	6	6	7	0	0	3	3	6	6	1.0	1.942	0.0	0.0	0.0	0.9202083333333333	1
chr1	C1_02650W_A	553758	554360	603	1	18	0.149	0.8009999999999999	483	5	5	5	5	5	5	3	7	7	7	7	10	1.0	1.661	1.0	0.001658374792703151	0.02985074626865672	0.68	1
chr1	C1_02660C_A	554577	555404	828	2	126	0.192	0.7809999999999999	647	5	6	6	7	7	7	1	4	6	6	7	11	2.0	2.418	1.0	0.0024154589371980675	0.15217391304347827	0.675	1
chr1	C1_02670C_A	555675	558101	2427	29	1280	1.081	0.159	386	2	6	6	6	7	7	0	0	0	3	3	3	14.0	5.771	2.071428571428572	0.011948908117016894	0.5274000824062629	0.0	0
chr1	C1_02680C_A	558921	561449	2529	24	896	0.69	0.14400000000000002	363	0	2	3	3	3	3	0	0	0	3	3	3	18.0	7.12	1.3333333333333333	0.009489916963226572	0.35429023329379206	0.005	0
chr1	C1_02690C_A	562357	562659	303	4	693	0.943	0.713	216	1	2	4	4	4	5	1	1	1	6	6	7	3.0	9.934	1.3333333333333333	0.0132013201320132	2.2871287128712874	0.345	0
chr1	C1_02700C_A	564255	564428	174	4	522	1.381	0.42	73	2	8	9	13	13	14	2	9	24	25	25	25	2.0	11.561	2.0	0.02298850574712644	3.0	0.42	0
chr1	C1_02710W_A	565683	567173	1491	2	86	0.077	0.443	661	0	0	1	1	7	15	2	2	3	5	5	13	11.0	7.382999999999999	0.18181818181818185	0.001341381623071764	0.05767940979208585	0.985	1
chr1	C1_02720W_A	567442	568635	1194	9	341	0.47	0.466	557	0	0	0	0	0	0	5	9	10	11	18	18	10.0	8.382	0.9	0.007537688442211055	0.28559463986599665	0.06	0
chr1	C1_02730W_A	574220	575107	888	7	209	0.482	0.31	275	2	6	13	14	15	16	5	7	9	9	9	9	7.0	7.892	1.0	0.00788288288288288	0.2353603603603604	0.17	0
chr1	C1_02740C_A	575478	576398	921	6	173	0.426	0.483	445	0	1	6	6	6	17	2	11	11	11	11	11	7.0	7.609	0.8571428571428571	0.0065146579804560255	0.18783930510314875	0.33	0
chr1	C1_02750C_A	576658	579045	2388	5	76	0.119	0.455	1087	9	11	11	11	11	14	0	2	4	4	4	5	15.0	6.284	0.3333333333333333	0.0020938023450586267	0.031825795644891124	0.99	1
chr1	C1_02760W_A	579750	580802	1053	2	34	0.117	0.705	742	0	0	2	2	2	5	4	9	9	14	14	19	4.0	3.802	0.5	0.001899335232668566	0.032288698955365625	0.955	1
chr1	C1_02770W_A	581212	581508	297	8	494	1.966	0.387	115	0	2	7	8	8	8	3	6	6	6	6	7	3.0	10.135	2.6666666666666665	0.02693602693602693	1.6632996632996633	0.2	0
chr1	C1_02780W_A	581844	582602	759	7	388	0.6809999999999999	0.502	381	3	4	4	4	4	4	2	4	4	5	5	10	4.0	5.277	1.75	0.00922266139657444	0.5111989459815547	0.135	0
chr1	C1_02790W_A	582899	583951	1053	5	130	0.345	0.691	728	0	2	2	2	3	5	4	9	11	14	16	22	2.0	1.901	2.5	0.004748338081671415	0.12345679012345677	0.75	1
chr1	C1_02800W_A	584332	584934	603	16	680	2.527	0.232	140	2	10	15	15	15	15	3	5	8	10	10	10	5.0	8.306000000000001	3.2	0.026533996683250412	1.1276948590381426	0.005	0
chr1	C1_02810W_A	585914	588472	2559	24	2169	0.682	0.118	301	2	2	4	7	10	10	9	15	23	23	23	23	18.0	7.037000000000001	1.3333333333333333	0.009378663540445486	0.8475967174677609	0.005	0
chr1	C1_02820W_A	588902	593116	4215	8	37	0.116	0.227	958	5	10	19	19	20	21	0	5	8	9	11	11	31.0	7.356	0.25806451612903225	0.0018979833926453145	0.008778173190984579	1.0	1
chr1	C1_02830W_A	593697	595466	1770	13	501	0.485	0.222	393	2	13	14	14	14	14	0	0	1	3	5	8	11.0	6.218	1.181818181818182	0.007344632768361581	0.2830508474576271	0.015	0
chr1	C1_02840W_A	598018	599733	1716	10	117	0.409	0.267	459	3	7	10	13	14	17	4	4	7	10	10	10	14.0	8.163	0.7142857142857143	0.005827505827505828	0.06818181818181818	0.62	1
chr1	C1_02850W_A	600683	602722	2040	9	260	0.304	0.326	665	2	5	8	9	11	11	2	6	10	10	10	10	9.0	4.414	1.0	0.004411764705882353	0.12745098039215685	0.395	0
chr1	C1_02860C_A	603130	603732	603	1	26	0.11	0.542	327	4	5	7	7	7	7	0	6	8	14	14	14	3.0	4.9830000000000005	0.3333333333333333	0.001658374792703151	0.04311774461028192	0.98	1
chr1	C1_02870W_A	604676	605542	867	6	108	0.489	0.338	293	3	3	5	5	5	9	1	4	4	4	4	8	5.0	5.774	1.2	0.006920415224913495	0.1245674740484429	0.03	0
chr1	C1_02880C_A	605725	606483	759	0	0	0.0	1.0	759	3	4	7	7	10	14	0	0	4	8	11	13	2.0	2.639	0.0	0.0	0.0	0.748765873015873	1
chr1	C1_02890C_A	607149	607523	375	6	5916	1.3219999999999998	0.515	193	4	7	10	10	10	11	7	12	12	13	13	14	2.0	5.348	3.0	0.016	15.776	0.64	1
chr1	C1_02900C_A	607807	609984	2178	20	434	0.765	0.39	849	4	11	11	13	14	14	1	1	3	3	3	3	15.0	6.89	1.3333333333333333	0.009182736455463728	0.1992653810835629	0.645	1
chr1	C1_02910C_A	610205	611635	1431	17	2096	1.029	0.233	334	0	1	3	3	6	6	10	14	14	15	15	17	10.0	6.9929999999999986	1.7	0.01187980433263452	1.46470999301188	0.0	0
chr1	C1_02920W_A	611934	613046	1113	7	306	0.503	0.5379999999999999	599	2	6	6	8	10	12	1	3	4	5	5	7	3.0	2.698	2.333333333333333	0.006289308176100629	0.2749326145552561	0.185	0
chr1	C1_02930C_A	613106	614473	1368	5	27	0.277	0.507	694	2	2	2	3	3	3	0	4	4	7	7	7	8.0	5.852	0.625	0.003654970760233918	0.01973684210526316	0.855	1
chr1	C1_02940C_A	614701	615219	519	3	299	0.453	0.809	420	4	4	4	4	5	7	1	3	3	4	4	4	2.0	3.861	1.5	0.005780346820809247	0.5761078998073218	0.46	0
chr1	C1_02950W_A	615467	615844	378	4	175	0.799	0.4370000000000001	165	1	4	7	7	7	7	0	1	1	1	1	3	2.0	5.305	2.0	0.01058201058201058	0.462962962962963	0.275	0
chr1	C1_02960C_A	615939	617726	1788	5	132	0.194	0.6809999999999999	1217	0	3	4	5	5	5	2	5	11	13	13	14	7.0	3.917	0.7142857142857143	0.0027964205816554807	0.0738255033557047	0.82	1
chr1	C1_02970W_A	618379	619644	1266	8	628	0.477	0.28	354	6	12	19	20	22	22	2	4	6	6	6	8	7.0	5.534	1.1428571428571428	0.00631911532385466	0.4960505529225908	0.255	0
chr1	C1_02980W_A	620103	621131	1029	4	59	0.282	0.467	481	0	3	5	6	7	7	2	4	9	10	16	16	5.0	4.864	0.8	0.003887269193391642	0.057337220602526724	0.47	0
chr1	C1_02990C_A	622222	623538	1317	7	73	0.424	0.48	632	7	9	13	21	23	23	3	5	7	12	16	16	7.0	5.319	1.0	0.005315110098709187	0.0554290053151101	0.135	0
chr1	C1_03000W_A	628046	629806	1761	15	935	0.613	0.258	455	3	4	4	9	12	13	1	3	6	6	6	6	10.0	5.682	1.5	0.008517887563884156	0.5309483248154457	0.025	0
chr1	C1_03010W_A	630193	630513	321	0	0	0.0	1.0	321	3	4	5	5	9	12	2	5	5	5	6	6	2.0	6.25	0.0	0.0	0.0	0.748765873015873	1
chr1	C1_03020C_A	631014	631622	609	1	151	0.13	0.915	557	4	4	7	7	8	8	1	1	1	2	2	3	1.0	1.645	1.0	0.0016420361247947454	0.24794745484400654	0.57	1
chr1	C1_03030W_A	632083	632838	756	2	85	0.226	0.8059999999999999	609	0	0	0	0	1	1	0	5	6	6	6	8	10.0	13.245	0.2	0.002645502645502645	0.11243386243386244	0.78	1
chr1	C1_03040W_A	633766	634524	759	11	255	1.354	0.262	199	1	1	1	2	2	3	2	2	2	2	3	4	6.0	7.916	1.8333333333333333	0.014492753623188406	0.3359683794466403	0.045	0
chr1	C1_03050W_A	635104	638259	3156	36	2021	1.164	0.101	319	1	3	3	5	5	7	1	1	1	1	1	1	19.0	6.022	1.8947368421052633	0.01140684410646388	0.6403675538656527	0.0	0
chr1	C1_03060C_A	638337	638966	630	1	2	0.174	0.7170000000000001	452	1	3	8	8	9	11	0	5	5	6	6	6	0.0	0.0	0.0	0.0015873015873015873	0.0031746031746031746	0.75	1
chr1	C1_03070C_A	639143	641560	2418	13	22571	0.578	0.4920000000000001	1190	5	5	5	6	6	6	2	5	5	5	6	6	13.0	5.379	1.0	0.005376344086021507	9.334574028122416	0.95	1
chr1	C1_03080C_A	641962	642642	681	3	669	0.464	0.471	321	0	1	3	4	6	6	0	1	1	1	1	5	7.0	10.294	0.42857142857142855	0.004405286343612335	0.9823788546255506	0.975	1
chr1	C1_03090W_A	643226	643996	771	2	3	0.242	0.978	754	0	0	0	1	1	4	2	5	6	7	8	8	6.0	7.792000000000002	0.3333333333333333	0.002594033722438392	0.0038910505836575885	0.66	1
chr1	C1_03100W_A	645104	649550	4447	32	879	0.6659999999999999	0.115	511	1	3	10	10	11	11	0	2	2	3	3	4	21.0	4.723	1.5238095238095235	0.007195862379131998	0.1976613447267821	0.04	0
chr1	C1_03110W_A	650064	650956	893	1	23	0.104	0.843	753	0	0	4	6	6	6	3	4	4	5	5	7	8.0	8.969	0.125	0.0011198208286674132	0.025755879059350503	0.985	1
chr1	C1_03120W_A	651902	653134	1233	16	594	1.218	0.195	241	3	6	6	13	13	13	3	6	6	9	9	9	15.0	12.175	1.0666666666666669	0.012976480129764802	0.4817518248175183	0.005	0
chr1	C1_03130C_A	653447	655201	1755	21	698	0.989	0.153	268	10	13	15	17	18	21	0	0	1	2	2	3	18.0	10.262	1.1666666666666667	0.011965811965811968	0.3977207977207977	0.01	0
chr1	C1_03140W_A	655798	656274	477	2	8	0.341	0.47	224	1	1	3	3	4	6	0	5	5	6	8	8	3.0	6.303	0.6666666666666666	0.00419287211740042	0.016771488469601678	0.82	1
chr1	C1_03150C_A	656446	657201	756	4	38	0.404	0.335	253	5	5	6	6	6	7	0	3	3	3	3	3	5.0	6.622999999999998	0.8	0.005291005291005291	0.05026455026455026	0.7	1
chr1	C1_03160C_A	657572	658543	972	3	323	0.209	0.93	904	2	7	7	8	9	9	0	0	0	4	4	7	5.0	5.149	0.6	0.00308641975308642	0.3323045267489712	0.89	1
chr1	C1_03170C_A	658804	660771	1968	30	1189	1.089	0.192	377	1	1	1	1	1	1	1	1	1	1	1	1	24.0	12.201	1.25	0.01524390243902439	0.6041666666666666	0.0	0
chr1	C1_03180W_A	660929	661792	864	3	716	0.23	0.428	370	1	1	2	7	7	9	0	4	7	9	9	9	3.0	3.4760000000000004	1.0	0.003472222222222222	0.8287037037037037	0.63	1
chr1	C1_03190C_A	662177	664336	2160	16	1431	0.476	0.29	627	3	10	10	10	10	11	4	7	8	9	12	14	11.0	5.095	1.4545454545454546	0.007407407407407408	0.6625	0.135	0
chr1	C1_03200C_A	668763	671960	3198	30	1318	0.63	0.155	497	0	0	4	13	18	18	1	11	11	12	13	13	16.0	5.005	1.875	0.009380863039399627	0.41213258286429016	0.0	0
chr1	C1_03210C_A	672483	673838	1356	5	185	0.258	0.398	540	3	3	9	9	9	9	1	10	14	15	15	15	10.0	7.38	0.5	0.003687315634218289	0.1364306784660767	0.865	1
chr1	C1_03220C_A	675074	675868	795	1	1	0.096	0.5329999999999999	424	1	1	3	5	10	10	0	0	0	1	1	5	1.0	1.259	1.0	0.0012578616352201255	0.0012578616352201255	0.72	1
chr1	C1_03230C_A	677396	679090	1695	5	81	0.252	0.597	1012	3	4	9	10	11	11	0	1	11	11	11	13	13.0	7.673999999999999	0.38461538461538464	0.002949852507374631	0.04778761061946903	0.975	1
chr1	C1_03240W_A	679785	680210	426	1	61	0.252	0.955	407	0	4	14	14	14	14	5	5	5	6	8	10	3.0	7.059	0.3333333333333333	0.002347417840375587	0.1431924882629108	0.705	1
chr1	C1_03250C_A	680242	681462	1221	11	260	1.018	0.35	427	4	4	4	5	6	6	0	2	2	4	4	5	4.0	3.279	2.75	0.009009009009009007	0.21294021294021293	0.085	0
chr1	C1_03260W_A	681644	683680	2037	15	13922	0.7829999999999999	0.209	426	2	2	4	4	6	6	3	3	3	3	3	4	10.0	4.912	1.5	0.0073637702503681875	6.834560628375062	0.365	0
chr1	C1_03270W_A	683901	685105	1205	5	48	0.428	0.394	475	0	3	4	8	8	8	1	4	4	4	5	5	1.0	0.831	5.0	0.004149377593360996	0.039834024896265564	0.35	0
chr1	C1_03280W_A	685412	686344	933	3	19	0.338	0.58	541	0	4	4	4	4	4	4	4	4	4	4	4	8.0	8.584	0.375	0.003215434083601286	0.020364415862808145	0.94	1
chr1	C1_03290W_A	686628	688511	1884	4	21	0.217	0.428	807	1	2	3	4	4	5	4	4	6	6	6	8	8.0	4.249	0.5	0.002123142250530785	0.011146496815286623	0.905	1
chr1	C1_03300C_A	688617	690020	1404	5	542	0.373	0.574	806	4	5	5	5	5	5	2	2	2	2	2	2	7.0	4.989	0.7142857142857143	0.003561253561253561	0.3860398860398861	0.79	1
chr1	C1_03310W_A	690480	691616	1137	2	12	0.173	0.451	513	0	0	2	2	2	4	4	5	9	11	12	14	8.0	7.042000000000002	0.25	0.0017590149516270891	0.010554089709762531	0.995	1
chr1	C1_03320C_A	691821	693329	1509	18	714	1.311	0.313	473	0	5	5	5	5	7	0	1	2	9	9	11	8.0	5.305	2.25	0.011928429423459244	0.4731610337972167	0.01	0
chr1	C1_03330C_A	694143	695732	1590	18	797	1.251	0.233	370	4	11	14	14	16	16	6	13	13	15	15	17	13.0	8.181000000000001	1.3846153846153846	0.011320754716981131	0.5012578616352201	0.0	0
chr1	C1_03340C_A	696019	696900	882	3	12793	0.345	0.397	350	3	11	13	16	16	17	1	4	4	4	5	5	1.0	1.135	3.0	0.003401360544217687	14.504535147392293	0.905	1
chr1	C1_03350C_A	697530	699398	1869	7	974	0.355	0.536	1002	0	1	3	3	3	6	2	4	5	6	7	7	11.0	5.8889999999999985	0.6363636363636364	0.003745318352059925	0.5211342964151953	0.975	1
chr1	C1_03360W_A	701716	705948	4233	25	1533	0.46	0.172	727	2	2	2	2	2	7	0	2	3	3	3	4	19.0	4.49	1.3157894736842106	0.005905976848570754	0.3621545003543586	0.255	0
chr1	C1_03370W_A	706488	708377	1890	4	47	0.174	0.459	867	3	4	8	10	10	11	3	6	7	7	10	10	8.0	4.235	0.5	0.0021164021164021165	0.02486772486772487	0.99	1
chr1	C1_03380W_A	709461	712127	2667	11	370	0.31	0.433	1154	3	5	8	8	12	12	1	1	1	6	6	6	10.0	3.751	1.1	0.004124484439445068	0.13873265841769775	0.445	0
chr1	C1_03390W_A	712967	714244	1278	4	23	0.261	0.506	647	2	5	12	17	17	17	3	5	7	8	8	8	5.0	3.915	0.8	0.003129890453834116	0.017996870109546162	0.485	0
chr1	C1_03400W_A	715541	717490	1950	15	585	0.601	0.183	356	4	6	10	11	16	18	9	15	17	17	25	29	14.0	7.183	1.0714285714285714	0.007692307692307694	0.3	0.015	0
chr1	C1_03410W_A	717686	718510	825	17	969	1.689	0.242	200	5	14	15	16	17	17	6	8	9	11	22	23	15.0	18.204	1.1333333333333333	0.02060606060606061	1.1745454545454546	0.02	0
chr1	C1_03420W_A	719205	719309	105	2	290	1.53	0.6	63	2	6	7	14	14	22	5	5	6	6	6	10	1.0	9.615	2.0	0.01904761904761905	2.761904761904762	0.55	1
chr1	C1_03430W_A	719613	720668	1056	4	65	0.289	0.402	424	11	11	13	13	19	21	0	0	0	1	1	1	5.0	4.739	0.8	0.0037878787878787884	0.0615530303030303	0.43	0
chr1	C1_03440C_A	721115	722551	1437	4	307	0.202	0.7859999999999999	1130	0	0	0	0	1	12	12	14	14	14	15	15	5.0	3.482	0.8	0.0027835768963117608	0.21363952679192766	0.575	1
chr1	C1_03450C_A	723114	726743	3630	33	10749	0.612	0.179	649	1	2	3	3	3	3	5	6	9	9	9	9	18.0	4.96	1.8333333333333333	0.00909090909090909	2.9611570247933883	0.03	0
chr1	C1_03460C_A	727114	730086	2973	25	822	0.57	0.202	601	2	4	7	9	9	9	2	3	8	9	10	13	16.0	5.384	1.5625	0.008409014463504878	0.27648839556004035	0.025	0
chr1	C1_03470C_A	731029	732438	1410	10	342	0.537	0.382	539	1	3	5	5	6	7	3	8	12	16	17	18	6.0	4.258	1.6666666666666667	0.007092198581560284	0.2425531914893617	0.04	0
chr1	C1_03480C_A	732768	735644	2877	37	1887	1.067	0.149	430	4	19	22	22	25	27	4	14	17	17	19	19	27.0	9.388	1.3703703703703705	0.012860618700034758	0.6558915537017727	0.0	0
chr1	C1_03490W_A	736791	737672	882	7	559	0.613	0.635	560	1	3	5	5	18	18	4	7	10	10	10	10	6.0	6.81	1.1666666666666667	0.007936507936507936	0.6337868480725624	0.285	0
chr1	C1_03500W_A	738229	738852	624	2	274	0.239	0.995	621	2	5	8	12	12	14	1	4	4	4	11	12	4.0	6.421	0.5	0.003205128205128205	0.4391025641025641	0.945	1
chr1	C1_03510C_A	739135	739680	546	3	266	0.423	0.855	467	2	5	5	5	8	12	4	6	7	15	17	19	3.0	5.505	1.0	0.005494505494505495	0.4871794871794872	0.555	1
chr1	C1_03520W_A	740588	742033	1446	7	68	0.378	0.34600000000000003	500	2	3	3	8	8	11	7	10	10	11	12	13	9.0	6.228	0.7777777777777778	0.004840940525587829	0.04702627939142462	0.875	1
chr1	C1_03530W_A	742220	743984	1765	9	134	0.389	0.276	488	4	11	11	12	13	15	1	2	2	3	4	6	14.0	7.937	0.6428571428571429	0.00509915014164306	0.07592067988668555	0.93	1
chr1	C1_03540C_A	744051	744458	408	1	5	0.21	0.828	338	1	4	6	6	6	6	0	1	2	3	4	4	1.0	2.457	1.0	0.0024509803921568627	0.012254901960784314	0.44	0
chr1	C1_03550C_A	744891	746333	1443	5	39	0.308	0.326	471	3	7	7	7	9	9	4	8	10	11	11	12	8.0	5.547999999999999	0.625	0.003465003465003465	0.027027027027027032	0.905	1
chr1	C1_03560C_A	746720	747754	1035	6	14081	0.598	0.289	299	3	7	11	11	11	11	2	4	4	7	10	11	3.0	2.901	2.0	0.0057971014492753615	13.604830917874393	0.855	1
chr1	C1_03570C_A	748226	748341	116	3	158	2.737	0.6809999999999999	79	2	2	3	3	4	6	3	3	4	4	4	4	1.0	8.696	3.0	0.02586206896551724	1.362068965517241	0.61	1
chr1	C1_03580W_A	749095	749193	99	1	45	1.041	0.677	67	0	0	0	3	5	6	0	1	1	2	4	4	1.0	10.204	1.0	0.010101010101010102	0.4545454545454545	0.635	1
chr1	C1_03600W_A	749583	750410	828	3	69	0.329	0.454	376	0	0	0	0	0	2	2	2	2	2	2	4	5.0	6.046	0.6	0.0036231884057971015	0.08333333333333333	0.945	1
chr1	C1_03610C_A	750533	751084	552	1	1	0.17	0.569	314	2	2	4	5	5	5	1	3	4	6	8	12	1.0	1.815	1.0	0.0018115942028985507	0.0018115942028985507	0.705	1
chr1	C1_03620C_A	751389	752110	722	14	402	1.883	0.194	140	4	6	6	6	6	7	2	2	2	6	8	8	11.0	15.257	1.2727272727272727	0.01939058171745152	0.5567867036011079	0.04	0
chr1	C1_03630W_A	752775	756314	3540	9	136	0.21	0.218	772	6	10	10	13	15	17	0	0	0	0	0	3	31.0	8.76	0.2903225806451613	0.002542372881355932	0.0384180790960452	0.97	1
chr1	C1_03640C_A	756361	757074	714	2	6	0.244	0.7	500	2	2	2	2	2	3	1	3	3	3	9	9	4.0	5.61	0.5	0.0028011204481792717	0.008403361344537815	0.275	0
chr1	C1_03650C_A	757289	757795	507	0	0	0.0	1.0	507	2	3	3	3	3	3	3	3	7	7	7	8	3.0	5.9289999999999985	0.0	0.0	0.0	0.7341795565545565	1
chr1	C1_03660W_A	758284	758523	240	0	0	0.0	1.0	240	3	9	10	10	12	12	3	5	6	8	9	11	0.0	0.0	0.0	0.0	0.0	0.748765873015873	1
chr1	C1_03670C_A	758553	759638	1086	10	169	0.925	0.21600000000000005	235	2	2	7	10	10	11	0	3	11	21	26	29	4.0	3.687	2.5	0.009208103130755063	0.15561694290976058	0.005	0
chr1	C1_03680W_A	761416	764853	3438	39	1093	0.949	0.091	312	1	2	3	8	11	14	5	8	10	10	10	10	21.0	6.11	1.8571428571428568	0.011343804537521814	0.3179173938336242	0.0	0
chr1	C1_03690W_A	765465	766517	1053	1	2	0.071	0.802	845	0	0	0	0	2	5	1	1	3	3	3	4	5.0	4.753	0.2	0.000949667616334283	0.001899335232668566	0.855	1
chr1	C1_03700C_A	766633	766720	88	0	0	0.0	1.0	88	1	1	2	2	2	2	2	2	5	6	6	6	0.0	0.0	0.0	0.0	0.0	1.0	1
chr1	C1_03710C_A	767067	770930	3864	16	196	0.278	0.16	617	3	3	3	3	3	3	2	2	5	5	10	14	12.0	3.1060000000000003	1.3333333333333333	0.004140786749482402	0.050724637681159424	0.28	0
chr1	C1_03720C_A	773999	775771	1773	7	124	0.311	0.467	828	3	7	14	14	16	26	5	6	11	13	13	13	10.0	5.643	0.7	0.003948110547095319	0.06993795826283136	0.74	1
chr1	C1_03730C_A	776730	778577	1848	11	302	0.394	0.404	747	2	4	6	9	10	10	2	2	4	6	6	6	8.0	4.331	1.375	0.005952380952380952	0.1634199134199134	0.025	0
chr1	C1_03740W_A	781112	783955	2844	20	414	0.461	0.14300000000000002	407	0	0	1	8	8	9	3	6	8	11	13	14	23.0	8.09	0.8695652173913043	0.007032348804500703	0.14556962025316456	0.04	0
chr1	C1_03750W_A	784461	785012	552	6	89	0.846	0.442	244	6	8	11	11	11	12	3	4	8	12	12	18	10.0	18.149	0.6	0.010869565217391304	0.161231884057971	0.615	1
chr1	C1_03760C_A	785087	786874	1788	30	4862	1.306	0.244	436	3	3	3	6	9	9	4	8	8	10	16	16	12.0	6.715	2.5	0.016778523489932886	2.71923937360179	0.04	0
chr1	C1_03770W_A	788296	790142	1847	13	948	0.496	0.275	508	4	10	17	20	20	20	2	4	4	4	4	4	8.0	4.334	1.625	0.007038440714672442	0.513264753654575	0.08	0
chr1	C1_03780C_A	790364	793585	3222	9	164	0.168	0.373	1202	5	7	7	7	8	9	1	2	10	17	19	23	28.0	8.693	0.32142857142857145	0.002793296089385475	0.05090006207324643	0.985	1
chr1	C1_03790C_A	795543	796823	1281	11	860	0.584	0.317	406	0	2	6	8	9	15	4	9	9	9	9	9	7.0	5.4689999999999985	1.5714285714285714	0.00858704137392662	0.6713505074160812	0.095	0
chr1	C1_03800W_A	797157	798089	933	6	195	0.461	0.377	352	0	5	9	11	12	12	3	6	6	7	9	10	26.0	27.897	0.2307692307692308	0.006430868167202572	0.2090032154340836	0.89	1
chr1	C1_03810C_A	798181	799359	1179	17	651	1.207	0.222	262	3	4	4	5	5	7	0	5	6	7	9	12	14.0	11.885	1.2142857142857142	0.014418999151823582	0.5521628498727735	0.005	0
chr1	C1_03820W_A	801727	802836	1110	16	440	1.0759999999999998	0.132	147	3	5	9	12	14	17	2	2	4	4	5	7	16.0	14.427	1.0	0.014414414414414416	0.3963963963963964	0.025	0
chr1	C1_03830C_A	803002	803994	993	5	107	0.341	0.765	760	1	2	3	4	7	12	0	3	5	6	9	9	11.0	11.089	0.4545454545454545	0.005035246727089627	0.10775427995971802	0.915	1
chr1	C1_03840W_A	804198	804467	270	4	151	1.04	0.474	128	3	3	3	3	5	6	0	1	4	6	6	6	3.0	11.152	1.3333333333333333	0.014814814814814815	0.5592592592592592	0.515	1
chr1	C1_03860C_A	806466	811433	4968	49	4273	0.575	0.08800000000000001	438	3	8	8	8	9	10	3	7	10	12	12	14	43.0	8.657	1.1395348837209305	0.009863123993558777	0.8601046698872786	0.015	0
chr1	C1_03870C_A	813869	815560	1692	23	848	0.8390000000000001	0.254	430	0	0	0	5	6	8	0	1	5	8	11	15	12.0	7.096	1.9166666666666667	0.013593380614657213	0.5011820330969267	0.0	0
chr1	C1_03880C_A	820902	821264	363	0	0	0.0	1.0	363	1	9	11	11	12	14	2	2	4	5	6	12	1.0	2.762	0.0	0.0	0.0	1.0	1
chr1	C1_03890W_A	823543	824613	1071	16	2877	0.961	0.353	378	3	3	3	6	8	12	7	13	13	13	13	13	6.0	5.607	2.6666666666666665	0.014939309056956116	2.6862745098039214	0.365	0
chr1	C1_03900W_A	825308	825823	516	1	3	0.123	0.6859999999999999	354	0	0	0	8	9	9	7	10	10	10	11	12	6.0	11.65	0.16666666666666666	0.0019379844961240308	0.005813953488372093	0.99	1
chr1	C1_03910C_A	825919	827970	2052	11	662	0.321	0.34700000000000003	712	5	5	5	5	5	5	0	1	4	7	10	10	18.0	8.776	0.6111111111111112	0.005360623781676413	0.3226120857699805	0.855	1
chr1	C1_03920C_A	828496	830040	1545	18	1037	0.74	0.191	295	5	7	8	8	10	10	2	5	5	5	6	6	18.0	11.658	1.0	0.011650485436893204	0.6711974110032363	0.015	0
chr1	C1_03930W_A	830273	831781	1509	4	88	0.157	0.386	583	2	5	5	6	6	8	0	3	3	3	4	5	23.0	15.252	0.17391304347826084	0.002650762094102055	0.0583167660702452	0.91	1
chr1	C1_03940W_A	832111	832620	510	2	29	0.247	0.6779999999999999	346	0	2	2	2	2	2	2	2	5	6	6	12	7.0	13.752	0.2857142857142857	0.0039215686274509795	0.056862745098039215	0.71	1
chr1	C1_03950C_A	833227	833766	540	11	510	1.41	0.348	188	3	5	8	9	10	10	2	3	16	16	16	19	11.0	20.408	1.0	0.02037037037037037	0.9444444444444444	0.375	0
chr1	C1_03960C_A	834229	836838	2610	31	1554	0.792	0.177	462	6	15	16	17	20	22	1	4	4	4	6	7	38.0	14.565	0.8157894736842105	0.011877394636015323	0.5954022988505747	0.12	0
chr1	C1_03970W_A	837444	837761	318	3	2736	0.633	0.425	135	5	8	13	18	18	18	4	6	6	6	7	7	1.0	3.155	3.0	0.009433962264150943	8.60377358490566	0.59	1
chr1	C1_03980W_A	838231	838758	528	8	296	1.034	0.504	266	0	7	8	9	9	9	1	2	10	10	10	12	14.0	26.565	0.5714285714285714	0.015151515151515154	0.5606060606060606	0.655	1
chr1	C1_03990W_A	839278	840204	927	13	321	1.005	0.397	368	4	11	17	23	23	25	1	6	7	9	11	16	8.0	8.639	1.625	0.014023732470334413	0.34627831715210355	0.045	0
chr1	C1_04000C_A	840359	841801	1443	33	1194	1.713	0.132	190	3	5	7	9	9	10	0	1	1	1	1	1	22.0	15.257	1.5	0.02286902286902287	0.8274428274428275	0.0	0
chr1	C1_04010C_A	842768	843802	1035	6	127	0.34	0.578	598	3	3	4	7	7	8	0	2	4	6	6	7	9.0	8.704	0.6666666666666666	0.0057971014492753615	0.12270531400966185	0.81	1
chr1	C1_04020C_A	844770	845783	1014	8	250	0.517	0.297	301	1	4	6	8	8	8	3	4	5	11	12	13	8.0	7.897	1.0	0.007889546351084813	0.2465483234714004	0.19	0
chr1	C1_04030W_A	846649	848745	2097	8	571	0.241	0.454	952	5	9	12	13	13	13	4	4	5	5	5	5	20.0	9.542	0.4	0.0038149737720553174	0.2722937529804483	0.915	1
chr1	C1_04040C_A	848808	850970	2163	7	277	0.225	0.258	559	4	4	4	4	4	4	3	3	4	7	7	12	17.0	7.862999999999999	0.4117647058823529	0.0032362459546925572	0.12806287563569116	1.0	1
chr1	C1_04050C_A	851796	852227	432	3	102	0.574	0.88	380	4	5	6	7	7	7	3	6	8	10	11	11	4.0	9.281	0.75	0.006944444444444444	0.2361111111111111	0.81	1
chr1	C1_04060W_A	853943	855709	1767	8	315	0.35200000000000004	0.627	1108	1	1	1	2	4	11	5	9	9	9	10	12	9.0	5.096	0.8888888888888888	0.004527447651386531	0.17826825127334464	0.425	0
chr1	C1_04070C_A	855857	857047	1191	5	116	0.329	0.664	791	7	10	12	12	12	12	2	4	6	9	12	12	34.0	28.571	0.14705882352941174	0.0041981528127623844	0.09739714525608732	0.97	1
chr1	C1_04080W_A	857251	857895	645	7	612	0.872	0.262	169	2	4	4	4	4	7	4	10	10	10	10	13	8.0	12.422	0.875	0.010852713178294572	0.9488372093023256	0.065	0
chr1	C1_04090C_A	857906	859393	1488	12	305	0.606	0.5870000000000001	873	0	1	2	4	4	4	3	5	5	5	5	5	27.0	18.157	0.4444444444444444	0.008064516129032258	0.2049731182795699	0.795	1
chr1	C1_04100C_A	859621	860469	849	1	4	0.079	0.8290000000000001	704	3	3	3	3	3	7	3	5	6	10	13	14	11.0	12.972	0.09090909090909093	0.001177856301531213	0.004711425206124852	0.96	1
chr1	C1_04110W_A	862034	862951	918	21	1687	1.52	0.161	148	1	2	2	7	7	10	3	5	6	6	9	9	15.0	16.358	1.4	0.02287581699346405	1.8376906318082789	0.0	0
chr1	C1_04120C_A	863013	864074	1062	13	235	0.847	0.476	506	6	6	11	14	15	18	0	0	0	0	0	0	18.0	16.965	0.7222222222222222	0.012241054613935971	0.22128060263653485	0.41	0
chr1	C1_04130W_A	864122	866671	2550	8	188	0.198	0.287	731	3	5	6	6	6	6	0	8	11	13	19	22	37.0	14.515	0.21621621621621626	0.003137254901960784	0.07372549019607844	0.97	1
chr1	C1_04140W_A	867380	868414	1035	21	816	1.3090000000000002	0.402	416	2	4	9	9	9	9	9	12	12	12	16	17	14.0	13.54	1.5	0.02028985507246377	0.7884057971014493	0.025	0
chr1	C1_04150C_A	868503	869087	585	7	255	0.746	0.609	356	9	10	11	11	12	19	0	2	6	6	6	7	3.0	5.1370000000000005	2.333333333333333	0.011965811965811968	0.4358974358974359	0.085	0
chr1	C1_04160C_A	869423	870325	903	26	3770	1.817	0.193	174	1	3	3	3	7	7	4	6	6	6	7	9	14.0	15.521	1.8571428571428568	0.028792912513842743	4.174972314507198	0.025	0
chr1	C1_04170C_A	870671	871066	396	0	0	0.0	1.0	396	1	6	8	12	19	19	0	9	10	10	10	17	1.0	2.532	0.0	0.0	0.0	1.0	1
chr1	C1_04180W_A	871931	872323	393	1	3	0.14400000000000002	0.992	390	2	6	8	16	16	20	2	4	8	8	8	10	2.0	5.102	0.5	0.002544529262086514	0.0076335877862595426	0.93	1
chr1	C1_04190C_A	872592	873764	1173	11	113	0.518	0.411	482	6	10	10	11	12	12	0	9	10	10	14	16	11.0	9.386	1.0	0.009377664109121909	0.09633418584825236	0.33	0
chr1	C1_04200C_A	874582	875391	810	21	1236	1.543	0.241	195	1	3	7	19	19	19	0	2	4	4	4	4	17.0	21.014	1.2352941176470589	0.025925925925925925	1.525925925925926	0.0	0
chr1	C1_04210C_A	876392	877791	1400	3	15	0.12	0.573	802	2	2	2	4	6	8	1	12	17	25	26	28	8.0	5.718	0.375	0.002142857142857143	0.010714285714285714	0.98	1
chr1	C1_04220C_A	878742	879311	570	3	98	0.316	0.528	301	4	7	13	15	15	15	2	3	3	6	8	11	1.0	1.757	3.0	0.005263157894736842	0.17192982456140352	0.435	0
chr1	C1_04230W_A	879636	880616	981	16	3642	1.023	0.185	181	2	3	4	4	7	9	2	4	4	6	7	8	8.0	8.163	2.0	0.0163098878695209	3.7125382262996935	0.05	0
chr1	C1_04240C_A	880940	881257	318	3	127	0.597	0.67	213	3	4	5	6	11	11	2	12	14	22	22	27	2.0	6.309	1.5	0.009433962264150943	0.39937106918239	0.605	1
chr1	C1_04250C_A	881368	881877	510	18	3210	2.426	0.422	215	3	5	5	8	9	12	8	9	9	10	13	15	3.0	5.894	6.0	0.035294117647058816	6.294117647058822	0.32	0
chr1	C1_04260W_A	882165	882575	411	2	204	0.315	0.8540000000000001	351	1	1	1	7	8	9	9	11	14	15	17	17	0.0	0.0	0.0	0.004866180048661801	0.4963503649635037	0.68	1
chr1	C1_04270C_A	882919	884154	1236	16	543	0.866	0.32299999999999995	399	4	6	7	7	9	15	2	2	2	2	3	3	9.0	7.287000000000001	1.7777777777777777	0.012944983818770229	0.4393203883495146	0.025	0
chr1	C1_04280C_A	884550	885734	1185	3	45	0.16699999999999998	0.377	447	0	4	6	6	6	8	0	4	4	5	5	5	10.0	8.446	0.3	0.002531645569620253	0.0379746835443038	0.985	1
chr1	C1_04290C_A	886010	889117	3108	35	4226	0.769	0.182	567	1	4	4	4	5	5	3	3	3	4	9	9	26.0	8.368	1.3461538461538465	0.011261261261261259	1.3597168597168596	0.0	0
chr1	C1_04300C_A	890373	892310	1938	10	682	0.374	0.212	410	5	11	13	14	14	14	2	5	5	13	13	15	6.0	3.0980000000000003	1.6666666666666667	0.0051599587203302365	0.35190918472652216	0.13	0
chr1	C1_04310C_A	892910	893674	765	18	815	2.055	0.456	349	0	0	5	5	7	7	1	2	3	3	8	8	11.0	14.398	1.6363636363636365	0.023529411764705882	1.065359477124183	0.075	0
chr1	C1_04320W_A	895092	895877	786	3	19	0.314	0.482	379	1	7	12	14	15	16	1	5	7	8	10	12	6.0	7.643	0.5	0.0038167938931297713	0.024173027989821884	0.9	1
chr1	C1_04330W_A	897942	899552	1611	14	266	0.637	0.278	448	8	12	15	15	16	16	2	2	3	3	3	3	11.0	6.832000000000002	1.2727272727272727	0.008690254500310366	0.16511483550589695	0.04	0
chr1	C1_04340C_A	899992	900945	954	6	187	0.4970000000000001	0.483	461	1	3	5	6	7	7	1	1	3	3	3	7	4.0	4.197	1.5	0.006289308176100629	0.1960167714884696	0.085	0
chr1	C1_04350C_A	901560	903929	2370	28	7058	1.036	0.165	391	1	4	5	5	5	5	0	1	3	4	4	4	11.0	4.643	2.5454545454545454	0.011814345991561179	2.978059071729958	0.01	0
chr1	C1_04360C_A	905274	905525	252	0	0	0.0	1.0	252	1	3	4	4	6	6	2	5	5	5	5	5	2.0	7.968	0.0	0.0	0.0	1.0	1
chr1	C1_04370C_A	905958	906560	603	1	316	0.146	0.526	317	0	4	8	8	9	9	1	5	11	11	11	15	4.0	6.645	0.25	0.001658374792703151	0.5240464344941956	0.965	1
chr1	C1_04380W_A	907132	908076	945	4	196	0.381	0.422	399	1	1	1	1	1	3	4	4	11	14	14	14	6.0	6.356	0.6666666666666666	0.004232804232804233	0.2074074074074074	0.77	1
chr1	C1_04390C_A	908570	910795	2226	13	835	0.506	0.192	427	7	14	14	16	17	17	4	7	7	7	8	9	11.0	4.944	1.181818181818182	0.005840071877807727	0.3751123090745732	0.75	1
chr1	C1_04400C_A	911109	914328	3220	15	981	0.396	0.16699999999999998	538	1	3	3	5	5	5	1	1	2	2	2	3	12.0	3.728	1.25	0.004658385093167702	0.3046583850931677	0.29	0
chr1	C1_04410C_A	914539	915072	534	1	2	0.182	0.6890000000000001	368	0	1	1	4	4	4	1	4	7	7	8	9	3.0	5.629	0.3333333333333333	0.0018726591760299626	0.003745318352059925	0.925	1
chr1	C1_04420C_A	915265	916104	840	8	121470	0.967	0.404	339	4	5	5	5	5	5	1	7	10	10	10	11	2.0	2.384	4.0	0.009523809523809523	144.60714285714286	0.88	1
chr1	C1_04430C_A	916437	917263	827	6	1986	0.722	0.366	303	2	6	6	6	6	6	1	5	5	7	8	10	3.0	3.632	2.0	0.007255139056831924	2.4014510278113663	0.4	0
chr1	C1_04440W_A	916801	917169	369	1	8	0.27	0.5660000000000001	209	1	3	6	7	7	10	0	1	3	3	6	8	2.0	5.435	0.5	0.002710027100271003	0.021680216802168018	0.715	1
chr1	C1_04450C_A	917491	918323	833	9	507	1.125	0.309	257	3	5	5	5	9	10	1	4	8	8	8	8	6.0	7.2120000000000015	1.5	0.010804321728691477	0.6086434573829532	0.12	0
chr1	C1_04460C_A	918745	919554	810	2	306	0.265	0.879	712	4	4	5	5	6	6	3	9	9	9	10	11	3.0	3.708	0.6666666666666666	0.0024691358024691358	0.37777777777777777	0.295	0
chr1	C1_04470C_A	920167	920688	522	12	654	2.689	0.295	154	2	5	6	7	7	9	3	5	8	9	9	9	4.0	7.678	3.0	0.02298850574712644	1.2528735632183907	0.07	0
chr1	C1_04480C_A	921715	925908	4194	21	436	0.477	0.187	785	0	0	1	3	4	4	4	4	4	5	5	5	18.0	4.293	1.1666666666666667	0.005007153075822604	0.1039580352885074	0.05	0
chr1	C1_04490W_A	926875	927996	1122	3	142	0.246	0.653	733	1	8	8	8	8	8	1	5	5	5	12	15	3.0	2.676	1.0	0.00267379679144385	0.1265597147950089	0.525	1
chr1	C1_04500W_A	929091	930743	1653	6	147	0.363	0.419	692	8	8	10	11	12	12	2	4	13	13	14	14	5.0	3.027	1.2	0.003629764065335753	0.08892921960072596	0.28	0
chr1	C1_04510W_A	931183	932622	1440	13	615	1.068	0.333	479	4	11	15	15	15	17	6	7	7	7	7	11	10.0	6.949	1.3	0.009027777777777777	0.4270833333333333	0.125	0
chr1	C1_04520C_A	932754	933831	1078	1	1	0.099	0.917	989	2	8	9	9	11	11	0	0	4	4	4	5	6.0	5.5710000000000015	0.16666666666666666	0.0009276437847866419	0.0009276437847866419	0.98	1
chr1	C1_04530C_A	934147	935706	1560	13	624	0.8909999999999999	0.536	836	4	4	4	4	4	6	2	8	15	15	15	17	9.0	5.773	1.4444444444444444	0.008333333333333333	0.4	0.235	0
chr1	C1_04540C_A	936078	938918	2841	22	972	0.7240000000000001	0.248	705	6	11	11	12	12	12	0	2	3	3	3	3	22.0	7.746	1.0	0.007743752199929602	0.34213305174234426	0.015	0
chr1	C1_04550W_A	939165	939467	303	2	160	0.657	0.462	140	2	2	2	3	4	5	0	0	1	1	1	1	2.0	6.622999999999998	1.0	0.006600660066006601	0.5280528052805279	0.635	1
chr1	C1_04560W_A	940013	941746	1734	10	285	0.588	0.38	659	0	1	1	2	2	2	1	3	3	4	4	4	10.0	5.77	1.0	0.005767012687427913	0.1643598615916955	0.42	0
chr1	C1_04570C_A	941946	943343	1398	4	22	0.269	0.459	642	2	3	3	3	6	6	8	10	11	11	11	11	13.0	9.306	0.3076923076923077	0.002861230329041488	0.015736766809728183	0.855	1
chr1	C1_04580C_A	943640	944467	828	4	126	0.445	0.418	346	1	2	2	2	2	2	0	0	0	5	5	8	2.0	2.418	2.0	0.004830917874396135	0.15217391304347827	0.305	0
chr1	C1_04590W_A	946251	946439	189	2	33	1.032	0.5820000000000001	110	1	4	4	8	11	13	0	5	5	5	7	7	1.0	5.319	2.0	0.01058201058201058	0.1746031746031746	0.405	0
chr1	C1_04600C_A	947537	948574	1038	10	314	0.913	0.368	382	2	4	7	9	9	13	0	0	1	2	2	2	11.0	10.608	0.9090909090909092	0.009633911368015412	0.302504816955684	0.23	0
chr1	C1_04610W_A	949329	951471	2143	5	50	0.18	0.434	930	0	1	1	1	3	5	1	2	3	10	10	10	11.0	5.135	0.4545454545454545	0.002333177788147457	0.02333177788147457	0.975	1
chr1	C1_04620W_A	952320	954050	1731	19	441	0.868	0.34	588	3	5	12	12	12	12	2	3	4	4	6	7	14.0	8.092	1.3571428571428572	0.01097631426920855	0.25476603119584057	0.12	0
chr1	C1_04630C_A	954196	957687	3492	35	1221	0.745	0.174	608	2	4	8	10	10	10	0	0	2	4	13	13	21.0	6.015	1.6666666666666667	0.01002290950744559	0.3496563573883161	0.0	0
chr1	C1_04640W_A	958785	960746	1962	21	675	0.843	0.135	265	9	15	15	21	21	23	4	4	6	10	13	13	16.0	8.158999999999999	1.3125	0.010703363914373088	0.3440366972477064	0.005	0
chr1	C1_04650W_A	961930	964107	2178	10	567	0.316	0.419	913	2	5	11	12	12	14	2	5	5	6	7	8	5.0	2.297	2.0	0.004591368227731864	0.2603305785123967	0.3	0
chr1	C1_04660W_A	965166	970607	5442	51	3149	0.623	0.098	531	1	9	10	12	16	16	2	8	8	9	9	9	25.0	4.595	2.04	0.009371554575523704	0.5786475560455715	0.01	0
chr1	C1_04670W_A	970917	972158	1242	5	420	0.28300000000000003	0.392	487	1	7	11	11	13	16	1	5	6	6	12	12	9.0	7.252000000000002	0.5555555555555556	0.0040257648953301115	0.3381642512077295	0.82	1
chr1	C1_04680W_A	973480	974406	927	3	78	0.242	0.575	533	1	8	10	10	10	10	7	18	24	24	24	27	1.0	1.08	3.0	0.0032362459546925572	0.08414239482200647	0.295	0
chr1	C1_04690C_A	974965	976872	1908	24	767	0.987	0.19	362	2	6	8	8	9	10	0	0	2	2	2	2	16.0	8.39	1.5	0.012578616352201259	0.4019916142557652	0.0	0
chr1	C1_04700C_A	977199	979934	2736	20	437	0.541	0.376	1030	7	7	8	11	11	14	3	5	5	6	6	6	22.0	8.044	0.9090909090909092	0.007309941520467836	0.1597222222222222	0.205	0
chr1	C1_04710C_A	980592	981179	588	7	263	0.833	0.481	283	1	1	2	4	5	6	0	4	6	13	13	16	7.0	11.925	1.0	0.011904761904761904	0.44727891156462585	0.395	0
chr1	C1_04720W_A	982170	982391	222	0	0	0.0	1.0	222	2	4	11	13	13	13	0	3	4	6	7	7	1.0	4.525	0.0	0.0	0.0	0.7341795565545565	1
chr1	C1_04730C_A	982545	983831	1287	11	428	0.523	0.336	432	2	2	3	9	9	9	1	1	1	3	3	3	9.0	6.997999999999998	1.2222222222222223	0.008547008547008548	0.3325563325563325	0.075	0
chr1	C1_04740W_A	984729	985775	1047	7	3611	0.45	0.249	261	0	3	5	5	5	5	1	1	1	3	6	10	10.0	9.56	0.7	0.006685768863419293	3.448901623686724	0.675	1
chr1	C1_04750W_A	986263	987447	1185	28	1520	1.744	0.241	286	1	3	3	5	6	6	3	4	4	4	4	5	17.0	14.358	1.6470588235294117	0.023628691983122358	1.2827004219409284	0.0	0
chr1	C1_04760C_A	987525	990488	2964	23	474	0.541	0.272	805	2	8	9	12	12	14	7	12	18	22	26	26	22.0	7.425	1.0454545454545454	0.00775978407557355	0.15991902834008098	0.055	0
chr1	C1_04770C_A	991622	992782	1161	12	243	0.777	0.243	282	1	6	8	13	24	24	0	3	12	19	19	19	7.0	6.034	1.7142857142857142	0.0103359173126615	0.20930232558139536	0.005	0
chr1	C1_04780C_A	994377	997034	2658	13	602	0.387	0.196	522	0	6	6	6	13	13	5	13	13	14	17	17	18.0	6.775	0.7222222222222222	0.004890895410082769	0.22648607975921745	0.12	0
chr1	C1_04790W_A	997297	997971	675	2	19	0.252	0.647	437	6	13	13	13	13	13	2	3	4	4	4	4	3.0	4.4510000000000005	0.6666666666666666	0.002962962962962963	0.02814814814814815	0.785	1
chr1	C1_04800C_A	998118	1000229	2112	23	574	0.931	0.221	467	3	3	5	5	7	9	2	6	10	10	10	10	10.0	4.737	2.3	0.010890151515151516	0.27178030303030304	0.0	0
chr1	C1_04810W_A	1001617	1003743	2127	10	470	0.387	0.206	439	0	0	0	1	6	9	0	0	0	0	2	2	9.0	4.2330000000000005	1.1111111111111112	0.004701457451810061	0.22096850023507286	0.2	0
chr1	C1_04820C_A	1003914	1004285	372	0	0	0.0	1.0	372	0	0	0	1	2	3	2	2	2	2	2	2	3.0	8.086	0.0	0.0	0.0	0.9359839206304161	1
chr1	C1_04830W_A	1004469	1007279	2811	7	545	0.237	0.47	1321	0	2	2	2	2	3	6	8	8	12	12	17	21.0	7.473	0.3333333333333333	0.0024902170046246885	0.1938811810743508	0.995	1
chr1	C1_04840C_A	1007444	1007815	372	0	0	0.0	1.0	372	5	8	8	8	8	8	2	4	5	8	9	10	2.0	5.391	0.0	0.0	0.0	0.9861249999999999	1
chr1	C1_04850C_A	1008208	1008380	173	1	1	0.5720000000000001	0.983	170	0	2	2	2	2	2	4	8	9	11	11	12	0.0	0.0	0.0	0.005780346820809247	0.005780346820809247	0.5840625	1
chr1	C1_04860W_A	1008955	1011525	2571	27	1190	1.061	0.242	621	1	6	6	6	10	15	5	6	6	6	13	13	23.0	8.949	1.173913043478261	0.010501750291715286	0.4628549202644886	0.01	0
chr1	C1_04870W_A	1012991	1014757	1767	9	189	0.441	0.228	402	5	7	10	13	16	20	1	1	2	2	5	6	5.0	2.8310000000000004	1.8	0.0050933786078098476	0.1069609507640068	0.03	0
chr1	C1_04880C_A	1015097	1015459	363	0	0	0.0	1.0	363	1	1	1	2	3	4	0	3	5	7	8	10	4.0	11.05	0.0	0.0	0.0	1.0	1
chr1	C1_04890W_A	1015786	1016976	1191	9	127	0.579	0.32	381	4	6	6	7	7	7	1	3	6	10	10	10	13.0	10.924	0.6923076923076923	0.007556675062972292	0.10663308144416456	0.695	1
chr1	C1_04900W_A	1017681	1019972	2292	16	558	0.495	0.284	650	4	4	7	7	8	8	2	3	3	4	7	8	7.0	3.055	2.2857142857142856	0.006980802792321117	0.24345549738219896	0.045	0
chr1	C1_04910C_A	1020126	1021085	960	9	301	0.738	0.495	475	0	2	2	3	3	4	0	2	6	6	6	8	10.0	10.428	0.9	0.009375	0.31354166666666666	0.255	0
chr1	C1_04930C_A	1021667	1022368	702	8	198	0.95	0.311	218	0	1	2	5	6	6	2	10	10	14	14	15	1.0	1.4269999999999998	8.0	0.011396011396011395	0.28205128205128205	0.015	0
chr1	C1_04940C_A	1023215	1023751	537	3	86	0.445	0.685	368	1	4	10	16	16	16	0	1	1	3	3	8	2.0	3.731	1.5	0.00558659217877095	0.1601489757914339	0.525	1
chr1	C1_04950C_A	1028271	1032458	4188	20	647	0.267	0.35100000000000003	1472	0	2	2	7	7	7	0	5	6	8	8	9	65.0	15.524	0.3076923076923077	0.004775549188156638	0.15448901623686725	0.98	1
chr1	C1_04960C_A	1033844	1035829	1986	27	931	0.8370000000000001	0.151	299	6	12	13	14	17	19	6	6	13	13	16	16	25.0	12.594	1.08	0.013595166163141994	0.4687814702920443	0.0	0
chr1	C1_04970W_A	1036804	1040895	4092	73	3229	1.193	0.059	241	4	6	6	11	13	15	0	1	7	9	14	15	65.0	15.889	1.1230769230769229	0.017839687194525906	0.7891006842619745	0.005	0
chr1	C1_04980C_A	1041964	1043523	1560	12	181	0.433	0.3720000000000001	580	10	11	14	20	20	21	0	0	0	3	5	5	11.0	7.056	1.0909090909090908	0.007692307692307694	0.11602564102564104	0.25	0
chr1	C1_04990C_A	1044362	1045495	1134	15	1060	0.8140000000000001	0.41	465	3	4	12	12	12	12	4	6	8	10	10	12	5.0	4.413	3.0	0.013227513227513229	0.9347442680776014	0.095	0
chr1	C1_05000W_A	1048309	1050273	1965	24	906	0.885	0.21	412	0	4	5	6	7	7	1	3	4	6	8	11	20.0	10.183	1.2	0.012213740458015269	0.4610687022900764	0.0	0
chr1	C1_05010C_A	1050452	1051426	975	12	436	0.958	0.188	183	3	3	6	8	10	12	3	7	9	10	11	13	8.0	8.214	1.5	0.012307692307692308	0.4471794871794872	0.04	0
chr1	C1_05020C_A	1051994	1053736	1743	18	1469	0.868	0.248	432	3	6	8	8	10	10	2	6	9	10	12	13	14.0	8.037	1.2857142857142858	0.010327022375215149	0.8427997705106138	0.0	0
chr1	C1_05030C_A	1054104	1054799	696	1	1	0.121	0.585	407	3	3	3	5	6	8	5	5	5	9	11	11	9.0	12.95	0.1111111111111111	0.0014367816091954025	0.0014367816091954025	0.97	1
chr1	C1_05050C_A	1055313	1057673	2361	8	169	0.305	0.679	1603	2	6	7	7	7	7	1	7	8	10	10	15	10.0	4.237	0.8	0.0033883947479881405	0.07157983905124947	0.71	1
chr1	C1_05060W_A	1058030	1059178	1149	10	594	0.833	0.39	448	1	6	6	6	6	6	5	5	5	5	5	5	4.0	3.484	2.5	0.008703220191470844	0.5169712793733682	0.115	0
chr1	C1_05070C_A	1059228	1061885	2658	10	255	0.327	0.239	636	5	9	9	9	9	9	0	4	5	5	9	9	17.0	6.398	0.5882352941176471	0.003762227238525207	0.09593679458239278	0.885	1
chr1	C1_05080W_A	1064009	1065736	1728	7	143	0.35700000000000004	0.468	808	3	5	9	9	13	13	0	0	1	2	2	2	8.0	4.632	0.875	0.004050925925925926	0.08275462962962964	0.465	0
chr1	C1_05090W_A	1066117	1067232	1116	3	76	0.233	0.645	720	1	4	4	4	5	5	0	0	0	0	0	0	2.0	1.794	1.5	0.0026881720430107533	0.06810035842293907	0.38	0
chr1	C1_05100W_A	1067544	1068347	804	13	1201	1.273	0.35200000000000004	283	0	0	0	0	2	5	5	9	10	11	11	17	7.0	8.717	1.8571428571428568	0.016169154228855717	1.493781094527363	0.02	0
chr1	C1_05110C_A	1068523	1069635	1113	12	221	0.77	0.284	316	3	8	13	13	13	13	3	6	6	6	6	7	8.0	7.194	1.5	0.01078167115902965	0.1985624438454627	0.07	0
chr1	C1_05120W_A	1070515	1071795	1281	12	337	0.595	0.195	250	0	3	4	10	12	14	1	2	2	4	4	4	8.0	6.25	1.5	0.00936768149882904	0.26307572209211555	0.025	0
chr1	C1_05130W_A	1072175	1072615	441	7	170	0.928	0.485	214	1	2	3	7	7	8	5	5	8	9	12	12	1.0	2.273	7.0	0.015873015873015872	0.3854875283446712	0.235	0
chr1	C1_05140W_A	1082624	1083892	1269	13	3083	0.564	0.199	252	1	5	7	8	12	13	3	6	10	10	12	14	7.0	5.521	1.8571428571428568	0.01024428684003152	2.429472025216706	0.09	0
chr1	C1_05150C_A	1084950	1085183	234	2	19	0.482	0.8029999999999999	188	2	6	7	8	11	12	1	3	6	6	6	8	0.0	0.0	0.0	0.008547008547008548	0.0811965811965812	0.65	1
chr1	C1_05160C_A	1092614	1093810	1197	6	166	0.414	0.368	441	3	8	13	14	18	21	3	9	12	15	15	16	10.0	8.361	0.6	0.005012531328320803	0.13868003341687551	0.345	0
chr1	C1_05170C_A	1094679	1095959	1281	4	114	0.268	0.379	485	6	8	8	11	11	11	0	0	0	1	2	2	5.0	3.906	0.8	0.00312256049960968	0.08899297423887588	0.605	1
chr1	C1_05180C_A	1097142	1097528	387	0	0	0.0	1.0	387	1	2	2	2	2	2	1	8	8	11	11	11	3.0	7.772	0.0	0.0	0.0	1.0	1
chr1	C1_05190C_A	1098256	1098588	333	1	5	0.279	0.877	292	3	3	3	5	5	6	2	2	3	5	5	7	3.0	9.036	0.3333333333333333	0.003003003003003003	0.015015015015015015	0.51	1
chr1	C1_05200C_A	1099257	1100150	894	7	695	0.746	0.6920000000000001	619	2	2	2	4	7	16	1	3	3	5	6	6	5.0	5.599	1.4	0.007829977628635347	0.7774049217002237	0.22	0
chr1	C1_05210C_A	1101241	1102398	1158	0	0	0.0	1.0	1158	1	4	15	16	17	17	0	3	3	4	4	4	4.0	3.457	0.0	0.0	0.0	1.0	1
chr1	C1_05220C_A	1102611	1103048	438	1	39	0.235	0.5660000000000001	248	2	3	3	3	3	3	4	8	8	8	9	9	0.0	0.0	0.0	0.00228310502283105	0.08904109589041095	0.63	1
chr1	C1_05230W_A	1103297	1103884	588	1	2	0.16699999999999998	0.981	577	3	7	7	7	7	7	0	2	6	6	6	7	6.0	10.221	0.16666666666666666	0.0017006802721088435	0.003401360544217687	0.995	1
chr1	C1_05240C_A	1104007	1105341	1335	11	15876	0.8320000000000001	0.373	498	1	2	2	2	2	3	1	1	1	1	1	1	5.0	3.748	2.2	0.008239700374531835	11.892134831460677	0.87	1
chr1	C1_05250W_A	1104248	1104862	615	2	462	0.33	0.767	472	4	5	6	6	10	10	0	0	2	2	2	5	1.0	1.629	2.0	0.0032520325203252032	0.7512195121951221	0.625	1
chr1	C1_05260C_A	1105631	1107547	1917	11	493	0.541	0.327	627	2	3	3	3	3	4	3	3	5	6	6	9	8.0	4.175	1.375	0.005738132498695879	0.2571726656233698	0.18	0
chr1	C1_05270C_A	1108146	1108865	720	2	32	0.265	0.8320000000000001	599	0	2	11	11	11	15	0	8	8	9	12	12	5.0	6.954	0.4	0.0027777777777777783	0.04444444444444445	0.84	1
chr1	C1_05280W_A	1109135	1110883	1749	15	848	0.866	0.211	369	4	8	9	9	9	12	4	8	9	10	10	11	9.0	5.149	1.6666666666666667	0.008576329331046312	0.4848484848484849	0.0	0
chr1	C1_05290W_A	1111172	1113130	1959	8	67	0.412	0.377	738	0	8	10	13	13	13	7	10	10	11	11	14	18.0	9.193	0.4444444444444444	0.00408371618172537	0.034201123021949976	0.98	1
chr1	C1_05300C_A	1113320	1115428	2109	17	1250	0.862	0.19	401	3	10	10	10	10	11	10	10	15	17	19	19	8.0	3.795	2.125	0.008060692271218587	0.5926979611190137	0.035	0
chr1	C1_05310W_A	1116052	1116144	93	2	129	2.229	0.5479999999999999	51	0	0	1	3	3	6	1	4	8	9	9	10	1.0	10.87	2.0	0.021505376344086027	1.3870967741935485	0.59	1
chr1	C1_05320C_A	1116245	1117987	1743	17	694	1.011	0.213	371	2	4	4	4	4	6	2	3	4	5	5	5	14.0	8.037	1.2142857142857142	0.009753298909925415	0.3981640849110729	0.0	0
chr1	C1_05330C_A	1118242	1119618	1377	5	86	0.354	0.502	691	0	1	1	1	1	1	2	3	3	4	4	5	4.0	2.907	1.25	0.0036310820624546117	0.062454611474219324	0.435	0
chr1	C1_05340C_A	1119919	1122246	2328	12	354	0.498	0.206	480	1	2	2	4	4	5	1	9	10	12	12	14	11.0	4.727	1.0909090909090908	0.005154639175257732	0.15206185567010308	0.055	0
chr1	C1_05350W_A	1123169	1123828	660	3	5	0.452	0.93	614	3	3	3	8	8	9	1	2	2	2	2	2	1.0	1.517	3.0	0.004545454545454545	0.007575757575757577	0.405	0
chr1	C1_05360C_A	1123871	1125682	1812	5	271	0.284	0.731	1325	2	2	2	4	4	4	0	3	5	5	5	7	8.0	4.417	0.625	0.0027593818984547464	0.14955849889624726	0.725	1
chr1	C1_05370C_A	1125926	1128109	2184	19	544	0.983	0.324	707	3	3	4	4	4	4	2	6	6	8	8	8	11.0	5.039	1.7272727272727273	0.0086996336996337	0.2490842490842491	0.06	0
chr1	C1_05380C_A	1128387	1133384	4998	52	8508	1.182	0.107	537	0	6	7	10	10	10	3	3	3	3	3	3	39.0	7.805	1.3333333333333333	0.010404161664665866	1.702280912364946	0.025	0
chr1	C1_05390C_A	1133457	1135511	2055	6	1817	0.29600000000000004	0.481	989	4	5	6	6	7	8	0	4	5	5	6	6	14.0	6.816	0.42857142857142855	0.00291970802919708	0.8841849148418491	0.995	1
chr1	C1_05400C_A	1135748	1136341	594	5	144	0.868	0.616	366	3	4	4	4	4	4	0	4	4	4	5	8	4.0	6.745	1.25	0.008417508417508417	0.24242424242424246	0.425	0
chr1	C1_05410C_A	1136528	1137082	555	4	130	0.759	0.425	236	4	6	6	6	6	6	4	4	5	5	6	6	5.0	9.025	0.8	0.0072072072072072065	0.23423423423423426	0.66	1
chr1	C1_05420W_A	1137313	1137870	558	2	13	0.377	0.652	364	1	5	5	6	6	7	4	4	9	10	11	11	8.0	14.363	0.25	0.003584229390681004	0.023297491039426525	0.955	1
chr1	C1_05430W_A	1138277	1140532	2256	7	152	0.32	0.418	944	6	7	11	11	11	11	5	14	17	17	18	19	11.0	4.878	0.6363636363636364	0.0031028368794326247	0.0673758865248227	0.955	1
chr1	C1_05440C_A	1141075	1142832	1758	15	229	0.938	0.28300000000000003	498	2	2	7	7	7	9	5	5	6	10	13	13	9.0	5.122000000000001	1.6666666666666667	0.008532423208191127	0.13026166097838454	0.03	0
chr1	C1_05450W_A	1142087	1142581	495	7	104	1.625	0.301	149	0	1	4	4	6	7	0	2	7	8	13	14	5.0	10.121	1.4	0.01414141414141414	0.2101010101010101	0.24	0
chr1	C1_05460W_A	1143981	1148279	4299	12	291	0.211	0.197	847	3	4	9	11	16	19	3	6	6	17	17	17	26.0	6.049	0.4615384615384616	0.002791346824842986	0.06769016050244242	0.95	1
chr1	C1_05470W_A	1149114	1150163	1050	2	54	0.141	0.568	596	1	9	9	10	10	10	4	4	4	5	6	6	4.0	3.813	0.5	0.0019047619047619048	0.051428571428571435	1.0	1
chr1	C1_05480C_A	1150297	1151418	1122	13	1036	0.852	0.476	534	4	5	5	5	5	5	0	4	5	5	7	7	9.0	8.029	1.4444444444444444	0.011586452762923352	0.9233511586452764	0.085	0
chr1	C1_05490C_A	1151708	1152454	747	4	62	0.406	0.436	326	1	4	4	8	8	9	2	5	5	5	9	9	3.0	4.021	1.3333333333333333	0.00535475234270415	0.08299866131191433	0.35	0
chr1	C1_05500W_A	1152769	1155042	2274	11	27920	0.328	0.343	781	3	9	9	10	10	11	3	9	9	12	12	12	12.0	5.279	0.9166666666666666	0.004837291116974494	12.27792436235708	0.75	1
chr1	C1_05510C_A	1155542	1155790	249	4	67	1.16	0.51	127	0	0	6	7	8	8	4	10	10	14	17	22	2.0	8.065	2.0	0.01606425702811245	0.26907630522088355	0.415	0
chr1	C1_05520W_A	1158880	1160955	2076	18	456	0.5760000000000001	0.362	751	2	4	9	16	24	29	0	0	1	3	5	7	11.0	5.301	1.6363636363636365	0.008670520231213872	0.21965317919075145	0.125	0
chr1	C1_05530C_A	1161281	1162890	1610	10	192	0.42	0.211	340	2	5	5	5	6	6	0	6	6	12	12	12	14.0	8.701	0.7142857142857143	0.006211180124223602	0.11925465838509315	0.41	0
chr1	C1_05540C_A	1163603	1164622	1020	9	857	0.604	0.224	228	6	9	11	11	12	13	7	11	14	16	20	21	7.0	6.869	1.2857142857142858	0.008823529411764706	0.8401960784313726	0.095	0
chr1	C1_05550C_A	1166517	1166614	98	3	249	2.268	0.7140000000000001	70	3	7	8	10	10	13	2	4	5	5	6	6	1.0	10.309	3.0	0.030612244897959183	2.5408163265306123	0.635	1
chr1	C1_05560W_A	1166877	1167580	704	2	25	0.184	0.93	655	0	4	7	7	7	7	2	3	4	4	6	6	5.0	7.112	0.4	0.002840909090909091	0.03551136363636364	0.84	1
chr1	C1_05570W_A	1167998	1168103	106	0	0	0.0	1.0	106	1	1	2	2	3	8	0	0	1	4	4	4	0.0	0.0	0.0	0.0	0.0	1.0	1
chr1	C1_05580W_A	1168190	1168292	103	0	0	0.0	1.0	103	0	0	0	2	2	2	0	0	2	5	5	7	0.0	0.0	0.0	0.0	0.0	0.9359839206304161	1
chr1	C1_05590W_A	1168844	1168916	73	0	0	0.0	1.0	73	3	5	7	7	7	7	6	8	8	8	9	13	0.0	0.0	0.0	0.0	0.0	0.748765873015873	1
chr1	C1_05600W_A	1169206	1173921	4716	43	2523	0.7959999999999999	0.14400000000000002	679	0	2	2	3	3	4	0	2	2	2	3	3	28.0	5.938	1.5357142857142858	0.009117896522476677	0.5349872773536896	0.0	0
chr1	C1_05610W_A	1174224	1175690	1467	3	6	0.192	0.402	590	1	3	3	3	6	7	2	2	2	3	3	4	7.0	4.775	0.42857142857142855	0.002044989775051125	0.00408997955010225	0.94	1
chr1	C1_05620C_A	1175776	1177029	1254	14	565	1.261	0.49	615	2	2	2	2	2	3	11	17	23	25	26	26	8.0	6.385	1.75	0.011164274322169059	0.4505582137161085	0.02	0
chr1	C1_05630C_A	1177543	1180872	3330	14	464	0.423	0.223	743	12	16	21	25	28	28	3	8	9	9	9	11	21.0	6.308	0.6666666666666666	0.0042042042042042035	0.13933933933933934	0.585	1
chr1	C1_05640C_A	1181156	1182355	1200	2	42	0.168	0.897	1076	2	7	7	7	8	9	3	3	4	4	5	5	6.0	5.004	0.3333333333333333	0.0016666666666666668	0.035	0.965	1
chr1	C1_05650W_A	1182507	1183265	759	7	342	0.941	0.494	375	2	3	3	3	3	8	2	3	3	3	4	4	6.0	7.916	1.1666666666666667	0.00922266139657444	0.4505928853754941	0.205	0
chr1	C1_05660C_A	1183318	1187598	4281	9	202	0.18	0.502	2148	5	5	5	5	5	5	0	4	4	4	4	4	37.0	8.645	0.2432432432432433	0.002102312543798178	0.047185237094136884	1.0	1
chr1	C1_05670W_A	1188181	1189434	1254	14	1175	1.298	0.343	430	1	3	8	8	8	8	3	5	5	8	9	13	13.0	10.375	1.0769230769230769	0.011164274322169059	0.9370015948963316	0.095	0
chr1	C1_05680C_A	1189532	1189963	432	2	265	0.493	0.831	359	4	9	9	10	14	14	0	3	3	3	8	10	2.0	4.64	1.0	0.0046296296296296285	0.6134259259259259	0.49	0
chr1	C1_05690C_A	1190242	1190988	747	8	120	1.121	0.232	173	2	5	5	6	6	6	5	16	20	20	22	22	6.0	8.043	1.3333333333333333	0.0107095046854083	0.1606425702811245	0.12	0
chr1	C1_05700W_A	1191581	1192072	492	6	279	1.27	0.431	212	2	2	2	2	3	5	2	2	6	6	6	6	3.0	6.11	2.0	0.012195121951219513	0.5670731707317073	0.35	0
chr1	C1_05710C_A	1192511	1194184	1674	9	231	0.522	0.3	502	4	4	5	6	6	8	0	4	4	6	6	6	3.0	1.793	3.0	0.005376344086021507	0.13799283154121866	0.05	0
chr1	C1_05720W_A	1195171	1196708	1538	11	3112	0.672	0.227	349	2	2	4	4	4	4	2	5	5	6	6	6	10.0	6.506	1.1	0.007152145643693108	2.023407022106632	0.325	0
chr1	C1_05730W_A	1195918	1195999	82	6	3051	6.807	0.915	75	1	1	1	2	4	8	0	1	1	1	1	1	1.0	12.345999999999998	6.0	0.07317073170731707	37.207317073170735	0.745	1
chr1	C1_05740C_A	1196996	1198138	1143	8	249	0.622	0.526	601	5	8	8	8	13	13	5	5	7	7	7	8	7.0	6.13	1.1428571428571428	0.00699912510936133	0.2178477690288714	0.34	0
chr1	C1_05750C_A	1198353	1203407	5055	47	1503	0.8690000000000001	0.146	740	1	6	9	9	11	16	2	2	7	7	7	12	45.0	8.904	1.0444444444444445	0.009297725024727992	0.2973293768545994	0.005	0
chr1	C1_05760C_A	1204128	1204523	396	2	2	0.495	0.614	243	0	2	8	10	10	12	4	5	10	11	11	15	0.0	0.0	0.0	0.005050505050505051	0.005050505050505051	0.5840625	1
chr1	C1_05770C_A	1206048	1207700	1653	8	315	0.446	0.693	1145	1	1	1	2	7	7	1	1	2	3	3	3	8.0	4.843	1.0	0.004839685420447671	0.19056261343012704	0.34	0
chr1	C1_05780W_A	1208498	1210402	1905	3	23	0.139	0.282	538	1	2	2	2	2	2	4	4	4	4	4	5	21.0	11.029000000000002	0.14285714285714285	0.0015748031496062992	0.012073490813648294	0.985	1
chr1	C1_05790W_A	1210686	1210895	210	0	0	0.0	1.0	210	0	0	0	0	0	0	4	4	5	10	11	12	2.0	9.569	0.0	0.0	0.0	0.9359839206304161	1
chr1	C1_05800C_A	1211015	1211707	693	12	1540	1.589	0.273	189	4	4	4	4	4	4	0	2	2	4	6	8	7.0	10.116	1.7142857142857142	0.017316017316017316	2.2222222222222223	0.105	0
chr1	C1_05810W_A	1211852	1212328	477	6	150	1.165	0.407	194	2	2	2	5	5	5	2	2	3	4	4	13	5.0	10.504	1.2	0.012578616352201259	0.31446540880503143	0.37	0
chr1	C1_05820C_A	1212362	1213378	1017	8	504	0.693	0.294	299	2	6	7	7	7	7	0	1	1	1	3	5	5.0	4.921	1.6	0.007866273352999017	0.4955752212389381	0.075	0
chr1	C1_05830W_A	1213935	1214855	921	10	690	0.916	0.344	317	9	9	11	12	13	15	2	4	7	9	10	10	4.0	4.348	2.5	0.010857763300760043	0.749185667752443	0.125	0
chr1	C1_05840W_A	1215414	1216451	1038	5	230	0.345	0.489	508	1	2	2	2	2	11	7	12	12	15	15	15	4.0	3.857	1.25	0.004816955684007707	0.22157996146435446	0.11	0
chr1	C1_05850W_A	1216759	1217970	1212	9	943	0.527	0.385	467	1	6	6	6	6	8	0	6	6	6	6	6	5.0	4.129	1.8	0.007425742574257425	0.7780528052805279	0.28	0
chr1	C1_05860W_A	1218269	1219270	1002	4	285	0.277	0.507	508	7	13	15	16	16	17	3	7	10	10	10	14	7.0	6.9929999999999986	0.5714285714285714	0.003992015968063872	0.2844311377245509	0.275	0
chr1	C1_05870W_A	1219787	1220767	981	1	60	0.064	0.772	757	3	5	9	11	11	14	4	5	7	9	9	9	5.0	5.102	0.2	0.0010193679918450561	0.06116207951070336	0.915	1
chr1	C1_05880W_A	1221543	1222529	987	4	222	0.238	0.904	892	4	6	8	9	10	10	0	4	4	5	5	5	3.0	3.043	1.3333333333333333	0.004052684903748735	0.22492401215805471	0.2	0
chr1	C1_05890W_A	1223689	1224744	1056	19	1073	1.065	0.218	230	0	3	4	6	7	7	6	7	12	12	14	22	14.0	13.27	1.3571428571428572	0.017992424242424244	1.0160984848484849	0.0	0
chr1	C1_05900W_A	1226686	1229604	2919	23	764	0.401	0.132	386	1	2	7	8	11	18	1	4	4	4	12	16	21.0	7.197	1.0952380952380951	0.0078794107571086	0.2617334703665639	0.03	0
chr1	C1_05910W_A	1231376	1232920	1545	12	536	0.408	0.482	745	2	2	11	14	14	26	0	3	3	5	5	6	12.0	7.772	1.0	0.007766990291262136	0.3469255663430421	0.205	0
chr1	C1_05920W_A	1236305	1238380	2076	21	375	0.516	0.231	480	8	11	23	24	26	26	7	10	15	17	18	22	20.0	9.639	1.05	0.010115606936416185	0.18063583815028905	0.025	0
chr1	C1_05930C_A	1238529	1241924	3396	48	1243	0.65	0.14800000000000002	503	5	8	8	9	9	13	1	1	1	1	3	5	46.0	13.549	1.0434782608695652	0.01413427561837456	0.3660188457008245	0.01	0
chr1	C1_05940W_A	1244647	1247667	3021	43	1047	0.706	0.14300000000000002	431	0	0	7	9	12	13	1	7	12	18	20	20	53.0	17.55	0.8113207547169812	0.01423369745117511	0.3465739821251241	0.095	0
chr1	C1_05950C_A	1248213	1249460	1248	24	752	0.996	0.16699999999999998	209	0	3	7	10	12	13	6	20	25	27	30	35	19.0	15.237	1.263157894736842	0.019230769230769232	0.6025641025641025	0.0	0
chr1	C1_05960W_A	1251550	1252941	1392	27	1059	0.958	0.251	350	1	5	9	11	14	21	1	3	6	6	7	10	15.0	10.784	1.8	0.01939655172413793	0.7607758620689655	0.0	0
chr1	C1_05970W_A	1254843	1256615	1773	5	27	0.138	0.381	675	1	2	5	5	6	9	0	2	8	9	11	15	2.0	1.129	2.5	0.0028200789622109413	0.015228426395939087	0.425	0
chr1	C1_05980W_A	1257107	1259197	2091	33	921	0.8109999999999999	0.177	370	1	6	8	8	8	11	4	7	10	10	14	20	28.0	13.397	1.1785714285714286	0.015781922525107604	0.4404591104734577	0.005	0
chr1	C1_05990C_A	1259288	1260358	1071	17	783	0.8270000000000001	0.177	190	4	6	9	12	18	18	5	5	5	8	12	16	13.0	12.15	1.3076923076923077	0.015873015873015872	0.7310924369747899	0.0	0
chr1	C1_06000W_A	1261683	1263329	1647	35	1593	1.3	0.2	330	2	6	10	13	15	16	13	15	15	15	15	17	17.0	10.328	2.0588235294117645	0.021250758955676987	0.9672131147540984	0.0	0
chr1	C1_06010W_A	1263838	1264770	933	1	2	0.065	0.594	554	1	2	2	6	12	14	3	4	5	5	6	7	4.0	4.292	0.25	0.0010718113612004287	0.0021436227224008574	0.385	0
chr1	C1_06020W_A	1265500	1267533	2034	26	988	0.7959999999999999	0.28800000000000003	586	3	3	4	7	7	7	0	0	4	4	4	6	27.0	13.281	0.9629629629629628	0.0127826941986234	0.4857423795476893	0.055	0
chr1	C1_06030C_A	1267647	1268351	705	18	1927	1.557	0.35700000000000004	252	0	1	4	4	4	4	3	7	8	10	12	12	16.0	22.727	1.125	0.02553191489361702	2.7333333333333334	0.29	0
chr1	C1_06040W_A	1268617	1271166	2550	45	1124	1.139	0.113	287	2	4	4	8	8	9	0	1	2	8	8	11	39.0	15.3	1.1538461538461535	0.017647058823529408	0.4407843137254902	0.0	0
chr1	C1_06050C_A	1271299	1271640	342	2	5	0.406	0.655	224	1	2	2	2	7	9	5	8	8	8	15	17	2.0	5.865	1.0	0.005847953216374269	0.014619883040935672	0.395	0
chr1	C1_06060C_A	1272151	1272585	435	0	0	0.0	1.0	435	2	2	5	6	8	8	8	8	8	8	8	8	5.0	11.521	0.0	0.0	0.0	0.7341795565545565	1
chr1	C1_06070W_A	1272827	1273369	543	4	161	0.5670000000000001	0.505	274	0	7	7	8	11	12	2	3	4	6	6	6	9.0	16.605	0.4444444444444444	0.007366482504604052	0.2965009208103131	0.845	1
chr1	C1_06080C_A	1273457	1274497	1041	6	145	0.435	0.413	430	2	2	5	5	5	9	1	4	8	10	11	14	14.0	13.462	0.42857142857142855	0.005763688760806916	0.13928914505283382	0.905	1
chr1	C1_06090C_A	1274861	1277509	2649	33	2820	0.804	0.105	277	4	8	9	9	9	9	2	2	7	10	13	13	32.0	12.085	1.03125	0.01245753114382786	1.0645526613816534	0.015	0
chr1	C1_06100C_A	1278575	1280680	2106	6	118	0.16699999999999998	0.259	545	3	5	7	9	12	14	1	2	3	3	3	3	19.0	9.026	0.3157894736842105	0.0028490028490028487	0.0560303893637227	0.99	1
chr1	C1_06110C_A	1281140	1282936	1797	1	6	0.032	0.998	1794	2	3	3	3	3	3	0	9	10	12	12	12	22.0	12.249	0.045454545454545456	0.0005564830272676684	0.00333889816360601	0.9485353535353535	1
chr1	C1_06120C_A	1283082	1283711	630	18	631	1.905	0.233	147	3	3	3	3	3	3	2	8	14	15	17	18	18.0	28.617	1.0	0.028571428571428567	1.0015873015873016	0.04	0
chr1	C1_06130C_A	1284280	1285402	1123	20	1350	1.145	0.16699999999999998	187	2	10	13	14	17	17	1	3	9	17	17	19	14.0	12.478	1.4285714285714286	0.017809439002671415	1.2021371326803203	0.0	0
chr1	C1_06140C_A	1286026	1286367	342	8	350	1.462	0.649	222	6	12	16	17	20	20	0	2	4	6	10	10	3.0	8.798	2.6666666666666665	0.023391812865497075	1.023391812865497	0.27	0
chr1	C1_06150W_A	1288905	1289630	726	8	159	0.6759999999999999	0.342	248	3	8	11	13	15	15	0	4	8	8	12	14	5.0	6.897	1.6	0.011019283746556474	0.2190082644628099	0.09	0
chr1	C1_06160W_A	1289661	1291016	1356	33	2110	1.47	0.147	199	0	2	3	3	7	16	1	3	7	7	7	8	20.0	14.76	1.65	0.02433628318584071	1.5560471976401182	0.0	0
chr1	C1_06180W_A	1292811	1293806	996	1	12	0.054000000000000006	0.98	976	0	0	0	3	5	5	2	5	6	8	8	8	1.0	1.005	1.0	0.001004016064257028	0.012048192771084338	0.595	1
chr1	C1_06190C_A	1293014	1293619	606	0	0	0.0	1.0	606	0	0	0	7	10	10	0	1	4	4	5	7	0.0	0.0	0.0	0.0	0.0	0.9359839206304161	1
chr1	C1_06200W_A	1294855	1296609	1755	26	795	0.998	0.139	244	0	1	2	3	4	4	2	2	5	5	5	6	21.0	11.973	1.238095238095238	0.014814814814814815	0.45299145299145294	0.0	0
chr1	C1_06210W_A	1297212	1298261	1050	7	244	0.521	0.604	634	0	4	9	9	13	15	2	3	6	7	9	11	13.0	12.393	0.5384615384615384	0.006666666666666667	0.2323809523809524	0.765	1
chr1	C1_06220C_A	1298404	1299762	1359	30	1914	1.945	0.138	187	0	3	3	3	4	9	2	2	4	7	9	9	17.0	12.518	1.7647058823529411	0.022075055187637967	1.4083885209713023	0.0	0
chr1	C1_06230C_A	1300699	1302570	1872	7	111	0.325	0.498	932	0	5	10	10	13	14	0	0	0	5	6	6	28.0	14.965	0.25	0.00373931623931624	0.059294871794871785	0.945	1
chr1	C1_06250W_A	1306250	1308475	2226	0	0	0.0	1.0	2226	0	0	0	0	1	1	5	11	13	16	16	16	10.0	4.494	0.0	0.0	0.0	0.9359839206304161	1
chr1	C1_06260W_A	1309503	1310432	930	5	1391	0.418	0.435	405	0	1	3	5	7	7	2	4	6	6	7	7	3.0	3.229	1.6666666666666667	0.005376344086021507	1.4956989247311827	0.395	0
chr1	C1_06270W_A	1310816	1313557	2742	27	1105	0.711	0.154	421	2	6	8	9	10	12	4	14	20	25	25	26	22.0	8.026	1.2272727272727273	0.009846827133479213	0.40299051787016776	0.0	0
chr1	C1_06280C_A	1314438	1316969	2532	31	1161	0.83	0.14400000000000002	364	1	10	10	10	10	10	2	7	12	15	18	18	12.0	4.7410000000000005	2.583333333333333	0.012243285939968405	0.4585308056872038	0.0	0
chr1	C1_06290C_A	1324455	1324766	312	3	149	0.521	0.426	133	0	0	4	6	8	12	2	4	9	9	10	15	4.0	12.862	0.75	0.009615384615384616	0.4775641025641026	0.7	1
chr1	C1_06300W_A	1334325	1334415	91	1	16	0.562	0.89	81	2	6	8	13	17	20	0	3	3	6	8	10	1.0	11.111	1.0	0.01098901098901099	0.17582417582417584	0.69	1
chr1	C1_06310W_A	1334422	1334490	69	0	0	0.0	1.0	69	1	3	9	14	14	18	3	3	9	11	11	12	1.0	14.706	0.0	0.0	0.0	1.0	1
chr1	C1_06320W_A	1337607	1340003	2397	34	998	0.763	0.163	390	3	8	8	12	15	17	0	0	4	6	9	9	35.0	14.608	0.9714285714285714	0.014184397163120569	0.4163537755527743	0.0	0
chr1	C1_06330W_A	1340304	1340657	354	12	667	1.803	0.387	137	3	3	9	11	12	12	0	0	3	3	6	8	5.0	14.164	2.4	0.03389830508474576	1.884180790960452	0.265	0
chr1	C1_06340W_A	1344841	1348191	3351	37	613	0.551	0.158	531	0	2	4	6	8	10	4	4	4	7	9	10	48.0	14.328	0.7708333333333334	0.01104148015517756	0.18293046851686065	0.115	0
chr1	C1_06350W_A	1350783	1353404	2622	42	1323	0.918	0.109	287	1	1	1	2	3	5	5	13	17	19	20	27	29.0	11.064	1.4482758620689655	0.01601830663615561	0.5045766590389016	0.0	0
chr1	C1_06360W_A	1353982	1355679	1698	25	788	0.903	0.214	364	5	8	10	13	15	15	11	12	13	16	19	20	20.0	11.786	1.25	0.014723203769140162	0.46407538280329796	0.0	0
chr1	C1_06370C_A	1356733	1357260	528	5	743	0.5429999999999999	0.5589999999999999	295	3	5	7	8	11	19	3	5	7	7	12	12	2.0	3.795	2.5	0.00946969696969697	1.4071969696969695	0.24	0
chr1	C1_06380C_A	1359377	1359700	324	0	0	0.0	1.0	324	1	1	3	3	7	10	1	4	6	7	7	11	2.0	6.192	0.0	0.0	0.0	1.0	1
chr1	C1_06390W_A	1359948	1360724	777	10	726	0.669	0.223	173	4	4	4	5	5	7	1	7	7	12	12	14	11.0	14.175	0.9090909090909092	0.012870012870012871	0.9343629343629344	0.09	0
chr1	C1_06400C_A	1361000	1363132	2133	22	998	0.528	0.184	393	2	7	10	11	12	12	2	4	7	7	18	19	16.0	7.505	1.375	0.010314111579934363	0.4678856071261134	0.015	0
chr1	C1_06410W_A	1364407	1366992	2586	43	1693	1.026	0.133	345	1	4	9	9	11	11	0	6	12	13	15	15	36.0	13.925999999999998	1.1944444444444444	0.016627996906419182	0.6546790409899459	0.0	0
chr1	C1_06420C_A	1367104	1369278	2175	41	2770	1.328	0.188	409	0	2	8	8	9	9	5	9	17	18	22	23	28.0	12.879	1.4642857142857142	0.018850574712643682	1.2735632183908046	0.0	0
chr1	C1_06430C_A	1370780	1372147	1368	19	1303	0.985	0.163	223	9	11	12	13	13	16	0	0	4	6	6	6	10.0	7.315	1.9	0.013888888888888888	0.952485380116959	0.005	0
chr1	C1_06440C_A	1372798	1375413	2616	12	680	0.28300000000000003	0.297	776	3	3	3	3	4	8	1	3	4	4	4	5	36.0	13.767	0.3333333333333333	0.004587155963302753	0.2599388379204893	0.97	1
chr1	C1_06450C_A	1375843	1376671	829	2	27	0.175	0.97	804	1	5	8	8	9	9	0	0	0	0	0	0	5.0	6.039	0.4	0.0024125452352231607	0.032569360675512665	0.95	1
chr1	C1_06460C_A	1377036	1377428	393	1	2	0.189	0.6459999999999999	254	0	1	1	1	1	4	0	1	1	1	3	3	5.0	12.755	0.2	0.002544529262086514	0.005089058524173028	0.845	1
chr1	C1_06470W_A	1377812	1378198	387	0	0	0.0	1.0	387	0	2	2	3	3	3	0	1	3	3	5	7	0.0	0.0	0.0	0.0	0.0	0.9359839206304161	1
chr1	C1_06480C_A	1378615	1379223	609	2	42	0.26	0.539	328	2	4	4	4	5	5	5	10	11	14	21	22	6.0	9.868	0.3333333333333333	0.003284072249589491	0.06896551724137931	0.925	1
chr1	C1_06490C_A	1380091	1380163	73	0	0	0.0	1.0	73	0	2	4	4	4	6	3	8	8	9	9	11	1.0	13.889	0.0	0.0	0.0	0.9359839206304161	1
chr1	C1_06500W_A	1380391	1381107	717	4	86	0.459	0.407	292	2	9	9	11	19	19	0	0	0	2	2	10	6.0	8.38	0.6666666666666666	0.0055788005578800565	0.1199442119944212	0.835	1
chr1	C1_06510C_A	1381134	1382531	1398	6	59	0.368	0.413	578	1	1	2	2	2	3	2	11	15	15	16	16	5.0	3.579	1.2	0.004291845493562232	0.04220314735336195	0.49	0
chr1	C1_06520C_A	1382826	1389647	6822	84	2991	1.14	0.093	635	11	19	19	19	20	20	1	1	2	5	5	5	54.0	7.917000000000002	1.5555555555555556	0.012313104661389622	0.4384344766930519	0.01	0
chr1	C1_06530C_A	1390212	1394330	4119	32	1948	0.617	0.151	622	2	10	17	18	19	19	1	7	9	14	15	15	15.0	3.643	2.1333333333333333	0.00776887594076232	0.4729303228939063	0.02	0
chr1	C1_06540C_A	1395028	1396152	1125	4	553	0.319	0.629	708	5	7	9	10	11	13	2	11	14	14	16	18	9.0	8.007	0.4444444444444444	0.003555555555555556	0.4915555555555556	0.985	1
chr1	C1_06550W_A	1398176	1404556	6381	41	1362	0.506	0.114	728	6	8	9	10	12	16	3	5	8	9	9	10	32.0	5.016	1.28125	0.006425325184140417	0.2134461683121768	0.115	0
chr1	C1_06560W_A	1404816	1406129	1314	12	1050	0.8340000000000001	0.35200000000000004	463	0	5	5	5	5	5	0	6	6	8	13	13	13.0	9.901	0.9230769230769232	0.0091324200913242	0.7990867579908676	0.19	0
chr1	C1_06570W_A	1407257	1408294	1038	6	236	0.516	0.414	430	5	9	20	20	20	20	1	3	5	5	5	6	8.0	7.715	0.75	0.005780346820809247	0.22736030828516374	0.455	0
chr1	C1_06580W_A	1408972	1409409	438	1	1	0.205	0.986	432	0	1	3	4	5	6	0	0	0	1	3	4	4.0	9.153	0.25	0.00228310502283105	0.00228310502283105	0.71	1
chr1	C1_06590C_A	1409768	1410970	1203	14	1008	1.098	0.241	290	1	2	3	3	3	5	1	1	1	4	4	8	8.0	6.6560000000000015	1.75	0.011637572734829594	0.8379052369077307	0.02	0
chr1	C1_06600W_A	1411658	1412701	1044	8	183	0.6629999999999999	0.743	776	3	3	3	4	8	9	2	4	4	6	6	6	2.0	1.918	4.0	0.007662835249042145	0.1752873563218391	0.215	0
chr1	C1_06610C_A	1413016	1415442	2427	18	494	0.586	0.179	435	1	3	5	5	5	5	1	4	4	5	7	13	13.0	5.359	1.3846153846153846	0.007416563658838072	0.20354346930366707	0.01	0
chr1	C1_06620C_A	1417195	1417896	702	10	808	1.202	0.318	223	2	4	5	6	8	8	0	2	2	3	4	8	7.0	9.986	1.4285714285714286	0.014245014245014244	1.1509971509971508	0.085	0
chr1	C1_06630W_A	1418523	1421138	2616	12	14968	0.392	0.516	1349	0	6	7	9	11	17	2	2	5	7	7	9	21.0	8.031	0.5714285714285714	0.004587155963302753	5.721712538226299	0.955	1
chr1	C1_06640C_A	1421365	1421508	144	4	121	2.447	0.826	119	2	4	4	4	4	5	6	10	12	12	12	15	2.0	13.986	2.0	0.027777777777777776	0.8402777777777778	0.63	1
chr1	C1_06650W_A	1421838	1422404	567	2	34	0.308	0.8220000000000001	466	2	2	5	7	7	7	3	3	8	11	12	12	1.0	1.767	2.0	0.003527336860670194	0.0599647266313933	0.415	0
chr1	C1_06660W_A	1422905	1424605	1701	14	325	0.7879999999999999	0.35600000000000004	605	3	8	8	8	10	16	2	10	12	14	14	18	11.0	6.471	1.2727272727272727	0.00823045267489712	0.19106407995296884	0.065	0
chr1	C1_06670W_A	1425323	1427644	2322	22	920	0.915	0.13699999999999998	317	2	2	4	8	9	9	2	7	7	7	8	8	8.0	3.447	2.75	0.009474590869939709	0.3962101636520241	0.0	0
chr1	C1_06680W_A	1427895	1430957	3063	11	594	0.331	0.369	1129	8	10	10	10	10	12	1	1	4	8	8	8	30.0	9.798	0.36666666666666653	0.0035912504080966366	0.1939275220372184	0.975	1
chr1	C1_06690W_A	1431951	1432876	926	0	0	0.0	1.0	926	0	0	4	7	8	8	0	0	0	1	1	1	5.0	5.405	0.0	0.0	0.0	0.9359839206304161	1
chr1	C1_06700W_A	1433430	1435013	1584	4	69	0.269	0.446	707	0	0	0	0	0	0	1	5	5	6	6	8	10.0	6.317	0.4	0.002525252525252525	0.043560606060606064	0.95	1
chr1	C1_06710W_A	1435371	1436402	1032	1	1	0.117	0.715	738	2	6	7	7	7	7	4	6	7	7	11	12	5.0	4.85	0.2	0.0009689922480620156	0.0009689922480620156	0.98	1
chr1	C1_06720C_A	1436436	1437638	1203	15	479	1.652	0.3720000000000001	448	1	1	1	1	1	2	4	5	5	5	5	6	8.0	6.6560000000000015	1.875	0.012468827930174564	0.39817123857024106	0.045	0
chr1	C1_06730W_A	1440080	1440790	711	4	29	0.7120000000000001	0.615	437	3	5	12	13	14	17	0	3	4	7	7	7	4.0	5.634	1.0	0.0056258790436005636	0.04078762306610408	0.705	1
chr1	C1_06740C_A	1441424	1442053	630	7	801	1.347	0.348	219	3	3	4	7	7	13	6	8	8	8	8	8	3.0	4.769	2.333333333333333	0.011111111111111113	1.2714285714285714	0.125	0
chr1	C1_06750W_A	1442282	1442668	387	2	57	0.594	0.894	346	0	4	5	5	5	7	1	2	2	2	2	2	1.0	2.591	2.0	0.00516795865633075	0.14728682170542634	0.485	0
chr1	C1_06760C_A	1442821	1444427	1607	3	166	0.194	0.961	1545	1	3	3	5	8	8	0	0	0	0	0	0	12.0	7.472	0.25	0.001866832607342875	0.10329807093963908	0.98	1
chr1	C1_06770W_A	1444436	1445959	1524	4	587	0.25	0.846	1289	0	0	0	0	0	3	0	2	2	8	8	9	8.0	5.252999999999999	0.5	0.0026246719160104987	0.3851706036745407	0.96	1
chr1	C1_06780W_A	1447122	1449623	2502	10	217	0.34600000000000003	0.259	647	0	0	0	0	2	2	4	9	9	9	9	13	8.0	3.199	1.25	0.003996802557953637	0.08673061550759392	0.17	0
chr1	C1_06790C_A	1449873	1450304	432	0	0	0.0	1.0	432	3	6	7	9	11	11	0	0	0	0	4	5	2.0	4.64	0.0	0.0	0.0	0.748765873015873	1
chr1	C1_06800W_A	1450584	1451759	1176	17	42421	1.475	0.231	272	4	4	4	4	5	6	2	3	6	6	8	12	16.0	13.617	1.0625	0.014455782312925169	36.072278911564624	0.55	1
chr1	C1_06810W_A	1453350	1454807	1458	1	2	0.059	0.728	1061	6	8	8	9	11	13	0	5	8	8	8	8	2.0	1.3730000000000002	0.5	0.0006858710562414267	0.0013717421124828533	0.73	1
chr1	C1_06820W_A	1455538	1456530	993	1	17	0.078	0.935	928	0	2	6	7	7	7	4	6	6	10	10	10	3.0	3.024	0.3333333333333333	0.0010070493454179257	0.017119838872104734	0.325	0
chr1	C1_06830W_A	1456981	1457044	64	1	68	1.281	0.7340000000000001	47	0	2	8	8	8	10	2	6	6	11	11	16	1.0	15.873	1.0	0.015625	1.0625	0.64	1
chr1	C1_06840C_A	1457212	1457505	294	6	204	1.652	0.6970000000000001	205	3	6	6	7	7	7	0	0	2	2	4	4	5.0	17.065	1.2	0.020408163265306117	0.6938775510204082	0.57	1
chr1	C1_06850W_A	1459268	1461322	2055	8	1676	0.294	0.4270000000000001	877	0	0	0	5	5	10	3	6	9	16	19	19	10.0	4.869	0.8	0.0038929440389294406	0.8155717761557177	0.78	1
chr1	C1_06860W_A	1462710	1464203	1494	18	487	1.03	0.221	330	2	6	9	13	16	16	4	5	5	5	9	11	7.0	4.689	2.571428571428572	0.012048192771084338	0.32597054886211513	0.0	0
chr1	C1_06870C_A	1464434	1464637	204	1	9	0.415	0.853	174	0	5	5	6	6	6	1	2	2	3	4	4	1.0	4.926	1.0	0.004901960784313725	0.04411764705882353	0.4	0
chr1	C1_06880C_A	1465177	1468227	3051	40	2068	1.318	0.13	397	3	3	3	3	4	4	1	1	1	1	1	1	25.0	8.197000000000001	1.6	0.013110455588331694	0.6778105539167486	0.0	0
chr1	C1_06890C_A	1468465	1469275	811	1	5	0.127	0.757	614	0	0	2	2	4	4	0	0	2	2	6	7	5.0	6.172999999999999	0.2	0.0012330456226880395	0.0061652281134401965	0.995	1
chr1	C1_06900C_A	1469637	1470274	638	0	0	0.0	1.0	638	2	4	4	4	4	8	4	7	9	9	9	9	5.0	7.849	0.0	0.0	0.0	0.7341795565545565	1
chr1	C1_06910C_A	1470485	1473181	2697	22	536	0.85	0.227	613	4	8	8	8	8	8	5	10	11	12	12	15	18.0	6.6770000000000005	1.2222222222222223	0.008157211716722283	0.19873934000741564	0.02	0
chr1	C1_06920C_A	1473495	1474850	1356	8	342	0.7240000000000001	0.503	682	2	2	2	3	4	5	0	4	6	6	6	6	3.0	2.214	2.6666666666666665	0.005899705014749263	0.25221238938053103	0.05	0
chr1	C1_06930W_A	1475649	1479446	3798	2	50	0.061	0.659	2502	0	0	0	4	6	6	4	5	6	7	7	7	17.0	4.477	0.1176470588235294	0.000526592943654555	0.013164823591363877	0.965	1
chr1	C1_06940C_A	1479745	1482981	3237	23	2413	1.03	0.325	1052	4	5	6	6	6	6	1	1	2	2	2	2	16.0	4.944	1.4375	0.007105344454742046	0.7454433117083721	0.19	0
chr1	C1_06950C_A	1483972	1484082	111	0	0	0.0	1.0	111	2	2	2	3	5	5	0	0	2	4	7	7	0.0	0.0	0.0	0.0	0.0	0.7341795565545565	1
chr1	C1_06960W_A	1484762	1485664	903	3	59248	0.511	0.556	502	2	2	4	4	4	10	2	2	2	2	3	3	6.0	6.652	0.5	0.003322259136212625	65.6124031007752	0.99	1
chr1	C1_06970C_A	1485816	1487471	1656	1	3	0.08199999999999999	0.562	930	2	2	2	5	6	7	0	3	3	3	4	4	9.0	5.438	0.1111111111111111	0.0006038647342995169	0.0018115942028985507	0.91	1
chr1	C1_06980C_A	1487707	1489140	1434	4	21	0.349	0.531	761	3	3	3	3	3	3	4	16	18	18	18	18	2.0	1.396	2.0	0.0027894002789400282	0.014644351464435146	0.365	0
chr1	C1_06990C_A	1489602	1489717	116	3	125	2.99	0.6809999999999999	79	3	6	17	17	18	18	0	2	3	3	3	3	1.0	8.696	3.0	0.02586206896551724	1.0775862068965518	0.62	1
chr1	C1_07000W_A	1490452	1492731	2280	7	62	0.305	0.382	870	0	0	1	1	2	2	4	4	6	6	6	6	11.0	4.827	0.6363636363636364	0.0030701754385964912	0.027192982456140352	0.93	1
chr1	C1_07010W_A	1493064	1494020	957	7	4967	0.735	0.4270000000000001	409	5	5	10	10	11	12	1	1	1	3	4	4	6.0	6.276	1.1666666666666667	0.007314524555903866	5.1901776384535	0.635	1
chr1	C1_07020C_A	1494130	1497066	2937	19	981	0.5720000000000001	0.246	722	0	1	1	1	3	3	0	4	7	8	8	8	18.0	6.131	1.0555555555555556	0.006469186244467144	0.33401430030643514	0.095	0
chr1	C1_07030C_A	1497905	1498981	1077	3	86	0.226	0.428	461	1	1	3	13	13	13	4	6	8	9	11	11	3.0	2.7880000000000003	1.0	0.0027855153203342623	0.07985143918291551	0.17	0
chr1	C1_07040C_A	1502167	1503120	954	6	457	0.441	0.307	293	2	3	5	5	5	9	4	6	8	8	11	14	1.0	1.0490000000000002	6.0	0.006289308176100629	0.4790356394129979	0.145	0
chr1	C1_07050C_A	1504795	1506954	2160	17	757	0.513	0.35200000000000004	760	5	8	12	13	13	15	0	1	1	2	3	5	17.0	7.874	1.0	0.00787037037037037	0.350462962962963	0.225	0
chr1	C1_07060C_A	1507743	1508261	519	6	143	0.8029999999999999	0.47	244	1	4	4	5	5	7	0	0	0	4	5	5	6.0	11.583	1.0	0.011560693641618495	0.2755298651252409	0.305	0
chr1	C1_07070C_A	1509898	1511547	1650	7	124	0.329	0.269	444	2	3	3	3	6	6	0	0	2	3	3	6	10.0	6.064	0.7	0.004242424242424243	0.07515151515151515	0.86	1
chr1	C1_07080W_A	1513268	1513834	567	8	317	1.124	0.457	259	2	3	6	6	7	7	0	0	2	2	4	4	3.0	5.3	2.6666666666666665	0.014109347442680775	0.5590828924162258	0.195	0
chr1	C1_07090C_A	1514079	1516313	2235	29	1529	0.965	0.166	370	0	0	4	4	10	12	0	3	11	13	13	15	19.0	8.505	1.5263157894736843	0.012975391498881432	0.6841163310961969	0.0	0
chr1	C1_07100C_A	1516783	1517724	942	8	301	0.627	0.343	323	4	8	9	11	11	11	2	4	4	4	4	4	6.0	6.376	1.3333333333333333	0.008492569002123142	0.3195329087048832	0.085	0
chr1	C1_07110W_A	1518188	1521970	3783	7	68	0.123	0.418	1580	0	0	2	2	2	7	0	2	2	5	5	6	15.0	3.966	0.4666666666666667	0.001850383293682263	0.01797515199577055	1.0	1
chr1	C1_07120W_A	1526934	1528757	1824	13	335	0.636	0.329	601	2	2	15	16	16	19	1	5	5	5	5	7	14.0	7.68	0.9285714285714286	0.007127192982456141	0.1836622807017544	0.12	0
chr1	C1_07130C_A	1528942	1530747	1806	12	415	0.48	0.416	752	4	4	5	5	6	6	1	6	7	8	8	8	7.0	3.878	1.7142857142857142	0.006644518272425249	0.2297895902547065	0.19	0
chr1	C1_07140C_A	1531432	1534566	3135	8	1033	0.166	0.44	1378	1	3	4	5	6	6	0	9	9	9	12	16	11.0	3.51	0.7272727272727273	0.0025518341307814987	0.3295055821371611	0.845	1
chr1	C1_07150W_A	1534761	1535003	243	1	7	0.318	0.5760000000000001	140	9	9	9	9	9	9	8	8	9	12	19	21	1.0	4.132	1.0	0.00411522633744856	0.02880658436213992	0.395	0
chr1	C1_07160C_A	1535148	1535354	207	1	1	0.385	0.6709999999999999	139	8	8	8	9	9	9	3	5	7	17	17	19	1.0	4.854	1.0	0.004830917874396135	0.004830917874396135	0.305	0
chr1	C1_07170C_A	1536685	1538385	1701	11	246	0.555	0.396	673	2	4	4	15	18	21	0	2	2	3	8	10	7.0	4.118	1.5714285714285714	0.006466784244562022	0.14462081128747795	0.015	0
chr1	C1_07180W_A	1540676	1541422	747	3	48	0.28800000000000003	0.601	449	3	10	12	12	15	15	6	6	6	9	9	9	5.0	6.702000000000001	0.6	0.004016064257028112	0.0642570281124498	0.955	1
chr1	C1_07190W_A	1542214	1544679	2466	11	59	0.293	0.225	556	0	4	7	9	9	12	2	2	3	5	8	9	11.0	4.462	1.0	0.004460665044606651	0.023925385239253853	0.84	1
chr1	C1_07200W_A	1545381	1546280	900	7	153	0.52	0.3	270	2	2	3	5	6	6	2	5	5	7	7	9	3.0	3.337	2.333333333333333	0.007777777777777778	0.17	0.06	0
chr1	C1_07210C_A	1546391	1548133	1743	14	475	0.578	0.246	428	3	4	4	7	9	9	3	5	6	11	16	18	11.0	6.315	1.2727272727272727	0.008032128514056224	0.27251864601262193	0.0	0
chr1	C1_07220W_A	1549757	1551385	1629	31	1380	1.641	0.142	232	0	7	16	16	21	26	5	7	7	8	8	9	16.0	9.828	1.9375	0.01903007980356047	0.8471454880294659	0.0	0
chr1	C1_07230W_A	1551710	1552636	927	6	161	0.528	0.421	390	3	5	11	11	12	13	10	10	13	13	13	15	8.0	8.639	0.75	0.0064724919093851144	0.17367853290183388	0.2	0
chr1	C1_07240W_A	1553508	1554062	555	0	0	0.0	1.0	555	0	2	2	8	8	9	0	2	2	2	3	4	3.0	5.415	0.0	0.0	0.0	0.9359839206304161	1
chr1	C1_07250C_A	1554222	1555904	1683	8	247	0.399	0.33	555	2	2	2	2	2	12	1	5	5	6	7	8	6.0	3.567	1.3333333333333333	0.004753416518122401	0.1467617349970291	0.1	0
chr1	C1_07260C_A	1556089	1557885	1797	9	768	0.416	0.277	497	4	5	6	7	8	8	1	4	4	5	5	7	8.0	4.454	1.125	0.005008347245409015	0.4273789649415693	0.7	1
chr1	C1_07270W_A	1558121	1560640	2520	19	613	0.55	0.204	514	0	3	5	5	5	6	0	2	3	3	3	4	18.0	7.146	1.0555555555555556	0.007539682539682541	0.24325396825396825	0.01	0
chr1	C1_07280C_A	1560696	1560905	210	2	229	0.797	0.71	149	0	4	6	7	7	7	2	2	2	2	3	3	1.0	4.785	2.0	0.009523809523809523	1.0904761904761904	0.395	0
chr1	C1_07290W_A	1560957	1561400	444	3	123	0.547	0.498	221	2	3	5	8	8	10	3	3	3	6	7	8	1.0	2.257	3.0	0.006756756756756757	0.27702702702702703	0.4	0
chr1	C1_07310C_A	1569972	1570092	121	0	0	0.0	1.0	121	3	5	5	14	22	22	3	3	10	11	14	15	0.0	0.0	0.0	0.0	0.0	0.748765873015873	1
chr1	C1_07320W_A	1570830	1570893	64	0	0	0.0	1.0	64	1	3	12	12	14	15	0	0	7	7	10	11	0.0	0.0	0.0	0.0	0.0	1.0	1
chr1	C1_07330W_A	1578886	1580409	1524	18	530	0.96	0.196	298	0	1	1	4	6	6	4	4	4	7	9	10	10.0	6.566	1.8	0.011811023622047244	0.34776902887139105	0.0	0
chr1	C1_07340W_A	1581153	1584276	3124	26	2308	0.64	0.209	653	7	9	9	13	15	17	0	3	3	4	5	5	22.0	7.045	1.181818181818182	0.008322663252240717	0.7387964148527529	0.055	0
chr1	C1_07350C_A	1584338	1584853	516	8	61	1.193	0.399	206	0	2	2	6	6	7	1	2	3	9	11	11	3.0	5.825	2.6666666666666665	0.015503875968992246	0.1182170542635659	0.405	0
chr1	C1_07360W_A	1585929	1589840	3912	19	662	0.32	0.25	978	2	3	9	10	11	13	3	3	6	8	8	8	32.0	8.182	0.59375	0.0048568507157464216	0.1692229038854806	0.97	1
chr1	C1_07370C_A	1590522	1592492	1971	21	607	0.807	0.46	906	2	6	10	13	14	14	1	4	4	4	7	16	12.0	6.091	1.75	0.0106544901065449	0.30796549974632165	0.015	0
chr1	C1_07380C_A	1595184	1598036	2853	31	1252	0.6940000000000001	0.237	676	2	3	7	7	14	16	3	7	9	11	13	13	18.0	6.311	1.7222222222222223	0.010865755345250614	0.4388363126533473	0.0	0
chr1	C1_07390W_A	1600375	1602015	1641	17	309	0.602	0.431	707	0	4	4	9	9	10	1	8	8	9	14	14	12.0	7.317	1.4166666666666667	0.010359536867763558	0.1882998171846435	0.09	0
chr1	C1_07400C_A	1602167	1603606	1440	19	1104	0.778	0.289	416	5	6	6	8	9	9	6	6	6	6	6	8	14.0	9.729	1.3571428571428572	0.013194444444444444	0.7666666666666667	0.11	0
chr1	C1_07410C_A	1604432	1604926	495	3	19	0.362	0.5720000000000001	283	4	4	9	9	10	11	1	8	8	8	10	12	3.0	6.073	1.0	0.006060606060606061	0.03838383838383838	0.815	1
chr1	C1_07420C_A	1605356	1606747	1392	18	559	0.8340000000000001	0.231	321	0	2	9	10	10	12	1	4	6	10	12	13	18.0	12.94	1.0	0.01293103448275862	0.4015804597701149	0.005	0
chr1	C1_07430W_A	1609045	1610016	972	7	536	0.456	0.545	530	3	3	5	5	10	10	8	10	13	20	20	23	6.0	6.1789999999999985	1.1666666666666667	0.00720164609053498	0.551440329218107	0.085	0
chr1	C1_07440W_A	1611003	1614224	3222	43	2523	0.893	0.12	386	2	2	7	9	11	11	4	14	14	14	14	14	26.0	8.072000000000001	1.6538461538461535	0.01334574798261949	0.7830540037243948	0.0	0
chr1	C1_07450W_A	1615492	1615589	98	2	21	1.4580000000000002	0.745	73	0	0	0	0	3	3	11	11	11	11	11	11	0.0	0.0	0.0	0.020408163265306117	0.21428571428571427	0.61	1
chr1	C1_07460C_A	1615681	1616832	1152	2	22	0.114	0.8640000000000001	995	10	12	12	12	12	14	1	7	8	8	9	10	4.0	3.475	0.5	0.001736111111111111	0.019097222222222224	0.945	1
chr1	C1_07470C_A	1617098	1619065	1968	18	2115	0.624	0.256	503	9	10	10	10	10	16	0	0	0	5	5	9	12.0	6.101	1.5	0.009146341463414634	1.0746951219512195	0.045	0
chr1	C1_07480C_A	1619304	1621175	1872	30	1593	1.1740000000000002	0.172	322	1	1	1	8	9	9	0	1	2	2	2	2	17.0	9.086	1.7647058823529411	0.016025641025641024	0.8509615384615384	0.0	0
chr1	C1_07490C_A	1621424	1623418	1995	6	91	0.214	0.6940000000000001	1384	3	3	3	7	10	12	0	0	4	5	6	8	15.0	7.523	0.4	0.003007518796992481	0.0456140350877193	0.98	1
chr1	C1_07500C_A	1623838	1624812	975	13	266	1.01	0.21	205	5	5	5	6	6	6	1	3	6	6	11	11	11.0	11.294	1.181818181818182	0.013333333333333334	0.27282051282051284	0.055	0
chr1	C1_07510W_A	1625174	1626007	834	18	460	1.769	0.324	270	2	2	3	8	11	11	2	7	7	7	7	7	13.0	15.606	1.3846153846153846	0.02158273381294964	0.5515587529976019	0.08	0
chr1	C1_07520C_A	1626202	1629063	2862	35	2333	1.045	0.195	557	4	6	13	14	17	18	1	4	5	5	12	12	31.0	10.835	1.1290322580645162	0.01222921034241789	0.8151642208245982	0.005	0
chr1	C1_07530W_A	1630610	1630705	96	0	0	0.0	1.0	96	1	5	6	11	14	14	0	0	1	1	7	10	3.0	31.579	0.0	0.0	0.0	1.0	1
chr1	C1_07540C_A	1631817	1634681	2865	29	1690	0.785	0.308	881	6	6	6	6	6	6	4	4	4	6	6	8	12.0	4.19	2.4166666666666665	0.010122164048865621	0.5898778359511344	0.125	0
chr1	C1_07550W_A	1635159	1636253	1095	6	769	0.382	0.382	418	4	4	8	8	8	12	1	1	1	3	3	5	1.0	0.914	6.0	0.0054794520547945215	0.7022831050228311	0.195	0
chr1	C1_07560W_A	1636861	1637820	960	2	9	0.149	0.918	881	2	3	6	8	9	11	2	2	2	2	3	3	7.0	7.298999999999999	0.2857142857142857	0.0020833333333333333	0.009375	0.99	1
chr1	C1_07570C_A	1637846	1639054	1209	9	322	0.526	0.34	411	2	2	2	2	2	4	1	2	2	2	2	2	11.0	9.106	0.8181818181818182	0.007444168734491316	0.2663358147229115	0.31	0
chr1	C1_07580C_A	1639501	1640733	1233	8	876	0.455	0.51	629	2	2	3	5	5	6	0	0	3	3	7	7	1.0	0.812	8.0	0.006488240064882401	0.7104622871046229	0.1	0
chr1	C1_07590C_A	1641986	1645111	3126	64	1967	1.5630000000000002	0.09	281	6	11	12	12	12	12	2	7	13	13	14	16	48.0	15.36	1.3333333333333333	0.020473448496481125	0.6292386436340371	0.005	0
chr1	C1_07600W_A	1645623	1646147	525	0	0	0.0	1.0	525	0	6	10	14	14	15	2	2	7	7	7	7	7.0	13.359000000000002	0.0	0.0	0.0	0.9359839206304161	1
chr1	C1_07610C_A	1646303	1647247	945	11	390	0.768	0.434	410	1	2	2	2	9	10	3	3	9	9	9	16	9.0	9.534	1.2222222222222223	0.01164021164021164	0.4126984126984127	0.22	0
chr1	C1_07620C_A	1647560	1648828	1269	19	967	0.963	0.441	559	1	1	1	1	6	6	2	6	10	15	15	22	9.0	7.098	2.1111111111111107	0.014972419227738376	0.7620173364854216	0.025	0
chr1	C1_07630W_A	1649647	1650174	528	0	0	0.0	1.0	528	2	5	8	12	19	20	3	7	8	13	14	16	5.0	9.488	0.0	0.0	0.0	0.7341795565545565	1
chr1	C1_07640C_A	1651145	1653661	2517	49	2127	1.421	0.134	337	0	2	2	2	2	4	2	6	9	9	9	10	50.0	19.873	0.98	0.01946762018275725	0.8450536352800954	0.005	0
chr1	C1_07650W_A	1658863	1659375	513	2	33	0.312	0.365	187	0	0	0	0	3	3	3	4	4	4	5	5	3.0	5.859	0.6666666666666666	0.0038986354775828462	0.06432748538011697	0.845	1
chr1	C1_07660W_A	1660186	1662414	2229	3	17	0.108	0.436	971	3	3	5	6	6	6	0	0	0	0	0	0	58.0	26.032	0.05172413793103448	0.001345895020188425	0.0076267384477344095	0.97	1
chr1	C1_07670W_A	1666415	1667008	594	7	7118	1.167	0.276	164	1	3	5	5	5	5	1	3	3	3	4	4	3.0	5.059	2.333333333333333	0.011784511784511785	11.983164983164984	0.185	0
chr1	C1_07680W_A	1668121	1669215	1095	11	100	1.025	0.657	719	1	1	7	8	9	11	4	10	16	19	19	19	7.0	6.399	1.5714285714285714	0.01004566210045662	0.09132420091324199	0.09	0
chr1	C1_07690C_A	1669743	1672880	3138	11	243	0.302	0.37	1160	7	12	18	24	24	24	2	2	2	6	6	6	75.0	23.908	0.14666666666666667	0.003505417463352454	0.07743785850860421	0.97	1
chr1	C1_07700C_A	1674155	1675270	1116	3	201	0.221	0.96	1071	3	4	6	8	8	8	1	1	2	12	16	17	16.0	14.35	0.1875	0.0026881720430107533	0.18010752688172044	0.97	1
chr1	C1_07710C_A	1677049	1678674	1626	5	241	0.264	0.486	791	3	5	7	7	14	15	1	2	5	12	14	21	25.0	15.385	0.2	0.003075030750307503	0.14821648216482164	0.885	1
chr1	C1_07770W_A	1691292	1692819	1528	0	0	0.0	1.0	1528	0	0	0	0	0	0	0	0	0	0	0	0	2.0	1.31	0.0	0.0	0.0	0.9359839206304161	1
chr1	C1_07780W_A	1696626	1699202	2577	19	259	1.209	0.197	508	0	0	1	1	1	1	5	6	9	11	13	16	25.0	9.705	0.76	0.007372914241365929	0.1005044625533566	0.235	0
chr1	C1_07790C_A	1699242	1700171	930	17	1070	2.948	0.202	188	2	2	3	6	7	7	4	4	4	5	5	5	9.0	9.688	1.8888888888888888	0.01827956989247312	1.1505376344086022	0.025	0
chr1	C1_07800W_A	1700387	1702474	2088	26	933	1.831	0.18	376	0	2	2	7	8	9	2	3	3	3	3	3	15.0	7.187	1.7333333333333334	0.012452107279693486	0.4468390804597701	0.0	0
chr1	C1_07810C_A	1702555	1704825	2271	3	16	0.131	0.759	1723	2	4	6	10	12	12	2	6	6	6	6	6	7.0	3.084	0.42857142857142855	0.001321003963011889	0.00704535446939674	0.975	1
chr1	C1_07820W_A	1705110	1706270	1161	13	423	1.1909999999999998	0.391	454	3	6	6	6	6	6	0	0	0	0	0	0	10.0	8.621	1.3	0.011197243755383291	0.3643410852713178	0.18	0
chr1	C1_07830C_A	1706353	1707135	783	2	11	0.261	0.4370000000000001	342	0	2	2	8	8	8	2	2	3	4	7	8	7.0	8.951	0.2857142857142857	0.002554278416347382	0.0140485312899106	0.95	1
chr1	C1_07840W_A	1707470	1708372	903	14	405	1.436	0.259	234	0	0	0	1	1	2	2	4	4	4	5	8	10.0	11.086	1.4	0.015503875968992246	0.4485049833887043	0.02	0
chr1	C1_07850C_A	1708433	1709872	1440	7	105	0.442	0.34	490	3	5	7	8	8	9	3	7	7	7	7	10	8.0	5.559	0.875	0.004861111111111111	0.07291666666666667	0.42	0
chr1	C1_07860W_A	1710121	1711374	1254	12	593	0.997	0.245	307	4	7	8	8	8	9	3	5	5	5	9	9	18.0	14.366	0.6666666666666666	0.009569377990430622	0.4728867623604466	0.31	0
chr1	C1_07870C_A	1711666	1713528	1863	11	329	0.511	0.419	781	1	4	4	5	7	8	5	6	12	15	18	18	6.0	3.222	1.8333333333333333	0.005904455179817499	0.17659688674181429	0.03	0
chr1	C1_07880C_A	1714644	1716962	2319	6	243	0.197	0.43	998	4	5	8	13	18	20	1	6	9	12	16	16	25.0	10.785	0.24	0.00258732212160414	0.10478654592496764	1.0	1
chr1	C1_07890C_A	1718492	1720900	2409	4	1126	0.11	0.7090000000000001	1707	1	2	5	6	10	11	0	0	2	3	6	7	14.0	5.814	0.2857142857142857	0.0016604400166044002	0.4674138646741386	0.995	1
chr1	C1_07900W_A	1722824	1723399	576	6	45	0.728	0.28	161	3	10	11	18	19	21	5	10	12	12	12	12	7.0	12.174	0.8571428571428571	0.010416666666666666	0.078125	0.465	0
chr1	C1_07910C_A	1723764	1724978	1215	4	816	0.235	0.863	1049	1	3	8	11	18	22	1	6	6	8	9	11	14.0	11.532	0.2857142857142857	0.003292181069958848	0.671604938271605	0.96	1
chr1	C1_07920W_A	1725659	1725850	192	0	0	0.0	1.0	192	2	6	6	7	7	7	4	4	7	9	9	9	4.0	20.942	0.0	0.0	0.0	0.7341795565545565	1
chr1	C1_07930C_A	1726172	1727575	1404	23	505	1.138	0.222	312	2	2	3	7	12	12	0	6	9	9	14	15	30.0	21.383000000000006	0.7666666666666667	0.01638176638176638	0.3596866096866097	0.1	0
chr1	C1_07940W_A	1729104	1729195	92	1	1	0.7040000000000001	0.75	69	2	2	6	11	15	17	1	7	7	7	7	8	0.0	0.0	0.0	0.010869565217391304	0.010869565217391304	0.5376923076923077	1
chr1	C1_07950C_A	1729610	1730410	801	2	57	0.153	0.911	730	0	4	5	5	9	13	5	10	13	13	15	16	8.0	10.0	0.25	0.0024968789013732834	0.07116104868913857	0.935	1
chr1	C1_07960W_A	1730691	1731389	699	7	263	0.584	0.469	328	2	12	12	12	14	15	2	6	6	6	7	7	6.0	8.596	1.1666666666666667	0.010014306151645207	0.3762517882689557	0.235	0
chr1	C1_07970C_A	1731592	1735263	3672	18	1313	0.24	0.191	700	4	6	6	6	16	16	6	12	19	24	27	27	31.0	8.445	0.5806451612903226	0.004901960784313725	0.35757080610021785	0.875	1
chr1	C1_07980C_A	1737039	1737770	732	5	266	0.379	0.369	270	0	2	4	7	7	19	1	1	8	9	13	17	5.0	6.84	1.0	0.006830601092896175	0.3633879781420765	0.28	0
chr1	C1_07990C_A	1741763	1743058	1296	14	451	0.679	0.215	278	4	8	11	15	15	15	4	6	13	15	19	19	12.0	9.266	1.1666666666666667	0.010802469135802469	0.3479938271604938	0.055	0
chr1	C1_08000W_A	1747219	1749510	2292	11	751	0.285	0.273	625	0	0	0	2	3	3	6	10	16	18	18	18	16.0	6.984	0.6875	0.004799301919720768	0.3276614310645724	0.675	1
chr1	C1_08010W_A	1750206	1750925	720	2	104	0.192	0.996	717	2	3	9	14	15	16	2	7	9	9	10	11	5.0	6.954	0.4	0.0027777777777777783	0.14444444444444446	0.928125	1
chr1	C1_08020W_A	1751228	1753102	1875	8	234	0.28600000000000003	0.255	478	6	11	14	14	16	16	5	5	13	13	13	13	12.0	6.403	0.6666666666666666	0.004266666666666667	0.1248	0.66	1
chr1	C1_08030W_A	1753563	1753943	381	1	2	0.207	0.8109999999999999	309	7	9	11	12	13	14	3	4	4	4	8	8	2.0	5.263	0.5	0.0026246719160104987	0.005249343832020997	0.59	1
chr1	C1_08040W_A	1754691	1754915	225	0	0	0.0	1.0	225	0	2	2	6	7	12	4	4	5	5	5	5	0.0	0.0	0.0	0.0	0.0	0.9359839206304161	1
chr1	C1_08050W_A	1755407	1755907	501	1	1	0.17600000000000002	0.97	486	0	1	2	2	2	2	0	4	7	8	11	14	2.0	4.0	0.5	0.001996007984031936	0.001996007984031936	0.91	1
chr1	C1_08060W_A	1756486	1756893	408	4	412	0.916	0.456	186	0	1	4	4	5	5	3	5	8	9	18	20	4.0	9.828	1.0	0.00980392156862745	1.0098039215686274	0.385	0
chr1	C1_08070W_A	1757979	1762451	4473	29	1078	0.584	0.163	727	9	15	18	18	22	22	6	10	13	16	18	18	19.0	4.249	1.5263157894736843	0.006483344511513525	0.2410015649452269	0.14	0
chr1	C1_08080C_A	1762963	1763349	387	4	136	1.018	0.594	230	3	6	10	10	10	12	1	3	4	4	4	4	4.0	10.363	1.0	0.0103359173126615	0.3514211886304909	0.655	1
chr1	C1_08090C_A	1763704	1766757	3054	14	410	0.4320000000000001	0.198	605	0	4	4	6	8	9	2	7	13	17	17	17	12.0	3.931	1.1666666666666667	0.0045841519318926	0.13425016371971185	0.235	0
chr1	C1_08100W_A	1767333	1768439	1107	8	349	0.773	0.444	491	2	5	6	6	7	8	2	8	8	8	8	8	10.0	9.042	0.8	0.007226738934056006	0.3152664859981933	0.405	0
chr1	C1_08110W_A	1768990	1772265	3276	8	478	0.248	0.655	2146	0	1	4	5	5	10	6	8	8	8	9	9	19.0	5.8020000000000005	0.42105263157894735	0.002442002442002442	0.14590964590964592	0.93	1
chr1	C1_08120W_A	1772645	1774756	2112	11	243	0.503	0.294	621	0	2	11	11	11	12	2	4	9	9	11	14	9.0	4.263	1.2222222222222223	0.005208333333333333	0.11505681818181818	0.185	0
chr1	C1_08130C_A	1774766	1777369	2604	30	1578	1.245	0.182	475	1	1	1	3	3	3	4	4	4	4	4	5	16.0	6.147	1.875	0.01152073732718894	0.6059907834101382	0.0	0
chr1	C1_08140W_A	1777560	1778540	981	3	84	0.329	0.954	936	0	4	4	4	6	6	1	4	5	8	8	9	5.0	5.102	0.6	0.003058103975535168	0.0856269113149847	0.965	1
chr1	C1_08150C_A	1778537	1779175	639	6	123	1.043	0.338	216	3	3	3	3	6	6	3	3	4	4	5	5	10.0	15.674	0.6	0.009389671361502348	0.19248826291079807	0.565	1
chr1	C1_08160W_A	1779285	1780343	1059	7	39	0.6579999999999999	0.34600000000000003	366	3	3	4	5	5	5	1	2	2	2	3	4	8.0	7.561	0.875	0.0066100094428706326	0.036827195467422094	0.85	1
chr1	C1_08170C_A	1780648	1782873	2226	22	667	0.915	0.198	440	7	8	10	10	10	11	1	1	1	12	12	12	15.0	6.742000000000001	1.4666666666666666	0.009883198562443846	0.2996406109613657	0.0	0
chr1	C1_08180C_A	1785337	1789293	3957	14	647	0.282	0.295	1167	7	12	12	13	13	16	0	6	8	8	10	12	15.0	3.792	0.9333333333333332	0.003538033864038413	0.1635077078594895	0.525	1
chr1	C1_08190C_A	1790347	1793517	3171	35	1030	1.032	0.142	451	5	7	7	10	10	12	1	1	2	2	4	11	22.0	6.94	1.5909090909090908	0.011037527593818984	0.3248186691895301	0.0	0
chr1	C1_08200W_A	1794134	1795096	963	13	527	1.3769999999999998	0.29100000000000004	280	3	4	8	8	10	12	6	7	7	7	9	9	6.0	6.237	2.1666666666666665	0.013499480789200416	0.5472481827622014	0.045	0
chr1	C1_08210C_A	1795204	1800024	4821	37	1430	0.7340000000000001	0.103	496	7	12	12	14	17	17	3	7	7	7	9	12	22.0	4.564	1.681818181818182	0.007674756274631819	0.2966189587222568	0.005	0
chr1	C1_08220W_A	1801629	1803992	2364	5	9576	0.231	0.8340000000000001	1972	3	3	3	3	4	7	8	14	14	14	16	17	11.0	4.655	0.4545454545454545	0.002115059221658207	4.050761421319797	0.935	1
chr1	C1_08230C_A	1804089	1806353	2265	17	1171	0.816	0.211	479	8	8	8	8	8	8	0	0	1	1	1	3	12.0	5.3	1.4166666666666667	0.0075055187637969095	0.5169977924944812	0.065	0
chr1	C1_08240C_A	1806847	1807839	993	7	312	0.892	0.899	893	1	1	1	2	2	4	1	2	3	3	6	8	6.0	6.047999999999999	1.1666666666666667	0.007049345417925478	0.31419939577039274	0.45	0
chr1	C1_08260C_A	1808933	1809601	669	10	333	2.048	0.253	169	4	6	6	6	7	7	4	6	9	10	10	10	5.0	7.485	2.0	0.014947683109118088	0.4977578475336323	0.055	0
chr1	C1_08270C_A	1810097	1813534	3438	10	459	0.306	0.3720000000000001	1280	0	3	5	6	9	9	0	4	4	5	5	6	16.0	4.655	0.625	0.0029086678301337987	0.13350785340314136	0.965	1
chr1	C1_08290C_A	1816300	1819245	2946	3	112	0.106	0.378	1115	0	0	3	3	3	7	7	8	9	10	10	11	25.0	8.488999999999999	0.12	0.0010183299389002038	0.03801765105227427	0.985	1
chr1	C1_08300W_A	1820165	1822153	1989	9	47	0.508	0.311	619	0	0	1	1	1	1	0	1	4	4	8	10	12.0	6.0360000000000005	0.75	0.004524886877828055	0.023629964806435397	0.875	1
chr1	C1_08310W_A	1823757	1825340	1584	6	337	0.377	0.376	596	2	2	10	11	11	11	1	3	9	11	14	14	3.0	1.895	2.0	0.0037878787878787884	0.21275252525252525	0.135	0
chr1	C1_08320W_A	1826586	1828619	2034	1	11	0.041	0.853	1736	1	6	8	11	11	11	3	5	5	5	5	5	4.0	1.968	0.25	0.0004916420845624387	0.005408062930186824	0.86	1
chr1	C1_08330C_A	1829194	1830240	1047	3	146	0.229	0.3720000000000001	389	1	3	4	4	4	4	2	3	5	6	15	15	5.0	4.78	0.6	0.0028653295128939827	0.13944603629417382	0.735	1
chr1	C1_08340C_A	1831872	1832345	474	4	572	0.672	0.586	278	0	0	0	0	0	2	0	3	10	10	13	13	4.0	8.457	1.0	0.008438818565400843	1.2067510548523206	0.48	0
chr1	C1_08350C_A	1832850	1833041	192	2	267	0.85	0.984	189	2	6	9	10	10	19	0	2	5	6	6	6	0.0	0.0	0.0	0.010416666666666666	1.390625	0.4975	0
chr1	C1_08360C_A	1834255	1835715	1461	2	2	0.118	0.6829999999999999	998	2	2	2	2	3	7	0	2	3	4	6	10	8.0	5.479	0.25	0.0013689253935660506	0.0013689253935660506	0.965	1
chr1	C1_08370W_A	1839237	1841123	1887	13	484	0.594	0.172	324	1	1	5	9	14	16	3	7	7	7	8	8	8.0	4.242	1.625	0.006889242183359829	0.2564917859035506	0.1	0
chr1	C1_08380W_A	1842502	1843878	1377	0	0	0.0	1.0	1377	0	0	3	5	5	7	7	9	9	11	11	15	4.0	2.907	0.0	0.0	0.0	0.9359839206304161	1
chr1	C1_08390C_A	1844112	1845788	1677	11	249	0.6459999999999999	0.206	346	2	5	5	5	5	5	5	9	15	15	15	17	6.0	3.58	1.8333333333333333	0.00655933214072749	0.14847942754919502	0.075	0
chr1	C1_08400C_A	1846393	1849392	3000	19	1460	0.532	0.271	813	0	2	2	4	4	5	2	2	2	2	3	3	18.0	6.002000000000002	1.0555555555555556	0.006333333333333333	0.4866666666666667	0.245	0
chr1	C1_08410C_A	1850368	1851303	936	1	38	0.101	0.925	866	1	3	3	3	4	4	1	4	4	5	6	6	3.0	3.209	0.3333333333333333	0.0010683760683760683	0.0405982905982906	0.915	1
chr1	C1_08420W_A	1851770	1854430	2661	8	87	0.271	0.39	1039	1	1	2	2	2	4	3	4	6	8	8	9	16.0	6.015	0.5	0.003006388575723412	0.03269447576099211	0.97	1
chr1	C1_08430W_A	1854820	1855782	963	12	3858	1.222	0.417	402	2	2	5	5	5	5	3	4	4	4	4	4	6.0	6.237	2.0	0.012461059190031152	4.006230529595015	0.475	0
chr1	C1_08440C_A	1855865	1856236	372	1	67	0.26	0.7609999999999999	283	3	3	3	6	9	9	1	7	8	8	8	13	1.0	2.695	1.0	0.0026881720430107533	0.18010752688172044	0.64	1
chr1	C1_08450C_A	1856784	1857359	576	0	0	0.0	1.0	576	3	4	4	4	4	7	1	1	9	9	10	10	4.0	6.957000000000002	0.0	0.0	0.0	0.748765873015873	1
chr1	C1_08460C_A	1858136	1860274	2139	7	231	0.34600000000000003	0.45	963	8	9	14	15	15	16	4	9	11	13	14	14	10.0	4.677	0.7	0.003272557269752221	0.10799438990182328	0.21	0
chr1	C1_08470W_A	1861221	1861655	435	2	9	0.434	0.531	231	0	0	3	5	5	5	0	0	0	0	0	1	2.0	4.6080000000000005	1.0	0.004597701149425286	0.020689655172413796	0.305	0
chr1	C1_08480C_A	1861721	1862316	596	1	1	0.16	0.6779999999999999	404	0	1	2	2	5	5	0	1	1	4	4	7	2.0	3.361	0.5	0.0016778523489932886	0.0016778523489932886	0.945	1
chr1	C1_08490W_A	1862511	1863896	1386	12	535	0.853	0.206	286	1	1	2	2	2	2	7	13	13	13	13	13	12.0	8.664	1.0	0.008658008658008658	0.386002886002886	0.055	0
chr1	C1_08500C_A	1864127	1865449	1323	0	0	0.0	1.0	1323	6	13	14	15	15	15	0	7	7	8	8	9	5.0	3.782	0.0	0.0	0.0	0.9514583333333334	1
chr1	C1_08510W_A	1866411	1867046	636	4	2556	0.5489999999999999	0.583	371	0	2	5	5	5	5	0	0	0	0	0	0	2.0	3.15	2.0	0.006289308176100629	4.018867924528302	0.56	1
chr1	C1_08520C_A	1867125	1867568	444	0	0	0.0	1.0	444	0	1	4	4	6	12	0	0	0	0	0	0	2.0	4.515	0.0	0.0	0.0	0.9359839206304161	1
chr1	C1_08530W_A	1867837	1868310	474	0	0	0.0	1.0	474	4	4	4	4	7	9	0	0	0	0	1	1	2.0	4.228	0.0	0.0	0.0	0.9202083333333333	1
chr1	C1_08540C_A	1868417	1870555	2139	4	145	0.16399999999999998	0.455	974	0	0	0	3	3	3	0	7	9	14	14	16	13.0	6.08	0.3076923076923077	0.0018700327255726976	0.06778868630201028	0.995	1
chr1	C1_08550C_A	1871363	1872100	738	1	3	0.128	0.665	491	3	8	15	28	28	28	2	2	2	4	4	4	3.0	4.0710000000000015	0.3333333333333333	0.0013550135501355016	0.0040650406504065045	0.965	1
chr1	C1_08560W_A	1872858	1874522	1665	8	49	0.453	0.307	511	2	2	2	2	3	6	6	7	9	9	12	12	12.0	7.2120000000000015	0.6666666666666666	0.004804804804804805	0.02942942942942943	0.975	1
chr1	C1_08570C_A	1874780	1875544	765	2	115	0.258	0.884	676	1	4	5	5	7	8	3	3	11	12	14	16	12.0	15.707	0.16666666666666666	0.00261437908496732	0.1503267973856209	0.305	0
chr1	C1_08580C_A	1877922	1879172	1251	3	68	0.223	0.508	635	1	4	9	10	17	20	4	8	8	10	11	11	4.0	3.2	0.75	0.002398081534772182	0.05435651478816946	0.67	1
chr1	C1_08590C_A	1880547	1882037	1491	11	205	0.615	0.307	458	1	3	3	5	5	5	1	3	5	5	5	5	14.0	9.396	0.7857142857142857	0.007377598926894702	0.1374916163648558	0.84	1
chr1	C1_08600C_A	1882757	1884955	2199	5	196	0.21600000000000005	0.52	1144	0	0	2	3	3	3	2	3	5	5	5	5	10.0	4.55	0.5	0.002273760800363802	0.08913142337426103	0.995	1
chr1	C1_08610C_A	1885503	1886144	642	1	831	0.142	0.643	413	4	5	5	5	5	5	8	10	10	12	13	14	2.0	3.12	0.5	0.001557632398753894	1.2943925233644857	0.965	1
chr1	C1_08620W_A	1886878	1887366	489	3	19	0.626	0.429	210	2	2	4	14	14	16	3	5	6	6	6	6	2.0	4.098	1.5	0.006134969325153374	0.038854805725971366	0.15	0
chr1	C1_08630W_A	1887736	1889073	1338	3	68	0.235	0.35700000000000004	478	1	3	6	6	6	14	0	3	4	4	5	5	8.0	5.984	0.375	0.002242152466367713	0.050822122571001487	0.89	1
chr1	C1_08640W_A	1889477	1890301	825	7	143	0.953	0.401	331	1	5	5	5	5	5	2	4	4	4	4	4	5.0	6.068	1.4	0.008484848484848486	0.17333333333333334	0.04	0
chr1	C1_08650C_A	1890487	1891423	937	12	5226	1.431	0.397	372	2	4	5	5	6	6	3	3	3	5	7	7	11.0	11.752	1.0909090909090908	0.0128068303094984	5.577374599786552	0.6	1
chr1	C1_08660C_A	1891687	1892457	771	3	17	0.405	0.447	345	2	5	5	8	8	9	2	2	5	5	5	5	4.0	5.195	0.75	0.0038910505836575885	0.02204928664072633	0.86	1
chr1	C1_08670W_A	1892915	1895104	2190	6	111	0.284	0.62	1358	5	5	6	6	6	7	0	1	2	2	5	7	15.0	6.852	0.4	0.0027397260273972607	0.05068493150684932	0.965	1
chr1	C1_08680C_A	1895260	1895835	576	5	216	0.928	0.425	245	1	2	2	3	3	3	5	12	15	15	16	17	3.0	5.2170000000000005	1.6666666666666667	0.008680555555555556	0.375	0.22	0
chr1	C1_08690W_A	1896172	1896639	468	4	82	0.939	0.4270000000000001	200	2	6	7	9	9	10	3	5	5	5	5	7	4.0	8.565	1.0	0.008547008547008548	0.1752136752136752	0.385	0
chr1	C1_08700W_A	1897121	1901266	4146	35	1373	0.879	0.126	523	1	1	2	2	2	4	5	7	10	10	13	13	15.0	3.619	2.333333333333333	0.008441871683550409	0.3311625663289918	0.0	0
chr1	C1_08710W_A	1901480	1902264	785	8	150	1.126	0.429	337	2	7	9	9	9	9	3	3	3	9	11	11	6.0	7.653	1.3333333333333333	0.01019108280254777	0.1910828025477707	0.2	0
chr1	C1_08730W_A	1902971	1904146	1176	9	230	0.865	0.29100000000000004	342	6	6	6	8	8	10	0	1	1	1	1	1	10.0	8.511000000000001	0.9	0.007653061224489796	0.195578231292517	0.215	0
chr1	C1_08740C_A	1904314	1907100	2787	2	3	0.063	0.642	1789	1	1	5	5	7	7	0	2	5	6	6	11	9.0	3.23	0.2222222222222222	0.0007176175098672407	0.001076426264800861	0.895	1
chr1	C1_08750W_A	1907474	1908382	909	10	576	1.14	0.281	255	4	6	6	6	6	6	4	5	7	9	10	10	5.0	5.5070000000000014	2.0	0.011001100110011002	0.6336633663366337	0.03	0
chr1	C1_08760W_A	1908828	1909877	1050	19	820	1.895	0.315	331	0	5	10	12	12	14	0	4	4	4	5	6	11.0	10.486	1.7272727272727273	0.01809523809523809	0.7809523809523811	0.015	0
chr1	C1_08770W_A	1910142	1911194	1053	9	316	0.826	0.228	240	4	7	11	13	14	14	0	0	1	3	3	5	6.0	5.7029999999999985	1.5	0.008547008547008548	0.30009496676163344	0.03	0
chr1	C1_08780W_A	1912020	1913675	1656	11	739	0.645	0.26	430	0	2	2	2	3	4	0	0	0	1	5	7	8.0	4.834	1.375	0.006642512077294686	0.4462560386473429	0.155	0
chr1	C1_08790W_A	1914832	1916589	1758	18	427	0.902	0.221	388	3	5	6	6	6	7	4	12	12	12	12	12	15.0	8.537	1.2	0.010238907849829351	0.2428896473265074	0.0	0
chr1	C1_08800W_A	1916963	1918639	1677	13	336	0.638	0.34600000000000003	581	3	7	13	14	18	22	0	4	5	5	5	5	15.0	8.95	0.8666666666666667	0.007751937984496123	0.2003577817531306	0.09	0
chr1	C1_08810C_A	1918866	1920872	2007	16	259	0.6990000000000001	0.328	658	4	4	4	4	5	5	7	10	10	10	10	13	15.0	7.478	1.0666666666666669	0.007972097658196313	0.1290483308420528	0.25	0
chr1	C1_08820C_A	1921091	1921723	633	2	47	0.294	0.7	443	3	10	13	13	13	14	5	7	7	10	13	14	1.0	1.582	2.0	0.00315955766192733	0.07424960505529225	0.355	0
chr1	C1_08830C_A	1921987	1922570	584	7	182	1.153	0.315	184	0	2	2	2	9	9	3	4	5	6	6	8	4.0	6.8610000000000015	1.75	0.011986301369863013	0.3116438356164384	0.125	0
chr1	C1_08840W_A	1922753	1923817	1065	11	401	0.935	0.325	346	1	4	6	6	10	10	3	4	9	9	13	13	7.0	6.579	1.5714285714285714	0.010328638497652582	0.37652582159624415	0.02	0
chr1	C1_08850C_A	1923990	1926056	2067	20	1927	0.86	0.26	538	4	6	6	8	8	12	5	17	19	19	19	19	10.0	4.84	2.0	0.009675858732462506	0.9322689888727624	0.01	0
chr1	C1_08860C_A	1926303	1928510	2208	15	618	0.623	0.233	515	4	17	17	18	18	18	2	2	2	3	3	4	15.0	6.7970000000000015	1.0	0.006793478260869565	0.2798913043478261	0.025	0
chr1	C1_08870C_A	1928994	1930622	1629	6	214	0.338	0.384	626	3	3	3	3	6	6	3	7	7	8	9	9	9.0	5.528	0.6666666666666666	0.003683241252302026	0.13136893799877225	0.835	1
chr1	C1_08880W_A	1931304	1932899	1596	8	67	0.448	0.269	429	1	1	1	4	4	4	0	2	2	8	8	8	19.0	11.912	0.42105263157894735	0.005012531328320803	0.04197994987468672	0.95	1
chr1	C1_08890C_A	1932950	1933345	396	2	12	0.439	0.768	304	0	0	1	2	3	4	5	8	13	14	14	14	2.0	5.063	1.0	0.005050505050505051	0.030303030303030307	0.325	0
chr1	C1_08900W_A	1933791	1935467	1677	14	346	0.657	0.224	376	0	7	10	10	10	10	0	5	5	7	7	7	11.0	6.563	1.2727272727272727	0.008348240906380441	0.20632081097197374	0.025	0
chr1	C1_08910C_A	1936147	1938249	2103	7	212	0.24	0.557	1171	3	3	3	3	4	4	4	4	4	4	4	4	39.0	18.554	0.1794871794871795	0.0033285782215882074	0.10080836899667142	0.98	1
chr1	C1_08920W_A	1938480	1939367	888	2	41	0.17	0.639	567	0	4	5	7	7	7	5	8	8	8	9	9	12.0	13.529000000000002	0.16666666666666666	0.002252252252252252	0.04617117117117117	0.975	1
chr1	C1_08930C_A	1939545	1939769	225	2	89	0.6729999999999999	0.489	110	8	8	8	8	8	8	2	3	10	11	14	18	4.0	17.857	0.5	0.008888888888888889	0.3955555555555556	0.795	1
chr1	C1_08940C_A	1940406	1942679	2274	32	715	0.988	0.109	247	0	2	3	3	3	3	0	3	4	14	15	15	24.0	10.559	1.3333333333333333	0.014072119613016713	0.3144239226033421	0.0	0
chr1	C1_08950W_A	1948142	1951585	3444	55	1376	1.054	0.096	330	3	4	6	12	13	21	7	13	13	13	13	15	41.0	11.908	1.3414634146341464	0.01596980255516841	0.3995354239256678	0.0	0
chr1	C1_08960W_A	1952350	1952526	177	0	0	0.0	1.0	177	0	0	0	5	9	12	2	2	6	11	11	11	1.0	5.682	0.0	0.0	0.0	0.9359839206304161	1
chr1	C1_08970W_A	1952884	1952999	116	1	41	0.546	0.991	115	3	3	5	5	8	10	4	6	9	9	9	9	1.0	8.696	1.0	0.008620689655172414	0.3534482758620689	0.73	1
chr1	C1_08980C_A	1953260	1954783	1524	13	406	0.565	0.398	607	5	5	7	9	9	15	0	6	6	10	10	12	21.0	13.789	0.6190476190476191	0.00853018372703412	0.2664041994750656	0.61	1
chr1	C1_08990C_A	1956445	1959255	2811	15	520	0.358	0.233	656	2	6	8	8	12	17	0	0	0	2	6	8	22.0	7.829	0.6818181818181818	0.005336179295624333	0.18498754891497687	0.225	0
chr1	C1_09000W_A	1960295	1961950	1656	17	354	0.691	0.285	472	2	2	5	5	5	5	4	6	9	10	10	10	14.0	8.459	1.2142857142857142	0.010265700483091788	0.213768115942029	0.095	0
chr1	C1_09010W_A	1962465	1964288	1824	3	21	0.104	0.5	912	4	10	12	13	14	14	3	3	9	11	11	13	25.0	13.714	0.12	0.001644736842105263	0.011513157894736841	1.0	1
chr1	C1_09020W_A	1964983	1965726	744	6	2960	0.541	0.337	251	2	3	9	12	12	12	2	4	4	4	4	10	7.0	9.421	0.8571428571428571	0.008064516129032258	3.9784946236559136	0.19	0
chr1	C1_09030C_A	1966282	1966779	498	0	0	0.0	1.0	498	2	3	6	6	6	10	0	4	5	10	10	10	3.0	6.0360000000000005	0.0	0.0	0.0	0.7341795565545565	1
chr1	C1_09040C_A	1967483	1968947	1465	2	33	0.077	0.535	784	5	13	14	14	14	17	0	1	3	9	10	10	21.0	14.344	0.09523809523809523	0.0013651877133105802	0.02252559726962457	0.995	1
chr1	C1_09050W_A	1969726	1971693	1968	37	2657	1.011	0.196	385	1	7	12	13	13	13	2	10	11	13	15	21	19.0	9.659	1.947368421052632	0.018800813008130083	1.3501016260162602	0.0	0
chr1	C1_09060C_A	1972141	1972821	681	10	905	0.7809999999999999	0.279	190	1	3	10	11	17	22	0	5	10	16	17	18	9.0	13.235	1.1111111111111112	0.014684287812041116	1.328928046989721	0.19	0
chr1	C1_09070W_A	1973678	1977250	3573	67	2334	1.005	0.105	376	3	6	8	13	15	15	1	16	19	20	20	23	54.0	15.118	1.2407407407407407	0.018751749230338653	0.6532325776658271	0.0	0
chr1	C1_09080C_A	1978117	1978776	660	1	1	0.07400000000000001	0.735	485	6	9	12	19	26	26	8	12	21	21	22	22	0.0	0.0	0.0	0.0015151515151515152	0.0015151515151515152	0.295	0
chr1	C1_09090C_A	1980940	1984239	3300	37	1246	0.502	0.08900000000000001	295	0	0	0	2	3	3	2	4	13	15	19	19	41.0	12.428	0.902439024390244	0.011212121212121213	0.3775757575757576	0.015	0
chr1	C1_09100W_A	1985645	1986385	741	2	20	0.126	0.467	346	2	10	14	19	28	29	0	4	4	6	8	10	6.0	8.107999999999999	0.3333333333333333	0.0026990553306342783	0.02699055330634278	0.36	0
chr1	C1_09110W_A	1986752	1988347	1596	30	807	0.954	0.189	301	0	0	0	0	0	1	4	5	5	5	5	10	29.0	18.182	1.0344827586206895	0.01879699248120301	0.5056390977443609	0.0	0
chr1	C1_09120W_A	1991466	1993010	1545	14	306	0.47	0.294	454	0	2	6	6	6	11	0	0	2	4	5	5	15.0	9.715	0.9333333333333332	0.009061488673139158	0.19805825242718447	0.15	0
chr1	C1_09130W_A	1996613	1998733	2121	23	778	0.541	0.32	678	4	4	7	9	10	21	9	9	11	17	20	23	19.0	8.962	1.2105263157894737	0.010843941537010843	0.3668081093823668	0.03	0
chr1	C1_09140C_A	1999453	2000619	1167	13	161	0.542	0.449	524	6	6	9	17	19	19	0	0	3	13	13	15	8.0	6.8610000000000015	1.625	0.011139674378748929	0.1379605826906598	0.055	0
chr1	C1_09150W_A	2004765	2005862	1098	15	441	0.7609999999999999	0.268	294	5	6	7	9	12	14	4	6	9	10	14	15	7.0	6.381	2.142857142857143	0.01366120218579235	0.4016393442622951	0.015	0
chr1	C1_09160W_A	2007208	2008347	1140	19	686	0.995	0.261	298	1	1	8	9	9	13	1	3	4	9	12	13	13.0	11.414	1.4615384615384617	0.016666666666666666	0.6017543859649123	0.0	0
chr1	C1_09170W_A	2010260	2012542	2283	10	1295	0.246	0.259	592	3	10	10	10	12	13	3	3	3	3	4	5	10.0	4.382	1.0	0.004380201489268506	0.5672360928602715	0.87	1
chr1	C1_09180W_A	2014803	2017433	2631	28	759	0.6890000000000001	0.198	521	4	5	5	7	10	10	7	9	9	9	10	13	15.0	5.7029999999999985	1.8666666666666667	0.01064234131508932	0.2884834663625997	0.0	0
chr1	C1_09190C_A	2017549	2019336	1788	29	4098	1.1840000000000002	0.166	296	6	8	8	8	9	10	2	7	7	9	10	10	17.0	9.513	1.7058823529411764	0.016219239373601792	2.2919463087248317	0.0	0
chr1	C1_09200W_A	2020180	2022249	2070	22	1329	0.8340000000000001	0.171	354	1	4	5	8	8	9	1	6	7	7	7	7	17.0	8.217	1.2941176470588236	0.010628019323671498	0.6420289855072464	0.0	0
chr1	C1_09210C_A	2022447	2024309	1863	22	666	0.856	0.449	836	5	6	6	6	7	7	0	6	8	9	10	10	10.0	5.371	2.2	0.011808910359634998	0.35748792270531393	0.065	0
chr1	C1_09220W_A	2025818	2027191	1374	8	1352	0.422	0.614	844	2	7	14	14	16	16	0	2	4	6	7	7	8.0	5.827000000000001	1.0	0.005822416302765648	0.9839883551673944	0.465	0
chr1	C1_09230C_A	2027229	2028242	1014	11	674	0.7609999999999999	0.298	302	1	1	1	1	1	6	3	4	4	5	5	7	7.0	6.91	1.5714285714285714	0.010848126232741616	0.6646942800788954	0.09	0
chr1	C1_09240C_A	2028519	2029943	1425	10	748	0.52	0.315	449	3	3	3	3	5	5	1	5	5	8	9	9	7.0	4.916	1.4285714285714286	0.007017543859649123	0.5249122807017544	0.03	0
chr1	C1_09250W_A	2030997	2034590	3594	48	1729	1.118	0.188	677	3	3	6	6	6	6	5	5	5	5	5	8	34.0	9.463	1.4117647058823528	0.01335559265442404	0.4810795770728993	0.0	0
chr1	C1_09260C_A	2034691	2035818	1128	7	109	0.521	0.409	461	4	6	10	10	10	12	2	2	4	4	4	5	2.0	1.775	3.5	0.006205673758865249	0.09663120567375888	0.04	0
chr1	C1_09270W_A	2036746	2038410	1665	27	1127	1.53	0.204	340	1	3	5	8	8	8	0	1	3	3	3	3	17.0	10.216	1.5882352941176472	0.016216216216216217	0.6768768768768769	0.0	0
chr1	C1_09280W_A	2038862	2041054	2193	15	573	0.568	0.32299999999999995	708	1	2	3	3	5	5	3	5	5	5	6	6	8.0	3.65	1.875	0.006839945280437756	0.2612859097127223	0.125	0
chr1	C1_09290C_A	2041212	2043785	2574	5	301	0.138	0.359	923	4	6	6	6	6	6	1	15	16	16	16	17	16.0	6.218	0.3125	0.0019425019425019425	0.11693861693861694	0.985	1
chr1	C1_09300C_A	2044586	2045479	894	5	58	0.413	0.374	334	3	3	5	19	19	19	4	7	7	10	11	11	4.0	4.479	1.25	0.005592841163310961	0.06487695749440715	0.38	0
chr1	C1_09310C_A	2045895	2048825	2931	33	865	0.8340000000000001	0.107	313	0	1	4	4	4	4	3	3	4	5	6	6	25.0	8.532	1.32	0.011258955987717504	0.2951211190719891	0.0	0
chr1	C1_09320C_A	2050005	2051678	1674	12	231	0.498	0.257	430	4	6	10	12	15	15	4	15	17	17	18	18	11.0	6.575	1.0909090909090908	0.007168458781362006	0.13799283154121866	0.07	0
chr1	C1_09330W_A	2054912	2055511	600	7	171	0.802	0.4970000000000001	298	2	4	5	5	10	14	0	3	6	6	6	8	7.0	11.686	1.0	0.011666666666666669	0.285	0.36	0
chr1	C1_09340C_A	2055982	2059482	3501	39	1487	0.7659999999999999	0.193	675	5	8	10	11	14	17	1	1	6	6	9	12	27.0	7.713999999999999	1.4444444444444444	0.011139674378748929	0.42473578977435017	0.0	0
chr1	C1_09350W_A	2060785	2061315	531	9	319	1.206	0.422	224	1	1	2	2	4	4	3	7	12	12	13	14	8.0	15.094	1.125	0.01694915254237288	0.6007532956685501	0.495	0
chr1	C1_09360C_A	2061654	2064530	2877	14	423	0.327	0.193	555	3	8	12	15	18	19	3	4	10	11	16	17	18.0	6.259	0.7777777777777778	0.004866180048661801	0.1470281543274244	0.325	0
chr1	C1_09370W_A	2065803	2067635	1833	8	286	0.334	0.41	751	2	4	10	10	11	12	4	6	6	11	11	12	9.0	4.913	0.8888888888888888	0.00436442989634479	0.15602836879432624	0.375	0
chr1	C1_09380W_A	2067844	2070201	2358	40	1885	1.5419999999999998	0.142	334	2	5	6	6	6	6	5	5	5	5	6	7	27.0	11.455	1.4814814814814814	0.016963528413910092	0.7994062765055131	0.0	0
chr1	C1_09390W_A	2070405	2071802	1398	4	151	0.225	0.531	743	0	5	8	10	10	13	1	3	3	3	4	4	5.0	3.579	0.8	0.002861230329041488	0.10801144492131616	0.56	1
chr1	C1_09400C_A	2072063	2073337	1275	6	163	0.373	0.385	491	2	4	5	5	5	5	3	3	3	5	7	7	4.0	3.14	1.5	0.004705882352941176	0.12784313725490196	0.21	0
chr1	C1_09410W_A	2074852	2075229	378	7	353	1.5630000000000002	0.392	148	0	1	3	3	6	7	0	3	3	4	6	9	5.0	13.263	1.4	0.018518518518518517	0.9338624338624338	0.215	0
chr1	C1_09420W_A	2075333	2076733	1401	14	726	0.904	0.279	391	0	1	4	6	6	7	3	9	10	13	13	13	7.0	5.0	2.0	0.009992862241256246	0.5182012847965739	0.0	0
chr1	C1_09430W_A	2077583	2080183	2601	21	845	0.727	0.256	667	2	10	14	16	16	16	6	12	12	18	18	18	11.0	4.231	1.9090909090909087	0.008073817762399077	0.3248750480584391	0.0	0
chr1	C1_09440W_A	2080806	2081780	975	3	40	0.329	0.546	532	10	10	12	13	13	14	2	8	11	12	15	15	11.0	11.294	0.2727272727272727	0.003076923076923077	0.04102564102564103	0.91	1
chr1	C1_09450C_A	2082040	2086968	4929	19	1254	0.355	0.551	2714	11	11	11	13	13	15	2	2	2	2	2	2	33.0	6.6960000000000015	0.5757575757575758	0.0038547372692229655	0.2544126597687157	0.875	1
chr1	C1_09460W_A	2087338	2088633	1296	2	42	0.17	0.551	714	1	3	3	3	3	3	3	7	7	10	11	11	5.0	3.861	0.4	0.0015432098765432098	0.032407407407407406	1.0	1
chr1	C1_09470C_A	2088739	2089725	987	9	186	1.092	0.424	418	3	3	3	3	3	5	1	7	7	7	7	7	10.0	10.142	0.9	0.00911854103343465	0.1884498480243161	0.325	0
chr1	C1_09480W_A	2089906	2090313	408	1	8	0.285	0.865	353	6	7	7	9	10	10	0	0	0	0	0	0	2.0	4.914	0.5	0.0024509803921568627	0.0196078431372549	0.56	1
chr1	C1_09490C_A	2090366	2091958	1593	3	20	0.205	0.45	717	0	0	0	1	4	6	1	5	5	5	5	6	7.0	4.397	0.42857142857142855	0.0018832391713747645	0.012554927809165095	0.94	1
chr1	C1_09500W_A	2092602	2092937	336	3	17	1.116	0.542	182	1	3	4	5	5	6	4	6	7	7	7	7	2.0	5.97	1.5	0.008928571428571428	0.050595238095238096	0.47	0
chr1	C1_09510W_A	2093170	2094570	1401	2	14	0.173	0.7659999999999999	1073	2	2	4	6	10	10	2	4	4	5	5	10	7.0	5.0	0.2857142857142857	0.0014275517487508922	0.009992862241256246	0.995	1
chr1	C1_09520C_A	2094630	2095979	1350	12	321	0.966	0.321	433	1	1	1	1	1	3	3	12	15	15	15	17	6.0	4.448	2.0	0.008888888888888889	0.23777777777777775	0.02	0
chr1	C1_09530W_A	2096586	2097506	921	1	1	0.097	0.785	723	1	1	2	3	6	6	2	6	6	7	7	7	6.0	6.522	0.16666666666666666	0.0010857763300760044	0.0010857763300760044	0.99	1
chr1	C1_09540W_A	2102573	2104153	1581	6	77	0.28	0.421	665	0	4	5	8	8	12	1	1	3	7	7	7	9.0	5.6960000000000015	0.6666666666666666	0.003795066413662239	0.048703352308665404	0.905	1
chr1	C1_09550W_A	2104221	2104577	357	3	35	0.629	0.451	161	1	3	5	5	5	5	0	2	3	3	4	4	2.0	5.6179999999999986	1.5	0.008403361344537815	0.09803921568627452	0.405	0
chr1	C1_09560C_A	2105679	2105747	69	0	0	0.0	1.0	69	1	3	5	6	6	8	3	7	7	11	13	14	0.0	0.0	0.0	0.0	0.0	1.0	1
chr1	C1_09570W_A	2106955	2108577	1623	8	3305	0.318	0.274	444	5	7	13	18	22	29	4	6	6	8	10	12	9.0	5.549	0.8888888888888888	0.004929143561306222	2.036352433764633	0.57	1
chr1	C1_09580C_A	2108735	2110141	1407	14	952	0.652	0.233	328	0	4	4	4	4	4	2	5	9	10	10	16	8.0	5.69	1.75	0.009950248756218905	0.6766169154228856	0.03	0
chr1	C1_09590C_A	2111646	2113043	1398	20	1381	1.037	0.325	454	2	6	6	6	9	11	1	6	6	10	12	13	13.0	9.306	1.5384615384615383	0.014306151645207441	0.9878397711015736	0.0	0
chr1	C1_09600C_A	2114091	2115482	1392	18	576	0.92	0.187	260	7	12	12	12	15	15	0	2	2	2	5	8	10.0	7.189	1.8	0.01293103448275862	0.4137931034482759	0.0	0
chr1	C1_09610W_A	2117863	2118681	819	5	183	0.485	0.409	335	3	6	10	15	15	15	1	1	1	3	3	3	6.0	7.335	0.8333333333333334	0.006105006105006105	0.22344322344322345	0.61	1
chr1	C1_09620C_A	2118745	2119209	465	3	91	0.52	0.454	211	1	1	2	2	5	10	4	6	6	6	6	6	3.0	6.466	1.0	0.0064516129032258064	0.1956989247311828	0.55	1
chr1	C1_09630W_A	2120305	2121618	1314	1	4	0.057	0.922	1211	0	0	0	0	4	5	1	2	7	7	7	7	9.0	6.855	0.1111111111111111	0.00076103500761035	0.0030441400304414	0.9890454545454546	1
chr1	C1_09640W_A	2122166	2123452	1287	3	24	0.196	0.607	781	0	2	4	5	5	5	6	7	9	12	12	12	3.0	2.333	1.0	0.002331002331002331	0.018648018648018648	0.675	1
chr1	C1_09650W_A	2124235	2125830	1596	8	386	0.454	0.32	511	2	6	7	9	9	9	3	3	3	4	4	4	4.0	2.508	2.0	0.005012531328320803	0.2418546365914787	0.12	0
chr1	C1_09660W_A	2126282	2128567	2286	14	538	0.6	0.248	568	2	2	2	4	4	4	3	3	3	3	12	16	16.0	7.002000000000002	0.875	0.006124234470691163	0.2353455818022747	0.25	0
chr1	C1_09670C_A	2128602	2128934	333	2	40	0.741	0.8290000000000001	276	2	2	6	8	9	9	2	2	5	11	13	13	1.0	3.012	2.0	0.006006006006006006	0.12012012012012012	0.52	1
chr1	C1_09680W_A	2129681	2131222	1542	12	464	1.004	0.281	434	9	9	12	14	17	17	0	0	0	0	1	1	5.0	3.245	2.4	0.007782101167315175	0.3009079118028534	0.015	0
chr1	C1_09690W_A	2132251	2133906	1656	3	22	0.213	0.493	817	2	4	5	5	6	6	3	11	13	13	13	13	7.0	4.23	0.42857142857142855	0.0018115942028985507	0.013285024154589372	0.93	1
chr1	C1_09700W_A	2134158	2134862	705	7	72	1.306	0.3720000000000001	262	6	11	11	11	12	12	3	3	3	3	3	3	4.0	5.682	1.75	0.009929078014184398	0.10212765957446808	0.25	0
chr1	C1_09710C_A	2134881	2136464	1584	3	58	0.224	0.7240000000000001	1147	2	4	5	7	7	7	1	2	3	4	4	4	8.0	5.0539999999999985	0.375	0.0018939393939393942	0.036616161616161616	0.98	1
chr1	C1_09720W_A	2136910	2138244	1335	4	140	0.335	0.415	554	1	2	3	3	3	3	2	2	2	2	2	2	8.0	5.997000000000001	0.5	0.0029962546816479398	0.10486891385767792	0.865	1
chr1	C1_09730W_A	2138426	2139259	834	2	2093	0.268	0.972	811	2	2	2	3	3	3	0	1	2	2	2	5	5.0	6.002000000000002	0.4	0.002398081534772182	2.5095923261390887	0.875	1
chr1	C1_09740C_A	2139280	2139498	219	1	3	0.502	0.621	136	0	0	0	0	0	1	2	7	7	7	7	7	4.0	18.349	0.25	0.0045662100456621	0.0136986301369863	0.72	1
chr1	C1_09750W_A	2139718	2140614	897	0	0	0.0	1.0	897	5	7	8	8	8	8	3	3	3	3	3	7	2.0	2.232	0.0	0.0	0.0	0.9861249999999999	1
chr1	C1_09760C_A	2140691	2141770	1080	4	23	0.433	0.523	565	3	3	3	3	6	6	1	4	6	6	6	6	8.0	7.414	0.5	0.003703703703703704	0.021296296296296296	0.9	1
chr1	C1_09770W_A	2142201	2142542	342	0	0	0.0	1.0	342	4	7	9	9	9	12	3	3	7	8	8	8	1.0	2.9330000000000003	0.0	0.0	0.0	0.9202083333333333	1
chr1	C1_09780C_A	2142636	2144831	2196	15	580	0.828	0.399	876	3	3	3	3	3	3	0	2	3	3	3	3	8.0	3.645	1.875	0.006830601092896175	0.2641165755919854	0.065	0
chr1	C1_09790C_A	2145394	2146539	1146	6	669	0.5429999999999999	0.43	493	1	9	11	12	12	12	2	3	7	11	15	17	4.0	3.4930000000000003	1.5	0.005235602094240838	0.5837696335078534	0.12	0
chr1	C1_09800C_A	2146924	2147445	522	6	743	1.249	0.433	226	4	4	6	6	6	10	0	4	5	7	7	7	3.0	5.757999999999999	2.0	0.011494252873563218	1.4233716475095786	0.09	0
chr1	C1_09810W_A	2148118	2149359	1242	11	562	0.86	0.341	423	2	5	6	6	7	10	4	6	9	10	10	12	6.0	4.835	1.8333333333333333	0.008856682769726247	0.4524959742351047	0.06	0
chr1	C1_09820C_A	2148315	2148767	453	4	242	0.8370000000000001	0.442	200	0	1	4	6	8	8	2	2	2	6	7	7	2.0	4.425	2.0	0.008830022075055188	0.5342163355408388	0.275	0
chr1	C1_09830W_A	2149689	2153891	4203	24	820	0.4970000000000001	0.109	458	1	3	4	4	4	6	2	3	5	5	5	10	26.0	6.188	0.9230769230769232	0.005710206995003569	0.19509873899595528	0.185	0
chr1	C1_09840C_A	2153952	2154935	984	5	90	0.418	0.513	505	2	3	4	4	4	4	3	9	16	20	21	21	7.0	7.121	0.7142857142857143	0.00508130081300813	0.09146341463414634	0.755	1
chr1	C1_09850C_A	2155954	2157804	1851	12	349	0.515	0.318	588	1	5	10	12	12	13	0	2	3	9	9	10	17.0	9.189	0.7058823529411765	0.006482982171799027	0.1885467314964884	0.33	0
chr1	C1_09860C_A	2158652	2159836	1185	3	84	0.188	0.441	522	6	13	17	19	19	20	1	2	4	4	5	5	7.0	5.912000000000001	0.42857142857142855	0.002531645569620253	0.07088607594936709	0.995	1
chr1	C1_09870W_A	2161357	2163096	1740	5	103	0.21	0.775	1349	2	2	10	12	12	12	3	8	8	9	10	10	7.0	4.025	0.7142857142857143	0.002873563218390805	0.05919540229885058	0.785	1
chr1	C1_09880C_A	2163426	2163878	453	1	19	0.155	0.649	294	7	13	16	16	16	16	4	7	7	9	13	16	2.0	4.425	0.5	0.002207505518763797	0.04194260485651214	0.85	1
chr1	C1_09890C_A	2164157	2164251	95	0	0	0.0	1.0	95	1	4	4	4	7	7	1	10	11	15	15	19	1.0	10.638	0.0	0.0	0.0	1.0	1
chr1	C1_09900W_A	2166008	2167423	1416	16	324	0.831	0.407	576	2	5	7	8	12	15	2	5	5	6	6	7	9.0	6.36	1.7777777777777777	0.011299435028248588	0.2288135593220339	0.03	0
chr1	C1_09910C_A	2167566	2168384	819	18	812	1.575	0.271	222	3	5	5	5	7	10	2	2	3	3	3	6	9.0	11.002	2.0	0.02197802197802198	0.9914529914529916	0.0	0
chr1	C1_09920W_A	2169696	2172581	2886	17	1994	0.368	0.256	738	7	8	8	8	10	10	4	6	8	8	11	11	15.0	5.199	1.1333333333333333	0.00589050589050589	0.6909216909216909	0.145	0
chr1	C1_09930W_A	2172939	2173751	813	18	1725	1.371	0.35700000000000004	290	2	5	5	6	6	7	3	4	4	4	9	9	10.0	12.315	1.8	0.022140221402214017	2.1217712177121766	0.035	0
chr1	C1_09940W_A	2173813	2174097	285	1	80	0.219	0.695	198	4	5	6	9	11	12	0	3	3	6	6	8	3.0	10.563	0.3333333333333333	0.003508771929824561	0.2807017543859649	0.815	1
chr1	C1_09950C_A	2174079	2174675	597	5	719	0.537	0.422	252	0	1	5	6	8	8	3	9	9	11	11	14	3.0	5.034	1.6666666666666667	0.008375209380234505	1.2043551088777218	0.24	0
chr1	C1_09960W_A	2174942	2175366	425	1	43	0.151	0.993	422	4	9	10	14	15	15	2	4	4	4	4	6	3.0	7.075	0.3333333333333333	0.002352941176470588	0.1011764705882353	0.885	1
chr1	C1_09970C_A	2175531	2178041	2511	32	1094	0.772	0.17600000000000002	442	2	4	4	8	8	8	4	12	17	19	20	20	16.0	6.375	2.0	0.012743926722421346	0.4356829948227798	0.005	0
chr1	C1_09980C_A	2178865	2179779	915	24	1187	1.737	0.197	180	2	4	4	15	15	16	4	6	6	8	17	17	13.0	14.223	1.8461538461538465	0.026229508196721308	1.2972677595628417	0.0	0
chr1	C1_09990W_A	2180946	2182802	1857	9	121	0.306	0.57	1058	8	13	18	22	27	29	5	5	7	8	8	8	21.0	11.315	0.42857142857142855	0.004846526655896607	0.06515885837372105	0.97	1
chr1	C1_10000C_A	2183212	2185005	1794	13	962	0.416	0.294	528	2	10	15	15	15	15	1	1	8	8	12	12	9.0	5.02	1.4444444444444444	0.007246376811594203	0.5362318840579711	0.05	0
chr1	C1_10010C_A	2189027	2192563	3537	21	1691	0.371	0.192	679	3	4	4	7	12	17	0	7	8	10	11	13	23.0	6.505	0.9130434782608696	0.005937234944868533	0.4780887757986994	0.225	0
chr1	C1_10020W_A	2195272	2196825	1554	14	254	0.617	0.461	717	0	2	3	5	8	15	3	5	6	6	6	7	6.0	3.863	2.333333333333333	0.009009009009009007	0.16344916344916344	0.045	0
chr1	C1_10030W_A	2196988	2198682	1695	12	103	0.4920000000000001	0.21600000000000005	366	4	5	9	9	10	10	4	4	5	6	6	6	12.0	7.084	1.0	0.007079646017699116	0.0607669616519174	0.235	0
chr1	C1_10040W_A	2199783	2201525	1743	8	83	0.34600000000000003	0.3	523	0	2	5	5	9	9	7	9	11	12	16	16	11.0	6.315	0.7272727272727273	0.004589787722317842	0.047619047619047616	0.945	1
chr1	C1_10050W_A	2202127	2202978	852	12	319	1.088	0.276	235	3	6	7	8	10	11	0	4	6	6	7	9	14.0	16.451	0.8571428571428571	0.014084507042253518	0.3744131455399061	0.145	0
chr1	C1_10060C_A	2203460	2203972	513	2	87	0.301	0.8440000000000001	433	0	2	6	8	8	10	1	1	4	6	7	7	7.0	13.672	0.2857142857142857	0.0038986354775828462	0.1695906432748538	0.665	1
chr1	C1_10070C_A	2205458	2207278	1821	14	663	0.6829999999999999	0.28800000000000003	524	1	1	12	15	18	18	0	1	7	9	10	11	9.0	4.945	1.5555555555555556	0.007688083470620537	0.3640856672158155	0.06	0
chr1	C1_10080W_A	2208542	2209030	489	4	30	0.711	0.37	181	4	5	7	11	11	11	1	3	5	9	9	9	2.0	4.098	2.0	0.0081799591002045	0.061349693251533735	0.45	0
chr1	C1_10090C_A	2209373	2211919	2547	17	771	0.528	0.222	565	1	4	6	6	7	9	0	4	5	5	7	8	10.0	3.928	1.7	0.006674519042010208	0.3027090694935218	0.215	0
chr1	C1_10100C_A	2212261	2212744	484	0	0	0.0	1.0	484	1	3	3	3	3	3	1	4	4	6	10	12	2.0	4.141	0.0	0.0	0.0	1.0	1
chr1	C1_10110W_A	2213970	2216138	2169	17	1372	0.5920000000000001	0.354	768	0	6	7	10	12	12	2	7	7	7	8	11	12.0	5.535	1.4166666666666667	0.007837713231904103	0.6325495620101429	0.125	0
chr1	C1_10120C_A	2216358	2217212	855	2	70	0.177	0.918	785	5	7	7	7	10	12	0	3	5	7	9	11	2.0	2.342	1.0	0.0023391812865497076	0.08187134502923976	0.855	1
chr1	C1_10130W_A	2217638	2217738	101	3	53	2.276	0.515	52	0	3	4	4	4	4	2	6	6	7	9	9	2.0	20.0	1.5	0.0297029702970297	0.5247524752475248	0.595	1
chr1	C1_10140C_A	2217841	2220072	2232	19	1245	0.597	0.282	629	4	7	10	11	11	16	2	6	7	9	10	15	14.0	6.275	1.3571428571428572	0.008512544802867384	0.5577956989247311	0.045	0
chr1	C1_10150W_A	2230403	2232760	2358	13	295	0.327	0.274	646	3	5	9	9	11	14	0	5	5	6	7	7	7.0	2.97	1.8571428571428568	0.005513146734520779	0.12510602205258695	0.11	0
chr1	C1_10160W_A	2236246	2237169	924	0	0	0.0	1.0	924	4	8	11	11	11	15	0	2	3	5	7	8	2.0	2.167	0.0	0.0	0.0	0.9202083333333333	1
chr1	C1_10170W_A	2239042	2239758	717	11	314	0.879	0.25	179	3	8	9	10	11	12	7	9	10	10	13	13	8.0	11.173	1.375	0.015341701534170154	0.4379358437935844	0.045	0
chr1	C1_10180C_A	2240080	2242266	2187	16	325	0.433	0.158	345	4	7	10	11	15	18	1	3	15	16	21	29	18.0	8.234	0.8888888888888888	0.0073159579332418845	0.14860539551897575	0.07	0
chr1	C1_10190W_A	2245299	2246132	834	6	249	0.396	0.404	337	2	2	3	3	14	21	6	9	9	13	15	16	4.0	4.802	1.5	0.007194244604316547	0.2985611510791367	0.1	0
chr1	C1_10200C_A	2246376	2248130	1755	26	1057	0.81	0.127	223	2	11	11	11	11	11	0	1	2	7	16	17	15.0	8.552	1.7333333333333334	0.014814814814814815	0.6022792022792023	0.0	0
chr1	C1_10210C_A	2249405	2252335	2931	21	27999	0.365	0.33	968	2	8	10	15	15	16	0	2	4	16	16	17	34.0	11.604	0.6176470588235294	0.007164790174002047	9.552712384851588	0.895	1
chr1	C1_10220C_A	2255500	2256717	1218	14	738	0.6990000000000001	0.21	256	3	5	5	5	7	9	1	5	7	7	7	7	15.0	12.325	0.9333333333333332	0.011494252873563218	0.6059113300492611	0.035	0
chr1	C1_10230C_A	2259255	2263580	4326	49	1905	0.755	0.154	667	2	7	11	13	13	14	0	8	12	13	17	17	34.0	7.8610000000000015	1.4411764705882353	0.011326860841423949	0.4403606102635229	0.005	0
chr1	C1_10240C_A	2263977	2264711	735	10	340	0.989	0.355	261	4	7	7	11	11	13	0	4	4	9	10	10	6.0	8.174	1.6666666666666667	0.013605442176870748	0.4625850340136055	0.205	0
chr1	C1_10250C_A	2264987	2265808	822	9	240	0.8140000000000001	0.423	348	6	8	11	11	15	15	0	4	4	4	4	7	7.0	8.526	1.2857142857142858	0.010948905109489052	0.291970802919708	0.155	0
chr1	C1_10260C_A	2266205	2266927	723	1	1	0.092	0.7509999999999999	543	0	0	0	1	1	3	0	4	6	7	7	10	2.0	2.77	0.5	0.0013831258644536654	0.0013831258644536654	0.95	1
chr1	C1_10270C_A	2267309	2268271	963	12	510	0.871	0.302	291	1	3	3	3	3	4	0	9	10	10	13	16	10.0	10.395	1.2	0.012461059190031152	0.5295950155763239	0.105	0
chr1	C1_10280C_A	2268532	2269221	690	11	241	1.029	0.413	285	4	12	14	17	18	18	3	6	7	11	12	13	7.0	10.16	1.5714285714285714	0.015942028985507246	0.3492753623188406	0.18	0
chr1	C1_10290W_A	2271400	2274240	2841	7	261	0.156	0.7909999999999999	2246	0	0	1	4	4	8	1	2	2	4	4	9	11.0	3.873	0.6363636363636364	0.0024639211545230554	0.09186906019007393	0.895	1
chr1	C1_10300W_A	2276260	2278746	2487	62	1865	2.043	0.09	223	0	2	4	7	7	7	1	8	15	17	17	20	40.0	16.09	1.55	0.024929634097305992	0.7498994772818657	0.005	0
chr1	C1_10310W_A	2279973	2281007	1035	13	490	0.904	0.389	403	3	3	8	10	17	23	3	6	10	11	12	12	13.0	12.573	1.0	0.012560386473429951	0.4734299516908213	0.28	0
chr1	C1_10320W_A	2282222	2283286	1065	1	3	0.059	0.851	906	3	3	4	7	8	8	0	0	1	1	1	4	15.0	14.098	0.06666666666666668	0.0009389671361502347	0.002816901408450705	0.965	1
chr1	C1_10330C_A	2283308	2284648	1341	3	8	0.13699999999999998	0.611	820	0	0	0	0	0	3	0	6	8	16	19	20	17.0	12.687	0.17647058823529413	0.0022371364653243847	0.005965697240865026	0.98	1
chr1	C1_10340W_A	2285484	2287037	1554	15	772	0.536	0.198	308	0	4	6	9	9	9	6	8	8	9	9	9	11.0	7.082999999999998	1.3636363636363635	0.009652509652509652	0.4967824967824968	0.005	0
chr1	C1_10350C_A	2287135	2289441	2307	16	1149	0.443	0.33	762	6	8	9	10	12	12	5	5	17	17	19	21	6.0	2.602	2.6666666666666665	0.006935413957520589	0.4980494148244473	0.14	0
chr1	C1_10360C_A	2292855	2294669	1815	8	223	0.32299999999999995	0.32299999999999995	586	1	6	8	9	9	10	4	4	10	13	17	17	10.0	5.513	0.8	0.004407713498622589	0.12286501377410468	0.65	1
chr1	C1_10370W_A	2295437	2295772	336	13	2955	3.059	0.521	175	0	3	12	15	16	16	2	3	8	8	10	10	1.0	2.985	13.0	0.038690476190476185	8.794642857142858	0.675	1
chr1	C1_10380C_A	2296797	2298995	2199	6	2633	0.181	0.508	1117	2	3	3	8	14	19	0	1	3	3	3	4	13.0	5.914	0.4615384615384616	0.002728512960436562	1.197362437471578	0.995	1
chr1	C1_10390C_A	2299892	2300570	679	1	17	0.106	0.552	375	4	6	7	7	7	7	1	3	3	3	3	6	4.0	5.9	0.25	0.0014727540500736375	0.025036818851251842	0.94	1
chr1	C1_10400C_A	2301144	2301896	753	2	156	0.188	0.72	542	0	0	1	1	1	2	1	5	5	7	9	9	4.0	5.319	0.5	0.0026560424966799467	0.20717131474103587	0.895	1
chr1	C1_10410W_A	2304069	2305031	963	10	520	0.799	0.335	323	2	7	7	8	8	10	1	1	2	4	4	4	6.0	6.237	1.6666666666666667	0.010384215991692628	0.5399792315680166	0.06	0
chr1	C1_10420C_A	2305152	2307086	1935	4	124	0.16699999999999998	0.5820000000000001	1126	1	4	5	5	7	9	3	7	9	13	16	27	5.0	2.585	0.8	0.0020671834625323	0.0640826873385013	0.835	1
chr1	C1_10430W_A	2308995	2310503	1509	18	441	1.02	0.231	348	2	3	14	19	20	21	0	0	8	9	10	13	11.0	7.294	1.6363636363636365	0.011928429423459244	0.2922465208747515	0.0	0
chr1	C1_10440W_A	2311138	2313651	2514	23	1152	0.6609999999999999	0.192	482	5	12	17	19	22	22	2	2	5	5	6	6	16.0	6.367000000000001	1.4375	0.009148766905330152	0.4582338902147972	0.0	0
chr1	C1_10450W_A	2315103	2316224	1122	4	571	0.238	0.961	1078	5	8	10	10	12	13	1	1	1	1	1	1	4.0	3.568	1.0	0.0035650623885918	0.5089126559714795	0.51	1
chr1	C1_10460W_A	2316584	2317816	1233	5	98	0.259	0.301	371	0	1	3	3	3	7	2	6	8	10	10	11	3.0	2.435	1.6666666666666667	0.0040551500405515	0.07948094079480941	0.305	0
chr1	C1_10470W_A	2318202	2319212	1011	6	104	0.37	0.498	503	2	5	7	7	7	7	0	1	7	7	7	8	6.0	5.941	1.0	0.005934718100890208	0.10286844708209693	0.375	0
chr1	C1_10480W_A	2319689	2321215	1527	17	1536	0.7070000000000001	0.221	337	7	9	9	9	9	11	10	13	13	14	14	18	8.0	5.242000000000001	2.125	0.011132940406024885	1.005893909626719	0.005	0
chr1	C1_10490W_A	2321499	2323370	1872	25	2598	0.899	0.16	299	7	9	9	9	10	13	7	11	16	16	19	22	12.0	6.414	2.083333333333333	0.013354700854700854	1.3878205128205128	0.0	0
chr1	C1_10500W_A	2323932	2324456	525	6	102	0.7909999999999999	0.648	340	0	5	9	13	14	14	1	7	9	10	11	11	3.0	5.725	2.0	0.011428571428571429	0.19428571428571428	0.085	0
chr1	C1_10510W_A	2325501	2326049	549	0	0	0.0	1.0	549	1	7	13	16	19	19	2	2	2	3	3	4	1.0	1.825	0.0	0.0	0.0	1.0	1
chr1	C1_10520W_A	2327281	2329134	1854	37	3186	1.484	0.141	262	4	5	5	8	8	8	0	0	0	2	4	9	21.0	11.333	1.761904761904762	0.019956850053937436	1.7184466019417477	0.0	0
chr1	C1_10530W_A	2330114	2330713	600	8	1411	0.895	0.387	232	1	3	10	11	15	16	1	2	5	6	8	8	5.0	8.347000000000001	1.6	0.013333333333333334	2.3516666666666666	0.135	0
chr1	C1_10540C_A	2330849	2332411	1563	23	1013	0.956	0.158	247	0	5	5	7	9	9	3	5	5	5	5	5	12.0	7.682	1.9166666666666667	0.01471529110684581	0.6481126039667306	0.0	0
chr1	C1_10550C_A	2332801	2335641	2841	4	55	0.075	0.8740000000000001	2482	0	3	6	7	9	10	0	0	2	3	3	6	13.0	4.577	0.3076923076923077	0.0014079549454417456	0.019359380499824004	0.925	1
chr1	C1_10560C_A	2337547	2339439	1893	17	684	0.519	0.184	349	2	3	6	6	7	8	6	10	10	10	14	14	17.0	8.985	1.0	0.008980454305335447	0.3613312202852615	0.03	0
chr1	C1_10570C_A	2340437	2342245	1809	47	8680	1.755	0.236	427	1	5	5	5	7	10	1	1	1	7	7	9	26.0	14.380999999999998	1.807692307692308	0.025981205085682697	4.798231066887784	0.035	0
chr1	C1_10580C_A	2344169	2344501	333	7	315	1.3259999999999998	0.345	115	0	1	4	6	11	12	2	4	10	15	18	18	5.0	15.06	1.4	0.021021021021021026	0.945945945945946	0.285	0
chr1	C1_10590W_A	2346741	2346828	88	0	0	0.0	1.0	88	2	6	10	13	19	29	0	0	1	7	8	8	0.0	0.0	0.0	0.0	0.0	0.7341795565545565	1
chr1	C1_10600C_A	2348535	2348957	423	6	206	0.8759999999999999	0.508	215	1	1	3	3	6	6	3	4	4	10	10	10	5.0	11.848	1.2	0.014184397163120569	0.4869976359338061	0.5	0
chr1	C1_10610W_A	2349806	2351599	1794	23	816	0.763	0.256	460	1	9	9	11	15	15	0	2	2	2	2	2	20.0	11.154000000000002	1.15	0.01282051282051282	0.4548494983277592	0.005	0
chr1	C1_10620W_A	2352465	2353904	1440	10	261	0.43	0.542	780	0	2	6	7	7	10	4	4	4	4	4	4	16.0	11.119000000000002	0.625	0.006944444444444444	0.18125	0.86	1
chr1	C1_10630C_A	2354068	2356800	2733	12	331	0.289	0.41	1120	3	6	6	6	6	7	2	2	4	5	9	11	51.0	18.668	0.2352941176470588	0.004390779363336993	0.12111233077204538	0.99	1
chr1	C1_10640C_A	2357212	2359116	1905	26	1186	1.358	0.217	413	1	3	5	5	5	5	0	6	8	11	12	13	18.0	9.454	1.4444444444444444	0.013648293963254593	0.6225721784776903	0.0	0
chr1	C1_10650W_A	2360939	2362294	1356	11	382	0.807	0.255	346	1	4	4	6	12	19	6	6	6	7	9	12	12.0	8.856	0.9166666666666666	0.008112094395280236	0.2817109144542773	0.045	0
chr1	C1_10660W_A	2362524	2363240	717	3	183	0.447	0.552	396	0	2	2	2	2	4	2	6	8	10	10	10	6.0	8.38	0.5	0.0041841004184100415	0.2552301255230125	0.955	1
chr1	C1_10670C_A	2364210	2369207	4998	9	30855	0.145	0.278	1389	8	11	14	16	16	16	1	5	6	9	10	10	32.0	6.404	0.28125	0.001800720288115246	6.1734693877551035	0.985	1
chr1	C1_10680C_A	2369620	2373397	3778	31	946	0.7170000000000001	0.183	693	1	4	6	6	6	7	8	14	14	14	14	14	27.0	7.149	1.148148148148148	0.008205399682371625	0.25039703546850184	0.015	0
chr1	C1_10690W_A	2373907	2374881	975	5	510	0.498	0.344	335	3	3	9	9	9	11	0	0	1	2	6	7	3.0	3.08	1.6666666666666667	0.005128205128205128	0.5230769230769231	0.35	0
chr1	C1_10700C_A	2374926	2375831	906	5	82	0.523	0.31	281	0	0	1	1	4	4	3	9	9	12	13	14	6.0	6.63	0.8333333333333334	0.005518763796909493	0.09050772626931568	0.675	1
chr1	C1_10710C_A	2376074	2377636	1563	15	1024	0.885	0.17600000000000002	275	7	9	9	11	11	12	1	2	2	6	7	7	11.0	7.042000000000002	1.3636363636363635	0.009596928982725529	0.655150351887396	0.0	0
chr1	C1_10720C_A	2378686	2380479	1794	12	1954	0.501	0.242	435	6	12	17	17	17	17	1	3	3	5	5	5	10.0	5.577000000000001	1.2	0.006688963210702341	1.089186176142698	0.405	0
chr1	C1_10730W_A	2381413	2383287	1875	21	1489	0.966	0.259	486	5	9	10	12	12	15	6	8	8	8	8	10	13.0	6.937	1.6153846153846154	0.0112	0.7941333333333334	0.005	0
chr1	C1_10740C_A	2383419	2384576	1158	7	482	0.495	0.5770000000000001	668	6	7	7	7	8	10	0	1	1	2	4	4	3.0	2.593	2.333333333333333	0.006044905008635579	0.4162348877374784	0.19	0
chr1	C1_10750C_A	2386240	2386703	464	4	69	0.648	0.435	202	1	1	2	5	5	6	1	3	7	7	9	9	2.0	4.32	2.0	0.008620689655172414	0.14870689655172414	0.26	0
chr1	C1_10760W_A	2386721	2388169	1449	18	609	0.952	0.21600000000000005	313	2	4	5	5	7	7	2	5	5	10	12	20	17.0	11.74	1.0588235294117647	0.012422360248447204	0.42028985507246375	0.0	0
chr1	C1_10770W_A	2388397	2389050	654	8	9352	0.948	0.482	315	3	3	6	8	8	10	0	2	2	9	12	13	5.0	7.657	1.6	0.012232415902140671	14.299694189602445	0.76	1
chr1	C1_10780C_A	2389133	2389591	459	5	129	0.8540000000000001	0.344	158	0	0	4	4	7	7	4	9	12	14	14	14	3.0	6.55	1.6666666666666667	0.010893246187363837	0.2810457516339869	0.155	0
chr1	C1_10790W_A	2390629	2393109	2481	2	223	0.053	0.602	1494	1	2	4	7	7	7	2	4	5	5	5	8	15.0	6.047999999999999	0.13333333333333333	0.0008061265618702138	0.08988311164852883	0.985	1
chr1	C1_10800C_A	2393472	2395103	1632	10	654	0.457	0.387	632	1	3	3	3	3	3	4	7	10	21	23	26	6.0	3.679	1.6666666666666667	0.006127450980392157	0.4007352941176471	0.14	0
chr1	C1_10810W_A	2396156	2396764	609	8	553	1.064	0.363	221	6	11	17	23	25	26	4	4	4	4	4	4	4.0	6.579	2.0	0.013136288998357963	0.9080459770114944	0.12	0
chr1	C1_10820C_A	2396747	2398237	1491	14	471	0.782	0.183	273	6	6	7	13	20	24	0	2	4	4	4	4	15.0	10.067	0.9333333333333332	0.009389671361502348	0.3158953722334004	0.05	0
chr1	C1_10830W_A	2398464	2399432	969	6	194	0.531	0.5429999999999999	526	2	2	2	2	2	2	6	11	11	13	15	15	10.0	10.331	0.6	0.006191950464396285	0.2002063983488132	0.75	1
chr1	C1_10840C_A	2399586	2401076	1491	11	2017	0.631	0.229	341	6	11	12	12	12	13	9	12	19	21	26	26	10.0	6.711	1.1	0.007377598926894702	1.352783366867874	0.305	0
chr1	C1_10850W_A	2403460	2404254	795	19	1735	2.32	0.224	178	2	3	5	9	9	11	1	2	2	2	2	4	8.0	10.076	2.375	0.02389937106918239	2.1823899371069184	0.0	0
chr1	C1_10860C_A	2404309	2405646	1338	3	22	0.196	0.83	1110	4	9	13	17	17	17	0	1	1	1	1	1	7.0	5.2360000000000015	0.42857142857142855	0.002242152466367713	0.016442451420029897	0.92	1
chr1	C1_10870W_A	2406453	2407245	793	2	25	0.265	0.532	422	2	2	2	4	4	4	1	3	3	3	3	3	9.0	11.364	0.2222222222222222	0.002522068095838588	0.031525851197982346	0.96	1
chr1	C1_10880W_A	2407718	2409013	1296	1	15	0.085	0.995	1289	0	0	3	3	3	3	2	4	4	4	7	8	10.0	7.722	0.1	0.0007716049382716049	0.011574074074074072	0.9796153846153846	1
chr1	C1_10890C_A	2409010	2409846	837	10	388	1.389	0.348	291	1	1	1	1	1	1	1	3	5	6	6	6	3.0	3.589	3.333333333333333	0.011947431302270013	0.4635603345280765	0.11	0
chr1	C1_10900C_A	2410214	2410321	108	0	0	0.0	1.0	108	3	6	6	6	8	8	2	3	3	5	5	5	0.0	0.0	0.0	0.0	0.0	0.748765873015873	1
chr1	C1_10910C_A	2410846	2412303	1458	4	71	0.293	0.8320000000000001	1213	2	3	4	6	8	9	4	4	5	6	6	6	5.0	3.432	0.8	0.0027434842249657067	0.04869684499314129	0.67	1
chr1	C1_10920W_A	2412526	2414079	1554	4	384	0.28	0.485	754	0	4	6	6	6	8	2	2	2	2	2	2	8.0	5.151	0.5	0.002574002574002574	0.2471042471042471	0.975	1
chr1	C1_10930C_A	2414144	2415460	1317	7	86	0.6559999999999999	0.4270000000000001	563	3	3	3	3	3	3	4	4	6	6	7	7	7.0	5.319	1.0	0.005315110098709187	0.06529992406985573	0.415	0
chr1	C1_10940C_A	2415772	2416490	719	4	52	0.5920000000000001	0.413	297	2	2	2	2	2	2	3	3	5	5	5	5	6.0	8.357000000000001	0.6666666666666666	0.005563282336578581	0.07232267037552156	0.875	1
chr1	C1_10950C_A	2416729	2418210	1482	4	88	0.28	0.431	639	2	5	5	5	5	6	4	5	6	6	8	11	7.0	4.727	0.5714285714285714	0.0026990553306342783	0.059379217273954114	0.975	1
chr1	C1_10960W_A	2418401	2419166	766	2	213	0.245	0.77	590	1	5	5	6	6	8	2	2	2	5	8	8	7.0	9.15	0.2857142857142857	0.0026109660574412533	0.2780678851174935	0.9	1
chr1	C1_10970W_A	2419611	2421629	2019	17	8102	0.8059999999999999	0.284	573	0	0	2	2	3	3	2	6	9	10	10	12	7.0	3.469	2.4285714285714284	0.008420009905894007	4.012877662209013	0.695	1
chr1	C1_10980W_A	2423223	2423756	534	15	1560	2.781	0.32	171	2	5	6	7	9	11	2	5	6	6	7	7	3.0	5.629	5.0	0.02808988764044944	2.9213483146067416	0.145	0
chr1	C1_10990C_A	2424019	2425581	1563	4	110	0.21	0.381	596	3	3	6	8	8	8	2	12	13	17	18	19	9.0	5.7620000000000005	0.4444444444444444	0.002559181062060141	0.07037747920665388	0.34	0
chr1	C1_11000C_A	2426349	2426756	408	5	193	1.085	0.522	213	2	5	8	13	13	14	1	1	2	3	3	4	2.0	4.914	2.5	0.012254901960784314	0.4730392156862745	0.375	0
chr1	C1_11010C_A	2427065	2428255	1191	7	189	0.5	0.298	355	0	0	1	5	8	8	1	5	6	10	12	15	2.0	1.681	3.5	0.005877413937867338	0.15869017632241816	0.055	0
chr1	C1_11020W_A	2429970	2432009	2040	11	370	0.41	0.35700000000000004	728	3	6	6	8	12	13	2	5	6	6	6	6	15.0	7.357	0.7333333333333333	0.005392156862745098	0.18137254901960784	0.195	0
chr1	C1_11030W_A	2432310	2433429	1120	4	145	0.285	0.787	882	3	6	6	6	6	6	3	3	3	7	13	15	7.0	6.256	0.5714285714285714	0.0035714285714285718	0.12946428571428573	0.875	1
chr1	C1_11040W_A	2433984	2434175	192	4	104	1.938	0.5	96	1	1	1	1	1	4	2	4	4	10	12	13	3.0	15.707	1.3333333333333333	0.02083333333333333	0.5416666666666666	0.55	1
chr1	C1_11050W_A	2434511	2435489	979	17	1246	1.67	0.232	227	6	6	6	6	9	9	0	2	2	2	2	2	10.0	10.225	1.7	0.017364657814096015	1.2727272727272727	0.0	0
chr1	C1_11060C_A	2435729	2436897	1169	0	0	0.0	1.0	1169	3	3	3	5	8	10	0	0	0	1	5	5	10.0	8.562000000000001	0.0	0.0	0.0	0.748765873015873	1
chr1	C1_11070W_A	2438057	2440174	2118	22	987	0.915	0.209	442	3	7	10	10	10	10	2	4	5	5	7	10	16.0	7.558	1.375	0.010387157695939566	0.4660056657223796	0.0	0
chr1	C1_11080W_A	2441889	2442974	1086	6	362	0.451	0.43	467	2	6	8	10	10	12	0	1	3	3	3	4	7.0	6.452000000000001	0.8571428571428571	0.0055248618784530384	0.3333333333333333	0.28	0
chr1	C1_11090C_A	2443283	2444914	1632	5	78	0.235	0.34600000000000003	565	1	2	2	2	2	6	0	2	4	4	4	4	14.0	8.584	0.35714285714285715	0.0030637254901960784	0.04779411764705882	1.0	1
chr1	C1_11100W_A	2445467	2446003	537	4	136	0.618	0.376	202	1	3	5	5	5	5	3	3	3	5	7	7	2.0	3.731	2.0	0.0074487895716946	0.2532588454376164	0.33	0
chr1	C1_11110C_A	2446099	2446473	375	0	0	0.0	1.0	375	3	4	4	5	7	7	9	11	15	16	16	21	3.0	8.021	0.0	0.0	0.0	0.748765873015873	1
chr1	C1_11120C_A	2446811	2447839	1029	9	344	0.675	0.447	460	3	6	6	6	6	8	1	4	4	5	5	9	9.0	8.755	1.0	0.008746355685131196	0.3343051506316813	0.29	0
chr1	C1_11130W_A	2448571	2449272	702	3	173	0.338	0.89	625	1	3	4	7	7	9	3	6	8	9	13	17	3.0	4.28	1.0	0.004273504273504274	0.24643874643874644	0.86	1
chr1	C1_11140W_A	2449578	2451047	1470	27	6560	1.5630000000000002	0.136	200	0	3	6	6	7	12	2	4	5	5	7	7	11.0	7.487999999999999	2.4545454545454546	0.018367346938775512	4.462585034013606	0.02	0
chr1	C1_11150W_A	2451373	2452068	696	11	740	1.345	0.464	323	2	4	6	7	11	12	1	1	3	9	9	9	5.0	7.194	2.2	0.015804597701149427	1.0632183908045978	0.11	0
chr1	C1_11160C_A	2452098	2452403	306	1	18	0.278	1.0	306	3	4	4	10	12	13	2	6	9	11	11	11	1.0	3.279	1.0	0.0032679738562091504	0.05882352941176471	0.64	1
chr1	C1_11170W_A	2452925	2454238	1314	3	111	0.197	0.75	986	2	5	7	7	8	9	4	6	15	16	19	21	9.0	6.855	0.3333333333333333	0.00228310502283105	0.08447488584474885	0.98	1
chr1	C1_11180C_A	2454370	2454459	90	0	0	0.0	1.0	90	3	6	6	6	6	7	2	14	14	15	15	16	0.0	0.0	0.0	0.0	0.0	0.748765873015873	1
chr1	C1_11190W_A	2454869	2455636	768	6	160	0.654	0.284	218	1	4	6	9	9	9	6	8	9	13	16	16	2.0	2.608	3.0	0.0078125	0.20833333333333331	0.045	0
chr1	C1_11200W_A	2456985	2464640	7656	46	3431	0.44	0.093	712	1	3	5	8	8	9	1	8	8	8	8	8	20.0	2.613	2.3	0.0060083594566353185	0.4481452455590387	0.1	0
chr1	C1_11210C_A	2464977	2466881	1905	9	158	0.424	0.382	727	4	10	11	11	12	12	1	1	6	7	11	11	10.0	5.252000000000002	0.9	0.004724409448818898	0.08293963254593176	0.175	0
chr1	C1_11220C_A	2468077	2469486	1410	5	64	0.333	0.679	958	0	4	4	6	6	6	4	10	10	10	10	11	7.0	4.968	0.7142857142857143	0.0035460992907801413	0.04539007092198582	0.895	1
chr1	C1_11230W_A	2469709	2470272	564	2	29	0.338	0.5820000000000001	328	6	10	10	11	11	11	0	1	1	2	8	9	5.0	8.881	0.4	0.0035460992907801413	0.051418439716312055	0.94	1
chr1	C1_11240C_A	2470408	2471229	822	2	15	0.233	0.624	513	1	1	3	3	3	3	5	6	9	9	10	10	8.0	9.744	0.25	0.0024330900243309003	0.01824817518248175	0.89	1
chr1	C1_11250W_A	2472572	2473468	897	6	263	0.672	0.4370000000000001	392	1	3	8	8	11	11	1	3	3	6	9	13	5.0	5.58	1.2	0.006688963210702341	0.2931995540691193	0.275	0
chr1	C1_11260C_A	2473804	2473941	138	0	0	0.0	1.0	138	0	0	2	2	2	4	1	3	5	11	15	16	0.0	0.0	0.0	0.0	0.0	0.9359839206304161	1
chr1	C1_11270W_A	2475446	2476084	639	2	12	0.29100000000000004	0.521	333	4	8	9	9	10	10	2	4	4	4	4	6	2.0	3.135	1.0	0.003129890453834116	0.018779342723004692	0.47	0
chr1	C1_11280W_A	2476659	2477750	1092	10	316	0.848	0.596	651	0	0	1	1	1	2	0	2	3	6	8	8	3.0	2.75	3.333333333333333	0.009157509157509158	0.2893772893772894	0.085	0
chr1	C1_11290W_A	2477968	2479077	1110	20	955	1.7	0.17800000000000002	198	2	2	4	4	4	4	0	0	0	0	0	0	7.0	6.312	2.8571428571428568	0.018018018018018014	0.8603603603603603	0.0	0
chr1	C1_11300C_A	2479082	2480827	1746	2	80	0.096	0.536	936	0	0	1	4	4	4	0	4	7	7	7	7	9.0	5.158	0.2222222222222222	0.001145475372279496	0.045819014891179836	1.0	1
chr1	C1_11310C_A	2481346	2483355	2010	6	194	0.25	0.309	622	1	2	6	6	6	6	2	3	9	11	11	11	14.0	6.9689999999999985	0.42857142857142855	0.0029850746268656717	0.0965174129353234	0.96	1
chr1	C1_11320C_A	2485116	2485428	313	1	2	0.303	0.773	242	0	2	4	6	8	9	3	5	5	5	7	8	2.0	6.41	0.5	0.003194888178913738	0.006389776357827476	0.595	1
chr1	C1_11330C_A	2486989	2487297	309	0	0	0.0	1.0	309	1	4	5	10	10	13	0	0	2	3	7	8	3.0	9.74	0.0	0.0	0.0	1.0	1
chr1	C1_11340W_A	2487814	2489685	1872	29	1401	1.497	0.272	509	0	2	2	2	4	7	2	3	4	5	6	11	19.0	10.155	1.5263157894736843	0.01549145299145299	0.7483974358974359	0.01	0
chr1	C1_11350C_A	2489747	2491225	1479	5	208	0.32	0.301	445	2	2	2	4	4	5	8	8	11	11	11	13	6.0	4.06	0.8333333333333334	0.003380662609871535	0.14063556457065585	0.73	1
chr1	C1_11360W_A	2491976	2492601	626	2	2	0.287	0.853	534	3	3	6	10	10	12	2	6	8	8	11	11	6.0	9.6	0.3333333333333333	0.003194888178913738	0.003194888178913738	0.675	1
chr1	C1_11370C_A	2492859	2495039	2181	21	1368	0.8340000000000001	0.14	305	2	5	6	6	6	11	2	7	8	8	8	12	15.0	6.881	1.4	0.009628610729023384	0.6272352132049519	0.02	0
chr1	C1_11380W_A	2495591	2496394	804	2	344	0.217	0.555	446	1	3	3	3	5	5	1	5	6	9	16	17	12.0	14.944	0.16666666666666666	0.0024875621890547268	0.4278606965174129	0.955	1
chr1	C1_11390W_A	2496926	2497660	735	24	1080	3.401	0.238	175	1	2	6	6	6	7	8	11	12	12	12	12	16.0	21.798	1.5	0.0326530612244898	1.4693877551020411	0.035	0
chr1	C1_11400C_A	2497783	2501832	4050	10	181	0.219	0.337	1365	6	11	18	21	22	22	1	3	5	8	8	11	25.0	6.174	0.4	0.0024691358024691358	0.04469135802469136	0.985	1
chr1	C1_11410C_A	2503463	2503804	342	1	1	0.266	0.942	322	3	4	8	9	14	15	0	2	3	3	3	5	1.0	2.9330000000000003	1.0	0.0029239766081871343	0.0029239766081871343	0.52	1
chr1	C1_11420W_A	2504035	2505111	1077	11	15632	0.982	0.29600000000000004	319	2	2	2	5	11	12	1	3	3	3	4	7	15.0	13.941	0.7333333333333333	0.01021355617455896	14.51439182915506	0.86	1
chr1	C1_11430W_A	2506060	2508006	1947	15	422	0.637	0.241	470	0	0	1	1	1	2	2	2	5	5	5	6	13.0	6.68	1.1538461538461535	0.007704160246533128	0.216743708269132	0.005	0
chr1	C1_11440C_A	2508110	2511814	3705	14	420	0.282	0.235	869	1	6	7	7	7	7	3	4	5	6	7	23	28.0	7.559	0.5	0.003778677462887989	0.11336032388663968	0.965	1
chr1	C1_11450C_A	2513459	2514616	1158	2	1193	0.117	0.652	755	6	21	28	28	28	30	0	0	1	1	4	5	3.0	2.593	0.6666666666666666	0.0017271157167530224	1.030224525043178	0.85	1
chr1	C1_11470C_A	2517426	2518211	786	5	1127	0.396	0.467	367	4	4	15	15	17	21	1	1	1	1	8	9	6.0	7.643	0.8333333333333334	0.0063613231552162855	1.4338422391857506	0.675	1
chr1	C1_11480W_A	2522233	2523870	1638	11	190	0.373	0.405	664	1	4	10	13	18	18	12	20	22	26	31	32	6.0	3.665	1.8333333333333333	0.006715506715506716	0.11599511599511599	0.165	0
chr1	C1_11490C_A	2524641	2526899	2259	31	996	0.8370000000000001	0.221	499	5	6	10	24	25	25	0	0	0	1	1	2	18.0	7.972	1.7222222222222223	0.013722886232846392	0.4409030544488712	0.0	0
chr1	C1_11500C_A	2528376	2529182	807	2	59	0.153	0.737	595	0	3	5	5	13	13	2	4	7	7	7	10	8.0	9.926	0.25	0.0024783147459727386	0.07311028500619579	0.925	1
chr1	C1_11510C_A	2529466	2530416	951	5	103	0.339	0.488	464	2	4	4	4	5	5	4	7	11	13	15	16	3.0	3.158	1.6666666666666667	0.005257623554153523	0.10830704521556256	0.235	0
chr1	C1_11520C_A	2531200	2531787	588	2	25	0.219	0.529	311	6	8	11	14	14	14	2	7	7	10	11	11	1.0	1.704	2.0	0.003401360544217687	0.04251700680272109	0.38	0
chr1	C1_11530C_A	2532303	2533463	1161	19	799	1.173	0.207	240	7	9	10	10	10	12	0	3	4	5	8	8	3.0	2.5860000000000003	6.333333333333332	0.01636520241171404	0.6881998277347114	0.005	0
chr1	C1_11540C_A	2534053	2538045	3993	37	13036	0.713	0.133	532	1	1	4	5	5	7	0	2	5	9	11	12	15.0	3.758	2.466666666666667	0.009266215877786126	3.2647132481843224	0.05	0
chr1	C1_11550W_A	2538443	2539003	561	11	6990	1.705	0.255	143	3	3	3	3	3	4	0	2	2	2	2	5	4.0	7.143	2.75	0.0196078431372549	12.45989304812834	0.29	0
chr1	C1_11560C_A	2539189	2540280	1092	12	301	0.8759999999999999	0.19	208	2	2	3	4	4	4	1	1	1	2	5	8	8.0	7.332999999999998	1.5	0.01098901098901099	0.2756410256410257	0.03	0
chr1	C1_11570W_A	2540442	2541055	614	7	285	0.898	0.349	214	0	1	2	4	5	6	5	7	13	18	20	20	7.0	11.419	1.0	0.011400651465798044	0.4641693811074918	0.35	0
chr1	C1_11580W_A	2541281	2541658	378	8	834	1.771	0.455	172	3	7	8	8	8	10	5	5	10	11	11	11	3.0	7.957999999999998	2.6666666666666665	0.021164021164021163	2.2063492063492065	0.065	0
chr1	C1_11590W_A	2542175	2547307	5133	21	390	0.302	0.175	900	5	8	11	12	16	16	5	8	9	10	15	17	19.0	3.702	1.1052631578947372	0.004091174751607247	0.07597895967270601	0.32	0
chr1	C1_11600W_A	2547617	2548264	648	10	301	1.27	0.233	151	3	5	6	6	6	6	3	8	9	11	11	12	3.0	4.637	3.333333333333333	0.015432098765432096	0.4645061728395062	0.045	0
chr1	C1_11610C_A	2548322	2549842	1521	22	71971	1.153	0.199	303	1	4	5	6	7	7	4	12	12	12	15	23	9.0	5.921	2.4444444444444446	0.014464168310322156	47.31821170282709	0.45	0
chr1	C1_11620W_A	2550020	2550913	894	8	512	0.6559999999999999	0.353	316	11	12	18	19	19	21	2	2	2	3	3	7	4.0	4.479	2.0	0.008948545861297539	0.5727069351230425	0.105	0
chr1	C1_11630C_A	2550972	2552126	1155	12	5803	0.775	0.332	383	4	4	5	6	12	13	0	1	5	5	5	5	6.0	5.199	2.0	0.010389610389610391	5.0242424242424235	0.56	1
chr1	C1_11640C_A	2552572	2553426	855	2	29	0.183	0.453	387	3	6	6	6	7	9	1	8	8	8	8	8	7.0	8.197000000000001	0.2857142857142857	0.0023391812865497076	0.033918128654970764	0.96	1
chr1	C1_11650W_A	2554159	2554632	474	1	7	0.154	0.511	242	0	0	0	4	4	4	1	5	5	5	7	7	1.0	2.114	1.0	0.002109704641350211	0.014767932489451475	0.67	1
chr1	C1_11660W_A	2555723	2557429	1707	9	1012	0.35600000000000004	0.393	671	1	5	5	8	9	9	3	3	5	13	14	14	7.0	4.103	1.2857142857142858	0.005272407732864675	0.5928529584065613	0.36	0
chr1	C1_11670W_A	2558239	2559036	798	5	56	0.422	0.368	294	9	17	18	18	18	20	0	1	10	11	11	13	5.0	6.274	1.0	0.006265664160401002	0.07017543859649122	0.37	0
chr1	C1_11680C_A	2559106	2559327	222	3	63	0.948	0.662	147	0	0	0	1	5	5	9	17	18	21	21	21	3.0	13.575	1.0	0.013513513513513514	0.28378378378378377	0.665	1
chr1	C1_11690W_A	2560903	2562321	1419	7	132	0.35	0.312	443	0	8	12	16	22	28	2	7	12	12	12	14	5.0	3.526	1.4	0.0049330514446793506	0.09302325581395347	0.12	0
chr1	C1_11700C_A	2562559	2563638	1080	10	1232	0.643	0.393	424	5	7	8	8	10	11	2	2	5	5	5	6	8.0	7.414	1.25	0.009259259259259259	1.1407407407407408	0.265	0
chr1	C1_11710C_A	2564631	2565422	792	4	302	0.32299999999999995	0.568	450	4	4	4	7	7	8	2	2	3	9	10	13	2.0	2.528	2.0	0.005050505050505051	0.3813131313131313	0.22	0
chr1	C1_11720W_A	2568085	2568453	369	3	53	0.523	0.363	134	0	3	6	6	7	7	1	1	2	2	2	3	3.0	8.152000000000001	1.0	0.008130081300813009	0.14363143631436315	0.525	1
chr1	C1_11730W_A	2568686	2572051	3366	17	425	0.315	0.3	1010	0	0	1	1	6	6	4	13	23	25	25	27	13.0	3.863	1.3076923076923077	0.005050505050505051	0.12626262626262627	0.28	0
chr1	C1_11740W_A	2572482	2573666	1185	19	5079	1.154	0.197	234	10	12	19	19	19	21	2	4	4	8	8	10	11.0	9.291	1.7272727272727273	0.016033755274261603	4.286075949367088	0.015	0
chr1	C1_11750W_A	2574666	2576585	1920	16	707	0.5670000000000001	0.355	682	10	11	15	15	17	19	3	3	3	5	5	5	12.0	6.252999999999999	1.3333333333333333	0.008333333333333333	0.36822916666666666	0.165	0
chr1	C1_11760C_A	2576806	2577432	627	11	306	1.1740000000000002	0.236	148	0	2	5	5	5	7	0	1	4	5	6	6	9.0	14.377	1.2222222222222223	0.017543859649122806	0.4880382775119617	0.08	0
chr1	C1_11770C_A	2578004	2580928	2925	22	1403	0.485	0.253	740	3	7	7	7	9	12	3	8	11	11	11	11	13.0	4.4460000000000015	1.6923076923076923	0.0075213675213675205	0.4796581196581197	0.075	0
chr1	C1_11780W_A	2583710	2583821	112	5	508	3.037	0.643	72	0	0	1	1	2	3	2	11	12	12	14	14	3.0	27.027	1.6666666666666667	0.04464285714285714	4.535714285714286	0.535	1
chr1	C1_11790W_A	2584053	2584727	675	2	19	0.196	0.6729999999999999	454	0	9	14	15	17	17	3	5	8	9	12	14	8.0	11.869000000000002	0.25	0.002962962962962963	0.02814814814814815	0.905	1
chr1	C1_11800C_A	2584789	2585226	438	8	89	1.238	0.322	141	2	2	2	3	8	15	0	1	4	8	10	14	6.0	13.73	1.3333333333333333	0.0182648401826484	0.20319634703196346	0.265	0
chr1	C1_11810W_A	2585501	2587936	2436	43	19502	1.288	0.141	344	6	6	7	10	10	19	1	10	12	12	14	17	30.0	12.32	1.4333333333333331	0.017651888341543513	8.005747126436782	0.15	0
chr1	C1_11820W_A	2588555	2588663	109	0	0	0.0	1.0	109	1	1	4	5	6	6	0	0	2	8	9	9	0.0	0.0	0.0	0.0	0.0	1.0	1
chr1	C1_11830W_A	2589041	2589134	94	0	0	0.0	1.0	94	2	2	2	2	3	4	2	7	10	14	14	14	0.0	0.0	0.0	0.0	0.0	0.7341795565545565	1
chr1	C1_11850W_A	2593187	2594629	1443	7	346	0.294	0.252	363	2	3	4	4	5	8	4	4	12	12	12	12	8.0	5.547999999999999	0.875	0.004851004851004851	0.23977823977823975	0.325	0
chr1	C1_11860W_A	2595221	2598883	3663	31	1371	0.499	0.222	812	5	7	15	15	17	17	7	10	12	13	13	16	23.0	6.2810000000000015	1.3478260869565215	0.008463008463008462	0.3742833742833743	0.01	0
chr1	C1_11870W_A	2600115	2601776	1662	15	968	0.594	0.182	302	1	5	10	12	15	16	1	3	3	3	5	7	10.0	6.02	1.5	0.009025270758122744	0.5824308062575211	0.015	0
chr1	C1_11880W_A	2602121	2602543	423	2	30	0.309	0.556	235	0	4	8	9	11	11	4	6	10	10	10	12	4.0	9.479	0.5	0.0047281323877068565	0.07092198581560284	0.895	1
chr1	C1_11890W_A	2603042	2604070	1029	16	435	1.091	0.228	235	7	11	13	13	17	17	1	6	6	13	13	21	14.0	13.619000000000002	1.1428571428571428	0.015549076773566569	0.4227405247813411	0.01	0
chr1	C1_11900C_A	2604245	2605468	1224	22	8203	1.214	0.196	240	2	4	5	5	5	7	8	17	18	18	18	19	8.0	6.541	2.75	0.017973856209150325	6.701797385620915	0.15	0
chr1	C1_11910W_A	2605723	2606970	1248	5	45	0.261	0.617	770	1	16	16	16	17	19	1	10	10	12	12	15	22.0	17.642	0.2272727272727273	0.004006410256410256	0.036057692307692304	0.945	1
chr1	C1_11920W_A	2607298	2608521	1224	24	1246	1.32	0.209	256	0	7	8	8	9	9	0	1	1	6	9	11	18.0	14.718	1.3333333333333333	0.0196078431372549	1.0179738562091505	0.0	0
chr1	C1_11930W_A	2610679	2613744	3066	18	672	0.38	0.258	791	0	3	3	5	8	8	2	5	6	8	8	8	15.0	4.894	1.2	0.005870841487279843	0.2191780821917808	0.09	0
chr1	C1_11940C_A	2613981	2615726	1746	25	1092	1.005	0.185	323	0	4	4	4	5	6	3	3	3	5	6	7	21.0	12.034	1.1904761904761905	0.0143184421534937	0.6254295532646048	0.005	0
chr1	C1_11950W_A	2616918	2617940	1023	17	531	1.1740000000000002	0.16699999999999998	171	0	1	1	3	3	4	3	5	6	6	9	10	11.0	10.763	1.5454545454545454	0.016617790811339198	0.5190615835777126	0.0	0
chr1	C1_11960C_A	2618147	2618401	255	1	59	0.28	0.506	129	2	5	9	10	13	13	0	0	4	4	5	5	0.0	0.0	0.0	0.0039215686274509795	0.23137254901960785	0.655	1
chr1	C1_11970C_A	2619019	2620410	1392	12	132	0.636	0.26	362	3	3	3	3	6	7	0	1	2	3	4	6	12.0	8.627	1.0	0.008620689655172414	0.09482758620689656	0.155	0
chr1	C1_11980W_A	2620858	2621370	513	3	38	0.424	0.407	209	0	1	2	3	3	3	1	2	7	7	7	9	8.0	15.625	0.375	0.005847953216374269	0.07407407407407407	0.91	1
chr1	C1_11990W_A	2623918	2624403	486	1	12	0.136	0.64	311	2	6	8	11	14	15	5	9	11	11	13	16	2.0	4.124	0.5	0.00205761316872428	0.02469135802469136	0.91	1
chr1	C1_12000C_A	2624649	2626028	1380	24	1874	1.26	0.214	295	5	9	9	9	11	11	2	8	10	10	10	13	11.0	7.977	2.1818181818181817	0.017391304347826087	1.3579710144927537	0.005	0
chr1	C1_12010C_A	2626511	2629225	2715	32	1197	0.903	0.13	353	0	2	8	8	10	13	1	1	4	4	9	11	20.0	7.369	1.6	0.01178637200736648	0.4408839779005525	0.0	0
chr1	C1_12020W_A	2631951	2632376	426	10	1434	1.63	0.462	197	1	7	10	13	16	16	3	5	7	7	7	7	5.0	11.765	2.0	0.023474178403755867	3.3661971830985915	0.36	0
chr1	C1_12030W_A	2632863	2634254	1392	1	730	0.045	0.5770000000000001	803	1	4	4	7	13	15	6	8	9	9	9	9	6.0	4.313	0.16666666666666666	0.0007183908045977011	0.5244252873563219	0.96	1
chr1	C1_12040W_A	2634434	2634865	432	4	56	0.63	0.322	139	2	8	8	8	8	8	0	2	3	3	3	3	1.0	2.32	4.0	0.009259259259259259	0.12962962962962962	0.35	0
chr1	C1_12050W_A	2635306	2638164	2859	6	161	0.136	0.232	662	0	3	5	6	10	10	8	8	10	11	12	15	16.0	5.598	0.375	0.002098635886673662	0.056313396292409924	0.995	1
chr1	C1_12060C_A	2638267	2638986	720	7	174	0.7340000000000001	0.314	226	8	8	8	8	8	8	3	3	4	4	8	12	6.0	8.345	1.1666666666666667	0.009722222222222222	0.2416666666666667	0.09	0
chr1	C1_12070C_A	2639138	2641018	1881	30	1196	1.246	0.16	301	0	3	6	8	8	8	7	10	14	17	18	18	28.0	14.894	1.0714285714285714	0.01594896331738437	0.6358320042530569	0.0	0
chr1	C1_12080W_A	2641810	2643402	1593	9	284	0.454	0.338	539	3	6	11	14	14	16	5	6	7	7	8	10	6.0	3.769	1.5	0.005649717514124294	0.17827997489014438	0.095	0
chr1	C1_12090C_A	2643534	2644889	1356	28	3860	1.912	0.285	386	6	6	6	6	6	6	2	5	6	6	7	7	11.0	8.118	2.5454545454545454	0.02064896755162242	2.8466076696165192	0.24	0
chr1	C1_12100C_A	2645318	2647321	2004	15	645	0.606	0.258	518	2	5	6	6	10	14	5	6	6	9	10	10	10.0	4.993	1.5	0.00748502994011976	0.3218562874251497	0.04	0
chr1	C1_12110C_A	2647733	2648113	381	9	226	1.763	0.27	103	0	1	6	6	8	8	0	0	0	0	0	0	3.0	7.895	3.0	0.023622047244094488	0.5931758530183727	0.14	0
chr1	C1_12120W_A	2648544	2650742	2199	18	1116	0.595	0.377	830	0	0	0	2	5	6	1	1	3	3	4	4	10.0	4.55	1.8	0.008185538881309686	0.5075034106412005	0.07	0
chr1	C1_12130C_A	2650824	2653223	2400	22	560	0.7020000000000001	0.35	840	3	6	6	6	7	7	0	3	3	6	6	7	18.0	7.502999999999999	1.2222222222222223	0.009166666666666668	0.2333333333333333	0.065	0
chr1	C1_12140W_A	2653555	2654043	489	4	225	0.693	0.701	343	0	3	3	5	5	7	2	2	2	4	5	6	1.0	2.049	4.0	0.0081799591002045	0.4601226993865031	0.5	0
chr1	C1_12150C_A	2654122	2654799	678	7	439	0.934	0.521	353	2	3	3	3	3	3	1	3	6	6	6	9	5.0	7.386	1.4	0.01032448377581121	0.6474926253687315	0.055	0
chr1	C1_12160W_A	2655467	2655976	510	2	446	0.375	0.42	214	1	5	7	7	7	11	3	5	8	8	10	13	1.0	1.965	2.0	0.0039215686274509795	0.8745098039215686	0.49	0
chr1	C1_12170C_A	2656050	2657330	1281	19	824	1.4469999999999998	0.239	306	2	2	2	3	3	7	8	11	11	15	17	21	10.0	7.813	1.9	0.01483216237314598	0.6432474629195941	0.0	0
chr1	C1_12180C_A	2657594	2658760	1167	12	271	1.023	0.28600000000000003	334	3	13	14	15	18	20	6	7	8	8	10	13	10.0	8.576	1.2	0.010282776349614395	0.23221936589545844	0.085	0
chr1	C1_12190W_A	2659187	2661355	2169	21	829	0.872	0.275	596	1	7	13	13	15	15	5	11	11	11	12	12	11.0	5.074	1.9090909090909087	0.009681881051175656	0.3822037805440295	0.01	0
chr1	C1_12200W_A	2661669	2664584	2916	5	299	0.128	0.358	1043	0	7	8	11	13	13	2	2	2	3	4	6	29.0	9.949	0.1724137931034483	0.0017146776406035665	0.10253772290809328	0.99	1
chr1	C1_12210W_A	2664810	2666372	1563	9	313	0.44	0.277	433	0	2	3	3	3	3	8	8	9	9	9	12	28.0	17.926	0.32142857142857145	0.005758157389635317	0.200255918106206	0.855	1
chr1	C1_12220W_A	2666903	2668348	1446	5	368	0.255	0.677	979	0	1	1	1	1	1	3	3	4	9	9	9	16.0	11.073	0.3125	0.003457814661134163	0.2544951590594744	0.98	1
chr1	C1_12230W_A	2669523	2672528	3006	29	9926	0.763	0.123	369	0	0	6	10	10	11	7	10	14	19	19	19	18.0	5.99	1.6111111111111112	0.009647371922821023	3.3020625415835	0.02	0
chr1	C1_12240C_A	2672727	2674139	1413	25	654	1.399	0.215	304	3	10	10	10	10	10	2	7	7	8	8	8	22.0	15.581	1.1363636363636365	0.017692852087756547	0.4628450106157113	0.0	0
chr1	C1_12250C_A	2674414	2676231	1818	22	438	0.858	0.195	354	4	8	8	8	12	16	1	2	8	13	21	21	12.0	6.604	1.8333333333333333	0.0121012101210121	0.2409240924092409	0.005	0
chr1	C1_12260W_A	2677427	2678068	642	2	50	0.209	0.653	419	3	11	12	12	13	16	4	7	8	10	13	13	7.0	10.92	0.2857142857142857	0.003115264797507788	0.0778816199376947	0.82	1
chr1	C1_12270W_A	2678223	2679232	1010	19	1229	1.28	0.209	211	4	5	6	6	7	10	2	2	2	2	3	3	8.0	7.9289999999999985	2.375	0.018811881188118808	1.2168316831683168	0.0	0
chr1	C1_12280C_A	2679385	2680083	699	1	67	0.102	0.825	577	1	3	5	7	7	8	3	6	8	8	9	18	12.0	17.192	0.08333333333333333	0.001430615164520744	0.09585121602288983	0.97	1
chr1	C1_12290C_A	2680478	2682487	2010	23	1021	0.87	0.246	494	1	1	4	4	4	7	0	0	5	6	6	6	17.0	8.462	1.3529411764705883	0.011442786069651741	0.5079601990049751	0.0	0
chr1	C1_12300W_A	2683626	2683973	348	4	43	0.97	0.336	117	0	0	2	5	5	5	0	0	0	5	5	6	3.0	8.646	1.3333333333333333	0.011494252873563218	0.1235632183908046	0.42	0
chr1	C1_12310C_A	2685652	2686530	879	4	40	0.37	0.494	434	2	3	4	4	11	11	2	3	4	6	6	10	11.0	12.528	0.3636363636363637	0.004550625711035267	0.045506257110352666	0.95	1
chr1	C1_12320C_A	2687249	2687452	204	0	0	0.0	1.0	204	2	3	4	6	7	8	2	2	3	8	8	9	1.0	4.926	0.0	0.0	0.0	0.7341795565545565	1
chr1	C1_12330W_A	2687808	2689043	1236	19	1280	1.457	0.227	280	1	3	5	7	7	8	1	1	1	1	2	2	11.0	8.907	1.7272727272727273	0.015372168284789644	1.035598705501618	0.0	0
chr1	C1_12340C_A	2689209	2690219	1011	5	93	0.462	0.545	551	0	1	3	3	6	8	0	4	4	5	5	5	12.0	11.880999999999998	0.4166666666666667	0.004945598417408506	0.09198813056379823	0.925	1
chr1	C1_12350W_A	2690712	2693726	3015	9	380	0.234	0.321	969	1	1	5	6	6	6	1	2	2	2	7	10	36.0	11.944	0.25	0.0029850746268656717	0.12603648424543948	0.995	1
chr1	C1_12360C_A	2693848	2694471	624	1	14	0.135	0.989	617	1	3	3	3	3	3	0	5	10	16	18	19	11.0	17.657	0.09090909090909093	0.0016025641025641025	0.02243589743589744	0.985	1
chr1	C1_12370W_A	2695803	2696300	498	4	72	0.747	0.295	147	1	4	6	14	18	18	1	1	1	1	1	3	3.0	6.0360000000000005	1.3333333333333333	0.008032128514056224	0.14457831325301204	0.305	0
chr1	C1_12380C_A	2696433	2697707	1275	7	40346	0.45	0.564	719	1	1	2	4	4	6	1	3	7	7	7	7	11.0	8.634	0.6363636363636364	0.005490196078431373	31.643921568627448	0.965	1
chr1	C1_12390C_A	2698188	2699014	827	2	68	0.197	0.696	576	1	4	4	7	7	7	1	1	1	1	1	4	7.0	8.475	0.2857142857142857	0.002418379685610641	0.08222490931076179	0.92	1
chr1	C1_12400C_A	2699565	2699942	378	4	113	0.878	0.693	262	2	7	7	7	7	10	0	0	1	2	3	5	3.0	7.957999999999998	1.3333333333333333	0.01058201058201058	0.2989417989417989	0.42	0
chr1	C1_12410C_A	2700195	2703026	2832	33	1377	1.0	0.184	520	0	0	1	3	3	3	0	5	10	18	18	18	17.0	6.005	1.9411764705882355	0.011652542372881356	0.48622881355932196	0.0	0
chr1	C1_12420C_A	2703220	2703618	399	11	3420	2.214	0.281	112	5	5	5	5	7	10	8	10	12	23	23	23	1.0	2.513	11.0	0.02756892230576441	8.571428571428571	0.35	0
chr1	C1_12430W_A	2704534	2707485	2952	29	572	0.795	0.179	528	6	8	11	12	13	13	9	11	13	13	18	18	20.0	6.777	1.45	0.009823848238482384	0.1937669376693767	0.01	0
chr1	C1_12440W_A	2707766	2708623	858	9	870	0.8190000000000001	0.486	417	2	2	2	2	4	4	4	8	9	11	16	18	8.0	9.335	1.125	0.01048951048951049	1.013986013986014	0.21	0
chr1	C1_12450C_A	2708975	2716906	7932	56	1240	0.421	0.117	928	3	6	10	12	13	13	0	0	1	7	11	11	62.0	7.817	0.9032258064516128	0.0070600100857286935	0.15632879475542108	0.06	0
chr1	C1_12460C_A	2718577	2718870	294	13	1645	3.325	0.371	109	2	2	6	14	20	20	6	20	22	26	29	29	3.0	10.239	4.333333333333333	0.04421768707482993	5.595238095238094	0.37	0
chr1	C1_12470W_A	2719965	2720702	738	3	51	0.294	0.659	486	3	4	5	5	9	9	6	9	10	12	15	16	2.0	2.714	1.5	0.0040650406504065045	0.06910569105691057	0.355	0
chr1	C1_12480W_A	2720860	2721362	503	1	1	0.147	0.6759999999999999	340	5	9	10	10	12	12	2	2	6	8	10	11	6.0	11.952	0.16666666666666666	0.0019880715705765406	0.0019880715705765406	0.92	1
chr1	C1_12490W_A	2723178	2727197	4020	52	2019	1.019	0.16699999999999998	671	2	4	5	8	10	10	0	3	5	7	7	8	26.0	6.4689999999999985	2.0	0.012935323383084577	0.5022388059701492	0.005	0
chr1	C1_12500C_A	2727470	2727566	97	0	0	0.0	1.0	97	8	8	8	14	14	15	3	3	4	7	7	7	0.0	0.0	0.0	0.0	0.0	0.778125	1
chr1	C1_12510W_A	2729345	2733526	4182	20	729	0.348	0.256	1072	4	4	12	13	13	16	4	9	10	10	11	11	33.0	7.893	0.6060606060606061	0.004782400765184123	0.17431850789096126	0.915	1
chr1	C1_12520W_A	2734096	2736375	2280	13	235	0.481	0.195	445	0	2	7	8	9	9	6	8	8	8	12	14	36.0	15.796	0.3611111111111111	0.0057017543859649135	0.10307017543859648	0.82	1
chr1	C1_12530C_A	2736499	2737875	1377	29	1310	1.872	0.207	285	4	6	6	6	8	8	2	5	5	5	5	5	22.0	15.988	1.318181818181818	0.021060275962236745	0.9513435003631082	0.0	0
chr1	C1_12540W_A	2738222	2738758	537	4	81	0.6829999999999999	0.493	265	6	7	7	11	14	14	3	3	3	4	4	4	7.0	13.06	0.5714285714285714	0.0074487895716946	0.15083798882681565	0.735	1
chr1	C1_12550C_A	2738857	2741595	2739	3	18	0.092	0.812	2225	3	3	3	3	5	9	2	3	6	8	11	13	24.0	8.766	0.125	0.001095290251916758	0.0065717415115005475	0.965	1
chr1	C1_12560C_A	2741867	2742981	1115	22	933	1.746	0.153	171	6	7	7	7	7	7	0	6	8	9	10	13	14.0	12.567	1.5714285714285714	0.019730941704035877	0.8367713004484305	0.0	0
chr1	C1_12570C_A	2743121	2744461	1341	10	227	0.627	0.326	437	5	5	5	5	7	7	2	9	11	11	13	14	8.0	5.97	1.25	0.007457121551081283	0.16927665920954513	0.09	0
chr1	C1_12580W_A	2744834	2746261	1428	11	71	0.667	0.284	405	3	7	9	9	9	14	2	7	9	15	15	15	14.0	9.811	0.7857142857142857	0.0077030812324929985	0.04971988795518207	0.695	1
chr1	C1_12590W_A	2746753	2747097	345	9	212	2.249	0.328	113	0	2	7	8	9	9	1	2	5	5	5	5	5.0	14.535	1.8	0.026086956521739132	0.6144927536231884	0.315	0
chr1	C1_12600C_A	2747573	2749495	1923	5	313	0.18600000000000005	0.8390000000000001	1614	0	3	4	8	11	12	1	1	1	1	1	3	19.0	9.886	0.2631578947368421	0.0026001040041601664	0.1627665106604264	0.965	1
chr1	C1_12610W_A	2749614	2750276	663	0	0	0.0	1.0	663	1	3	3	3	3	3	0	2	2	2	2	5	6.0	9.063	0.0	0.0	0.0	1.0	1
chr1	C1_12620W_A	2752402	2756802	4401	25	1443	0.435	0.117	517	0	1	13	20	20	20	7	12	17	19	20	24	27.0	6.136	0.925925925925926	0.005680527152919791	0.3278800272665303	0.285	0
chr1	C1_12630C_A	2756957	2757631	675	9	264	1.144	0.4270000000000001	288	10	11	11	11	11	11	11	12	17	17	20	22	9.0	13.353	1.0	0.013333333333333334	0.3911111111111111	0.515	1
chr1	C1_12640W_A	2758065	2758466	402	11	616	2.28	0.376	151	6	7	16	16	16	17	0	0	2	4	6	6	5.0	12.469	2.2	0.02736318407960199	1.5323383084577114	0.335	0
chr1	C1_12650C_A	2758614	2759110	497	11	590	1.722	0.322	160	0	3	3	7	8	9	1	6	9	9	10	10	6.0	12.097	1.8333333333333333	0.022132796780684104	1.187122736418511	0.03	0
chr1	C1_12660W_A	2759575	2761665	2091	37	970	1.393	0.16	334	2	10	12	12	12	18	2	3	3	3	3	4	28.0	13.397	1.3214285714285714	0.017694882831181254	0.4638928742228599	0.0	0
chr1	C1_12670C_A	2761699	2764434	2736	9	47	0.187	0.258	706	6	10	12	13	13	13	1	1	1	1	1	1	38.0	13.894	0.2368421052631579	0.003289473684210526	0.01717836257309941	1.0	1
chr1	C1_12680W_A	2764631	2766184	1554	1	1	0.036000000000000004	0.953	1481	0	1	1	2	2	2	4	4	4	4	10	13	10.0	6.439	0.1	0.0006435006435006435	0.0006435006435006435	0.96244089968003	1
chr1	C1_12690C_A	2766270	2766920	651	3	275	0.256	0.53	345	3	3	3	3	3	4	4	7	9	9	10	11	9.0	13.845999999999998	0.3333333333333333	0.004608294930875576	0.4224270353302612	0.87	1
chr1	C1_12700W_A	2767655	2769733	2079	47	3063	1.404	0.116	242	2	4	7	11	12	12	1	1	1	3	3	3	26.0	12.512	1.807692307692308	0.02260702260702261	1.4733044733044731	0.0	0
chr1	C1_12710C_A	2770318	2771721	1404	13	490	0.605	0.229	322	0	0	0	2	2	3	5	15	17	17	19	20	12.0	8.552999999999999	1.0833333333333333	0.009259259259259259	0.349002849002849	0.06	0
chr1	C1_12720C_A	2772373	2772915	543	11	122	1.432	0.239	130	2	7	13	14	18	18	3	6	7	7	12	16	7.0	12.915	1.5714285714285714	0.020257826887661142	0.2246777163904236	0.13	0
chr1	C1_12730W_A	2774634	2775641	1008	24	1227	1.614	0.25	252	1	7	11	13	13	17	3	5	6	7	10	10	17.0	16.882	1.4117647058823528	0.023809523809523808	1.2172619047619049	0.005	0
chr1	C1_12740W_A	2776562	2779384	2823	34	1130	0.649	0.163	460	1	3	3	3	7	7	5	5	5	5	5	5	36.0	12.757	0.9444444444444444	0.0120439249025859	0.40028338646829614	0.01	0
chr1	C1_12750C_A	2779463	2781025	1563	9	218	0.335	0.377	589	5	6	11	14	17	17	3	4	4	6	6	6	23.0	14.725	0.39130434782608703	0.005758157389635317	0.13947536788227768	0.905	1
chr1	C1_12760W_A	2781193	2782158	966	7	143	0.426	0.333	322	1	4	4	4	5	7	3	3	3	3	3	4	20.0	20.725	0.35	0.007246376811594203	0.14803312629399587	0.83	1
chr1	C1_12770W_A	2782398	2785190	2793	11	522	0.241	0.292	815	0	3	4	4	4	4	12	13	15	15	20	21	45.0	16.117	0.24444444444444444	0.003938417472252059	0.18689581095596133	0.985	1
chr1	C1_12780W_A	2785529	2786701	1173	14	320	0.936	0.336	394	3	7	11	12	12	12	1	15	18	18	23	31	22.0	18.771	0.6363636363636364	0.011935208866155156	0.2728047740835465	0.555	1
chr1	C1_12790C_A	2787011	2788024	1014	20	319	1.5530000000000002	0.165	167	1	15	17	17	18	25	10	11	15	17	17	17	12.0	11.845999999999998	1.6666666666666667	0.01972386587771203	0.3145956607495069	0.005	0
chr1	C1_12800W_A	2789387	2789872	486	2	12	0.265	0.72	350	3	3	3	4	8	8	5	6	6	6	7	7	3.0	6.186	0.6666666666666666	0.00411522633744856	0.02469135802469136	0.72	1
chr1	C1_12810W_A	2790164	2791078	915	1	1	0.062	0.7829999999999999	716	0	1	1	2	2	5	5	5	5	5	6	6	9.0	9.847	0.1111111111111111	0.0010928961748633882	0.0010928961748633882	0.97	1
chr1	C1_12820C_A	2791182	2792130	949	4	102	0.246	0.536	509	5	5	6	6	6	6	1	1	2	5	8	8	13.0	13.713	0.3076923076923077	0.004214963119072708	0.10748155953635406	0.96	1
chr1	C1_12830C_A	2792654	2796280	3627	36	872	0.555	0.14800000000000002	538	0	1	1	1	2	7	1	5	9	12	12	14	36.0	9.928	1.0	0.009925558312655087	0.2404190791287565	0.0	0
chr1	C1_12840W_A	2797709	2798062	354	2	31	0.327	0.7090000000000001	251	2	4	4	6	9	9	0	2	9	10	16	22	3.0	8.499	0.6666666666666666	0.005649717514124294	0.08757062146892655	0.71	1
chr1	C1_12850W_A	2799737	2799970	234	9	633	2.556	0.62	145	5	11	13	20	22	24	6	6	12	21	21	21	3.0	12.876	3.0	0.038461538461538464	2.7051282051282053	0.495	0
chr1	C1_12860C_A	2800779	2802220	1442	7	298	0.284	0.429	619	5	13	15	15	18	21	0	1	3	3	4	4	6.0	4.164	1.1666666666666667	0.0048543689320388345	0.20665742024965325	0.06	0
chr1	C1_12870C_A	2802305	2802952	648	3	31	0.267	0.59	382	0	0	0	0	1	6	0	0	0	1	1	1	2.0	3.091	1.5	0.0046296296296296285	0.047839506172839504	0.445	0
chr1	C1_12880C_A	2803586	2805145	1560	17	1182	0.63	0.242	378	3	6	7	7	9	9	4	5	12	13	15	17	10.0	6.414	1.7	0.010897435897435895	0.7576923076923077	0.01	0
chr1	C1_12890W_A	2805473	2806783	1311	22	1823	0.948	0.201	263	9	12	15	15	15	16	5	5	5	8	8	11	11.0	8.397	2.0	0.016781083142639208	1.3905415713196034	0.0	0
chr1	C1_12900W_A	2807779	2809950	2172	14	300	0.361	0.217	472	0	0	3	3	3	4	2	3	4	12	16	16	12.0	5.527	1.1666666666666667	0.006445672191528545	0.13812154696132595	0.125	0
chr1	C1_12910W_A	2811809	2811973	165	2	7	0.905	0.679	112	0	1	3	10	11	14	1	3	5	5	5	5	1.0	6.098	2.0	0.01212121212121212	0.042424242424242434	0.3	0
chr1	C1_12920C_A	2812364	2813373	1010	13	668	0.936	0.262	265	0	2	3	4	6	11	3	3	11	11	13	14	8.0	7.9289999999999985	1.625	0.01287128712871287	0.6613861386138614	0.03	0
chr1	C1_12930C_A	2813599	2815155	1557	24	6510	1.142	0.15	234	0	2	3	4	4	6	0	3	11	14	14	14	11.0	7.069	2.1818181818181817	0.015414258188824663	4.18111753371869	0.02	0
chr1	C1_12940C_A	2815280	2815492	213	5	183	1.642	0.535	114	0	0	1	5	6	14	7	15	18	18	20	20	5.0	23.585	1.0	0.023474178403755867	0.8591549295774648	0.695	1
chr1	C1_12950W_A	2815725	2819678	3954	40	1995	0.6459999999999999	0.19	750	0	10	12	12	16	17	6	6	6	6	7	7	30.0	7.588999999999999	1.3333333333333333	0.01011633788568538	0.5045523520485584	0.02	0
chr1	C1_12960C_A	2819824	2825022	5199	50	2003	0.635	0.122	636	5	6	8	8	10	10	2	2	11	11	15	15	31.0	5.964	1.6129032258064515	0.009617234083477592	0.3852663973841123	0.02	0
chr1	C1_12970C_A	2827148	2829403	2256	14	726	0.489	0.585	1319	1	5	12	15	17	21	3	6	12	13	15	16	27.0	11.973	0.5185185185185185	0.006205673758865249	0.32180851063829785	0.93	1
chr1	C1_12980W_A	2830700	2830795	96	0	0	0.0	1.0	96	0	1	2	3	5	5	0	1	1	4	4	4	1.0	10.526	0.0	0.0	0.0	0.9359839206304161	1
chr1	C1_12990W_A	2830952	2831055	104	1	52	0.8009999999999999	0.6629999999999999	69	0	0	1	1	4	5	0	5	8	11	11	11	0.0	0.0	0.0	0.009615384615384616	0.5	0.625	1
chr1	C1_13000W_A	2831214	2831305	92	3	6	2.752	0.391	36	3	3	3	4	4	7	3	4	6	6	6	6	3.0	32.967	1.0	0.03260869565217391	0.06521739130434782	0.635	1
chr1	C1_13010W_A	2831895	2835419	3525	15	521	0.33	0.13699999999999998	484	0	3	8	14	14	15	6	6	6	6	8	8	25.0	7.0939999999999985	0.6	0.00425531914893617	0.1478014184397163	0.855	1
chr1	C1_13020C_A	2835573	2836151	579	1	1	0.156	0.76	440	0	6	6	6	9	10	0	1	2	2	2	2	8.0	13.841	0.125	0.0017271157167530224	0.0017271157167530224	0.98	1
chr1	C1_13030C_A	2836350	2838695	2346	9	865	0.28800000000000003	0.345	809	1	1	1	2	2	2	7	8	10	11	11	11	15.0	6.397	0.6	0.003836317135549872	0.3687127024722933	0.99	1
chr1	C1_13040C_A	2839166	2839269	104	2	217	1.596	0.5870000000000001	61	3	5	11	11	11	11	0	3	4	4	5	6	2.0	19.417	1.0	0.019230769230769232	2.0865384615384617	0.745	1
chr1	C1_13050W_A	2839748	2840497	750	2	84	0.203	0.767	575	0	1	4	5	6	6	2	4	6	6	6	6	8.0	10.681	0.25	0.0026666666666666666	0.11199999999999999	0.85	1
chr1	C1_13060C_A	2840957	2843242	2286	3	42	0.087	0.4370000000000001	1000	1	2	4	5	5	8	1	2	7	7	10	11	13.0	5.689	0.2307692307692308	0.0013123359580052493	0.01837270341207349	1.0	1
chr1	C1_13070C_A	2843540	2844841	1302	17	342	0.826	0.233	304	1	2	2	2	2	2	5	7	7	8	10	21	7.0	5.38	2.4285714285714284	0.013056835637480798	0.2626728110599078	0.0	0
chr1	C1_13080W_A	2848507	2849721	1215	13	382	0.637	0.334	406	1	2	6	8	13	16	7	8	14	14	16	17	15.0	12.356	0.8666666666666667	0.010699588477366257	0.31440329218106994	0.055	0
chr1	C1_13090W_A	2853410	2853805	396	13	2730	1.849	0.207	82	2	2	3	4	8	12	1	1	7	14	17	19	4.0	10.127	3.25	0.03282828282828283	6.893939393939394	0.26	0
chr1	C1_13100W_A	2854902	2855117	216	3	10	0.745	0.449	97	3	5	8	9	10	12	1	2	3	6	9	9	1.0	4.651	3.0	0.013888888888888888	0.04629629629629629	0.445	0
chr1	C1_13110C_A	2856152	2859793	3642	16	432	0.212	0.194	708	6	11	12	14	16	19	0	1	2	2	4	7	26.0	7.141	0.6153846153846154	0.004393190554640308	0.1186161449752883	0.81	1
chr1	C1_13120C_A	2861151	2866055	4905	69	2662	0.735	0.109	534	0	2	5	5	7	7	0	2	6	6	6	6	51.0	10.4	1.3529411764705883	0.014067278287461774	0.5427115188583078	0.005	0
chr1	C1_13130C_A	2866542	2868221	1680	17	522	0.604	0.204	343	2	4	6	7	9	12	4	8	10	12	13	18	13.0	7.7429999999999986	1.3076923076923077	0.01011904761904762	0.3107142857142857	0.005	0
chr1	C1_13140C_A	2868818	2869627	810	13	678	0.917	0.265	215	3	8	10	11	13	15	3	8	14	16	18	22	7.0	8.652999999999999	1.8571428571428568	0.016049382716049384	0.837037037037037	0.005	0
chr1	C1_13150W_A	2871131	2871499	369	7	388	1.037	0.396	146	1	2	4	5	8	8	0	3	4	4	4	7	2.0	5.435	3.5	0.018970189701897015	1.051490514905149	0.195	0
chr1	C1_13160W_A	2874071	2875447	1377	8	326	0.298	0.407	560	4	13	13	16	19	19	2	6	8	9	10	12	6.0	4.36	1.3333333333333333	0.005809731299927378	0.23674655047204066	0.105	0
chr1	C1_13170C_A	2875520	2879164	3645	41	1490	0.539	0.128	466	2	2	2	3	3	9	6	13	13	13	15	15	22.0	6.037000000000001	1.8636363636363635	0.011248285322359395	0.4087791495198903	0.015	0
chr1	C1_13180W_A	2879441	2880202	762	10	301	0.636	0.297	226	4	12	12	13	15	19	2	8	9	12	12	12	7.0	9.198	1.4285714285714286	0.013123359580052492	0.3950131233595801	0.165	0
chr1	C1_13190W_A	2880525	2881034	510	10	986	0.968	0.39	199	7	10	12	15	15	15	3	5	6	12	16	16	8.0	15.717	1.25	0.0196078431372549	1.9333333333333331	0.265	0
chr1	C1_13200C_A	2881257	2882471	1215	21	1675	0.877	0.234	284	2	4	5	8	10	13	1	1	4	4	4	10	11.0	9.061	1.9090909090909087	0.01728395061728395	1.3786008230452675	0.0	0
chr1	C1_13210C_A	2882858	2883161	304	2	179	0.336	0.938	285	3	4	5	6	7	8	0	0	0	2	4	6	1.0	3.3	2.0	0.006578947368421052	0.5888157894736842	0.625	1
chr1	C1_13220C_A	2883615	2886056	2442	40	1650	0.851	0.118	289	0	4	4	4	4	4	0	4	10	10	10	12	24.0	9.832	1.6666666666666667	0.01638001638001638	0.6756756756756757	0.0	0
chr1	C1_13240W_A	2887954	2889222	1269	26	1473	0.987	0.261	331	3	5	7	12	15	21	0	6	8	12	14	15	20.0	15.773	1.3	0.02048857368006304	1.1607565011820329	0.0	0
chr1	C1_13250W_A	2891491	2892429	939	4	35	0.212	0.609	572	3	8	15	18	19	22	3	3	9	11	11	16	4.0	4.2639999999999985	1.0	0.004259850905218318	0.03727369542066028	0.565	1
chr1	C1_13260W_A	2893242	2893804	563	4	34	0.35600000000000004	0.396	223	5	7	8	8	8	8	9	13	14	15	16	24	5.0	8.897	0.8	0.007104795737122558	0.060390763765541734	0.645	1
chr1	C1_13270W_A	2894167	2895063	897	12	2074	0.688	0.28300000000000003	254	1	10	15	15	19	20	9	9	15	15	16	19	12.0	13.393	1.0	0.013377926421404682	2.3121516164994427	0.3	0
chr1	C1_13280C_A	2895365	2895955	591	8	1449	0.711	0.7140000000000001	422	3	3	6	9	9	14	0	0	2	5	7	14	5.0	8.475	1.6	0.01353637901861252	2.4517766497461935	0.25	0
chr1	C1_13290W_A	2896606	2898192	1587	64	7469	2.444	0.179	284	1	9	12	13	13	22	2	2	2	2	2	2	34.0	21.438	1.8823529411764703	0.040327662255828615	4.706364209199748	0.03	0
chr1	C1_13300C_A	2898258	2901239	2982	6	136	0.101	0.318	949	3	6	10	12	16	26	0	1	6	7	9	11	22.0	7.38	0.2727272727272727	0.002012072434607646	0.04560697518443997	1.0	1
chr1	C1_13310W_A	2902523	2904391	1869	29	1119	0.913	0.147	274	4	4	8	8	10	10	1	6	6	6	6	6	23.0	12.313	1.2608695652173914	0.015516318887105402	0.5987158908507223	0.0	0
chr1	C1_13320C_A	2904794	2906515	1722	4	68577	0.138	0.581	1000	0	1	2	2	2	4	4	5	10	14	14	15	8.0	4.648	0.5	0.0023228803716608595	39.82404181184668	0.985	1
chr1	C1_13330C_A	2907207	2908241	1035	10	535	0.662	0.327	338	4	7	12	16	16	16	4	8	8	9	16	18	12.0	11.605	0.8333333333333334	0.00966183574879227	0.5169082125603864	0.32	0
chr1	C1_13350W_A	2911530	2913284	1755	23	1638	0.758	0.204	358	1	5	6	8	11	12	1	11	13	13	14	22	11.0	6.271	2.090909090909091	0.013105413105413105	0.9333333333333332	0.005	0
chr1	C1_13360C_A	2913583	2914710	1128	8	170	0.41	0.29100000000000004	328	3	13	13	13	18	21	10	10	10	10	10	11	13.0	11.535	0.6153846153846154	0.007092198581560284	0.15070921985815602	0.66	1
chr1	C1_13370W_A	2914941	2916115	1175	3	65	0.138	0.501	589	0	9	10	11	12	22	0	1	1	2	2	2	17.0	14.48	0.17647058823529413	0.002553191489361702	0.05531914893617021	0.985	1
chr1	C1_13380W_A	2916409	2917254	846	2	64	0.125	0.42	355	3	4	6	6	6	6	0	13	13	15	15	21	5.0	5.917000000000002	0.4	0.0023640661938534283	0.07565011820330969	0.955	1
chr1	C1_13390W_A	2917513	2919603	2091	37	2104	1.0759999999999998	0.18600000000000005	388	4	14	14	14	14	14	7	13	19	20	20	20	32.0	15.311	1.15625	0.017694882831181254	1.0062171209947393	0.0	0
chr1	C1_13400C_A	2919985	2922180	2196	30	970	0.825	0.265	583	3	5	11	11	13	14	5	8	14	26	32	33	33.0	15.034	0.9090909090909092	0.01366120218579235	0.441712204007286	0.01	0
chr1	C1_13410W_A	2925344	2925812	469	2	29	0.247	0.542	254	5	9	14	17	21	23	5	9	9	10	12	12	5.0	10.684	0.4	0.004264392324093817	0.06183368869936034	0.945	1
chr1	C1_13420C_A	2925999	2930585	4587	25	609	0.243	0.17800000000000002	818	4	9	10	10	14	16	0	1	3	5	10	11	55.0	11.993	0.4545454545454545	0.0054501853063004145	0.1327665140614781	0.865	1
chr1	C1_13430C_A	2931984	2933711	1728	24	7769	0.6509999999999999	0.153	264	2	12	16	19	21	21	0	4	7	8	9	12	10.0	5.79	2.4	0.013888888888888888	4.495949074074074	0.04	0
chr1	C1_13440C_A	2935419	2937365	1947	18	803	0.488	0.238	464	6	9	15	16	17	22	0	3	4	5	6	6	8.0	4.1110000000000015	2.25	0.009244992295839754	0.4124293785310734	0.005	0
chr1	C1_13450W_A	2944587	2947346	2760	35	15872	0.507	0.238	658	1	2	3	3	4	4	2	4	4	11	12	14	12.0	4.349	2.9166666666666665	0.012681159420289856	5.7507246376811585	0.06	0
chr1	C1_13460W_A	2951046	2951402	357	10	3834	1.2	0.392	140	2	10	16	19	23	26	2	8	10	13	13	14	4.0	11.236	2.5	0.028011204481792718	10.739495798319329	0.615	1
chr1	C1_13470W_A	2952022	2954022	2001	21	736	0.464	0.184	369	5	11	23	30	32	40	2	15	18	24	24	27	15.0	7.5	1.4	0.010494752623688156	0.36781609195402293	0.03	0
chr1	C1_13480W_A	2955558	2957528	1971	26	792	0.618	0.132	261	5	8	14	14	16	16	9	17	29	34	34	36	14.0	7.107	1.8571428571428568	0.013191273465246069	0.4018264840182648	0.005	0
chr1	C1_13490C_A	2957814	2959928	2115	68	4596	1.6969999999999998	0.139	295	8	14	14	14	15	15	2	6	7	7	7	7	31.0	14.664	2.1935483870967745	0.03215130023640662	2.173049645390071	0.01	0
chr1	C1_13500C_A	2960256	2960366	111	0	0	0.0	1.0	111	1	4	5	9	13	19	0	0	2	5	5	8	0.0	0.0	0.0	0.0	0.0	1.0	1
chr1	C1_13510C_A	2960894	2962522	1629	21	575	0.682	0.185	301	1	1	1	2	2	5	0	3	3	6	8	8	14.0	8.6	1.5	0.01289134438305709	0.3529772866789441	0.0	0
chr1	C1_13520C_A	2963189	2964004	816	9	585	0.606	0.28800000000000003	235	2	2	2	2	2	3	0	4	9	9	9	10	8.0	9.816	1.125	0.011029411764705885	0.7169117647058824	0.135	0
chr1	C1_13540W_A	2966485	2968239	1755	12	380	0.393	0.219	385	1	2	6	10	12	13	2	5	7	8	8	8	28.0	15.964	0.42857142857142855	0.0068376068376068385	0.21652421652421647	0.815	1
chr1	C1_13550C_A	2968355	2969704	1350	6	66	0.289	0.585	790	1	5	5	5	7	7	2	2	4	4	4	6	13.0	9.637	0.4615384615384616	0.004444444444444445	0.048888888888888885	0.995	1
chr1	C1_13560W_A	2969916	2971433	1518	26	708	1.264	0.202	307	0	2	2	2	3	5	1	3	4	7	11	11	20.0	13.184	1.3	0.017127799736495388	0.466403162055336	0.0	0
chr1	C1_13570W_A	2976150	2978966	2817	24	728	0.562	0.155	438	5	5	7	13	13	17	0	1	2	4	5	5	23.0	8.168	1.0434782608695652	0.008519701810436636	0.2584309549165779	0.005	0
chr1	C1_13580W_A	2981409	2983799	2391	8	100	0.171	0.458	1094	0	1	3	5	5	5	5	5	7	10	13	14	27.0	11.297	0.2962962962962963	0.003345880384776244	0.04182350480970305	0.995	1
chr1	C1_13590W_A	2984915	2986141	1227	15	706	0.7340000000000001	0.285	350	3	6	6	13	18	19	0	1	4	6	9	12	8.0	6.525	1.875	0.012224938875305624	0.5753871230643847	0.055	0
chr1	C1_13600W_A	2986247	2987143	897	23	1169	1.6030000000000002	0.142	127	0	1	2	2	4	7	3	9	12	12	12	12	14.0	15.625	1.6428571428571428	0.02564102564102564	1.3032329988851727	0.0	0
chr1	C1_13610C_A	2987589	2989826	2238	26	663	0.618	0.206	460	2	7	16	20	24	24	3	5	7	12	12	15	15.0	6.705	1.7333333333333334	0.01161751563896336	0.2962466487935657	0.005	0
chr1	C1_13620W_A	2993143	2996184	3042	37	1353	0.5820000000000001	0.16399999999999998	499	8	14	17	20	24	26	3	7	8	9	10	11	21.0	6.9060000000000015	1.761904761904762	0.012163050624589087	0.4447731755424063	0.005	0
chr1	C1_13630W_A	2997002	2998684	1683	26	899	0.792	0.246	414	0	4	7	12	12	15	3	10	16	20	20	21	15.0	8.918	1.7333333333333334	0.0154486036838978	0.5341651812240048	0.0	0
chr1	C1_13640W_A	2999684	3001459	1776	17	374	0.452	0.133	236	4	5	9	15	19	23	0	4	8	12	16	17	9.0	5.07	1.8888888888888888	0.009572072072072071	0.2105855855855856	0.015	0
chr1	C1_13650C_A	3001541	3002887	1347	36	1653	1.523	0.16699999999999998	225	0	3	3	5	5	6	4	4	9	9	10	10	27.0	20.059	1.3333333333333333	0.0267260579064588	1.2271714922048995	0.0	0
chr1	C1_13660W_A	3003281	3005827	2547	23	2316	0.496	0.153	389	5	7	11	12	14	14	6	9	10	10	10	14	22.0	8.641	1.0454545454545454	0.009030231645072634	0.9093050647820966	0.025	0
chr1	C1_13670W_A	3006268	3008214	1947	24	2123	0.639	0.16	312	1	3	7	12	12	15	6	7	7	11	14	14	15.0	7.707999999999998	1.6	0.012326656394453005	1.0903954802259888	0.01	0
chr1	C1_13680C_A	3008286	3008819	534	4	117	0.386	0.79	422	4	4	4	6	7	13	4	5	7	8	12	17	6.0	11.257	0.6666666666666666	0.00749063670411985	0.21910112359550565	0.815	1
chr1	C1_13690C_A	3009398	3009805	408	3	41	0.399	0.517	211	4	7	8	8	10	12	5	5	6	11	13	13	3.0	7.371	1.0	0.007352941176470587	0.10049019607843138	0.54	1
chr1	C1_13700W_A	3011259	3013047	1789	6	93	0.17800000000000002	0.29100000000000004	520	6	6	18	20	26	27	5	14	14	14	14	16	7.0	3.915	0.8571428571428571	0.003353828954723309	0.05198434879821129	0.84	1
chr1	C1_13710C_A	3013321	3013620	300	0	0	0.0	1.0	300	11	23	23	24	24	24	0	2	3	3	5	5	0.0	0.0	0.0	0.0	0.0	0.783125	1
chr1	C1_13720W_A	3013880	3015796	1917	27	1315	0.757	0.172	329	5	5	5	13	13	13	0	2	4	4	4	5	12.0	6.263	2.25	0.014084507042253518	0.6859676577986437	0.0	0
chr1	C1_13730C_A	3015898	3016878	981	11	204	0.609	0.34600000000000003	339	0	2	2	2	4	4	3	8	14	27	27	30	10.0	10.204	1.1	0.011213047910295615	0.20795107033639146	0.695	1
chr1	C1_13740W_A	3017711	3019987	2277	41	3483	1.147	0.14300000000000002	325	3	21	24	29	30	32	0	1	1	2	2	2	23.0	10.105	1.7826086956521738	0.018006148440931048	1.5296442687747036	0.0	0
chr1	C1_13750C_A	3020078	3020674	597	9	80708	0.969	0.499	298	0	0	1	1	3	8	7	9	9	9	10	11	4.0	6.711	2.25	0.01507537688442211	135.18927973199328	0.93	1
chr1	C1_13760W_A	3020866	3022500	1635	5	177	0.19	0.542	886	4	8	14	15	15	19	0	5	5	6	6	6	15.0	9.18	0.3333333333333333	0.003058103975535168	0.10825688073394496	0.975	1
chr1	C1_13770C_A	3022624	3023331	708	15	940	1.466	0.401	284	1	3	4	5	5	5	0	2	2	3	9	10	7.0	9.901	2.142857142857143	0.0211864406779661	1.3276836158192091	0.005	0
chr1	C1_13780W_A	3025935	3030620	4686	9	379	0.1	0.204	958	3	5	11	16	16	24	3	5	6	7	7	8	23.0	4.909	0.39130434782608703	0.0019206145966709344	0.08087921468203159	0.97	1
chr1	C1_13790C_A	3030836	3031201	366	5	60	0.926	0.41	150	2	5	6	6	6	6	1	9	11	14	15	17	1.0	2.74	5.0	0.01366120218579235	0.16393442622950818	0.29	0
chr1	C1_13800C_A	3031379	3033394	2016	19	672	0.633	0.276	556	8	9	11	15	15	15	5	5	5	7	8	9	16.0	7.94	1.1875	0.009424603174603174	0.3333333333333333	0.06	0
chr1	C1_13810W_A	3035056	3037140	2085	20	4220	0.659	0.226	471	1	2	9	12	14	17	2	8	10	11	11	13	7.0	3.359	2.8571428571428568	0.009592326139088728	2.0239808153477217	0.005	0
chr1	C1_13820C_A	3037435	3038457	1023	13	1252	0.8859999999999999	0.414	424	2	8	8	9	9	9	1	6	12	14	15	15	4.0	3.914	3.25	0.01270772238514174	1.2238514173998043	0.04	0
chr1	C1_13830C_A	3038900	3040153	1254	12	316	0.602	0.295	370	0	6	8	8	8	10	5	6	8	8	11	11	6.0	4.789	2.0	0.009569377990430622	0.25199362041467305	0.05	0
chr1	C1_13840W_A	3041388	3043343	1956	16	11343	0.461	0.303	593	1	2	6	6	6	8	1	5	7	10	12	14	8.0	4.092	2.0	0.0081799591002045	5.799079754601227	0.525	1
chr1	C1_13850C_A	3043435	3044964	1530	29	1749	1.105	0.201	307	2	2	6	6	9	9	2	2	4	5	6	6	13.0	8.502	2.230769230769231	0.01895424836601307	1.1431372549019607	0.0	0
chr1	C1_13860C_A	3045790	3047977	2188	9	238	0.244	0.349	763	10	11	14	14	19	19	1	2	4	9	11	14	14.0	6.401	0.6428571428571429	0.004113345521023766	0.10877513711151736	0.78	1
chr1	C1_13870W_A	3051419	3053002	1584	16	449	0.607	0.36	571	2	4	8	9	9	14	1	16	18	21	22	22	22.0	13.898	0.7272727272727273	0.010101010101010102	0.283459595959596	0.195	0
chr1	C1_13880C_A	3053314	3056847	3534	30	1747	0.446	0.3670000000000001	1297	5	22	24	25	26	27	4	5	9	10	10	10	14.0	3.963	2.142857142857143	0.008488964346349746	0.4943406904357669	0.12	0
chr1	C1_13890C_A	3060917	3060989	73	0	0	0.0	1.0	73	3	3	5	12	12	12	6	6	8	8	8	8	0.0	0.0	0.0	0.0	0.0	0.748765873015873	1
chr1	C1_13900C_A	3061337	3063046	1710	10	147	0.302	0.299	511	7	10	10	10	15	24	2	2	8	10	12	14	16.0	9.362	0.625	0.005847953216374269	0.08596491228070176	0.965	1
chr1	C1_13910C_A	3063729	3065366	1638	28	1900	0.971	0.192	314	2	4	6	6	6	6	5	7	11	11	11	11	22.0	13.439	1.2727272727272727	0.017094017094017096	1.15995115995116	0.0	0
chr1	C1_13920W_A	3065854	3066933	1080	15	802	0.757	0.249	269	2	6	13	14	18	23	2	5	13	13	14	14	3.0	2.78	5.0	0.013888888888888888	0.7425925925925926	0.02	0
chr1	C1_13930W_A	3067395	3069419	2025	14	743	0.37	0.391	791	4	10	15	15	18	18	2	5	7	7	11	19	11.0	5.435	1.2727272727272727	0.0069135802469135815	0.3669135802469136	0.13	0
chr1	C1_13940W_A	3074020	3075138	1119	4	187	0.223	0.5760000000000001	645	3	7	8	8	11	11	1	2	10	13	13	14	5.0	4.472	0.8	0.0035746201966041107	0.1671134941912422	0.52	1
chr1	C1_13950C_A	3075627	3076121	495	4	72	0.52	0.604	299	4	9	11	11	11	11	0	1	1	1	2	2	3.0	6.073	1.3333333333333333	0.008080808080808079	0.14545454545454545	0.47	0
chr1	C1_13960W_A	3076534	3078465	1932	28	1820	0.938	0.168	324	0	5	5	5	12	12	1	1	1	1	3	8	20.0	10.357	1.4	0.014492753623188406	0.9420289855072465	0.0	0
chr1	C1_13970C_A	3078503	3080161	1659	14	500	0.505	0.271	449	1	4	4	7	7	9	2	3	8	12	12	12	7.0	4.222	2.0	0.008438818565400843	0.3013863773357444	0.035	0
chr1	C1_13980C_A	3080843	3082867	2025	14	637	0.404	0.3	608	2	2	7	7	7	7	3	5	5	5	6	7	15.0	7.411	0.9333333333333332	0.0069135802469135815	0.3145679012345679	0.125	0
chr1	C1_13990W_A	3083624	3084232	609	8	197	0.8590000000000001	0.294	179	0	7	7	9	9	11	1	2	4	4	4	7	5.0	8.224	1.6	0.013136288998357963	0.32348111658456485	0.065	0
chr1	C1_14000C_A	3084235	3086670	2436	34	6916	0.946	0.206	502	1	4	5	5	5	5	0	0	2	9	9	11	15.0	6.16	2.2666666666666666	0.013957307060755335	2.839080459770115	0.02	0
chr1	C1_14010W_A	3087546	3088738	1193	12	1290	0.655	0.215	256	2	8	10	12	12	14	6	9	13	16	22	22	6.0	5.034	2.0	0.010058675607711651	1.0813076278290026	0.025	0
chr1	C1_14020W_A	3089131	3089538	408	10	826	1.6669999999999998	0.407	166	4	7	14	15	15	16	1	1	2	4	4	8	2.0	4.914	5.0	0.024509803921568627	2.0245098039215685	0.18	0
chr1	C1_14030W_A	3089848	3090855	1008	10	513	0.682	0.263	265	3	6	9	13	19	20	1	10	14	14	19	19	6.0	5.957999999999998	1.6666666666666667	0.00992063492063492	0.5089285714285714	0.025	0
chr1	C1_14040W_A	3091015	3093318	2304	41	1594	1.568	0.17	391	5	6	6	6	7	10	3	4	8	11	11	13	19.0	8.25	2.1578947368421053	0.017795138888888888	0.6918402777777778	0.0	0
chr1	C1_14050C_A	3093320	3096691	3372	41	1964	0.932	0.122	413	0	2	7	12	13	15	2	8	9	9	9	9	17.0	5.043	2.411764705882353	0.012158956109134046	0.5824436536180309	0.0	0
chr1	C1_14060W_A	3097094	3098602	1509	14	926	0.76	0.268	404	1	5	7	7	7	10	1	3	5	5	5	5	9.0	5.968	1.5555555555555556	0.00927766732935719	0.6136514247846255	0.045	0
chr1	C1_14080W_A	3099207	3104663	5457	18	1672	0.188	0.31	1690	0	2	2	3	5	5	3	3	3	4	5	8	35.0	6.415	0.5142857142857142	0.003298515667949423	0.30639545537841306	1.0	1
chr1	C1_14090W_A	3104890	3105271	382	0	0	0.0	1.0	382	0	0	2	2	2	2	1	6	8	10	11	11	1.0	2.625	0.0	0.0	0.0	0.9359839206304161	1
chr1	C1_14100W_A	3105687	3106352	666	7	300	0.657	0.306	204	1	8	10	10	18	20	4	11	11	11	11	17	3.0	4.511	2.333333333333333	0.010510510510510513	0.4504504504504505	0.1	0
chr1	C1_14110C_A	3106574	3107665	1092	1	1	0.057	0.522	570	7	11	14	16	23	23	1	3	5	5	5	13	7.0	6.416	0.14285714285714285	0.0009157509157509159	0.0009157509157509159	0.81	1
chr1	C1_14120C_A	3108041	3108856	816	4	320	0.316	0.96	783	2	7	8	8	8	15	5	11	18	20	26	27	4.0	4.908	1.0	0.004901960784313725	0.392156862745098	0.21	0
chr1	C1_14130W_A	3113601	3114746	1146	11	607	0.552	0.246	282	3	9	13	15	19	23	2	6	27	27	28	28	9.0	7.86	1.2222222222222223	0.009598603839441536	0.5296684118673648	0.045	0
chr1	C1_14140C_A	3115346	3118555	3210	23	652	0.362	0.157	505	7	17	20	20	20	20	8	9	9	12	12	12	20.0	6.232	1.15	0.0071651090342679125	0.2031152647975078	0.005	0
chr1	C1_14150C_A	3119756	3120121	366	4	150	0.623	0.8220000000000001	301	3	3	3	4	5	8	1	5	6	7	7	9	3.0	8.219	1.3333333333333333	0.01092896174863388	0.4098360655737705	0.835	1
chr1	C1_14160W_A	3120934	3122688	1755	18	2073	0.633	0.198	347	2	5	5	9	9	9	3	3	3	6	6	8	10.0	5.7010000000000005	1.8	0.010256410256410256	1.1811965811965812	0.01	0
chr1	C1_14170W_A	3123050	3124726	1677	14	3909	0.498	0.416	698	0	4	6	7	7	9	3	5	11	12	14	18	8.0	4.773	1.75	0.008348240906380441	2.330948121645796	0.24	0
chr1	C1_14180W_A	3125262	3126833	1572	21	2433	0.979	0.207	326	2	7	17	18	20	20	0	0	2	5	5	5	8.0	5.092	2.625	0.013358778625954198	1.5477099236641219	0.0	0
chr1	C1_14190C_A	3126893	3127267	375	3	162	0.584	0.469	176	0	1	1	2	5	6	9	9	10	10	10	10	1.0	2.674	3.0	0.008	0.43200000000000005	0.4	0
chr1	C1_14200W_A	3127604	3128596	993	10	1277	0.752	0.457	454	4	4	6	6	6	9	4	5	5	6	6	6	8.0	8.065	1.25	0.010070493454179257	1.2860020140986907	0.05	0
chr1	C1_14210C_A	3128660	3131260	2601	15	266	0.421	0.309	804	6	6	6	8	9	10	1	6	6	8	11	13	13.0	5.0	1.1538461538461535	0.005767012687427913	0.10226835832372164	0.165	0
chr1	C1_14220C_A	3132914	3134062	1149	5	2515	0.339	0.57	655	0	4	4	4	5	8	2	12	21	21	25	25	5.0	4.355	1.0	0.004351610095735422	2.188859878154917	0.79	1
chr1	C1_14230C_A	3135405	3138674	3270	11	589	0.269	0.33	1080	0	1	2	2	12	14	1	1	1	1	1	2	15.0	4.589	0.7333333333333333	0.0033639143730886853	0.1801223241590214	0.895	1
chr1	C1_14240W_A	3139007	3140692	1686	5	169	0.261	0.601	1013	7	7	9	9	10	12	7	10	11	12	12	17	5.0	2.967	1.0	0.002965599051008304	0.10023724792408066	0.735	1
chr1	C1_14250C_A	3140868	3143546	2679	12	780	0.373	0.328	878	4	10	12	13	13	13	0	0	1	1	2	4	7.0	2.614	1.7142857142857142	0.004479283314669653	0.2911534154535274	0.36	0
chr1	C1_14260C_A	3144084	3144923	840	3	134	0.32	0.424	356	5	7	8	8	8	8	1	4	6	6	6	6	2.0	2.384	1.5	0.0035714285714285718	0.1595238095238095	0.755	1
chr1	C1_14270W_A	3145303	3146106	804	2	213	0.269	0.67	539	2	2	2	3	3	4	6	8	8	11	13	21	5.0	6.227	0.4	0.0024875621890547268	0.26492537313432835	0.855	1
chr1	C1_14280C_A	3146581	3147441	861	9	398	1.083	0.249	214	2	3	7	7	7	10	2	6	6	6	6	8	2.0	2.326	4.5	0.010452961672473868	0.462253193960511	0.05	0
chr1	C1_14290C_A	3147891	3150121	2231	18	607	0.7759999999999999	0.206	459	2	3	3	4	6	7	2	5	8	8	8	8	11.0	4.933	1.6363636363636365	0.008068130883012102	0.2720753025549081	0.01	0
chr1	C1_14300C_A	3150921	3154691	3771	33	3938	0.726	0.133	501	10	10	11	14	15	15	1	4	4	4	4	4	22.0	5.836	1.5	0.008750994431185363	1.0442853354547863	0.03	0
chr1	C1_14310W_A	3155030	3156043	1014	9	305	0.693	0.329	334	1	6	8	8	10	10	1	1	1	4	4	4	10.0	9.872	0.9	0.008875739644970414	0.3007889546351085	0.2	0
chr1	C1_14320C_A	3156047	3156742	696	9	217	1.022	0.476	331	2	2	2	2	3	6	6	6	6	6	7	12	9.0	12.95	1.0	0.01293103448275862	0.3117816091954023	0.445	0
chr1	C1_14330W_A	3157023	3158294	1272	10	777	0.65	0.491	624	1	1	5	5	7	7	2	8	8	8	9	9	8.0	6.294	1.25	0.007861635220125786	0.6108490566037735	0.11	0
chr1	C1_14340C_A	3158465	3160450	1986	19	517	0.7909999999999999	0.192	381	4	9	9	10	10	11	2	7	10	14	15	20	12.0	6.045	1.5833333333333333	0.009566968781470292	0.2603222557905337	0.005	0
chr1	C1_14350W_A	3162078	3162521	444	0	0	0.0	1.0	444	4	6	6	6	10	12	2	5	5	6	8	10	0.0	0.0	0.0	0.0	0.0	0.9202083333333333	1
chr1	C1_14360C_A	3162712	3164187	1476	13	288	0.8270000000000001	0.23	339	2	4	4	6	7	7	1	8	14	14	14	14	4.0	2.712	3.25	0.008807588075880758	0.1951219512195122	0.055	0
chr1	C1_14370W_A	3164722	3165045	324	4	83	1.176	0.7959999999999999	258	6	12	18	20	21	22	4	5	7	8	8	8	2.0	6.192	2.0	0.012345679012345678	0.2561728395061729	0.295	0
chr1	C1_14380C_A	3165464	3167263	1800	9	362	0.461	0.299	539	2	3	7	7	8	9	1	1	1	1	1	3	5.0	2.779	1.8	0.005	0.2011111111111111	0.085	0
chr1	C1_14390W_A	3167371	3167592	222	0	0	0.0	1.0	222	1	2	3	3	3	3	0	2	5	5	6	6	2.0	9.05	0.0	0.0	0.0	1.0	1
chr1	C1_14400C_A	3167604	3169514	1911	17	1818	0.847	0.302	578	0	0	1	2	3	3	3	7	10	10	10	10	6.0	3.141	2.833333333333333	0.008895866038723181	0.9513343799058084	0.08	0
chr1	C1_14410W_A	3169513	3169746	234	7	327	3.037	0.5429999999999999	127	0	0	0	1	1	4	1	4	4	6	6	6	3.0	12.876	2.333333333333333	0.02991452991452992	1.3974358974358974	0.67	1
chr1	C1_14420W_A	3169830	3170801	972	15	292	1.536	0.345	335	1	5	5	5	7	7	0	0	0	0	0	0	3.0	3.09	5.0	0.015432098765432096	0.3004115226337449	0.1	0
chr1	C1_14430C_A	3170798	3171577	780	2	26	0.235	0.5539999999999999	432	0	3	6	6	9	9	0	0	0	0	0	0	1.0	1.284	2.0	0.002564102564102564	0.03333333333333333	0.255	0
chr1	C1_14440C_A	3171639	3172988	1350	0	0	0.0	1.0	1350	0	0	0	0	0	0	4	4	4	4	4	4	5.0	3.706	0.0	0.0	0.0	0.9359839206304161	1
chr1	C1_14450C_A	3173044	3174396	1353	5	4317	0.313	0.532	720	2	2	2	2	2	2	3	3	3	3	9	11	1.0	0.74	5.0	0.003695491500369549	3.1906873614190685	0.735	1
chr1	C1_14460W_A	3174488	3175426	939	2	24	0.183	0.513	482	3	3	3	3	3	3	5	6	6	6	8	8	2.0	2.132	1.0	0.002129925452609159	0.025559105431309903	0.87	1
chr1	C1_14470W_A	3175481	3176209	729	7	242	0.897	0.316	230	6	6	6	6	7	8	1	2	5	5	6	6	1.0	1.374	7.0	0.009602194787379972	0.3319615912208505	0.035	0
chr1	C1_14480W_A	3176297	3176611	315	6	307	1.78	0.362	114	1	1	3	5	5	5	2	2	2	3	3	3	1.0	3.185	6.0	0.01904761904761905	0.9746031746031746	0.23	0
chr1	C1_14490C_A	3176578	3177333	756	6	205	0.745	0.81	612	1	2	3	4	5	5	6	6	6	12	12	12	2.0	2.649	3.0	0.007936507936507936	0.2711640211640212	0.32	0
chr1	C1_14500C_A	3177391	3178053	663	9	5493	1.305	0.695	461	5	6	6	6	7	9	0	0	1	3	3	3	0.0	0.0	0.0	0.013574660633484163	8.285067873303168	0.615	1
chr1	C1_14520W_A	3179521	3180582	1062	11	1974	0.978	0.18	191	0	0	0	0	1	7	3	6	6	6	12	14	1.0	0.943	11.0	0.010357815442561206	1.8587570621468927	0.1	0
chr1	C1_14530W_A	3181102	3181422	321	8	2290	2.51	0.417	134	2	2	4	6	7	7	8	14	16	17	20	21	4.0	12.5	2.0	0.024922118380062305	7.1339563862928355	0.63	1
chr1	C1_14550C_A	3182585	3182917	333	2	200	0.539	0.622	207	3	7	8	8	20	22	1	2	5	7	7	7	0.0	0.0	0.0	0.006006006006006006	0.6006006006006006	0.68	1
chr1	C1_14560C_A	3183132	3184109	978	19	1509	1.831	0.239	234	1	2	3	6	8	12	1	4	6	9	9	11	6.0	6.141	3.1666666666666665	0.019427402862985686	1.5429447852760736	0.005	0
chr1	C1_14570C_A	3184381	3185097	717	13	12821	1.5490000000000002	0.258	185	3	6	6	7	10	11	0	0	0	3	5	6	3.0	4.19	4.333333333333333	0.01813110181311018	17.881450488145052	0.435	0
chr1	C1_14580C_A	3185175	3185702	528	3	44	0.446	0.7709999999999999	407	0	4	6	7	7	7	3	4	5	6	7	7	1.0	1.898	3.0	0.005681818181818182	0.08333333333333333	0.445	0
chr1	C1_14590C_A	3186463	3186663	201	2	15	0.7959999999999999	0.7509999999999999	151	1	1	1	4	4	5	0	1	1	1	1	1	1.0	5.0	2.0	0.009950248756218905	0.07462686567164177	0.41	0
chr1	C1_14630C_A	3187660	3188340	681	0	0	0.0	1.0	681	0	0	0	0	1	1	0	0	0	0	0	0	6.0	8.824	0.0	0.0	0.0	0.9359839206304161	1
chr2	C2_00010W_A	4248	4778	531	1	6	0.316	0.7609999999999999	404	0	0	2	3	3	6	0	0	0	0	0	0	1.0	1.887	1.0	0.0018832391713747645	0.011299435028248588	0.42	0
chr2	C2_00030W_A	5665	7335	1671	1	1	0.08800000000000001	0.513	857	3	5	5	5	6	6	0	0	0	1	4	4	2.0	1.198	0.5	0.0005984440454817473	0.0005984440454817473	0.965	1
chr2	C2_00040C_A	7396	7467	72	0	0	0.0	1.0	72	0	0	0	0	0	0	0	0	0	5	5	5	0.0	0.0	0.0	0.0	0.0	0.9359839206304161	1
chr2	C2_00050C_A	7510	8043	534	1	22	0.301	0.983	525	0	0	0	0	0	0	3	5	8	9	12	15	0.0	0.0	0.0	0.0018726591760299626	0.041198501872659166	0.3044444444444444	0
chr2	C2_00060C_A	8144	9289	1146	15	1636	2.102	0.303	347	3	4	4	4	4	4	3	6	8	8	8	8	5.0	4.367	3.0	0.013089005235602094	1.4275741710296683	0.065	0
chr2	C2_00070C_A	9360	11063	1704	13	1813	1.241	0.337	575	2	4	4	5	8	8	2	2	2	2	2	2	12.0	7.046	1.0833333333333333	0.007629107981220656	1.0639671361502347	0.75	1
chr2	C2_00080C_A	11100	12443	1344	10	460	1.261	0.326	438	2	3	3	3	3	5	0	0	0	0	0	0	4.0	2.978	2.5	0.007440476190476191	0.3422619047619048	0.025	0
chr2	C2_00090W_A	12627	13253	627	0	0	0.0	1.0	627	0	0	0	2	2	4	0	0	0	0	0	0	4.0	6.39	0.0	0.0	0.0	0.9359839206304161	1
chr2	C2_00100C_A	13261	14415	1155	3	182	0.406	0.755	872	0	0	0	0	0	1	1	3	3	3	3	3	3.0	2.6	1.0	0.002597402597402597	0.15757575757575756	0.69	1
chr2	C2_00110W_A	14823	15446	624	3	99	0.74	0.393	245	0	0	1	2	2	2	0	5	5	6	6	6	2.0	3.21	1.5	0.004807692307692308	0.15865384615384615	0.365	0
chr2	C2_00120C_A	15457	17610	2154	21	1576	1.444	0.208	447	1	1	1	1	2	2	0	0	0	0	2	4	13.0	6.0379999999999985	1.6153846153846154	0.009749303621169915	0.7316620241411328	0.005	0
chr2	C2_00130W_A	18818	19147	330	9	1151	4.011	0.391	129	1	3	3	3	3	4	4	5	5	5	5	5	4.0	12.158	2.25	0.027272727272727268	3.4878787878787882	0.405	0
chr2	C2_00140W_A	19683	21197	1515	4	66	0.385	0.405	614	1	1	1	3	5	5	4	5	7	7	7	8	3.0	1.982	1.3333333333333333	0.0026402640264026407	0.04356435643564356	0.17	0
chr2	C2_00150W_A	21533	22759	1227	2	64	0.214	0.552	677	2	2	2	2	3	3	1	1	1	1	1	1	3.0	2.447	0.6666666666666666	0.0016299918500407495	0.05215973920130399	0.865	1
chr2	C2_00160C_A	22785	23423	639	1	42	0.197	0.8220000000000001	525	1	1	1	1	1	5	2	2	2	4	5	5	3.0	4.702	0.3333333333333333	0.001564945226917058	0.06572769953051644	0.87	1
chr2	C2_00170C_A	23503	24807	1305	12	1154	1.142	0.302	394	0	1	1	1	1	1	4	5	5	5	6	6	6.0	4.601	2.0	0.009195402298850576	0.8842911877394636	0.025	0
chr2	C2_00180C_A	24905	25816	912	4	482	0.504	0.423	386	4	5	5	5	7	8	3	5	5	5	7	7	4.0	4.391	1.0	0.0043859649122807015	0.5285087719298246	0.56	1
chr2	C2_00190C_A	26026	27414	1389	11	944	0.91	0.361	501	5	8	8	8	8	9	3	3	3	3	3	4	8.0	5.7639999999999985	1.375	0.007919366450683946	0.6796256299496041	0.31	0
chr2	C2_00200W_A	27574	28386	813	2	10	0.278	0.958	779	0	3	4	6	6	12	0	3	4	5	5	5	2.0	2.463	1.0	0.0024600246002460025	0.012300123001230012	0.44	0
chr2	C2_00210W_A	28553	28789	237	1	3	0.469	0.768	182	3	4	4	4	6	6	1	1	1	1	1	1	2.0	8.475	0.5	0.004219409282700422	0.012658227848101266	0.635	1
chr2	C2_00220C_A	28893	30038	1146	3	11	0.276	0.59	676	1	2	5	5	5	5	5	5	5	5	5	7	15.0	13.1	0.2	0.002617801047120419	0.009598603839441536	0.955	1
chr2	C2_00230W_A	30161	31549	1389	8	354	0.636	0.503	699	5	5	5	5	5	5	2	2	2	2	4	5	4.0	2.882	2.0	0.005759539236861051	0.2548596112311015	0.125	0
chr2	C2_00240C_A	31623	32573	951	10	847	1.107	0.375	357	1	2	3	3	3	8	7	7	7	10	11	11	5.0	5.263	2.0	0.010515247108307046	0.8906414300736067	0.025	0
chr2	C2_00250W_A	33340	33609	270	1	6	0.3720000000000001	0.8370000000000001	226	4	7	10	16	17	17	2	3	4	5	5	9	1.0	3.717	1.0	0.003703703703703704	0.022222222222222227	0.435	0
chr2	C2_00260C_A	33671	34845	1175	11	260	0.855	0.411	483	1	2	6	10	16	18	0	4	8	8	9	20	5.0	4.259	2.2	0.009361702127659577	0.22127659574468084	0.06	0
chr2	C2_00270C_A	34967	35674	708	9	912	1.182	0.366	259	0	0	0	4	7	7	1	2	3	10	10	12	3.0	4.243	3.0	0.012711864406779662	1.2881355932203389	0.19	0
chr2	C2_00280C_A	35745	36395	651	13	4698	1.849	0.55	358	1	1	2	2	2	2	2	2	2	2	2	2	4.0	6.154	3.25	0.01996927803379416	7.216589861751152	0.795	1
chr2	C2_00290W_A	36538	37167	630	2	22	0.287	0.595	375	0	11	11	12	12	16	3	4	4	4	7	7	5.0	7.949	0.4	0.0031746031746031746	0.03492063492063492	0.97	1
chr2	C2_00300C_A	37264	38145	882	3	8	0.29600000000000004	0.737	650	4	5	6	6	6	7	3	3	3	3	3	5	2.0	2.27	1.5	0.003401360544217687	0.0090702947845805	0.365	0
chr2	C2_00310W_A	37590	38036	447	1	1	0.195	0.924	413	0	0	0	1	1	2	0	4	5	7	8	11	2.0	4.484	0.5	0.0022371364653243847	0.0022371364653243847	0.785	1
chr2	C2_00320W_A	38515	39114	600	3	198	0.418	0.518	311	0	1	5	5	5	5	3	6	6	9	9	11	3.0	5.008	1.0	0.005	0.33	0.65	1
chr2	C2_00330C_A	39143	41932	2790	28	654	0.8290000000000001	0.158	441	3	4	4	4	4	4	4	14	15	15	16	16	14.0	5.02	2.0	0.01003584229390681	0.23440860215053766	0.005	0
chr2	C2_00340C_A	42098	43573	1476	6	170	0.31	0.403	595	12	14	16	18	18	18	7	15	20	27	27	27	5.0	3.39	1.2	0.0040650406504065045	0.11517615176151763	0.225	0
chr2	C2_00350W_A	44274	47528	3255	27	1727	0.6659999999999999	0.198	643	7	7	12	19	19	20	8	8	8	10	12	13	18.0	5.532	1.5	0.008294930875576038	0.5305683563748079	0.01	0
chr2	C2_00360C_A	47572	49671	2100	27	1671	0.997	0.17600000000000002	370	5	7	10	10	10	11	0	1	2	4	4	4	19.0	9.052	1.4210526315789471	0.012857142857142857	0.7957142857142857	0.0	0
chr2	C2_00370W_A	50247	53261	3015	34	2930	0.906	0.166	500	1	3	7	9	12	12	4	5	5	5	5	5	18.0	5.972	1.8888888888888888	0.011276948590381426	0.9718076285240465	0.0	0
chr2	C2_00380C_A	53348	55222	1875	8	1308	0.326	0.395	741	2	6	6	8	8	11	3	12	14	17	21	21	12.0	6.403	0.6666666666666666	0.004266666666666667	0.6976	0.97	1
chr2	C2_00390C_A	55482	56696	1215	16	355	1.13	0.227	276	9	13	13	13	14	14	6	6	7	7	8	12	8.0	6.59	2.0	0.01316872427983539	0.2921810699588477	0.01	0
chr2	C2_00400C_A	57065	57796	732	1	1	0.113	0.999	731	1	2	8	9	10	12	2	5	8	21	26	26	4.0	5.472	0.25	0.001366120218579235	0.001366120218579235	0.97	1
chr2	C2_00410C_A	59132	62923	3792	17	1220	0.32299999999999995	0.235	892	0	0	1	12	14	14	2	2	2	3	3	4	18.0	4.748	0.9444444444444444	0.004483122362869197	0.3217299578059072	0.86	1
chr2	C2_00420W_A	63244	64164	921	7	86	0.618	0.294	271	2	2	2	2	2	2	2	2	3	3	4	5	7.0	7.609	1.0	0.0076004343105320294	0.09337676438653636	0.32	0
chr2	C2_00430C_A	64196	64981	786	3	30	0.284	0.424	333	2	2	2	3	5	5	0	12	14	15	15	15	0.0	0.0	0.0	0.0038167938931297713	0.03816793893129771	0.335	0
chr2	C2_00440W_A	65221	66279	1059	14	3091	0.944	0.287	304	9	12	13	14	16	18	5	5	5	8	9	11	3.0	2.8360000000000003	4.666666666666667	0.013220018885741263	2.918791312559018	0.435	0
chr2	C2_00450C_A	66331	68124	1794	7	143	0.276	0.315	566	9	9	12	13	13	13	0	6	10	12	13	20	8.0	4.462	0.875	0.003901895206243033	0.07971014492753623	0.445	0
chr2	C2_00460W_A	69092	70399	1308	14	352	0.843	0.239	313	2	2	5	10	10	10	10	15	17	17	17	17	7.0	5.356	2.0	0.010703363914373088	0.2691131498470948	0.0	0
chr2	C2_00470W_A	70659	74444	3786	34	28386	0.621	0.331	1252	4	11	11	11	12	13	9	16	19	20	20	20	21.0	5.547999999999999	1.619047619047619	0.008980454305335447	7.497622820919176	0.63	1
chr2	C2_00480C_A	74565	74909	345	6	286	1.148	0.441	152	12	16	16	16	16	16	4	9	9	9	9	9	6.0	17.442	1.0	0.017391304347826087	0.8289855072463768	0.425	0
chr2	C2_00490W_A	75586	77595	2010	21	1752	0.653	0.321	646	0	4	4	8	16	18	0	6	9	11	14	14	10.0	4.978	2.1	0.010447761194029851	0.8716417910447761	0.045	0
chr2	C2_00500W_A	78116	80620	2505	37	2241	0.882	0.126	316	0	3	7	9	9	9	3	10	10	10	11	14	19.0	7.587999999999999	1.947368421052632	0.014770459081836327	0.8946107784431138	0.0	0
chr2	C2_00510W_A	80938	81942	1005	11	595	0.72	0.319	321	7	13	13	14	15	18	2	2	3	3	3	5	4.0	3.984	2.75	0.010945273631840795	0.5920398009950248	0.065	0
chr2	C2_00520W_A	82824	84179	1356	8	381	0.391	0.209	284	1	2	5	8	9	9	7	9	9	10	16	16	4.0	2.952	2.0	0.005899705014749263	0.2809734513274336	0.065	0
chr2	C2_00530W_A	84514	84822	309	10	1449	2.108	0.298	92	2	3	7	8	10	10	1	1	2	3	5	7	4.0	12.987	2.5	0.032362459546925564	4.689320388349515	0.355	0
chr2	C2_00540W_A	84801	86633	1833	19	2278	0.68	0.207	379	3	9	11	15	15	16	1	5	5	11	11	12	9.0	4.913	2.1111111111111107	0.010365521003818877	1.242771412984179	0.0	0
chr2	C2_00550W_A	87920	89629	1710	13	1419	0.48	0.184	315	5	8	13	16	19	21	7	9	10	10	10	11	5.0	2.926	2.6	0.00760233918128655	0.8298245614035088	0.205	0
chr2	C2_00560W_A	89853	90329	477	7	458	0.978	0.289	138	2	9	10	11	12	14	7	15	15	15	16	17	4.0	8.402999999999999	1.75	0.014675052410901468	0.9601677148846959	0.105	0
chr2	C2_00570W_A	90640	92419	1780	3	4	0.107	0.322	573	2	10	10	11	13	13	3	8	9	9	10	10	8.0	4.497	0.375	0.0016853932584269663	0.0022471910112359553	0.905	1
chr2	C2_00580C_A	92547	94091	1545	11	164	0.488	0.478	738	7	7	7	8	8	8	4	13	15	15	15	16	7.0	4.534	1.5714285714285714	0.007119741100323625	0.10614886731391586	0.12	0
chr2	C2_00590W_A	95115	96695	1581	19	562	0.861	0.185	292	0	2	4	5	8	10	6	7	7	7	10	13	17.0	10.759	1.1176470588235294	0.012017710309930424	0.35547122074636306	0.0	0
chr2	C2_00600C_A	96803	97516	714	7	131	0.708	0.426	304	3	10	10	10	10	10	7	11	14	14	16	16	7.0	9.818	1.0	0.00980392156862745	0.18347338935574228	0.25	0
chr2	C2_00610C_A	97951	98402	452	4	100	0.6859999999999999	0.67	303	1	9	15	17	18	19	1	3	3	3	5	6	2.0	4.435	2.0	0.008849557522123894	0.22123893805309736	0.355	0
chr2	C2_00620C_A	98606	99577	972	7	215	0.53	0.329	320	2	3	6	8	14	14	2	4	8	8	11	13	8.0	8.238999999999999	0.875	0.00720164609053498	0.22119341563786007	0.195	0
chr2	C2_00630C_A	99682	100710	1029	11	377	0.7609999999999999	0.403	415	2	2	2	2	5	5	2	2	4	7	8	10	7.0	6.809	1.5714285714285714	0.010689990281827015	0.3663751214771623	0.065	0
chr2	C2_00640W_A	101391	104714	3324	35	3822	0.7390000000000001	0.156	517	3	6	6	8	10	13	0	5	5	6	7	7	11.0	3.31	3.1818181818181817	0.0105294825511432	1.1498194945848377	0.01	0
chr2	C2_00650W_A	105000	108470	3471	34	2107	0.6659999999999999	0.171	592	4	9	9	15	15	16	6	13	13	13	13	18	17.0	4.899	2.0	0.009795447997695191	0.6070296744454048	0.0	0
chr2	C2_00660C_A	108666	109364	699	6	199	0.66	0.529	370	8	14	15	15	17	21	1	1	2	7	8	8	5.0	7.1629999999999985	1.2	0.008583690987124462	0.2846924177396281	0.265	0
chr2	C2_00670C_A	110755	111075	321	1	19	0.236	0.922	296	0	7	8	9	10	12	1	1	2	2	2	2	1.0	3.125	1.0	0.003115264797507788	0.059190031152647975	0.48	0
chr2	C2_00680C_A	111314	112000	687	5	754	0.56	0.594	408	0	0	0	3	4	5	0	0	2	2	2	4	2.0	2.915	2.5	0.00727802037845706	1.0975254730713246	0.215	0
chr2	C2_00690W_A	115251	116162	912	12	156	1.079	0.4	365	1	3	7	13	18	18	6	12	17	17	18	21	8.0	8.782	1.5	0.013157894736842105	0.17105263157894735	0.21	0
chr2	C2_00700W_A	117031	119571	2541	12	416	0.345	0.459	1166	1	2	6	9	9	13	7	8	9	11	11	12	18.0	7.0870000000000015	0.6666666666666666	0.004722550177095631	0.1637150728059819	0.77	1
chr2	C2_00710W_A	119808	121157	1350	12	3118	0.637	0.472	637	1	5	5	5	5	5	5	5	7	7	7	7	8.0	5.93	1.5	0.008888888888888889	2.309629629629629	0.305	0
chr2	C2_00720C_A	121277	122833	1557	5	24	0.229	0.48	747	5	6	6	6	8	9	1	9	9	11	12	12	5.0	3.213	1.0	0.0032113037893384713	0.015414258188824663	0.425	0
chr2	C2_00730C_A	123700	126801	3102	34	43938	0.746	0.125	389	0	3	7	7	7	7	0	0	1	1	3	3	21.0	6.772	1.619047619047619	0.01096067053513862	14.164410058027078	0.345	0
chr2	C2_00740C_A	127116	128738	1623	7	51	0.33	0.377	612	1	5	11	13	19	20	8	12	12	14	14	22	6.0	3.699	1.1666666666666667	0.004313000616142946	0.031423290203327174	0.56	1
chr2	C2_00750W_A	130083	130937	855	27	1750	2.599	0.142	121	4	7	13	15	15	16	0	1	3	5	5	5	9.0	10.539	3.0	0.03157894736842105	2.046783625730994	0.02	0
chr2	C2_00760C_A	131108	131473	366	2	109	0.416	0.617	226	1	2	3	5	8	10	1	5	6	8	10	10	2.0	5.479	1.0	0.00546448087431694	0.2978142076502732	0.565	1
chr2	C2_00770W_A	132166	132792	627	5	338	0.597	0.35700000000000004	224	2	3	4	5	6	11	0	6	7	12	13	14	1.0	1.597	5.0	0.007974481658692184	0.5390749601275917	0.275	0
chr2	C2_00780W_A	133183	134364	1182	16	663	1.087	0.241	285	1	1	1	3	5	9	7	9	9	9	9	16	12.0	10.161	1.3333333333333333	0.01353637901861252	0.5609137055837563	0.0	0
chr2	C2_00790C_A	134595	135632	1038	6	382	0.45	0.5920000000000001	615	0	8	11	11	13	13	0	8	14	14	17	17	4.0	3.857	1.5	0.005780346820809247	0.3680154142581888	0.145	0
chr2	C2_00800C_A	136177	137634	1458	19	1574	0.991	0.159	232	1	7	12	14	14	14	0	0	1	2	3	3	6.0	4.118	3.1666666666666665	0.013031550068587106	1.0795610425240054	0.01	0
chr2	C2_00810C_A	137837	138739	903	7	647	0.5660000000000001	0.393	355	0	0	1	1	3	3	0	2	5	8	10	10	7.0	7.761	1.0	0.007751937984496123	0.716500553709856	0.175	0
chr2	C2_00820W_A	138889	140388	1500	18	16217	0.833	0.153	229	2	2	2	3	4	4	7	7	7	7	8	8	11.0	7.337999999999999	1.6363636363636365	0.012	10.811333333333335	0.165	0
chr2	C2_00830C_A	140471	142381	1911	8	224	0.278	0.521	995	8	9	12	12	15	16	1	6	8	9	9	9	15.0	7.853	0.5333333333333333	0.004186289900575615	0.11721611721611723	0.935	1
chr2	C2_00840W_A	142772	144541	1770	5	20	0.17600000000000002	0.394	698	2	6	7	8	8	8	12	13	13	13	13	13	15.0	8.479	0.3333333333333333	0.002824858757062147	0.011299435028248588	0.855	1
chr2	C2_00850W_A	144760	146100	1341	2	662	0.094	0.481	645	1	12	12	12	14	14	0	2	9	12	16	22	4.0	2.985	0.5	0.0014914243102162564	0.4936614466815809	0.985	1
chr2	C2_00860C_A	146138	147394	1257	30	3798	1.774	0.182	229	0	0	0	1	1	13	1	2	3	7	10	12	14.0	11.146	2.142857142857143	0.02386634844868735	3.0214797136038185	0.01	0
chr2	C2_00870W_A	148523	148981	459	10	653	1.467	0.292	134	3	3	3	6	7	8	0	2	2	2	2	3	7.0	15.284	1.4285714285714286	0.02178649237472767	1.422657952069717	0.12	0
chr2	C2_00880W_A	149617	150696	1080	9	422	0.569	0.187	202	11	16	18	20	20	23	2	5	5	6	11	12	7.0	6.487	1.2857142857142858	0.008333333333333333	0.3907407407407407	0.095	0
chr2	C2_00890W_A	150838	151794	957	17	3948	1.18	0.333	319	2	2	3	3	3	5	5	8	10	14	15	16	8.0	8.368	2.125	0.017763845350052248	4.125391849529779	0.345	0
chr2	C2_00900W_A	152002	152691	690	17	829	1.554	0.264	182	3	5	7	8	11	12	5	6	11	11	11	12	11.0	15.965	1.5454545454545454	0.02463768115942029	1.2014492753623192	0.01	0
chr2	C2_00910W_A	152901	153590	690	13	4741	1.142	0.494	341	1	5	5	5	7	8	5	5	8	9	10	11	3.0	4.354	4.333333333333333	0.018840579710144932	6.8710144927536225	0.57	1
chr2	C2_00920W_A	153786	154454	669	14	623	1.276	0.354	237	0	6	11	11	16	18	3	4	6	7	9	9	7.0	10.479	2.0	0.020926756352765318	0.9312406576980568	0.02	0
chr2	C2_00930C_A	154508	155250	743	9	317	0.721	0.293	218	2	2	9	10	14	14	1	1	2	4	4	5	8.0	10.782	1.125	0.012113055181695828	0.4266487213997308	0.205	0
chr2	C2_00940W_A	155804	156277	474	2	146	0.244	0.873	414	6	14	16	17	17	18	0	0	1	2	2	5	1.0	2.114	2.0	0.004219409282700422	0.3080168776371308	0.53	1
chr2	C2_00950C_A	156333	157421	1089	7	294	0.35100000000000003	0.308	335	0	0	0	7	7	9	2	6	9	9	14	15	12.0	11.029000000000002	0.5833333333333334	0.006427915518824609	0.2699724517906336	0.88	1
chr2	C2_00960C_A	157848	158405	558	6	190	0.627	0.728	406	3	3	6	6	7	7	5	10	10	11	12	13	2.0	3.591	3.0	0.010752688172043013	0.3405017921146953	0.22	0
chr2	C2_00970C_A	158667	160769	2103	12	1120	0.304	0.231	486	5	12	16	16	17	18	1	5	9	11	18	19	13.0	6.185	0.9230769230769232	0.005706134094151214	0.5325725154541132	0.405	0
chr2	C2_00980W_A	161335	161679	345	9	1762	1.53	0.467	161	2	3	8	8	8	8	9	14	15	16	23	23	3.0	8.721	3.0	0.026086956521739132	5.107246376811593	0.445	0
chr2	C2_00990W_A	163138	163450	313	2	29	0.392	0.6679999999999999	209	0	5	6	10	13	13	2	5	5	5	5	5	5.0	16.026	0.4	0.006389776357827476	0.0926517571884984	0.885	1
chr2	C2_01000W_A	164439	166079	1641	9	4945	0.343	0.563	924	0	0	0	0	1	5	9	14	15	19	19	19	9.0	5.488	1.0	0.0054844606946983536	3.0134064594759287	0.62	1
chr2	C2_01010W_A	167263	168915	1653	21	75343	0.855	0.3720000000000001	615	2	2	4	4	9	9	1	6	11	14	14	17	7.0	4.237	3.0	0.012704174228675136	45.579552329098604	0.775	1
chr2	C2_01020W_A	170189	171841	1653	21	2333	0.914	0.183	303	5	7	7	12	13	13	6	8	8	10	10	11	9.0	5.448	2.333333333333333	0.012704174228675136	1.4113732607380518	0.0	0
chr2	C2_01030W_A	172317	172958	642	2	31	0.241	0.774	497	2	2	8	9	12	13	1	3	6	10	10	11	5.0	7.8	0.4	0.003115264797507788	0.04828660436137072	0.935	1
chr2	C2_01040W_A	173128	173500	373	6	115	1.228	0.461	172	1	2	2	4	5	6	6	6	10	10	11	11	1.0	2.688	6.0	0.0160857908847185	0.3083109919571045	0.31	0
chr2	C2_01050W_A	173661	173918	258	6	97	1.81	0.275	71	4	6	9	10	10	11	0	0	2	3	3	3	3.0	11.673	2.0	0.02325581395348837	0.375968992248062	0.23	0
chr2	C2_01060C_A	173925	174374	450	2	65	0.337	0.684	308	2	6	12	16	16	16	1	2	2	2	2	5	2.0	4.454	1.0	0.004444444444444445	0.14444444444444446	0.525	1
chr2	C2_01070W_A	174572	175753	1182	4	99	0.245	0.939	1110	1	2	4	6	11	12	5	6	6	7	8	12	3.0	2.54	1.3333333333333333	0.00338409475465313	0.08375634517766498	0.595	1
chr2	C2_01080C_A	175896	176014	119	3	104	1.854	0.4370000000000001	52	5	7	7	7	7	7	0	3	3	3	3	3	1.0	8.475	3.0	0.025210084033613446	0.8739495798319328	0.365	0
chr2	C2_01090C_A	176492	176908	417	1	2	0.184	0.703	293	2	2	5	10	10	10	3	3	3	3	6	6	2.0	4.808	0.5	0.002398081534772182	0.004796163069544364	0.845	1
chr2	C2_01110C_A	178287	179666	1380	2	3	0.105	0.841	1160	1	2	4	5	5	6	0	3	5	5	7	7	12.0	8.702	0.16666666666666666	0.0014492753623188404	0.002173913043478261	0.955	1
chr2	C2_01120W_A	180775	182838	2064	2	19	0.08199999999999999	0.461	952	2	2	2	4	5	5	6	10	13	14	14	14	6.0	2.908	0.3333333333333333	0.0009689922480620156	0.009205426356589148	0.96	1
chr2	C2_01130W_A	183377	185773	2397	22	667	0.752	0.139	332	11	17	22	22	22	22	1	3	4	6	8	10	12.0	5.008	1.8333333333333333	0.00917813934084272	0.27826449728827696	0.025	0
chr2	C2_01140C_A	185863	186258	396	3	115	0.634	0.624	247	1	1	3	5	6	7	1	3	4	5	7	9	1.0	2.532	3.0	0.007575757575757577	0.2904040404040404	0.475	0
chr2	C2_01150W_A	186639	188039	1401	14	550	0.884	0.146	205	1	1	2	2	6	6	3	9	10	11	15	18	7.0	5.0	2.0	0.009992862241256246	0.39257673090649536	0.02	0
chr2	C2_01160W_A	188329	189579	1251	27	1341	1.918	0.229	286	0	6	8	8	10	12	1	2	2	2	2	2	20.0	16.0	1.35	0.02158273381294964	1.0719424460431657	0.0	0
chr2	C2_01170C_A	189661	192597	2937	10	252	0.224	0.293	860	3	3	4	4	9	12	3	3	3	7	11	11	18.0	6.131	0.5555555555555556	0.003404834865509023	0.08580183861082738	0.965	1
chr2	C2_01180W_A	193352	193537	186	3	72	1.148	0.495	92	2	11	11	13	13	14	2	4	9	9	11	13	4.0	21.622	0.75	0.016129032258064516	0.3870967741935484	0.685	1
chr2	C2_01190C_A	193702	194592	891	22	1105	1.751	0.354	315	4	5	5	9	12	14	3	7	8	10	11	11	13.0	14.607	1.6923076923076923	0.02469135802469136	1.2401795735129069	0.075	0
chr2	C2_01200C_A	195354	198389	3036	10	2398	0.221	0.306	930	1	4	5	5	8	13	0	0	3	5	8	10	16.0	5.272	0.625	0.0032938076416337285	0.7898550724637681	0.985	1
chr2	C2_01210C_A	201446	203062	1617	15	883	0.629	0.27	436	0	2	11	18	20	22	1	12	18	18	18	19	9.0	5.569	1.6666666666666667	0.00927643784786642	0.5460729746444032	0.015	0
chr2	C2_01220W_A	204898	207780	2883	6	89	0.132	0.258	745	0	0	2	5	10	13	0	3	5	6	9	9	33.0	11.45	0.18181818181818185	0.002081165452653486	0.030870620881026708	1.0	1
chr2	C2_01230W_A	208012	208767	756	14	579	1.172	0.235	178	4	4	5	5	5	6	3	4	4	6	7	7	12.0	15.894	1.1666666666666667	0.018518518518518517	0.7658730158730159	0.065	0
chr2	C2_01240C_A	208760	211288	2529	36	923	0.858	0.127	322	2	7	8	9	10	11	9	10	11	12	12	12	18.0	7.12	2.0	0.014234875444839857	0.3649663898774219	0.0	0
chr2	C2_01250W_A	211504	212085	582	8	141	0.916	0.275	160	1	8	8	10	12	13	4	5	5	6	6	6	3.0	5.164	2.6666666666666665	0.013745704467353952	0.2422680412371134	0.08	0
chr2	C2_01260W_A	212467	214584	2118	7	258	0.194	0.28300000000000003	600	0	0	4	6	9	10	1	4	8	9	9	11	16.0	7.558	0.4375	0.0033050047214353163	0.12181303116147307	0.98	1
chr2	C2_01270W_A	215536	216597	1062	19	1335	1.158	0.21	223	4	10	10	11	11	11	3	3	5	7	7	11	15.0	14.138	1.2666666666666666	0.017890772128060263	1.2570621468926553	0.0	0
chr2	C2_01290C_A	216899	217014	116	2	234	1.048	0.6809999999999999	79	5	5	5	5	5	6	1	2	5	5	6	8	1.0	8.696	2.0	0.017241379310344827	2.0172413793103448	0.4	0
chr2	C2_01300C_A	219289	221418	2130	30	857	0.78	0.113	241	1	3	5	10	13	14	0	4	8	11	12	14	26.0	12.212	1.1538461538461535	0.014084507042253518	0.4023474178403756	0.0	0
chr2	C2_01310W_A	223575	225620	2046	27	561	0.711	0.146	299	2	10	10	12	14	19	2	2	3	7	7	12	30.0	14.67	0.9	0.013196480938416423	0.27419354838709675	0.005	0
chr2	C2_01320W_A	225984	227225	1242	23	674	0.955	0.172	214	1	1	3	3	5	6	0	3	9	9	11	17	26.0	20.951	0.8846153846153846	0.018518518518518517	0.5426731078904992	0.015	0
chr2	C2_01330C_A	227542	229101	1560	28	605	1.006	0.138	215	8	10	15	17	18	19	4	6	10	13	22	22	17.0	10.904000000000002	1.6470588235294117	0.017948717948717947	0.3878205128205128	0.0	0
chr2	C2_01340W_A	230474	232207	1734	16	810	0.479	0.197	341	0	0	6	9	11	14	2	2	4	4	8	8	15.0	8.656	1.0666666666666669	0.00922722029988466	0.4671280276816609	0.035	0
chr2	C2_01350C_A	232520	234412	1893	38	1336	1.141	0.269	510	2	3	4	4	4	5	1	3	5	5	6	6	29.0	15.328	1.3103448275862069	0.020073956682514528	0.7057580559957739	0.0	0
chr2	C2_01360C_A	235005	236363	1359	15	323	0.5870000000000001	0.311	423	0	1	6	8	8	10	2	5	10	12	12	13	9.0	6.627000000000002	1.6666666666666667	0.011037527593818984	0.2376747608535688	0.065	0
chr2	C2_01370C_A	237215	239071	1857	11	443	0.305	0.424	787	4	13	14	20	21	21	2	2	9	11	12	16	17.0	9.159	0.6470588235294118	0.005923532579429186	0.23855681206246634	0.785	1
chr2	C2_01380W_A	241111	243219	2109	30	1531	0.7509999999999999	0.16699999999999998	353	10	14	20	20	21	21	3	6	11	12	13	13	20.0	9.488	1.5	0.014224751066856332	0.7259364627785679	0.0	0
chr2	C2_01390W_A	243991	245559	1569	14	310	0.467	0.412	646	0	1	3	6	6	7	4	10	19	22	23	24	15.0	9.566	0.9333333333333332	0.008922880815806247	0.1975780752071383	0.2	0
chr2	C2_01400C_A	245788	248499	2712	46	2220	0.932	0.126	341	7	9	9	10	10	10	3	15	15	15	15	15	28.0	10.328	1.6428571428571428	0.01696165191740413	0.8185840707964602	0.0	0
chr2	C2_01410C_A	248998	250476	1479	5	232	0.17800000000000002	0.383	567	0	0	12	12	12	13	0	0	6	10	19	29	9.0	6.089	0.5555555555555556	0.003380662609871535	0.1568627450980392	0.88	1
chr2	C2_01420C_A	254547	256163	1617	4	41	0.151	0.344	556	3	5	5	5	7	14	0	3	4	7	10	10	9.0	5.569	0.4444444444444444	0.002473716759431045	0.025355596784168214	0.97	1
chr2	C2_01430W_A	256700	257266	567	7	1775	0.895	0.526	298	0	2	5	5	6	7	3	7	7	8	9	12	2.0	3.534	3.5	0.012345679012345678	3.130511463844797	0.29	0
chr2	C2_01440C_A	257408	257812	405	2	8	0.35	0.993	402	6	6	6	6	10	10	3	5	5	5	6	7	1.0	2.475	2.0	0.0049382716049382715	0.019753086419753086	0.485	0
chr2	C2_01450C_A	258044	258733	690	10	230	1.0659999999999998	0.365	252	2	4	4	8	8	12	2	3	4	5	5	5	4.0	5.806	2.5	0.014492753623188406	0.3333333333333333	0.12	0
chr2	C2_01460C_A	259015	260121	1107	10	464	0.7170000000000001	0.229	253	0	1	6	7	9	9	5	5	5	6	8	8	11.0	9.946	0.9090909090909092	0.009033423667570008	0.4191508581752485	0.045	0
chr2	C2_01470W_A	260750	265747	4998	45	2433	0.732	0.113	564	5	5	5	6	8	9	2	3	6	6	7	7	28.0	5.603	1.6071428571428572	0.00900360144057623	0.4867947178871549	0.0	0
chr2	C2_01480W_A	265919	268789	2871	17	1031	0.623	0.192	550	1	4	6	6	6	8	0	7	7	7	7	7	15.0	5.226	1.1333333333333333	0.005921281783350749	0.359108324625566	0.745	1
chr2	C2_01490C_A	268951	270369	1419	5	195	0.375	0.541	767	6	6	6	8	8	8	0	1	1	1	1	4	5.0	3.526	1.0	0.0035236081747709656	0.13742071881606766	0.56	1
chr2	C2_01500W_A	270227	270661	435	3	50	0.7709999999999999	0.747	325	1	1	1	1	1	1	0	0	0	0	3	3	0.0	0.0	0.0	0.006896551724137931	0.11494252873563217	0.645	1
chr2	C2_01510C_A	270663	271475	813	1	6	0.131	0.648	527	2	3	3	4	4	4	1	4	5	5	6	6	2.0	2.463	0.5	0.0012300123001230013	0.007380073800738006	0.955	1
chr2	C2_01520W_A	271716	272798	1083	7	677	0.6629999999999999	0.303	328	6	7	7	7	7	8	0	0	0	0	0	0	6.0	5.545	1.1666666666666667	0.006463527239150508	0.6251154201292706	0.225	0
chr2	C2_01530C_A	272823	274967	2145	2	8	0.083	0.635	1362	0	0	0	0	0	0	3	3	6	6	9	10	8.0	3.731	0.25	0.0009324009324009324	0.0037296037296037296	0.975	1
chr2	C2_01540W_A	275532	276701	1170	12	11621	1.057	0.219	256	1	3	5	5	5	5	10	14	16	16	16	16	4.0	3.422	3.0	0.010256410256410256	9.932478632478633	0.24	0
chr2	C2_01550W_A	277093	279438	2346	6	128	0.228	0.34	797	4	9	19	20	20	21	0	0	8	11	13	13	19.0	8.102	0.3157894736842105	0.0025575447570332483	0.054560954816709285	0.93	1
chr2	C2_01560W_A	280217	282055	1839	24	668	1.237	0.26	478	2	5	9	9	9	9	3	9	10	10	12	15	14.0	7.617000000000001	1.7142857142857142	0.013050570962479607	0.36324089178901575	0.0	0
chr2	C2_01570W_A	282280	282825	546	4	106	0.634	0.333	182	5	8	12	13	14	17	0	0	4	4	4	4	5.0	9.174	0.8	0.007326007326007327	0.19413919413919412	0.685	1
chr2	C2_01580W_A	283127	283840	714	11	382	1.3630000000000002	0.5660000000000001	404	2	2	4	5	10	10	4	10	11	11	13	13	5.0	7.013	2.2	0.015406162464985997	0.5350140056022409	0.23	0
chr2	C2_01590W_A	284195	284599	405	1	29	0.207	0.983	398	4	11	11	13	17	18	1	1	3	3	3	3	7.0	17.327	0.14285714285714285	0.0024691358024691358	0.07160493827160494	0.725	1
chr2	C2_01600C_A	285006	286565	1560	4	6	0.208	0.287	448	2	4	5	5	11	11	2	2	11	13	16	17	3.0	1.924	1.3333333333333333	0.002564102564102564	0.003846153846153847	0.555	1
chr2	C2_01610C_A	287835	288194	360	2	47	0.487	0.917	330	5	8	8	9	11	11	1	1	1	1	1	1	1.0	2.786	2.0	0.005555555555555557	0.13055555555555556	0.49	0
chr2	C2_01620W_A	289871	290344	474	2	16	0.364	0.789	374	0	0	0	0	0	0	0	1	3	3	3	7	2.0	4.228	1.0	0.004219409282700422	0.033755274261603366	0.23	0
chr2	C2_01630W_A	291098	292192	1095	9	887	0.74	0.3720000000000001	407	0	3	6	6	6	6	9	9	9	9	9	9	7.0	6.399	1.2857142857142858	0.00821917808219178	0.8100456621004566	0.155	0
chr2	C2_01640W_A	292446	296219	3774	17	596	0.365	0.249	938	0	7	8	8	8	11	3	6	8	8	8	8	14.0	3.711	1.2142857142857142	0.0045045045045045045	0.1579226285108638	0.305	0
chr2	C2_01650W_A	296539	298170	1632	28	1943	1.574	0.185	302	2	5	5	5	6	6	3	3	3	8	8	8	17.0	10.423	1.6470588235294117	0.01715686274509804	1.1905637254901962	0.0	0
chr2	C2_01660C_A	298173	298751	579	6	299	1.011	0.601	348	6	6	8	10	11	15	4	9	11	12	12	12	3.0	5.19	2.0	0.010362694300518135	0.5164075993091537	0.14	0
chr2	C2_01670C_A	299220	301475	2256	4	34	0.141	0.433	976	1	3	5	7	14	14	0	3	7	8	8	9	11.0	4.878	0.3636363636363637	0.0017730496453900707	0.015070921985815604	1.0	1
chr2	C2_01680C_A	301846	304188	2343	15	453	0.476	0.284	666	4	13	13	13	13	13	0	1	5	8	11	12	15.0	6.405	1.0	0.006402048655569782	0.19334186939820744	0.155	0
chr2	C2_01690W_A	305456	305986	531	2	61	0.246	0.55	292	0	3	6	7	15	15	1	3	10	11	11	12	6.0	11.321	0.3333333333333333	0.003766478342749529	0.11487758945386065	0.87	1
chr2	C2_01700C_A	306372	308888	2517	20	769	0.459	0.3670000000000001	924	7	7	8	9	10	13	1	10	16	21	21	22	16.0	6.359	1.25	0.007945967421533572	0.30552244735796585	0.08	0
chr2	C2_01710W_A	309725	310045	321	1	16	0.188	1.0	321	0	5	5	7	7	7	4	4	5	5	5	5	3.0	9.375	0.3333333333333333	0.003115264797507788	0.04984423676012461	0.7947727272727272	1
chr2	C2_01720C_A	310184	310579	396	10	1536	1.526	0.268	106	3	4	4	9	9	9	1	1	1	1	1	1	4.0	10.127	2.5	0.02525252525252525	3.878787878787879	0.21	0
chr2	C2_01730W_A	310853	311611	759	2	15	0.149	0.611	464	0	0	1	1	1	6	2	5	6	6	8	11	19.0	25.066	0.10526315789473684	0.002635046113306983	0.01976284584980237	0.94	1
chr2	C2_01740C_A	311792	312133	342	3	54	0.4970000000000001	0.596	204	4	4	4	4	4	9	2	2	4	4	7	7	3.0	8.798	1.0	0.008771929824561403	0.15789473684210525	0.57	1
chr2	C2_01750C_A	314646	315143	498	4	122	0.426	0.627	312	0	0	3	3	4	11	1	3	10	15	19	19	5.0	10.06	0.8	0.008032128514056224	0.24497991967871485	0.88	1
chr2	C2_01760C_A	322580	323239	660	6	281	0.477	0.32	211	2	3	5	6	6	6	4	6	6	8	8	12	7.0	10.622	0.8571428571428571	0.00909090909090909	0.4257575757575758	0.17	0
chr2	C2_01770C_A	323374	323492	119	2	201	0.911	0.546	65	1	4	4	4	7	10	0	0	1	5	5	7	0.0	0.0	0.0	0.01680672268907563	1.6890756302521008	0.62	1
chr2	C2_01780W_A	327675	331904	4230	18	412	0.255	0.163	691	8	8	9	9	10	15	2	3	5	7	16	16	10.0	2.365	1.8	0.00425531914893617	0.09739952718676123	0.08	0
chr2	C2_01800W_A	332986	333273	288	4	492	1.056	0.545	157	10	16	17	17	20	20	1	1	5	9	10	10	2.0	6.9689999999999985	2.0	0.013888888888888888	1.7083333333333333	0.285	0
chr2	C2_01820C_A	334153	335997	1845	6	72	0.21600000000000005	0.397	733	2	7	7	7	7	8	5	5	5	5	5	6	29.0	15.727	0.20689655172413796	0.0032520325203252032	0.03902439024390244	0.985	1
chr2	C2_01830W_A	336552	338495	1944	6	176	0.192	0.537	1043	0	0	0	0	2	3	2	4	8	10	10	11	27.0	13.896	0.2222222222222222	0.00308641975308642	0.09053497942386833	0.995	1
chr2	C2_01840C_A	338553	340511	1959	30	1071	1.007	0.172	336	1	3	5	5	5	5	3	4	4	5	8	8	21.0	10.725	1.4285714285714286	0.015313935681470138	0.5467075038284839	0.0	0
chr2	C2_01850W_A	341194	342629	1436	20	1340	0.8390000000000001	0.229	329	3	3	3	6	6	7	2	5	9	14	15	15	9.0	6.272	2.2222222222222223	0.013927576601671307	0.9331476323119776	0.0	0
chr2	C2_01860C_A	342785	343582	798	17	752	1.315	0.158	126	1	4	4	4	5	6	0	3	7	8	13	16	10.0	12.547	1.7	0.02130325814536341	0.9423558897243108	0.0	0
chr2	C2_01870C_A	343945	345300	1356	31	1378	1.452	0.136	184	3	4	4	9	11	11	0	0	2	2	5	11	22.0	16.236	1.4090909090909092	0.022861356932153392	1.0162241887905603	0.0	0
chr2	C2_01880C_A	345450	346557	1108	22	621	1.196	0.2	222	0	1	3	3	7	11	1	2	6	10	14	21	10.0	9.033	2.2	0.01985559566787004	0.5604693140794224	0.0	0
chr2	C2_01890W_A	350675	354109	3435	38	855	0.506	0.097	334	1	2	5	9	10	13	5	12	12	13	15	17	23.0	6.698	1.6521739130434785	0.01106259097525473	0.24890829694323144	0.0	0
chr2	C2_01900C_A	354235	355758	1524	22	621	0.6609999999999999	0.36	549	8	9	10	10	10	11	0	0	0	2	3	6	18.0	11.819	1.2222222222222223	0.014435695538057744	0.4074803149606299	0.125	0
chr2	C2_01910W_A	356072	356839	768	20	814	1.2919999999999998	0.254	195	1	1	8	8	9	9	0	3	4	4	8	8	16.0	20.86	1.25	0.026041666666666668	1.0598958333333333	0.0	0
chr2	C2_01920C_A	357352	359910	2559	33	1658	0.603	0.142	363	4	5	6	12	12	12	0	0	5	5	5	7	28.0	10.946	1.1785714285714286	0.012895662368112544	0.6479093395857757	0.02	0
chr2	C2_01930C_A	360838	361875	1038	14	1860	0.688	0.314	326	5	9	12	18	19	21	2	8	18	24	26	31	12.0	11.572	1.1666666666666667	0.01348747591522158	1.7919075144508672	0.345	0
chr2	C2_01940C_A	364136	364561	426	4	73	0.433	0.484	206	3	3	3	5	9	14	2	4	9	15	17	17	2.0	4.706	2.0	0.009389671361502348	0.17136150234741784	0.365	0
chr2	C2_01950C_A	365021	366994	1974	28	1456	0.672	0.248	490	6	6	7	8	8	10	3	4	9	15	16	22	29.0	14.698	0.9655172413793104	0.014184397163120569	0.7375886524822695	0.02	0
chr2	C2_01960C_A	367186	367519	334	9	767	1.277	0.371	124	1	4	6	6	6	8	8	16	25	25	26	31	5.0	15.015	1.8	0.026946107784431142	2.2964071856287425	0.27	0
chr2	C2_01970C_A	369820	372591	2772	38	1805	0.708	0.116	322	7	11	11	12	14	18	3	10	12	14	17	17	28.0	10.105	1.3571428571428572	0.013708513708513708	0.6511544011544012	0.0	0
chr2	C2_01980C_A	374511	376388	1878	16	237	0.532	0.207	388	0	7	7	8	9	12	0	0	5	9	19	22	10.0	5.3279999999999985	1.6	0.008519701810436636	0.12619808306709265	0.085	0
chr2	C2_01990C_A	377896	385770	7875	34	2215	0.243	0.214	1687	7	7	10	10	18	20	2	10	10	10	13	15	46.0	5.8420000000000005	0.7391304347826086	0.004317460317460317	0.2812698412698413	0.68	1
chr2	C2_02000W_A	386830	387852	1023	10	1315	0.7759999999999999	0.22	225	3	3	7	7	7	9	1	5	5	8	9	11	6.0	5.871	1.6666666666666667	0.009775171065493646	1.2854349951124144	0.08	0
chr2	C2_02010C_A	388066	389232	1167	16	1612	1.224	0.219	256	8	9	9	9	11	17	1	3	3	3	3	3	10.0	8.576	1.6	0.013710368466152529	1.3813196229648672	0.0	0
chr2	C2_02020W_A	389582	391966	2385	29	5878	1.013	0.145	345	4	6	6	7	9	19	1	5	8	8	8	9	24.0	10.067	1.2083333333333333	0.012159329140461216	2.464570230607966	0.005	0
chr2	C2_02030W_A	392597	393825	1229	8	235	0.463	0.478	587	3	9	12	15	15	15	7	11	12	12	12	17	9.0	7.329	0.8888888888888888	0.006509357200976403	0.19121236777868186	0.31	0
chr2	C2_02040W_A	394268	397570	3303	35	1780	0.631	0.236	779	5	8	13	14	14	15	5	9	10	11	11	13	16.0	4.846	2.1875	0.01059642749016046	0.5389040266424463	0.02	0
chr2	C2_02050C_A	398041	401169	3129	35	1951	0.65	0.09	283	3	4	8	8	8	8	2	3	3	4	7	7	20.0	6.394	1.75	0.011185682326621923	0.6235218919782678	0.005	0
chr2	C2_02060C_A	402391	404049	1659	11	415	0.4320000000000001	0.28300000000000003	470	2	5	8	8	9	9	6	8	8	14	19	20	7.0	4.222	1.5714285714285714	0.006630500301386378	0.2501506931886679	0.18	0
chr2	C2_02070W_A	405503	406978	1476	32	2640	1.511	0.127	188	3	5	7	11	15	15	0	1	6	9	9	9	18.0	12.203	1.7777777777777777	0.021680216802168018	1.7886178861788615	0.0	0
chr2	C2_02080W_A	407445	407548	104	3	904	1.943	0.74	77	1	5	5	8	11	15	3	7	10	13	15	15	1.0	9.709	3.0	0.02884615384615385	8.692307692307693	0.62	1
chr2	C2_02090W_A	408135	409331	1197	17	895	0.969	0.215	257	5	7	11	14	14	18	0	2	3	3	3	3	14.0	11.706	1.2142857142857142	0.014202172096908938	0.747702589807853	0.0	0
chr2	C2_02100W_A	410199	415271	5073	28	3947	0.316	0.172	874	1	1	7	7	8	12	12	13	13	16	16	16	28.0	5.521	1.0	0.005519416518825153	0.7780406071358169	0.395	0
chr2	C2_02110C_A	415440	415994	555	10	449	1.32	0.333	185	1	13	18	18	18	19	2	4	4	4	4	7	5.0	9.025	2.0	0.018018018018018014	0.809009009009009	0.165	0
chr2	C2_02120W_A	416496	417551	1056	1	44	0.061	0.77	813	0	0	2	6	8	9	5	7	7	11	19	21	12.0	11.374	0.08333333333333333	0.0009469696969696971	0.04166666666666666	0.95	1
chr2	C2_02130C_A	417791	418816	1026	21	3047	1.516	0.276	283	1	5	5	5	6	7	1	2	3	8	9	10	13.0	12.683	1.6153846153846154	0.02046783625730994	2.969785575048733	0.045	0
chr2	C2_02140C_A	418909	419430	522	9	151	1.249	0.318	166	1	1	6	8	8	8	5	7	8	8	8	8	10.0	19.194000000000006	0.9	0.017241379310344827	0.289272030651341	0.315	0
chr2	C2_02150C_A	419670	422045	2376	7	130	0.188	0.309	734	3	3	3	3	7	8	0	0	1	8	8	9	36.0	15.158	0.19444444444444445	0.002946127946127946	0.05471380471380472	1.0	1
chr2	C2_02160W_A	422849	423919	1071	7	277	0.381	0.305	327	4	11	13	13	14	14	1	6	6	12	14	15	22.0	20.561	0.3181818181818182	0.006535947712418301	0.2586367880485528	0.855	1
chr2	C2_02170W_A	424993	426369	1377	25	1381	0.995	0.247	340	0	9	10	12	14	14	6	10	11	15	16	16	18.0	13.081	1.3888888888888888	0.01815541031227306	1.0029048656499635	0.0	0
chr2	C2_02180W_A	427326	429101	1776	17	375	0.475	0.28600000000000003	508	3	6	8	9	16	18	2	3	7	7	7	11	20.0	11.268	0.85	0.009572072072072071	0.21114864864864866	0.18	0
chr2	C2_02190C_A	429572	430366	795	7	208	0.441	0.462	367	3	5	6	6	6	6	0	3	4	5	8	15	4.0	5.038	1.75	0.00880503144654088	0.26163522012578616	0.135	0
chr2	C2_02200W_A	433118	434554	1437	14	309	0.42	0.198	284	3	4	7	19	20	24	3	10	14	14	17	21	21.0	14.624	0.6666666666666666	0.009742519137091165	0.2150313152400835	0.13	0
chr2	C2_02210C_A	434764	436032	1269	22	1641	0.8079999999999999	0.206	262	7	10	10	12	12	14	4	9	14	19	24	24	24.0	18.927	0.9166666666666666	0.017336485421591802	1.293144208037825	0.035	0
chr2	C2_02220C_A	437551	438750	1200	22	775	0.89	0.157	188	2	5	5	6	7	7	5	5	7	10	10	14	12.0	10.008	1.8333333333333333	0.01833333333333333	0.6458333333333334	0.0	0
chr2	C2_02230C_A	443447	446347	2901	32	1167	0.5329999999999999	0.197	571	0	0	3	3	8	10	8	10	14	16	19	20	22.0	7.586	1.4545454545454546	0.011030679076180628	0.40227507755946224	0.005	0
chr2	C2_02240C_A	448737	450545	1809	8	239	0.227	0.324	587	5	7	9	9	10	10	15	17	20	23	24	24	7.0	3.872	1.1428571428571428	0.004422332780541736	0.13211719181868434	0.3	0
chr2	C2_02250C_A	451417	452715	1299	15	636	0.708	0.267	347	0	5	5	10	10	11	3	10	13	14	14	18	11.0	8.475	1.3636363636363635	0.011547344110854505	0.4896073903002309	0.005	0
chr2	C2_02260W_A	455522	456319	798	4	268	0.331	0.35700000000000004	285	0	0	4	5	5	5	0	0	1	5	5	5	4.0	5.019	1.0	0.005012531328320803	0.3358395989974937	0.36	0
chr2	C2_02270C_A	456427	456894	468	2	27	0.295	0.498	233	0	0	1	1	1	2	0	14	14	14	14	18	5.0	10.707	0.4	0.004273504273504274	0.0576923076923077	0.885	1
chr2	C2_02280W_A	457206	458084	879	4	35	0.324	0.54	475	1	16	16	17	17	17	1	4	8	8	10	17	3.0	3.417	1.3333333333333333	0.004550625711035267	0.03981797497155859	0.395	0
chr2	C2_02290C_A	458105	459010	906	10	469	0.78	0.35	317	1	1	2	2	17	18	3	4	4	11	11	11	6.0	6.63	1.6666666666666667	0.011037527593818984	0.5176600441501104	0.09	0
chr2	C2_02300W_A	459062	459790	729	11	166458	1.118	0.5429999999999999	396	2	2	2	5	5	5	1	4	4	4	4	7	5.0	6.8679999999999986	2.2	0.015089163237311385	228.33744855967083	0.9	1
chr2	C2_02310W_A	460211	460957	747	3	39	0.28600000000000003	0.742	554	0	0	2	3	4	4	1	6	9	9	11	12	6.0	8.043	0.5	0.004016064257028112	0.052208835341365466	0.885	1
chr2	C2_02320C_A	461263	461838	576	7	150	0.984	0.821	473	4	8	11	11	11	12	0	2	5	6	6	8	3.0	5.2170000000000005	2.333333333333333	0.012152777777777778	0.2604166666666667	0.32	0
chr2	C2_02330W_A	461588	462091	504	6	302	0.976	0.462	233	0	0	4	7	7	9	4	4	5	5	5	10	2.0	3.976	3.0	0.011904761904761904	0.5992063492063492	0.15	0
chr2	C2_02340C_A	462350	463794	1445	19	2020	1.119	0.5429999999999999	785	0	2	4	4	7	8	5	9	9	9	9	9	7.0	4.848	2.7142857142857144	0.01314878892733564	1.3979238754325258	0.23	0
chr2	C2_02350C_A	464454	468125	3672	17	3536	0.366	0.15	549	2	2	2	7	9	9	0	1	8	8	9	9	33.0	8.988999999999997	0.5151515151515151	0.0046296296296296285	0.9629629629629628	0.875	1
chr2	C2_02360C_A	468489	469331	843	5	118	0.523	0.265	223	10	17	17	17	17	17	5	5	5	5	5	5	7.0	8.314	0.7142857142857143	0.005931198102016607	0.13997627520759193	0.59	1
chr2	C2_02370C_A	469529	470626	1098	1	1	0.075	0.997	1095	0	5	6	7	14	14	3	4	11	11	11	11	4.0	3.646	0.25	0.0009107468123861566	0.0009107468123861566	0.8719154179154178	1
chr2	C2_02380W_A	471161	472777	1617	4	211	0.223	0.443	716	0	4	4	4	4	4	0	0	0	0	9	10	11.0	6.807	0.3636363636363637	0.002473716759431045	0.13048855905998766	0.93	1
chr2	C2_02390W_A	474604	475146	543	6	22	1.122	0.473	257	4	5	6	9	12	12	2	5	5	13	13	13	3.0	5.535	2.0	0.011049723756906077	0.040515653775322284	0.55	1
chr2	C2_02400W_A	476572	478212	1641	12	601	0.6709999999999999	0.289	475	7	9	9	9	10	11	4	4	6	6	6	7	7.0	4.268	1.7142857142857142	0.007312614259597806	0.3662400975015235	0.075	0
chr2	C2_02410W_A	478612	479181	570	3	82	0.519	0.539	307	2	4	8	10	12	13	0	1	3	4	4	4	3.0	5.272	1.0	0.005263157894736842	0.14385964912280702	0.535	1
chr2	C2_02420C_A	479261	481102	1842	22	679	1.284	0.184	339	0	0	0	2	3	5	0	0	0	0	1	1	12.0	6.518	1.8333333333333333	0.011943539630836048	0.36862106406080347	0.0	0
chr2	C2_02430W_A	481327	484155	2829	4	51	0.14	0.45	1272	0	0	2	2	5	6	7	17	18	20	20	20	15.0	5.3039999999999985	0.26666666666666666	0.0014139271827500884	0.018027571580063628	1.0	1
chr2	C2_02440W_A	484479	487583	3105	23	309	0.664	0.195	604	0	8	8	8	9	9	13	17	17	17	17	17	23.0	7.41	1.0	0.007407407407407408	0.0995169082125604	0.015	0
chr2	C2_02450C_A	487815	491342	3528	9	124	0.222	0.365	1286	3	10	10	10	10	12	1	3	4	5	5	5	38.0	10.774	0.2368421052631579	0.0025510204081632647	0.035147392290249435	0.975	1
chr2	C2_02460W_A	491786	493972	2187	5	172	0.212	0.6579999999999999	1440	1	1	2	2	2	2	3	10	10	11	11	15	10.0	4.575	0.5	0.002286236854138089	0.07864654778235025	0.975	1
chr2	C2_02470C_A	494231	495081	851	6	1008	0.6559999999999999	0.287	244	5	10	11	11	11	11	0	4	11	15	16	17	3.0	3.529	2.0	0.007050528789659225	1.1844888366627495	0.235	0
chr2	C2_02480W_A	496117	496190	74	1	15	1.325	0.527	39	9	18	22	29	29	30	3	4	8	8	8	8	1.0	13.699000000000002	1.0	0.013513513513513514	0.20270270270270271	0.525	1
chr2	C2_02490C_A	496573	500625	4053	33	1831	0.665	0.152	616	4	4	4	10	14	14	5	11	12	12	13	13	20.0	4.936	1.65	0.008142116950407105	0.4517641253392549	0.005	0
chr2	C2_02500W_A	501159	502925	1767	7	1246	0.317	0.355	627	0	2	8	8	8	8	5	8	9	11	11	13	13.0	7.3610000000000015	0.5384615384615384	0.003961516694963215	0.7051499717034522	1.0	1
chr2	C2_02510W_A	503320	504282	963	4	308	0.33	0.6709999999999999	646	0	1	7	7	7	7	1	3	4	4	5	6	4.0	4.158	1.0	0.004153686396677051	0.3198338525441329	0.39	0
chr2	C2_02520W_A	504703	506571	1869	21	574	0.921	0.195	364	1	3	4	4	6	6	3	9	13	15	18	19	15.0	8.03	1.4	0.011235955056179777	0.30711610486891383	0.0	0
chr2	C2_02530W_A	507675	509003	1329	11	401	0.696	0.354	470	3	7	10	10	14	14	7	16	16	17	17	17	7.0	5.271	1.5714285714285714	0.008276899924755455	0.3017306245297216	0.05	0
chr2	C2_02540W_A	509371	514539	5169	22	657	0.301	0.238	1230	0	8	10	11	12	12	4	4	7	7	9	9	64.0	12.384	0.34375	0.0042561423873089576	0.12710388856645385	0.985	1
chr2	C2_02550C_A	514896	517007	2112	22	1003	0.807	0.293	619	4	4	7	7	7	7	1	2	5	5	5	5	13.0	6.158	1.6923076923076923	0.010416666666666666	0.474905303030303	0.065	0
chr2	C2_02560W_A	517641	517973	333	3	224	0.77	0.838	279	1	1	7	11	11	11	0	3	7	7	8	10	1.0	3.012	3.0	0.009009009009009007	0.6726726726726727	0.565	1
chr2	C2_02570W_A	519036	520763	1728	14	840	0.672	0.329	568	0	5	9	10	10	10	10	15	15	15	15	16	8.0	4.632	1.75	0.008101851851851851	0.4861111111111111	0.09	0
chr2	C2_02580W_A	521088	522620	1533	18	634	1.044	0.179	274	3	6	11	11	11	13	6	10	11	13	15	15	11.0	7.18	1.6363636363636365	0.011741682974559686	0.4135681669928245	0.0	0
chr2	C2_02590W_A	524004	525116	1113	3	90	0.24	0.693	771	0	5	7	8	9	12	3	4	7	7	8	11	5.0	4.496	0.6	0.0026954177897574125	0.08086253369272238	0.895	1
chr2	C2_02600C_A	525523	526410	888	2	62	0.215	0.677	601	2	3	6	6	6	6	4	5	8	8	8	8	7.0	7.892	0.2857142857142857	0.002252252252252252	0.06981981981981981	0.83	1
chr2	C2_02610C_A	526810	528321	1512	11	133	0.674	0.236	357	3	4	8	9	9	10	0	3	4	6	6	10	10.0	6.6179999999999986	1.1	0.007275132275132275	0.08796296296296298	0.13	0
chr2	C2_02620W_A	529061	529480	420	1	6	0.252	0.879	369	4	7	8	8	8	8	0	3	5	5	5	5	4.0	9.547	0.25	0.0023809523809523807	0.014285714285714284	0.425	0
chr2	C2_02630W_A	530019	531332	1314	2	11	0.155	0.78	1025	0	4	7	7	9	12	1	1	1	1	1	1	10.0	7.616	0.2	0.0015220700152207	0.00837138508371385	1.0	1
chr2	C2_02640C_A	532052	533413	1362	1	5	0.077	0.965	1315	0	7	8	8	8	8	0	0	0	0	0	0	8.0	5.877999999999999	0.125	0.0007342143906020558	0.003671071953010279	0.9445454545454546	1
chr2	C2_02650C_A	586142	586920	779	0	0	0.0	1.0	779	0	1	1	3	3	4	0	1	2	2	2	2	3.0	3.856	0.0	0.0	0.0	0.9359839206304161	1
chr2	C2_02660W_A	536192	536950	759	2	10	0.314	0.569	432	0	0	0	0	0	0	0	0	2	2	2	2	10.0	13.193	0.2	0.002635046113306983	0.013175230566534914	0.895	1
chr2	C2_02670C_A	536947	537440	494	2	54	0.509	0.741	366	1	1	1	1	1	1	11	11	11	11	11	11	0.0	0.0	0.0	0.004048582995951417	0.10931174089068826	0.655	1
chr2	C2_02680W_A	537502	538596	1095	8	530	0.865	0.361	395	11	13	13	13	14	14	2	6	6	6	6	9	5.0	4.57	1.6	0.00730593607305936	0.4840182648401826	0.13	0
chr2	C2_02690W_A	538929	539834	906	2	24	0.255	0.833	755	3	7	7	7	9	9	3	7	9	9	11	11	6.0	6.63	0.3333333333333333	0.002207505518763797	0.026490066225165563	0.89	1
chr2	C2_02700C_A	539908	540801	894	9	946	1.258	0.727	650	3	3	3	3	6	6	2	3	3	3	6	8	7.0	7.838999999999999	1.2857142857142858	0.010067114093959731	1.058165548098434	0.185	0
chr2	C2_02710C_A	540983	541825	843	2	102	0.284	0.585	493	1	3	3	3	7	7	3	10	11	13	13	15	7.0	8.314	0.2857142857142857	0.002372479240806643	0.1209964412811388	0.885	1
chr2	C2_02720W_A	542265	545273	3009	29	1994	1.3769999999999998	0.14	421	1	1	5	5	5	5	2	3	4	4	4	10	17.0	5.652	1.7058823529411764	0.009637753406447323	0.6626786307743436	0.005	0
chr2	C2_02730W_A	545624	546715	1092	3	194	0.297	0.723	790	1	2	8	8	8	8	1	6	6	6	6	6	7.0	6.416	0.42857142857142855	0.0027472527472527475	0.17765567765567766	0.965	1
chr2	C2_02740C_A	546837	547478	642	3	61	0.467	0.4970000000000001	319	4	4	4	4	5	11	5	9	9	9	10	12	2.0	3.12	1.5	0.004672897196261682	0.09501557632398754	0.275	0
chr2	C2_02750C_A	548118	549434	1317	14	894	1.079	0.217	286	0	2	2	6	6	8	0	4	4	4	4	5	7.0	5.319	2.0	0.010630220197418374	0.6788154897494305	0.005	0
chr2	C2_02760W_A	550317	553115	2799	4	86	0.126	0.423	1185	1	6	8	8	8	8	1	2	2	2	2	3	15.0	5.3610000000000015	0.26666666666666666	0.0014290818149339047	0.030725259021078963	0.975	1
chr2	C2_02770W_A	553446	555599	2154	10	367	0.424	0.238	513	3	4	5	5	5	5	0	2	4	4	13	13	11.0	5.109	0.9090909090909092	0.004642525533890436	0.17038068709377902	0.325	0
chr2	C2_02780C_A	555635	556579	945	6	79	0.593	0.612	578	1	1	1	2	2	3	7	19	26	26	26	26	4.0	4.237	1.5	0.006349206349206349	0.0835978835978836	0.275	0
chr2	C2_02790C_A	556999	558633	1635	10	624	0.534	0.4320000000000001	706	7	7	16	16	18	18	3	7	9	12	14	15	8.0	4.896	1.25	0.006116207951070336	0.38165137614678896	0.295	0
chr2	C2_02800W_A	560211	560501	291	2	24	0.595	0.79	230	1	6	11	12	14	17	0	1	2	2	2	2	3.0	10.345	0.6666666666666666	0.006872852233676976	0.08247422680412371	0.935	1
chr2	C2_02810C_A	560749	561198	450	2	231	0.3720000000000001	0.458	206	2	2	2	6	8	8	0	1	1	3	4	6	2.0	4.454	1.0	0.004444444444444445	0.5133333333333333	0.825	1
chr2	C2_02820C_A	561952	563013	1062	5	58	0.35	0.257	273	2	2	2	3	3	3	9	12	14	14	15	15	9.0	8.482999999999999	0.5555555555555556	0.004708097928436911	0.054613935969868174	0.91	1
chr2	C2_02830C_A	563521	564555	1035	4	30	0.281	0.462	478	3	5	8	8	9	9	0	3	4	4	4	6	3.0	2.901	1.3333333333333333	0.0038647342995169077	0.028985507246376805	0.33	0
chr2	C2_02840C_A	564861	568430	3570	42	2431	0.777	0.125	447	0	3	3	3	3	7	1	7	11	12	12	17	33.0	9.246	1.2727272727272727	0.011764705882352941	0.6809523809523811	0.0	0
chr2	C2_02850W_A	570077	571711	1635	16	588	0.6609999999999999	0.235	384	2	13	18	18	19	24	4	6	8	10	11	11	8.0	4.896	2.0	0.009785932721712538	0.3596330275229358	0.0	0
chr2	C2_02860W_A	572923	573951	1029	5	1684	0.304	0.509	524	0	1	10	13	15	17	2	8	8	8	12	15	1.0	0.973	5.0	0.004859086491739553	1.6365403304178814	0.6	1
chr2	C2_02870W_A	574346	575000	655	4	45	0.389	0.759	497	0	0	3	3	3	4	2	2	4	4	4	5	7.0	10.703	0.5714285714285714	0.006106870229007634	0.06870229007633588	0.94	1
chr2	C2_02880C_A	575277	576455	1179	10	6508	0.562	0.329	388	2	2	5	5	5	5	0	1	1	4	12	12	8.0	6.791	1.25	0.008481764206955046	5.519932145886345	0.56	1
chr2	C2_02890W_A	577820	579976	2157	12	454	0.375	0.32	691	7	10	19	19	19	19	0	7	12	13	15	16	16.0	7.421	0.75	0.005563282336578581	0.21047751506722295	0.34	0
chr2	C2_02900W_A	580559	580909	351	1	46	0.222	0.915	321	2	4	8	10	10	10	1	2	2	3	6	6	3.0	8.571	0.3333333333333333	0.0028490028490028487	0.13105413105413105	0.795	1
chr2	C2_02910W_A	581973	582236	264	3	53	0.916	0.485	128	3	7	14	15	15	17	1	1	4	8	8	10	1.0	3.802	3.0	0.011363636363636364	0.20075757575757572	0.31	0
chr2	C2_02920W_A	583204	583761	558	2	52	0.294	0.552	308	3	6	7	9	10	17	2	4	10	10	11	14	1.0	1.795	2.0	0.003584229390681004	0.0931899641577061	0.19	0
chr2	C2_02930C_A	584177	585442	1266	10	749	0.596	0.259	328	7	9	10	11	15	21	2	2	2	2	2	2	7.0	5.534	1.4285714285714286	0.007898894154818325	0.5916271721958926	0.085	0
chr2	C2_02940W_A	586142	587827	1686	4	25	0.16699999999999998	0.5760000000000001	971	0	1	1	3	3	4	7	8	9	9	9	9	4.0	2.374	1.0	0.002372479240806643	0.01482799525504152	0.655	1
chr2	C2_02950W_A	588152	589513	1362	3	138	0.184	0.932	1269	0	4	4	5	6	6	0	1	3	3	3	5	8.0	5.877999999999999	0.375	0.002202643171806168	0.1013215859030837	0.935	1
chr2	C2_02960C_A	589813	591033	1221	5	104	0.34	0.419	511	2	3	5	5	5	5	4	9	11	11	11	11	6.0	4.918	0.8333333333333334	0.004095004095004095	0.08517608517608517	0.585	1
chr2	C2_02970C_A	591403	592902	1500	4	374	0.226	0.409	614	2	2	4	4	5	7	6	6	6	6	9	18	3.0	2.001	1.3333333333333333	0.0026666666666666666	0.2493333333333333	0.65	1
chr2	C2_02980C_A	595308	597062	1755	15	307	0.8590000000000001	0.399	701	2	4	7	7	11	11	2	3	8	8	8	8	8.0	4.561	1.875	0.008547008547008548	0.17492877492877493	0.07	0
chr2	C2_02990C_A	597477	601388	3912	35	2881	0.742	0.183	714	4	6	8	8	8	8	0	4	9	9	9	9	18.0	4.602	1.9444444444444444	0.00894683026584867	0.7364519427402862	0.005	0
chr2	C2_03000C_A	602011	603051	1041	2	34	0.154	0.639	665	0	1	6	6	6	6	0	8	8	8	8	8	2.0	1.923	1.0	0.0019212295869356388	0.03266090297790586	0.795	1
chr2	C2_03010C_A	603455	604696	1242	3	31	0.192	0.6559999999999999	815	0	3	3	3	4	5	2	6	9	11	14	14	4.0	3.2230000000000003	0.75	0.0024154589371980675	0.0249597423510467	0.935	1
chr2	C2_03020C_A	606159	608219	2061	11	335	0.464	0.263	543	0	0	0	1	4	4	1	9	9	10	11	12	7.0	3.398	1.5714285714285714	0.005337214944201844	0.16254245511887433	0.07	0
chr2	C2_03030W_A	610668	613454	2787	26	888	0.919	0.165	461	0	3	5	7	9	10	0	2	3	4	4	8	18.0	6.461	1.4444444444444444	0.009329027628274127	0.3186221743810549	0.0	0
chr2	C2_03040W_A	613973	614860	888	7	202	0.8	0.418	371	3	4	4	6	6	6	1	5	6	6	7	9	6.0	6.7639999999999985	1.1666666666666667	0.00788288288288288	0.2274774774774775	0.235	0
chr2	C2_03050W_A	615026	616600	1575	15	1896	1.013	0.26	410	0	2	2	2	5	5	3	4	4	4	4	6	11.0	6.989	1.3636363636363635	0.009523809523809523	1.203809523809524	0.015	0
chr2	C2_03060W_A	616878	618113	1236	9	8635	0.644	0.398	492	0	4	4	4	5	7	3	3	4	4	5	7	7.0	5.667999999999998	1.2857142857142858	0.0072815533980582535	6.986245954692557	0.88	1
chr2	C2_03070C_A	618202	619698	1497	6	103	0.331	0.47	703	2	2	8	10	10	13	6	12	13	13	15	15	9.0	6.016	0.6666666666666666	0.004008016032064128	0.06880427521710086	0.945	1
chr2	C2_03080W_A	620854	621963	1110	2	7	0.165	0.528	586	2	5	7	8	9	9	1	1	1	1	3	4	5.0	4.509	0.4	0.0018018018018018016	0.006306306306306306	0.97	1
chr2	C2_03090C_A	622122	622790	669	0	0	0.0	1.0	669	0	2	2	2	2	3	0	1	2	3	3	3	3.0	4.4910000000000005	0.0	0.0	0.0	0.9359839206304161	1
chr2	C2_03100W_A	623498	626224	2727	8	1302	0.243	0.236	644	1	2	3	3	3	4	0	3	5	7	9	11	17.0	6.2360000000000015	0.4705882352941176	0.0029336266960029336	0.4774477447744774	0.99	1
chr2	C2_03110W_A	628185	629063	879	10	208	0.981	0.513	451	3	10	13	13	15	17	2	7	7	9	9	10	8.0	9.112	1.25	0.011376564277588168	0.2366325369738339	0.25	0
chr2	C2_03120W_A	630696	632825	2130	13	1074	0.513	0.274	584	1	2	7	7	8	11	1	3	5	6	8	8	7.0	3.2880000000000003	1.8571428571428568	0.006103286384976526	0.504225352112676	0.405	0
chr2	C2_03130W_A	633048	633668	621	7	350	0.898	0.29600000000000004	184	2	3	4	5	7	7	3	7	9	9	11	11	3.0	4.839	2.333333333333333	0.011272141706924315	0.5636070853462157	0.04	0
chr2	C2_03140C_A	633926	636181	2256	26	726	0.887	0.17600000000000002	396	2	6	9	9	10	11	4	6	9	9	9	13	18.0	7.982	1.4444444444444444	0.011524822695035459	0.32180851063829785	0.0	0
chr2	C2_03150C_A	636492	638513	2022	22	43484	0.797	0.284	575	5	8	9	11	11	12	0	4	5	8	8	8	14.0	6.9270000000000005	1.5714285714285714	0.010880316518298714	21.505440158259148	0.66	1
chr2	C2_03160C_A	639344	641908	2565	5	579	0.161	0.366	938	4	9	9	14	16	18	0	1	3	6	8	8	12.0	4.68	0.4166666666666667	0.0019493177387914231	0.2257309941520468	0.96	1
chr2	C2_03170W_A	643405	644115	711	14	1077	1.989	0.581	413	3	9	9	11	12	12	7	7	9	10	10	11	5.0	7.042000000000002	2.8	0.01969057665260197	1.5147679324894514	0.28	0
chr2	C2_03180C_A	644266	654126	9861	63	4028	0.477	0.08	784	4	9	18	18	23	27	2	5	12	14	14	14	50.0	5.0710000000000015	1.26	0.006388804380894433	0.4084778420038536	0.115	0
chr2	C2_03200W_A	655510	656850	1341	3	15	0.192	0.481	645	2	2	2	4	11	13	4	6	7	9	9	11	20.0	14.925	0.15	0.0022371364653243847	0.011185682326621923	0.98	1
chr2	C2_03210W_A	657092	657531	440	3	99	0.611	0.561	247	3	7	7	7	7	7	3	3	3	3	6	6	1.0	2.278	3.0	0.006818181818181818	0.225	0.475	0
chr2	C2_03220C_A	658895	660025	1131	5	287	0.362	0.6709999999999999	759	4	6	6	6	8	8	2	6	12	13	15	18	7.0	6.195	0.7142857142857143	0.004420866489832007	0.2537577365163572	0.21	0
chr2	C2_03230C_A	663649	664527	879	9	82	0.7909999999999999	0.267	235	0	3	4	6	6	6	2	2	2	11	14	17	5.0	5.695	1.8	0.010238907849829351	0.09328782707622298	0.185	0
chr2	C2_03240C_A	665418	669563	4146	16	19389	0.28600000000000003	0.201	834	0	12	15	19	21	22	5	24	26	34	36	38	21.0	5.066	0.7619047619047619	0.0038591413410516157	4.676555716353112	0.63	1
chr2	C2_03250W_A	672719	674041	1323	5	175	0.298	0.598	791	4	4	4	4	4	6	1	1	4	4	5	6	7.0	5.295	0.7142857142857143	0.003779289493575208	0.13227513227513227	0.47	0
chr2	C2_03260W_A	674262	674963	702	7	331	0.8140000000000001	0.504	354	0	1	2	2	2	3	4	6	18	19	19	19	5.0	7.132999999999999	1.4	0.009971509971509971	0.4715099715099715	0.14	0
chr2	C2_03270W_A	675806	676552	747	0	0	0.0	1.0	747	0	3	3	5	5	5	2	4	6	6	6	6	2.0	2.681	0.0	0.0	0.0	0.9359839206304161	1
chr2	C2_03280W_A	677031	679187	2157	4	5	0.155	0.491	1060	0	2	4	4	4	5	6	12	12	15	15	15	4.0	1.855	1.0	0.0018544274455261933	0.0023180343069077428	0.875	1
chr2	C2_03290W_A	679560	680408	849	8	481	0.799	0.337	286	0	2	5	7	8	8	2	2	2	2	2	2	11.0	12.972	0.7272727272727273	0.009422850412249705	0.5665488810365136	0.185	0
chr2	C2_03300W_A	680927	681952	1026	0	0	0.0	1.0	1026	0	0	0	0	0	4	0	2	2	2	4	6	3.0	2.927	0.0	0.0	0.0	0.9359839206304161	1
chr2	C2_03310C_A	682113	682763	651	11	6956	1.64	0.396	258	2	2	2	2	2	2	4	6	8	11	16	16	6.0	9.231	1.8333333333333333	0.016897081413210446	10.68509984639017	0.61	1
chr2	C2_03320W_A	683898	691313	7416	61	4567	0.674	0.1	744	2	14	17	22	26	29	11	13	13	14	15	24	47.0	6.339	1.2978723404255321	0.008225458468176915	0.6158306364617044	0.015	0
chr2	C2_03330C_A	691444	692577	1134	8	234	0.578	0.2	227	10	16	16	17	17	17	3	5	13	13	13	14	6.0	5.296	1.3333333333333333	0.007054673721340388	0.20634920634920634	0.05	0
chr2	C2_03340W_A	692973	695063	2091	11	496	0.459	0.262	547	9	18	21	22	24	29	2	2	6	6	6	6	13.0	6.22	0.8461538461538461	0.005260640841702535	0.2372070779531325	0.29	0
chr2	C2_03350W_A	695735	697408	1674	25	3021	1.556	0.27	452	2	5	11	13	16	16	1	1	1	1	1	1	12.0	7.172999999999999	2.083333333333333	0.014934289127837515	1.8046594982078852	0.01	0
chr2	C2_03360W_A	698119	700455	2337	16	1770	0.643	0.316	738	0	4	6	6	11	11	0	0	2	2	2	2	13.0	5.565	1.2307692307692308	0.006846384253316218	0.7573812580231065	0.21	0
chr2	C2_03370W_A	700790	702436	1647	10	709	0.547	0.342	563	3	3	3	6	6	8	1	3	3	3	3	3	9.0	5.468	1.1111111111111112	0.006071645415907711	0.4304796599878567	0.37	0
chr2	C2_03380W_A	702727	706917	4191	9	225	0.17600000000000002	0.338	1415	3	5	6	6	6	6	9	20	23	23	23	23	12.0	2.864	0.75	0.0021474588403722268	0.05368647100930565	0.83	1
chr2	C2_03390C_A	707074	709512	2439	21	2370	0.936	0.335	818	14	16	16	16	16	16	5	7	7	10	11	12	10.0	4.102	2.1	0.008610086100861008	0.9717097170971709	0.205	0
chr2	C2_03400C_A	710171	711886	1716	10	247	0.61	0.28300000000000003	485	5	6	6	11	11	11	0	0	3	3	4	6	9.0	5.247999999999998	1.1111111111111112	0.005827505827505828	0.14393939393939395	0.23	0
chr2	C2_03410W_A	712666	715701	3036	32	6829	1.092	0.132	401	2	3	8	8	10	11	5	7	8	9	10	10	17.0	5.601	1.8823529411764703	0.010540184453227932	2.2493412384716733	0.0	0
chr2	C2_03420C_A	715773	718100	2328	19	574	0.6890000000000001	0.299	697	4	5	7	8	8	8	3	3	4	4	9	9	25.0	10.743	0.76	0.00816151202749141	0.2465635738831615	0.26	0
chr2	C2_03430W_A	718272	719168	897	4	67	0.384	0.589	528	3	3	4	5	5	6	5	7	7	7	7	7	2.0	2.232	2.0	0.004459308807134894	0.07469342251950947	0.26	0
chr2	C2_03440W_A	719546	720286	741	1	2	0.117	0.7440000000000001	551	0	1	6	6	7	7	1	3	8	8	8	8	0.0	0.0	0.0	0.0013495276653171392	0.0026990553306342783	0.760297181984682	1
chr2	C2_03450W_A	720617	721876	1260	12	484	0.878	0.395	498	3	6	6	6	6	6	3	4	4	4	4	7	9.0	7.149	1.3333333333333333	0.009523809523809523	0.38412698412698415	0.14	0
chr2	C2_03460C_A	721980	723086	1107	2	5	0.156	0.649	718	4	5	8	8	8	11	7	12	15	16	17	17	4.0	3.617	0.5	0.0018066847335140015	0.004516711833785004	0.955	1
chr2	C2_03470C_A	723706	724234	529	2	55	0.344	0.4370000000000001	231	1	3	5	5	5	5	0	2	4	4	6	6	4.0	7.576	0.5	0.003780718336483932	0.10396975425330812	0.86	1
chr2	C2_03480C_A	724850	725209	360	3	285	0.741	0.6920000000000001	249	0	3	8	9	9	13	2	2	3	3	3	5	4.0	11.142	0.75	0.008333333333333333	0.7916666666666666	0.75	1
chr2	C2_03490C_A	725206	726486	1281	5	786	0.327	0.403	516	1	3	3	9	10	11	1	3	10	10	11	16	5.0	3.906	1.0	0.0039032006245121	0.6135831381733021	0.195	0
chr2	C2_03500W_A	728326	731385	3060	14	223	0.329	0.329	1006	3	4	8	8	10	10	1	3	5	6	6	7	18.0	5.884	0.7777777777777778	0.004575163398692811	0.07287581699346406	0.68	1
chr2	C2_03520C_A	740722	742359	1638	6	139	0.228	0.4270000000000001	700	1	9	11	12	20	22	3	5	13	15	15	19	8.0	4.887	0.75	0.0036630036630036634	0.08485958485958486	0.53	1
chr2	C2_03530W_A	747174	748787	1614	13	1939	0.5710000000000001	0.23	371	0	2	5	5	9	10	2	3	8	9	11	12	12.0	7.44	1.0833333333333333	0.0080545229244114	1.201363073110285	0.315	0
chr2	C2_03540W_A	749770	751692	1923	26	2031	1.1909999999999998	0.243	468	0	2	4	7	8	8	1	2	6	8	9	9	14.0	7.284	1.8571428571428568	0.013520540821632863	1.0561622464898597	0.0	0
chr2	C2_03550C_A	751790	754894	3105	28	920	0.716	0.14300000000000002	443	1	3	6	6	8	10	0	4	4	4	5	5	26.0	8.376	1.0769230769230769	0.009017713365539451	0.2962962962962963	0.005	0
chr2	C2_03560C_A	755206	756342	1137	1	8	0.07400000000000001	0.61	694	0	4	4	4	4	4	0	3	3	4	5	8	4.0	3.5210000000000004	0.25	0.0008795074758135446	0.0070360598065083565	0.875	1
chr2	C2_03570C_A	756676	757386	711	6	112	0.767	0.435	309	1	4	4	4	4	4	0	5	10	10	10	10	6.0	8.451	1.0	0.008438818565400843	0.15752461322081576	0.215	0
chr2	C2_03580W_A	757870	757953	84	3	64	3.277	0.44	37	5	8	13	13	13	13	0	0	0	0	2	3	2.0	24.096	1.5	0.03571428571428571	0.7619047619047619	0.485	0
chr2	C2_03590C_A	758090	758620	531	2	6	0.325	0.68	361	0	3	8	8	8	11	2	2	4	5	6	6	2.0	3.774	1.0	0.003766478342749529	0.011299435028248588	0.18	0
chr2	C2_03600W_A	759431	761515	2085	7	117	0.272	0.293	611	0	1	3	3	3	5	3	3	8	9	13	15	12.0	5.757999999999999	0.5833333333333334	0.003357314148681055	0.05611510791366906	0.985	1
chr2	C2_03610W_A	763392	765050	1659	12	397	0.608	0.397	658	0	3	4	5	8	10	7	11	13	13	13	13	7.0	4.222	1.7142857142857142	0.007233273056057866	0.2393007836045811	0.055	0
chr2	C2_03620W_A	766541	768199	1659	11	6816	0.524	0.338	561	3	3	6	10	12	13	3	9	12	12	12	12	10.0	6.0310000000000015	1.1	0.006630500301386378	4.108499095840869	0.645	1
chr2	C2_03630W_A	768418	769167	750	6	238	0.65	0.6609999999999999	496	6	9	9	14	14	14	2	5	8	10	10	10	3.0	4.005	2.0	0.008	0.31733333333333336	0.265	0
chr2	C2_03640W_A	769687	770991	1305	8	141	0.479	0.638	833	2	5	8	10	10	12	0	0	3	3	3	4	7.0	5.3679999999999986	1.1428571428571428	0.0061302681992337175	0.10804597701149424	0.465	0
chr2	C2_03660W_A	771703	771774	72	0	0	0.0	1.0	72	0	0	2	2	2	4	0	0	0	0	5	5	0.0	0.0	0.0	0.0	0.0	0.9359839206304161	1
chr2	C2_03670W_A	773072	774163	1092	18	436	1.335	0.344	376	0	2	7	7	7	8	1	3	3	3	5	5	11.0	10.082	1.6363636363636365	0.016483516483516484	0.3992673992673993	0.065	0
chr2	C2_03680W_A	775409	776503	1095	11	932	0.797	0.44	482	4	7	7	7	9	9	0	4	6	8	8	8	8.0	7.313	1.375	0.01004566210045662	0.8511415525114155	0.08	0
chr2	C2_03690C_A	776856	779372	2517	19	487	0.57	0.225	566	0	0	0	0	0	6	0	4	7	11	13	14	17.0	6.7570000000000014	1.1176470588235294	0.007548669050456894	0.19348430671434247	0.03	0
chr2	C2_03700W_A	782202	783326	1125	9	418	0.595	0.267	300	0	1	1	2	2	2	0	2	5	6	6	9	12.0	10.675999999999998	0.75	0.008	0.3715555555555555	0.185	0
chr2	C2_03710W_A	785869	788415	2547	32	1355	1.065	0.141	360	0	0	6	6	6	9	0	2	2	2	2	6	28.0	10.998	1.1428571428571428	0.012563800549666274	0.5319984295249313	0.005	0
chr2	C2_03720W_A	789500	789823	324	1	43	0.245	0.917	297	0	1	2	9	9	10	0	4	4	8	11	11	2.0	6.192	0.5	0.00308641975308642	0.13271604938271606	0.775	1
chr2	C2_03730W_A	790147	790219	73	0	0	0.0	1.0	73	3	3	3	4	4	6	0	3	3	6	10	11	0.0	0.0	0.0	0.0	0.0	0.748765873015873	1
chr2	C2_03740W_A	790226	790313	88	0	0	0.0	1.0	88	0	3	4	5	7	7	3	7	10	12	12	13	0.0	0.0	0.0	0.0	0.0	0.9359839206304161	1
chr2	C2_03750W_A	790963	792051	1089	18	589	1.262	0.154	168	0	5	7	7	11	12	2	4	6	6	6	6	14.0	12.868	1.2857142857142858	0.016528925619834708	0.5408631772268135	0.005	0
chr2	C2_03760C_A	792275	795163	2889	19	647	0.502	0.303	876	1	3	5	7	11	14	2	7	11	12	14	16	14.0	4.848	1.3571428571428572	0.006576670128071997	0.22395292488750432	0.07	0
chr2	C2_03770C_A	795612	798083	2472	28	1521	1.054	0.168	415	3	4	10	10	10	10	1	1	7	7	7	7	26.0	10.522	1.0769230769230769	0.011326860841423949	0.6152912621359223	0.0	0
chr2	C2_03780C_A	798539	800725	2187	25	5584	1.121	0.266	582	2	6	7	11	11	11	2	2	2	3	3	3	14.0	6.404	1.7857142857142858	0.011431184270690445	2.553269318701417	0.0	0
chr2	C2_03790C_A	801061	801405	345	3	26	0.911	0.499	172	2	2	3	3	10	11	5	8	8	8	8	10	6.0	17.442	0.5	0.008695652173913044	0.07536231884057971	0.765	1
chr2	C2_03800C_A	801900	803990	2091	15	1959	0.784	0.213	446	9	9	12	12	13	13	2	4	7	7	7	7	15.0	7.1770000000000005	1.0	0.0071736011477761845	0.9368723098995696	0.195	0
chr2	C2_03810C_A	804382	805193	812	0	0	0.0	1.0	812	3	3	3	3	3	4	1	1	1	1	1	1	6.0	7.398	0.0	0.0	0.0	0.748765873015873	1
chr2	C2_03820C_A	805679	806736	1058	1	1	0.096	0.675	714	1	1	1	1	1	5	0	1	2	2	3	3	11.0	10.407	0.09090909090909093	0.000945179584120983	0.000945179584120983	0.98	1
chr2	C2_03830W_A	807027	808910	1884	4	34	0.21600000000000005	0.442	833	0	1	1	1	2	2	5	8	8	8	8	10	11.0	5.8420000000000005	0.3636363636363637	0.002123142250530785	0.01804670912951168	0.95	1
chr2	C2_03840C_A	809042	809518	477	1	12	0.229	0.7	334	5	6	6	6	6	7	0	0	0	2	3	3	5.0	10.504	0.2	0.0020964360587002093	0.025157232704402517	0.29	0
chr2	C2_03850W_A	810292	810364	73	0	0	0.0	1.0	73	2	4	4	4	4	4	0	3	7	7	9	9	0.0	0.0	0.0	0.0	0.0	0.7341795565545565	1
chr2	C2_03860W_A	810371	810458	88	0	0	0.0	1.0	88	2	2	2	2	2	2	3	3	3	3	5	5	0.0	0.0	0.0	0.0	0.0	0.7341795565545565	1
chr2	C2_03870W_A	810975	811424	450	3	141	0.823	0.7559999999999999	340	3	3	3	5	5	5	2	3	3	3	3	4	2.0	4.454	1.5	0.006666666666666667	0.3133333333333333	0.76	1
chr2	C2_03880C_A	811574	812026	453	0	0	0.0	1.0	453	1	4	4	7	10	10	0	3	5	5	5	5	6.0	13.274	0.0	0.0	0.0	1.0	1
chr2	C2_03890W_A	812259	813371	1113	7	420	0.862	0.339	377	5	5	5	5	5	9	4	4	4	4	7	10	16.0	14.388	0.4375	0.006289308176100629	0.37735849056603776	0.72	1
chr2	C2_03900C_A	813428	815788	2361	13	1947	0.7240000000000001	0.325	768	6	6	6	7	9	9	2	5	9	13	14	14	16.0	6.78	0.8125	0.005506141465480729	0.8246505717916137	0.76	1
chr2	C2_03910C_A	816220	818748	2529	27	2389	1.504	0.261	661	4	10	13	13	13	15	0	1	1	1	1	1	22.0	8.703	1.2272727272727273	0.010676156583629894	0.944642151047845	0.01	0
chr2	C2_03920C_A	819247	822291	3045	5	144	0.192	0.491	1494	3	3	4	4	4	6	2	4	6	7	7	10	30.0	9.855	0.16666666666666666	0.0016420361247947454	0.047290640394088666	1.0	1
chr2	C2_03930C_A	822952	824469	1518	12	264	0.919	0.374	568	2	4	5	9	9	9	1	5	6	7	7	7	16.0	10.547	0.75	0.007905138339920948	0.17391304347826084	0.385	0
chr2	C2_03940C_A	825401	827764	2364	8	65	0.362	0.276	652	0	0	1	4	4	7	3	3	6	6	6	6	12.0	5.078	0.6666666666666666	0.00338409475465313	0.027495769881556685	0.915	1
chr2	C2_03950W_A	830390	831187	798	3	29	0.4320000000000001	0.612	488	1	3	3	3	3	3	4	6	6	8	8	9	9.0	11.292	0.3333333333333333	0.003759398496240601	0.03634085213032581	0.94	1
chr2	C2_03960W_A	831558	832282	725	3	28	0.424	0.4970000000000001	360	0	0	2	5	5	5	1	1	5	5	10	10	10.0	13.812	0.3	0.00413793103448276	0.038620689655172416	0.91	1
chr2	C2_03970W_A	832702	833439	738	13	384	1.854	0.638	471	4	10	11	11	11	11	1	2	2	3	3	3	8.0	10.855	1.625	0.017615176151761516	0.5203252032520326	0.37	0
chr2	C2_03980C_A	833964	835820	1857	16	516	0.8490000000000001	0.2	372	4	4	5	10	10	10	3	6	6	6	6	6	12.0	6.466	1.3333333333333333	0.008616047388260634	0.2778675282714055	0.035	0
chr2	C2_03990W_A	836081	837178	1098	3	30	0.217	0.399	438	0	5	8	10	11	12	6	8	8	13	13	17	7.0	6.381	0.42857142857142855	0.00273224043715847	0.0273224043715847	0.905	1
chr2	C2_04000C_A	837207	837875	669	9	235	1.051	0.513	343	5	5	5	5	5	6	0	2	2	2	4	5	3.0	4.4910000000000005	3.0	0.01345291479820628	0.351270553064275	0.28	0
chr2	C2_04010C_A	838065	838634	570	4	111	0.514	0.486	277	2	2	2	3	3	3	4	6	6	7	7	8	3.0	5.272	1.3333333333333333	0.007017543859649123	0.19473684210526315	0.335	0
chr2	C2_04020C_A	839032	840156	1125	4	467	0.251	0.644	724	0	3	7	7	9	10	1	3	3	3	6	6	4.0	3.559	1.0	0.003555555555555556	0.4151111111111111	0.775	1
chr2	C2_04030C_A	840690	841022	333	0	0	0.0	1.0	333	2	2	4	4	4	4	3	5	6	6	6	6	1.0	3.012	0.0	0.0	0.0	0.7341795565545565	1
chr2	C2_04040C_A	841309	846615	5307	77	9444	0.987	0.09	480	12	12	12	12	13	13	2	9	18	20	21	23	42.0	7.916	1.8333333333333333	0.01450913887318636	1.7795364612775582	0.0	0
chr2	C2_04050C_A	847533	853277	5745	73	6156	0.889	0.109	628	4	8	14	14	17	18	1	2	12	17	18	20	50.0	8.705	1.46	0.012706701479547432	1.0715404699738904	0.005	0
chr2	C2_04060C_A	854661	857303	2643	25	1937	0.61	0.153	405	3	9	10	12	26	30	0	2	2	2	2	2	14.0	5.299	1.7857142857142858	0.009458948164964056	0.7328793038214151	0.005	0
chr2	C2_04070C_A	857706	857920	215	0	0	0.0	1.0	215	0	1	1	1	3	5	0	0	2	3	4	4	1.0	4.673	0.0	0.0	0.0	0.9359839206304161	1
chr2	C2_04080W_A	858566	860644	2079	9	517	0.305	0.237	492	1	1	3	3	5	5	2	8	9	9	9	9	7.0	3.369	1.2857142857142858	0.004329004329004329	0.24867724867724866	0.42	0
chr2	C2_04090W_A	860981	862354	1374	15	354	0.843	0.277	381	0	6	8	9	9	10	4	10	12	12	17	17	9.0	6.555	1.6666666666666667	0.010917030567685587	0.2576419213973799	0.005	0
chr2	C2_04100W_A	862515	863651	1137	16	733	1.062	0.354	403	6	10	10	13	13	14	1	5	6	6	10	10	12.0	10.563	1.3333333333333333	0.014072119613016713	0.6446789797713279	0.095	0
chr2	C2_04110W_A	864185	867989	3805	48	1688	1.087	0.224	852	5	7	7	8	8	8	6	12	13	13	15	21	28.0	7.3610000000000015	1.7142857142857142	0.0126149802890933	0.4436268068331144	0.0	0
chr2	C2_04120C_A	868107	869474	1368	16	1035	1.026	0.311	426	6	6	7	7	9	9	6	6	7	14	16	16	8.0	5.852	2.0	0.011695906432748536	0.7565789473684209	0.01	0
chr2	C2_04130W_A	870626	872458	1833	13	996	0.596	0.295	540	1	2	3	4	7	8	2	4	10	10	10	10	10.0	5.459	1.3	0.007092198581560284	0.5433715220949263	0.215	0
chr2	C2_04140W_A	872931	874619	1689	9	263	0.478	0.435	734	6	8	10	11	11	12	4	6	6	7	7	9	4.0	2.37	2.25	0.0053285968028419185	0.1557134399052694	0.045	0
chr2	C2_04150C_A	874851	875207	357	0	0	0.0	1.0	357	0	6	6	6	6	7	0	2	5	5	7	7	3.0	8.427	0.0	0.0	0.0	0.9359839206304161	1
chr2	C2_04160W_A	875525	876382	858	8	376	0.942	0.421	361	4	5	5	5	6	6	1	2	2	4	4	4	9.0	10.502	0.8888888888888888	0.009324009324009324	0.4382284382284382	0.345	0
chr2	C2_04170C_A	876638	876868	231	0	0	0.0	1.0	231	1	2	4	4	4	4	2	4	4	5	5	8	3.0	13.043	0.0	0.0	0.0	1.0	1
chr2	C2_04180C_A	877101	878081	981	9	195	0.904	0.23	226	2	4	4	5	5	8	0	0	3	3	4	4	7.0	7.143	1.2857142857142858	0.009174311926605505	0.19877675840978595	0.035	0
chr2	C2_04190C_A	878553	879968	1416	1	54	0.076	0.594	841	2	5	5	6	7	9	1	2	7	10	10	10	1.0	0.7070000000000001	1.0	0.0007062146892655367	0.03813559322033898	0.73	1
chr2	C2_04200W_A	880756	883416	2661	8	1059	0.266	0.325	866	2	3	5	6	6	6	0	2	2	3	3	3	10.0	3.759	0.8	0.003006388575723412	0.3979706877113867	0.93	1
chr2	C2_04210W_A	884415	885788	1374	5	117	0.343	0.619	851	2	2	3	3	3	4	4	8	8	8	8	9	5.0	3.642	1.0	0.00363901018922853	0.0851528384279476	0.565	1
chr2	C2_04220C_A	886061	886970	910	1	413	0.098	0.997	907	5	7	7	9	9	9	0	2	4	4	5	5	4.0	4.4	0.25	0.0010989010989010991	0.4538461538461538	0.88	1
chr2	C2_04230W_A	887776	888957	1182	3	957	0.198	0.542	641	10	10	10	12	12	12	0	0	0	1	1	1	2.0	1.693	1.5	0.0025380710659898475	0.8096446700507615	0.76	1
chr2	C2_04240C_A	889091	890104	1014	3	33	0.231	0.314	318	0	1	1	1	2	4	1	4	10	10	12	12	10.0	9.872	0.3	0.002958579881656805	0.03254437869822485	0.895	1
chr2	C2_04250W_A	890702	892699	1998	32	807	1.186	0.183	366	4	6	14	14	14	14	5	8	10	10	11	12	23.0	11.517	1.391304347826087	0.016016016016016016	0.4039039039039039	0.0	0
chr2	C2_04260W_A	893030	894856	1827	12	238	0.444	0.226	412	11	15	21	21	21	21	5	6	7	7	8	17	17.0	9.31	0.7058823529411765	0.006568144499178982	0.13026819923371644	0.2	0
chr2	C2_04270W_A	895055	896074	1020	4	60	0.263	0.624	636	1	5	5	8	9	9	1	7	16	17	19	25	13.0	12.758	0.3076923076923077	0.0039215686274509795	0.05882352941176471	0.92	1
chr2	C2_04280W_A	897773	900651	2879	39	4768	0.982	0.339	977	4	10	17	19	20	26	1	11	12	15	19	20	26.0	9.034	1.5	0.013546370267453978	1.6561306009030914	0.255	0
chr2	C2_04290W_A	899422	900651	1230	6	384	0.321	0.693	853	0	2	2	8	8	9	1	11	12	15	19	20	12.0	9.764	0.5	0.004878048780487805	0.3121951219512195	0.815	1
chr2	C2_04300C_A	900914	901672	759	15	582	1.296	0.307	233	4	14	15	16	16	16	5	8	9	9	10	11	12.0	15.831	1.25	0.01976284584980237	0.766798418972332	0.05	0
chr2	C2_04310W_A	902492	903700	1209	6	76	0.328	0.42	508	5	5	8	10	11	14	0	4	5	5	5	7	11.0	9.106	0.5454545454545454	0.0049627791563275426	0.06286186931348221	0.97	1
chr2	C2_04320W_A	903918	905699	1782	9	383	0.369	0.211	376	4	4	4	4	5	6	4	6	8	8	8	10	20.0	11.23	0.45	0.005050505050505051	0.2149270482603816	0.85	1
chr2	C2_04330C_A	905838	906848	1011	7	156	0.505	0.476	481	5	5	6	7	7	7	1	1	6	7	10	13	10.0	9.901	0.7	0.006923837784371909	0.1543026706231454	0.495	0
chr2	C2_04340C_A	907655	908230	576	8	1137	1.177	0.385	222	0	1	1	1	1	1	0	3	3	4	4	4	6.0	10.435	1.3333333333333333	0.013888888888888888	1.9739583333333333	0.185	0
chr2	C2_04350C_A	908645	910807	2163	10	925	0.354	0.321	694	0	2	2	3	3	16	0	10	10	10	10	11	22.0	10.176	0.4545454545454545	0.004623208506703652	0.42764678687008784	0.95	1
chr2	C2_04360W_A	911437	914340	2904	18	16034	0.496	0.175	509	2	7	23	23	23	23	0	0	1	1	1	5	20.0	6.8889999999999985	0.9	0.006198347107438018	5.521349862258953	0.415	0
chr2	C2_04370W_A	914705	915937	1233	4	51	0.243	0.947	1168	1	1	1	1	3	3	5	5	6	6	6	6	26.0	21.104	0.15384615384615385	0.0032441200324412004	0.0413625304136253	0.895	1
chr2	C2_04380C_A	916040	917584	1545	4	117	0.179	0.782	1208	4	8	8	8	8	8	2	7	7	9	14	16	14.0	9.067	0.2857142857142857	0.002588996763754045	0.07572815533980583	0.975	1
chr2	C2_04390W_A	918662	919405	744	3	43	0.253	0.44	327	5	5	6	6	6	6	4	5	5	10	10	10	2.0	2.692	1.5	0.004032258064516129	0.05779569892473117	0.34	0
chr2	C2_04400W_A	920773	921963	1191	11	165	0.513	0.5429999999999999	647	2	3	4	9	9	9	2	4	6	6	9	10	17.0	14.286	0.6470588235294118	0.009235936188077248	0.1385390428211587	0.72	1
chr2	C2_04410W_A	922531	924594	2064	32	2022	0.942	0.109	225	5	11	11	12	12	12	4	5	5	6	10	11	20.0	9.695	1.6	0.015503875968992246	0.9796511627906976	0.0	0
chr2	C2_04420W_A	925532	927565	2034	42	1627	1.154	0.124	253	1	2	3	5	7	10	7	7	12	21	26	27	21.0	10.33	2.0	0.02064896755162242	0.7999016715830876	0.0	0
chr2	C2_04430W_A	928590	928910	321	10	1721	1.6880000000000002	0.464	149	4	10	22	25	27	29	4	9	10	11	11	14	1.0	3.125	10.0	0.03115264797507788	5.361370716510903	0.385	0
chr2	C2_04440W_A	928957	929604	648	14	1064	1.171	0.219	142	5	5	10	17	21	21	1	5	5	10	10	17	8.0	12.365	1.75	0.021604938271604937	1.6419753086419753	0.065	0
chr2	C2_04450W_A	929893	930708	816	15	778	0.975	0.28600000000000003	233	4	8	10	11	11	17	0	2	2	3	8	8	6.0	7.362	2.5	0.018382352941176468	0.9534313725490196	0.065	0
chr2	C2_04460W_A	931947	933200	1254	4	44	0.173	0.7959999999999999	998	2	8	10	11	15	15	0	4	7	10	11	11	16.0	12.769	0.25	0.003189792663476874	0.03508771929824561	0.98	1
chr2	C2_04470W_A	935501	936349	849	3	28	0.236	0.441	374	0	1	5	9	10	12	5	7	11	19	25	25	7.0	8.255	0.42857142857142855	0.00353356890459364	0.03297997644287397	0.925	1
chr2	C2_04480W_A	937444	938493	1050	5	236	0.324	0.675	709	6	8	10	10	15	16	3	6	6	8	8	12	9.0	8.58	0.5555555555555556	0.0047619047619047615	0.2247619047619048	0.675	1
chr2	C2_04490W_A	938705	939382	678	6	154	0.6779999999999999	0.423	287	3	6	8	8	8	10	2	2	4	8	11	11	3.0	4.431	2.0	0.008849557522123894	0.22713864306784665	0.095	0
chr2	C2_04500W_A	940654	946401	5748	10	110	0.114	0.276	1584	0	1	1	5	5	8	2	9	15	15	15	16	36.0	6.2639999999999985	0.2777777777777778	0.0017397355601948506	0.019137091162143356	1.0	1
chr2	C2_04510W_A	946908	948107	1200	2	24	0.139	0.669	803	7	13	20	20	20	20	2	8	9	10	13	13	15.0	12.51	0.13333333333333333	0.0016666666666666668	0.02	1.0	1
chr2	C2_04520C_A	948352	949059	708	10	380	1.3019999999999998	0.242	171	1	9	10	10	10	11	7	8	10	13	13	13	7.0	9.901	1.4285714285714286	0.014124293785310734	0.536723163841808	0.03	0
chr2	C2_04530W_A	949282	950001	720	6	152	0.775	0.463	333	1	8	9	14	21	21	0	0	0	1	1	1	9.0	12.517	0.6666666666666666	0.008333333333333333	0.2111111111111111	0.84	1
chr2	C2_04540C_A	950284	951336	1053	11	257	0.976	0.34600000000000003	364	3	3	3	3	4	4	3	3	3	3	5	5	7.0	6.654	1.5714285714285714	0.010446343779677113	0.24406457739791074	0.03	0
chr2	C2_04550C_A	952424	953896	1473	2	29	0.109	0.675	995	2	4	8	10	11	13	2	2	10	12	13	13	12.0	8.152000000000001	0.16666666666666666	0.0013577732518669384	0.01968771215207061	1.0	1
chr2	C2_04560W_A	955040	956479	1440	26	1772	1.378	0.147	211	1	1	2	10	12	13	1	9	10	10	10	11	13.0	9.034	2.0	0.018055555555555557	1.2305555555555556	0.0	0
chr2	C2_04570W_A	956813	958096	1284	5	313	0.292	0.618	794	2	12	16	18	18	18	1	5	5	5	5	5	10.0	7.794	0.5	0.003894080996884735	0.2437694704049844	0.96	1
chr2	C2_04580W_A	958569	959624	1056	2	4	0.131	0.732	773	0	0	4	4	4	4	1	5	6	12	14	14	14.0	13.27	0.14285714285714285	0.0018939393939393942	0.0037878787878787884	0.995	1
chr2	C2_04590C_A	959841	960128	288	2	14	0.477	0.604	174	3	5	6	6	6	9	4	8	11	12	12	13	2.0	6.9689999999999985	1.0	0.006944444444444444	0.04861111111111111	0.6	1
chr2	C2_04600C_A	961320	961877	558	2	40	0.223	0.573	320	1	1	3	4	10	14	0	1	1	1	3	3	5.0	8.977	0.4	0.003584229390681004	0.07168458781362007	0.905	1
chr2	C2_04610C_A	963219	963350	132	4	139	2.0	0.47	62	6	6	8	10	11	12	3	3	4	5	6	6	2.0	15.267	2.0	0.030303030303030307	1.053030303030303	0.385	0
chr2	C2_04620W_A	965382	968297	2916	10	196	0.215	0.556	1621	2	4	10	15	16	20	5	5	9	15	19	22	34.0	11.664	0.29411764705882354	0.003429355281207133	0.06721536351165981	0.99	1
chr2	C2_04640C_A	971681	974749	3069	10	417	0.185	0.354	1087	3	6	8	13	13	14	0	0	0	0	0	1	57.0	18.579	0.17543859649122806	0.0032583903551645487	0.13587487781036167	1.0	1
chr2	C2_04650C_A	975240	976046	807	5	63	0.408	0.487	393	2	2	2	2	2	3	0	7	10	16	17	20	13.0	16.129	0.38461538461538464	0.006195786864931847	0.07806691449814128	0.93	1
chr2	C2_04660C_A	976775	979204	2430	41	2863	1.051	0.16	389	6	8	10	10	13	16	2	7	7	14	20	26	32.0	13.174	1.28125	0.016872427983539096	1.1781893004115227	0.0	0
chr2	C2_04670W_A	979878	980315	438	8	635	1.171	0.687	301	7	10	10	14	15	15	2	6	8	16	16	17	1.0	2.2880000000000003	8.0	0.0182648401826484	1.4497716894977168	0.145	0
chr2	C2_04680W_A	981049	981513	465	1	56	0.13699999999999998	0.508	236	5	9	12	15	15	15	2	3	4	6	7	7	4.0	8.621	0.25	0.002150537634408602	0.12043010752688173	0.96	1
chr2	C2_04690C_A	982318	984330	2013	28	1137	0.983	0.157	316	1	3	3	4	5	10	2	3	5	6	6	6	28.0	13.917	1.0	0.013909587680079485	0.5648286140089419	0.005	0
chr2	C2_04700C_A	984870	985955	1086	9	196	0.518	0.459	499	1	6	8	8	9	9	1	5	5	5	8	11	23.0	21.198	0.39130434782608703	0.008287292817679558	0.18047882136279927	0.755	1
chr2	C2_04710C_A	986357	987391	1035	11	15817	0.65	0.242	250	0	2	3	4	4	5	3	4	4	4	6	8	11.0	10.638	1.0	0.010628019323671498	15.282125603864735	0.535	1
chr2	C2_04720C_A	988585	990066	1482	25	1181	1.188	0.17600000000000002	261	5	7	12	19	20	23	1	2	2	7	11	12	17.0	11.479	1.4705882352941178	0.016869095816464237	0.7968960863697706	0.0	0
chr2	C2_04730W_A	991582	993189	1608	21	429	1.045	0.177	284	0	0	0	1	5	6	1	1	1	1	7	8	28.0	17.424	0.75	0.013059701492537313	0.2667910447761194	0.07	0
chr2	C2_04740C_A	993261	994097	837	0	0	0.0	1.0	837	2	3	3	5	5	5	0	6	8	9	10	12	23.0	27.512	0.0	0.0	0.0	0.7341795565545565	1
chr2	C2_04750W_A	995291	996994	1704	23	572	1.261	0.17	289	1	2	3	9	15	15	2	5	6	6	10	11	24.0	14.093	0.9583333333333334	0.013497652582159623	0.3356807511737089	0.0	0
chr2	C2_04760W_A	997716	1000391	2676	7	7082	0.196	0.611	1636	0	2	7	11	11	13	9	11	11	11	13	13	25.0	9.346	0.28	0.0026158445440956648	2.6464872944693574	0.985	1
chr2	C2_04770W_A	1000715	1001686	972	3	16	0.265	0.628	610	3	3	8	8	8	8	2	2	3	3	5	7	15.0	15.448	0.2	0.00308641975308642	0.01646090534979424	0.95	1
chr2	C2_04780W_A	1001834	1004284	2451	18	623	0.653	0.248	607	2	2	4	4	4	4	3	5	5	5	5	5	16.0	6.5310000000000015	1.125	0.0073439412484700125	0.2541819665442677	0.005	0
chr2	C2_04790C_A	1004405	1005511	1107	2	88	0.145	0.977	1081	3	5	5	5	5	5	0	2	2	3	3	3	16.0	14.467	0.125	0.0018066847335140015	0.07949412827461608	0.955	1
chr2	C2_04800C_A	1005765	1007186	1422	1	58	0.055	0.7	995	4	5	5	5	5	9	0	3	3	3	8	9	16.0	11.26	0.0625	0.0007032348804500702	0.04078762306610408	0.95	1
chr2	C2_04810W_A	1007626	1008294	669	10	473	1.384	0.526	352	0	2	2	2	2	2	4	5	6	6	7	7	11.0	16.467	0.9090909090909092	0.014947683109118088	0.7070254110612855	0.38	0
chr2	C2_04820W_A	1008544	1009959	1416	18	350	1.24	0.227	322	0	4	8	8	10	10	13	16	23	30	31	31	16.0	11.307	1.125	0.012711864406779662	0.24717514124293785	0.005	0
chr2	C2_04830W_A	1010657	1011961	1305	15	561	1.185	0.333	434	8	12	19	32	32	33	3	3	4	4	6	6	11.0	8.436	1.3636363636363635	0.011494252873563218	0.4298850574712644	0.07	0
chr2	C2_04850C_A	1013027	1014433	1407	8	183	0.542	0.355	499	2	3	3	3	8	8	4	10	16	18	19	19	5.0	3.556	1.6	0.005685856432125089	0.1300639658848614	0.1	0
chr2	C2_04860W_A	1015779	1017017	1239	13	2194	0.924	0.575	712	0	7	7	10	12	12	7	8	8	8	8	8	15.0	12.116	0.8666666666666667	0.010492332526230832	1.7707828894269573	0.725	1
chr2	C2_04870C_A	1017114	1021940	4827	8	241	0.114	0.3	1447	6	11	11	11	11	13	0	8	11	11	11	12	34.0	7.045	0.2352941176470588	0.0016573441060700226	0.049927491195359434	1.0	1
chr2	C2_04880C_A	1023076	1023824	749	1	28	0.121	0.5710000000000001	428	0	0	0	0	0	0	3	5	7	7	9	13	3.0	4.011	0.3333333333333333	0.0013351134846461947	0.037383177570093455	0.99	1
chr2	C2_04890C_A	1023950	1024021	72	0	0	0.0	1.0	72	4	5	5	5	5	5	0	2	2	2	2	3	1.0	14.085	0.0	0.0	0.0	0.9202083333333333	1
chr2	C2_04910W_A	1026161	1026466	306	3	13	0.875	0.595	182	3	5	5	8	9	9	6	8	8	11	11	11	2.0	6.557	1.5	0.00980392156862745	0.04248366013071896	0.365	0
chr2	C2_04920W_A	1027101	1027171	71	1	50	1.235	0.8029999999999999	57	2	5	6	6	7	9	6	14	14	14	15	15	0.0	0.0	0.0	0.014084507042253518	0.7042253521126759	0.565	1
chr2	C2_04930C_A	1027317	1029554	2238	7	94	0.248	0.452	1012	13	13	14	16	17	19	2	6	14	14	14	15	11.0	4.917	0.6363636363636364	0.0031277926720285967	0.0420017873100983	0.965	1
chr2	C2_04940C_A	1030003	1031667	1665	7	79	0.327	0.229	382	7	10	10	10	10	11	8	11	12	12	15	15	8.0	4.808	0.875	0.0042042042042042035	0.04744744744744745	0.69	1
chr2	C2_04950C_A	1032788	1033654	867	3	20	0.262	0.6509999999999999	564	2	7	10	11	17	17	0	2	2	2	2	3	1.0	1.155	3.0	0.0034602076124567475	0.02306805074971165	0.38	0
chr2	C2_04960C_A	1034743	1035171	429	3	15	0.496	0.368	158	0	0	1	8	8	8	1	8	8	11	16	17	5.0	11.682	0.6	0.006993006993006993	0.03496503496503497	0.785	1
chr2	C2_04970W_A	1036592	1038424	1833	27	502	1.183	0.207	380	5	10	16	23	23	25	5	11	11	11	12	13	28.0	15.284	0.9642857142857144	0.014729950900163666	0.2738679759956356	0.0	0
chr2	C2_04980C_A	1038614	1039603	990	8	91	0.617	0.309	306	6	11	11	12	13	17	0	0	3	3	3	3	13.0	13.145	0.6153846153846154	0.008080808080808079	0.09191919191919193	0.785	1
chr2	C2_04990W_A	1040068	1040901	834	1	4	0.092	0.8440000000000001	704	1	3	3	3	4	15	3	3	4	4	5	6	8.0	9.604	0.125	0.001199040767386091	0.004796163069544364	0.995	1
chr2	C2_05000C_A	1040957	1041808	852	4	48	0.35200000000000004	0.438	373	2	2	2	2	4	4	0	1	3	4	5	13	8.0	9.401	0.5	0.004694835680751174	0.056338028169014086	0.935	1
chr2	C2_05010W_A	1042388	1042460	73	1	1	1.054	0.616	45	2	2	2	2	2	2	1	4	4	4	5	5	0.0	0.0	0.0	0.0136986301369863	0.0136986301369863	0.5076923076923077	1
chr2	C2_05020W_A	1042890	1043339	450	2	18	0.36	0.949	427	1	1	5	5	5	5	6	7	9	9	18	18	2.0	4.454	1.0	0.004444444444444445	0.04	0.58	1
chr2	C2_05030C_A	1043453	1044176	724	3	70	0.338	0.653	473	4	8	8	8	10	10	4	8	8	9	9	11	3.0	4.149	1.0	0.004143646408839779	0.09668508287292818	0.25	0
chr2	C2_05040C_A	1044709	1045575	867	1	4	0.094	0.923	800	7	10	19	19	21	21	1	3	3	4	6	9	3.0	3.464	0.3333333333333333	0.0011534025374855825	0.00461361014994233	0.855	1
chr2	C2_05050C_A	1045870	1047258	1389	11	473	0.698	0.325	451	5	7	7	7	8	12	0	4	4	4	5	7	11.0	7.925	1.0	0.007919366450683946	0.34053275737940963	0.245	0
chr2	C2_05060C_A	1047799	1048197	399	0	0	0.0	1.0	399	0	0	2	5	5	7	1	2	2	6	9	12	0.0	0.0	0.0	0.0	0.0	0.9359839206304161	1
chr2	C2_05070W_A	1049141	1051390	2250	18	562	0.914	0.188	423	1	9	10	12	12	12	5	7	8	9	10	10	9.0	4.002	2.0	0.008	0.24977777777777774	0.015	0
chr2	C2_05080C_A	1051686	1052672	987	11	1127	1.288	0.239	236	0	2	2	2	2	2	3	4	4	5	5	5	6.0	6.085	1.8333333333333333	0.011144883485309016	1.1418439716312057	0.035	0
chr2	C2_05090W_A	1052876	1055224	2349	10	282	0.458	0.345	811	1	3	3	3	7	7	3	3	3	3	3	6	12.0	5.1110000000000015	0.8333333333333334	0.004257130693912303	0.12005108556832696	0.88	1
chr2	C2_05100C_A	1055350	1056660	1311	1	1	0.09	0.855	1121	0	7	8	9	9	9	1	6	6	6	7	7	9.0	6.87	0.1111111111111111	0.0007627765064836003	0.0007627765064836003	0.995	1
chr2	C2_05110W_A	1056968	1058287	1320	11	118	1.055	0.252	332	2	7	7	7	7	7	2	4	6	6	9	9	6.0	4.549	1.8333333333333333	0.008333333333333333	0.0893939393939394	0.115	0
chr2	C2_05120C_A	1058325	1058669	345	6	783	2.108	0.545	188	0	0	2	3	3	6	0	2	3	6	6	6	3.0	8.721	2.0	0.017391304347826087	2.269565217391305	0.31	0
chr2	C2_05130W_A	1058903	1060021	1119	4	56	0.384	0.5920000000000001	663	2	2	2	2	2	2	6	6	6	6	6	7	5.0	4.472	0.8	0.0035746201966041107	0.05004468275245756	0.595	1
chr2	C2_05140W_A	1060271	1063651	3381	9	116	0.273	0.215	727	0	3	3	3	3	3	4	12	12	12	12	19	22.0	6.509	0.4090909090909091	0.002661934338952973	0.034309375924282765	0.975	1
chr2	C2_05150W_A	1063895	1065157	1263	1	55	0.091	0.5710000000000001	721	8	8	8	8	9	9	7	7	7	7	11	11	6.0	4.754	0.16666666666666666	0.0007917656373713379	0.0435471100554236	0.935	1
chr2	C2_05160C_A	1065176	1067179	2004	15	1103	0.947	0.19	380	3	3	3	3	3	5	4	4	6	6	9	9	11.0	5.492000000000001	1.3636363636363635	0.00748502994011976	0.5503992015968064	0.1	0
chr2	C2_05170W_A	1067412	1068083	672	3	90	0.525	0.603	405	0	3	3	3	3	3	2	5	5	5	5	5	1.0	1.49	3.0	0.004464285714285714	0.13392857142857142	0.355	0
chr2	C2_05180W_A	1068935	1069132	198	2	24	1.239	0.54	107	2	7	7	10	10	10	2	11	11	12	12	12	1.0	5.0760000000000005	2.0	0.010101010101010102	0.12121212121212123	0.435	0
chr2	C2_05190W_A	1069505	1070452	948	2	25	0.21600000000000005	0.54	512	4	6	6	7	9	9	4	4	6	6	9	10	9.0	9.504	0.2222222222222222	0.002109704641350211	0.02637130801687764	0.94	1
chr2	C2_05200C_A	1070553	1071908	1356	13	477	0.9	0.328	445	4	4	4	5	5	6	1	2	3	4	4	4	8.0	5.904	1.625	0.009587020648967551	0.3517699115044248	0.05	0
chr2	C2_05210W_A	1072110	1072487	378	3	15	0.696	0.402	152	1	2	3	9	9	9	1	3	3	5	5	5	3.0	7.957999999999998	1.0	0.007936507936507936	0.03968253968253968	0.565	1
chr2	C2_05220C_A	1072541	1075639	3099	12	525	0.279	0.552	1711	1	2	2	3	7	8	0	0	0	0	0	2	23.0	7.423999999999999	0.5217391304347826	0.0038722168441432717	0.16940948693126814	0.955	1
chr2	C2_05230C_A	1076054	1077037	984	3	46	0.212	0.7090000000000001	698	0	1	1	1	1	1	0	2	3	8	9	10	12.0	12.208	0.25	0.003048780487804878	0.0467479674796748	0.955	1
chr2	C2_05240C_A	1077341	1077426	86	1	1	0.828	0.884	76	2	4	4	4	4	4	2	3	5	6	7	7	0.0	0.0	0.0	0.011627906976744186	0.011627906976744186	0.5026923076923077	0
chr2	C2_05250C_A	1077700	1079013	1314	13	591	0.741	0.177	232	3	4	6	6	6	7	2	8	8	12	14	17	10.0	7.616	1.3	0.00989345509893455	0.4497716894977169	0.045	0
chr2	C2_05260W_A	1083758	1086160	2403	31	2536	1.189	0.136	326	1	3	12	12	16	16	5	15	17	17	18	18	17.0	7.077000000000001	1.8235294117647056	0.012900540990428632	1.0553474823137745	0.0	0
chr2	C2_05270W_A	1086618	1089464	2847	10	193	0.261	0.411	1170	0	2	10	10	10	13	0	2	3	3	3	3	32.0	11.244000000000002	0.3125	0.0035124692658939235	0.06779065683175273	0.985	1
chr2	C2_05280C_A	1089779	1090675	897	1	6	0.092	0.982	881	1	3	3	3	3	3	1	1	1	1	1	2	5.0	5.58	0.2	0.0011148272017837237	0.006688963210702341	0.985	1
chr2	C2_05290C_A	1090726	1091367	642	3	41	0.399	0.34	218	2	2	2	2	2	3	0	2	2	2	2	2	4.0	6.24	0.75	0.004672897196261682	0.06386292834890965	0.83	1
chr2	C2_05300C_A	1091743	1092969	1227	9	2279	0.606	0.338	415	3	4	4	4	6	6	1	2	3	4	7	7	11.0	8.972000000000003	0.8181818181818182	0.007334963325183373	1.8573757131214343	0.64	1
chr2	C2_05310C_A	1092308	1092387	80	0	0	0.0	1.0	80	1	1	2	6	6	6	0	0	0	2	4	5	2.0	25.316	0.0	0.0	0.0	1.0	1
chr2	C2_05320W_A	1093474	1095444	1971	9	154	0.406	0.392	773	2	3	4	4	4	5	0	3	3	3	4	6	20.0	10.152	0.45	0.0045662100456621	0.07813292744799594	0.98	1
chr2	C2_05330C_A	1095605	1097107	1503	14	406	0.789	0.359	539	2	2	2	2	2	5	2	2	2	4	4	4	15.0	9.987	0.9333333333333332	0.009314703925482368	0.2701264138389887	0.145	0
chr2	C2_05340C_A	1097889	1098899	1011	2	16	0.165	0.609	616	4	6	8	8	8	9	0	3	3	4	6	8	8.0	7.921	0.25	0.0019782393669634025	0.01582591493570722	0.995	1
chr2	C2_05350C_A	1099417	1100277	861	7	203	0.672	0.41	353	0	0	3	3	3	7	1	6	10	11	12	12	10.0	11.628	0.7	0.008130081300813009	0.23577235772357724	0.62	1
chr2	C2_05360C_A	1100492	1101952	1461	19	622	1.032	0.243	355	5	6	8	9	9	9	3	6	11	11	12	12	13.0	8.904	1.4615384615384617	0.013004791238877482	0.42573579739904177	0.0	0
chr2	C2_05370C_A	1102511	1104064	1554	20	529	0.982	0.457	710	6	13	15	15	15	16	1	5	5	6	6	13	15.0	9.659	1.3333333333333333	0.012870012870012871	0.3404118404118404	0.17	0
chr2	C2_05380W_A	1106562	1107680	1119	11	640	0.7070000000000001	0.393	440	1	1	3	6	12	13	1	2	6	9	11	14	6.0	5.367000000000001	1.8333333333333333	0.009830205540661306	0.5719392314566577	0.105	0
chr2	C2_05390C_A	1107956	1108372	417	11	853	1.969	0.436	182	0	2	3	3	6	6	0	1	3	3	4	7	14.0	33.654	0.7857142857142857	0.026378896882494004	2.045563549160672	0.68	1
chr2	C2_05400W_A	1108620	1109912	1293	14	535	0.785	0.392	507	2	2	7	10	11	11	3	3	3	3	3	8	24.0	18.576	0.5833333333333334	0.010827532869296209	0.4137664346481052	0.63	1
chr2	C2_05410W_A	1110394	1111214	821	1	11	0.086	0.6409999999999999	526	0	0	0	0	1	2	2	8	15	17	19	19	2.0	2.439	0.5	0.001218026796589525	0.013398294762484777	0.955	1
chr2	C2_05420C_A	1111557	1111675	119	0	0	0.0	1.0	119	12	15	15	15	15	16	1	2	5	7	7	7	2.0	16.949	0.0	0.0	0.0	0.783125	1
chr2	C2_05430C_A	1112160	1112246	87	2	36	1.709	0.747	65	1	5	6	18	18	18	0	2	7	8	8	8	1.0	11.628	2.0	0.02298850574712644	0.4137931034482759	0.585	1
chr2	C2_05440W_A	1112792	1116265	3474	34	768	0.774	0.161	558	0	1	1	1	2	4	2	3	5	5	7	9	39.0	11.229	0.8717948717948718	0.009786989061600459	0.22107081174438686	0.01	0
chr2	C2_05450C_A	1116605	1117036	432	1	6	0.215	0.669	289	3	4	4	4	4	8	2	5	5	5	5	8	4.0	9.281	0.25	0.0023148148148148147	0.013888888888888888	0.265	0
chr2	C2_05460W_A	1118612	1120126	1515	3	45	0.185	0.8420000000000001	1276	3	12	17	17	17	19	1	1	6	7	7	8	3.0	1.982	1.0	0.0019801980198019802	0.0297029702970297	0.785	1
chr2	C2_05470W_A	1120484	1121404	921	1	1	0.101	0.645	594	7	7	9	9	9	9	2	2	2	2	2	2	7.0	7.609	0.14285714285714285	0.0010857763300760044	0.0010857763300760044	0.81	1
chr2	C2_05480C_A	1121552	1121806	255	2	3	0.7879999999999999	0.7020000000000001	179	1	2	2	2	4	4	4	9	9	9	9	10	2.0	7.874	1.0	0.007843137254901959	0.011764705882352941	0.64	1
chr2	C2_05490W_A	1121980	1122426	447	3	89	0.648	0.584	261	5	9	11	11	11	18	0	0	0	0	2	2	0.0	0.0	0.0	0.006711409395973154	0.19910514541387025	0.755	1
chr2	C2_05500W_A	1122648	1123349	702	0	0	0.0	1.0	702	0	0	0	3	5	5	1	3	4	4	6	10	4.0	5.706	0.0	0.0	0.0	0.9359839206304161	1
chr2	C2_05510C_A	1123477	1124784	1308	9	93	0.631	0.278	364	1	1	1	1	1	7	6	10	13	13	13	13	12.0	9.181	0.75	0.006880733944954129	0.07110091743119266	0.605	1
chr2	C2_05520W_A	1125205	1126004	800	8	1346	0.948	0.34700000000000003	278	3	3	9	9	12	12	6	6	6	6	6	7	5.0	6.257999999999999	1.6	0.01	1.6825	0.175	0
chr2	C2_05530C_A	1126080	1127237	1158	5	263	0.404	0.45	521	3	6	8	8	8	8	2	3	3	4	4	6	7.0	6.05	0.7142857142857143	0.004317789291882556	0.22711571675302245	0.53	1
chr2	C2_05540C_A	1127540	1128659	1120	5	1538	0.4270000000000001	0.5920000000000001	663	5	6	6	6	6	8	1	3	3	3	3	3	7.0	6.256	0.7142857142857143	0.004464285714285714	1.3732142857142855	0.9	1
chr2	C2_05550W_A	1128947	1129336	390	2	117	0.458	0.618	241	1	3	3	3	4	4	1	1	1	1	1	3	2.0	5.141	1.0	0.005128205128205128	0.3	0.6	1
chr2	C2_05560W_A	1129692	1130708	1017	5	348	0.424	0.5589999999999999	569	4	5	6	6	6	6	6	9	10	10	11	12	4.0	3.937	1.25	0.004916420845624385	0.3421828908554572	0.17	0
chr2	C2_05570C_A	1130820	1131869	1050	12	224	0.998	0.36	378	6	6	7	7	7	7	6	10	10	10	10	11	11.0	10.486	1.0909090909090908	0.011428571428571429	0.21333333333333332	0.345	0
chr2	C2_05580W_A	1134957	1139015	4059	32	724	0.5329999999999999	0.172	700	2	2	2	3	7	8	8	23	23	23	23	26	29.0	7.146	1.1034482758620692	0.007883715200788372	0.1783690564178369	0.03	0
chr2	C2_05590C_A	1139195	1140115	921	9	360	0.645	0.585	539	13	19	23	27	28	28	1	2	7	9	12	12	5.0	5.435	1.8	0.009771986970684038	0.3908794788273616	0.18	0
chr2	C2_05600W_A	1141059	1141154	96	0	0	0.0	1.0	96	1	1	2	5	5	5	3	9	9	9	11	12	1.0	10.526	0.0	0.0	0.0	1.0	1
chr2	C2_05610C_A	1141641	1142261	621	2	2	0.214	0.908	564	0	2	8	9	10	10	0	1	1	1	1	8	1.0	1.6130000000000002	2.0	0.0032206119162640897	0.0032206119162640897	0.45	0
chr2	C2_05620W_A	1143167	1143379	213	0	0	0.0	1.0	213	0	5	5	6	6	6	2	2	8	8	10	16	1.0	4.717	0.0	0.0	0.0	0.9359839206304161	1
chr2	C2_05630C_A	1143807	1143888	82	1	29	0.8740000000000001	0.7440000000000001	61	9	10	10	10	11	12	1	1	3	5	13	16	1.0	12.345999999999998	1.0	0.012195121951219513	0.35365853658536583	0.575	1
chr2	C2_05640W_A	1149967	1151790	1824	16	945	0.66	0.459	837	2	7	8	9	12	12	2	5	8	12	12	12	8.0	4.388	2.0	0.008771929824561403	0.5180921052631579	0.045	0
chr2	C2_05650W_A	1152540	1155374	2835	16	593	0.412	0.21	596	0	4	4	6	6	6	2	8	12	12	14	14	21.0	7.41	0.7619047619047619	0.005643738977072311	0.2091710758377425	0.2	0
chr2	C2_05660W_A	1156982	1159933	2952	16	356	0.45	0.28800000000000003	851	0	2	6	8	11	12	1	3	4	6	8	9	11.0	3.728	1.4545454545454546	0.0054200542005420045	0.12059620596205962	0.205	0
chr2	C2_05670C_A	1160140	1160940	801	3	69	0.375	0.458	367	2	3	3	3	3	3	2	3	3	3	3	3	8.0	10.0	0.375	0.003745318352059925	0.08614232209737828	0.985	1
chr2	C2_05680W_A	1161273	1163942	2670	7	161	0.242	0.527	1408	1	7	7	9	10	10	7	10	10	10	10	12	34.0	12.739	0.2058823529411765	0.002621722846441948	0.0602996254681648	0.99	1
chr2	C2_05690C_A	1164030	1164677	648	5	153	0.7559999999999999	0.569	369	6	6	10	10	10	10	3	9	9	11	11	11	6.0	9.274	0.8333333333333334	0.007716049382716048	0.2361111111111111	0.815	1
chr2	C2_05700W_A	1165370	1166881	1512	15	292	0.992	0.413	625	2	6	6	9	9	9	1	2	2	2	3	4	10.0	6.6179999999999986	1.5	0.00992063492063492	0.1931216931216931	0.095	0
chr2	C2_05710C_A	1167165	1167944	780	1	1	0.131	0.932	727	4	5	5	8	8	10	0	0	0	2	3	3	3.0	3.851	0.3333333333333333	0.001282051282051282	0.001282051282051282	0.885	1
chr2	C2_05720C_A	1168416	1169708	1293	12	357	0.884	0.221	286	4	4	4	4	4	5	2	8	9	9	9	9	13.0	10.062	0.9230769230769232	0.009280742459396751	0.2761020881670533	0.02	0
chr2	C2_05730C_A	1170270	1171727	1458	11	9997	0.695	0.348	508	2	2	9	9	11	14	3	8	11	11	11	12	9.0	6.1770000000000005	1.2222222222222223	0.007544581618655693	6.856652949245544	0.89	1
chr2	C2_05740W_A	1172463	1174007	1545	10	511	0.556	0.221	342	0	1	4	7	8	8	3	3	4	4	4	4	11.0	7.124	0.9090909090909092	0.0064724919093851144	0.3307443365695793	0.17	0
chr2	C2_05750W_A	1174515	1175765	1251	3	26	0.196	0.949	1187	0	1	1	3	3	3	0	2	2	5	7	8	12.0	9.6	0.25	0.002398081534772182	0.020783373301358914	0.915	1
chr2	C2_05760C_A	1175951	1176283	333	2	65	0.539	0.841	280	2	2	2	2	2	3	1	3	6	7	11	17	2.0	6.024	1.0	0.006006006006006006	0.1951951951951952	0.7	1
chr2	C2_05770W_A	1178196	1179634	1439	17	538	0.912	0.261	376	5	10	16	16	19	22	0	0	3	5	5	5	8.0	5.563	2.125	0.0118137595552467	0.37387074357192496	0.005	0
chr2	C2_05780C_A	1180382	1181722	1341	8	901	0.452	0.38	509	2	3	6	6	8	9	4	9	10	14	14	14	7.0	5.224	1.1428571428571428	0.005965697240865026	0.6718866517524236	0.27	0
chr2	C2_05790C_A	1182436	1185167	2732	16	4907	0.444	0.293	800	4	5	5	9	10	10	1	5	6	8	10	11	16.0	5.859	1.0	0.005856515373352854	1.7961200585651538	0.79	1
chr2	C2_05800C_A	1185717	1187078	1362	12	237	0.645	0.28	382	4	4	7	7	7	14	1	4	7	7	10	11	7.0	5.143	1.7142857142857142	0.00881057268722467	0.17400881057268722	0.01	0
chr2	C2_05810W_A	1189182	1190819	1638	8	124	0.371	0.407	667	0	3	9	9	12	18	0	3	7	8	8	8	4.0	2.443	2.0	0.004884004884004884	0.0757020757020757	0.275	0
chr2	C2_05820W_A	1191654	1193099	1446	19	1884	0.916	0.337	488	6	9	13	15	15	15	1	2	2	3	3	3	11.0	7.612	1.7272727272727273	0.01313969571230982	1.3029045643153527	0.145	0
[truncated: 4,409 more rows]
