# Supplementary material for: Comparing the utility of in vivo transposon mutagenesis approaches in yeast species to infer gene essentiality
Source: Curr Genet. 2020 Jul 17;66(6):1117–34. doi: 10.1007/s00294-020-01096-6 (PMC7599172; doi:10.1007/s00294-020-01096-6)
Supplement: Supplementary file 9 — Supplementary file9 (CSV 695 kb) [file 294_2020_1096_MOESM9_ESM.csv]

Chromosome	Standard Name	Start	End	Length	Hits	Reads	Neighborhood Index	Freedom Index	Max Free Interval	Hits_100_upstream	Hits_200_upstream	Hits_300_upstream	Hits_400_upstream	Hits_500_upstream	Hits_600_upstream	Hits_100_downstream	Hits_200_downstream	Hits_300_downstream	Hits_400_downstream	Hits_500_downstream	Hits_600_downstream	Target Seqs	Target Seqs per kbp	Hits per Target Sequence	Hits per Length	Reads per Length	Probability	Verdict
I	SPAC212.11	1	5662	5662	0	0	0.0	1.0	5662	0	0	0	0	0	0	0	0	0	0	0	0	16.0	2.826	0.0	0.0	0.0	0.5178670707814822	1
I	SPAC212.08c	12158	12994	837	1	24	3.982	0.675	565	0	0	0	0	0	0	0	1	1	1	1	1	10.0	11.947	0.1	0.0011947431302270011	0.028673835125448032	0.12	0
I	SPAC212.12	15855	16226	372	0	0	0.0	1.0	372	0	1	3	3	3	3	0	0	0	0	0	0	6.0	16.129	0.0	0.0	0.0	0.5178670707814822	1
I	SPAC212.06c	18072	18557	444	0	0	0.0	1.0	444	0	0	0	0	0	0	0	0	0	0	0	0	2.0	4.505	0.0	0.0	0.0	0.5178670707814822	1
I	SPAC212.04c	21587	22508	867	0	0	0.0	1.0	867	0	0	0	0	0	0	0	0	0	0	0	0	9.0	10.380999999999998	0.0	0.0	0.0	0.5178670707814822	1
I	SPAC212.03	23589	23978	390	1	52	7.326	0.564	220	0	0	0	0	0	0	0	0	0	0	0	0	4.0	10.255999999999998	0.25	0.002564102564102564	0.13333333333333333	0.035	0
I	SPAC212.02	27353	27763	411	0	0	0.0	1.0	411	0	0	0	0	0	0	0	0	0	0	0	0	2.0	4.8660000000000005	0.0	0.0	0.0	0.5178670707814822	1
I	SPAC212.01c	28738	29638	843	0	0	0.0	1.0	843	0	0	0	0	0	0	0	0	0	0	0	0	6.0	7.117000000000001	0.0	0.0	0.0	0.5178670707814822	1
I	SPAC977.01	29766	30716	951	0	0	0.0	1.0	951	0	0	0	0	0	0	0	0	0	0	0	0	4.0	4.206	0.0	0.0	0.0	0.5178670707814822	1
I	SPAC977.18	31327	32187	402	0	0	0.0	1.0	402	0	0	0	0	0	0	0	0	0	1	1	1	2.0	4.975	0.0	0.0	0.0	0.5178670707814822	1
I	SPAC977.02	32230	32670	441	0	0	0.0	1.0	441	0	0	0	0	0	0	0	1	1	1	1	1	2.0	4.535	0.0	0.0	0.0	0.5178670707814822	1
I	SPAC977.03	33835	34272	438	1	34	6.523	0.6779999999999999	297	0	0	0	0	0	0	0	0	0	0	0	0	4.0	9.132	0.25	0.00228310502283105	0.0776255707762557	0.03	0
I	SPAC977.04	34349	34816	468	0	0	0.0	1.0	468	0	0	0	0	0	1	0	0	0	2	2	2	1.0	2.137	0.0	0.0	0.0	0.5178670707814822	1
I	SPAC977.05c	35768	36382	615	0	0	0.0	1.0	615	2	2	4	4	4	4	0	0	0	0	0	0	2.0	3.252	0.0	0.0	0.0	0.5040307898898648	1
I	SPAC977.06	39431	40050	570	0	0	0.0	1.0	570	0	0	0	0	0	0	0	0	0	0	0	0	6.0	10.526	0.0	0.0	0.0	0.5178670707814822	1
I	SPAC977.07c	42057	43307	1251	0	0	0.0	1.0	1251	0	0	0	0	0	0	0	0	0	0	0	0	3.0	2.398	0.0	0.0	0.0	0.5178670707814822	1
I	SPAC977.08	44704	45414	711	0	0	0.0	1.0	711	0	0	0	0	0	0	0	0	0	0	0	0	2.0	2.813	0.0	0.0	0.0	0.5178670707814822	1
I	SPAC977.09c	46075	48160	2022	0	0	0.0	1.0	2022	0	0	0	0	0	0	0	0	0	0	0	0	7.0	3.462	0.0	0.0	0.0	0.5178670707814822	1
I	SPAC977.10	52117	53600	1407	0	0	0.0	1.0	1407	0	0	0	0	2	2	0	0	0	0	0	2	13.0	9.24	0.0	0.0	0.0	0.5178670707814822	1
I	SPAC977.11	55274	56209	936	0	0	0.0	1.0	936	0	2	2	2	2	2	0	0	0	0	0	1	5.0	5.3420000000000005	0.0	0.0	0.0	0.5178670707814822	1
I	SPAC977.12	56492	57562	1071	0	0	0.0	1.0	1071	0	0	0	0	0	0	1	1	1	2	2	2	9.0	8.402999999999999	0.0	0.0	0.0	0.5178670707814822	1
I	SPAC977.14c	59715	60770	1056	0	0	0.0	1.0	1056	0	0	0	0	0	0	0	2	2	2	4	4	1.0	0.947	0.0	0.0	0.0	0.5178670707814822	1
I	SPAC977.15	62989	63732	744	3	182	1.075	0.995	740	0	0	0	0	1	1	2	2	2	2	2	2	6.0	8.065	0.5	0.004032258064516129	0.2446236559139785	0.22	0
I	SPAC977.16c	64904	66679	1776	0	0	0.0	1.0	1776	0	0	0	3	4	4	1	1	1	1	1	1	4.0	2.252	0.0	0.0	0.0	0.5178670707814822	1
I	SPAC977.17	67143	68939	1797	0	0	0.0	1.0	1797	0	1	1	1	1	1	1	2	2	6	7	7	2.0	1.113	0.0	0.0	0.0	0.5178670707814822	1
I	SPAPJ695.02	75698	75910	213	0	0	0.0	1.0	213	1	1	1	1	1	1	0	0	0	1	1	2	1.0	4.695	0.0	0.0	0.0	0.5136671599207695	1
I	SPAPJ695.01c	77578	77931	354	1	107	0.589	0.932	330	0	1	1	1	3	3	0	0	0	0	1	1	2.0	5.65	0.5	0.002824858757062147	0.3022598870056497	0.15	0
I	SPAC1F8.01	82936	84603	1668	1	30	0.108	0.6559999999999999	1094	0	0	5	6	7	8	0	0	0	0	0	0	7.0	4.197	0.14285714285714285	0.0005995203836930455	0.017985611510791366	0.02	0
I	SPAC1F8.02c	85598	86278	681	2	295	0.515	0.932	635	1	6	6	6	6	6	1	2	3	3	5	9	9.0	13.216	0.2222222222222222	0.002936857562408223	0.4331864904552129	0.245	0
I	SPAC1F8.03c	88367	90259	1893	1	33	0.085	0.815	1543	0	2	2	2	4	6	1	2	2	3	5	6	7.0	3.698	0.14285714285714285	0.0005282620179609086	0.017432646592709985	0.065	0
I	SPAC1F8.04c	92480	93871	1392	0	0	0.0	1.0	1392	1	2	2	3	3	4	3	3	3	6	6	6	4.0	2.874	0.0	0.0	0.0	0.5136671599207695	1
I	SPAC1F8.05	96000	96548	549	1	86	0.325	0.8490000000000001	466	1	2	3	5	5	9	0	0	0	0	0	0	2.0	3.643	0.5	0.0018214936247723133	0.15664845173041894	0.005	0
I	SPAC1F8.06	100011	101168	1158	4	955	0.512	0.501	580	0	1	3	6	7	11	0	2	2	2	2	2	6.0	5.181	0.6666666666666666	0.0034542314335060447	0.8246977547495682	0.0	0
I	SPAC1F8.07c	101836	103544	1707	0	0	0.0	1.0	1707	0	3	3	3	3	3	0	0	0	0	0	0	3.0	1.757	0.0	0.0	0.0	0.5178670707814822	1
I	SPAC1F8.08	103941	104303	363	0	0	0.0	1.0	363	0	0	0	0	0	0	1	1	3	3	4	4	3.0	8.264	0.0	0.0	0.0	0.5178670707814822	1
I	SPAC11D3.19	106965	107198	234	3	701	2.003	0.6709999999999999	157	5	9	11	11	14	14	0	0	2	5	5	9	3.0	12.821	1.0	0.01282051282051282	2.995726495726496	0.035	0
I	SPAC11D3.01c	108908	109147	240	0	0	0.0	1.0	240	0	4	4	4	7	7	1	1	1	1	2	2	0.0	0.0	0.0	0.0	0.0	0.5178670707814822	1
I	SPAC11D3.02c	109829	110281	453	3	416	1.035	0.5579999999999999	253	0	0	0	0	4	5	0	2	5	5	6	6	5.0	11.038	0.6	0.006622516556291391	0.9183222958057397	0.0	0
I	SPAC11D3.03c	111005	111913	909	3	226	0.504	0.38	345	0	1	4	5	5	5	1	1	2	9	9	11	5.0	5.501	0.6	0.0033003300330033004	0.24862486248624865	0.005	0
I	SPAC11D3.04c	112917	113309	393	1	164	0.388	0.8959999999999999	352	0	0	7	8	8	8	2	4	4	5	5	5	3.0	7.633999999999999	0.3333333333333333	0.002544529262086514	0.4173027989821883	0.11	0
I	SPAC11D3.05	114080	115720	1641	3	1039	0.256	0.826	1356	0	1	2	4	4	10	1	2	2	3	3	3	10.0	6.0939999999999985	0.3	0.0018281535648994515	0.6331505179768434	0.005	0
I	SPAC11D3.07c	118195	120108	1914	11	1320	0.942	0.32299999999999995	618	0	0	0	0	0	2	2	5	8	8	8	8	23.0	12.017	0.4782608695652174	0.005747126436781609	0.6896551724137931	0.0	0
I	SPAC11D3.06	116693	118060	1368	1	359	0.106	0.626	856	2	4	6	6	6	6	0	1	2	4	4	5	7.0	5.117	0.14285714285714285	0.0007309941520467836	0.2624269005847953	0.1	0
I	SPAC11D3.08c	120556	122208	1653	3	322	0.298	0.701	1158	1	5	6	6	6	7	0	0	1	1	1	1	8.0	4.84	0.375	0.0018148820326678765	0.19479733817301875	0.015	0
I	SPAC11D3.09	122845	124029	1185	0	0	0.0	1.0	1185	0	2	3	3	3	3	0	0	1	3	3	3	3.0	2.532	0.0	0.0	0.0	0.5178670707814822	1
I	SPAC11D3.10	125582	126886	1305	4	1342	0.6970000000000001	0.471	615	0	1	3	3	4	4	0	2	2	2	2	2	10.0	7.6629999999999985	0.4	0.0030651340996168588	1.028352490421456	0.0	0
I	SPAC11D3.11c	128025	129185	1074	3	725	0.654	0.7659999999999999	823	0	0	1	1	1	1	0	3	4	5	5	5	5.0	4.655	0.6	0.002793296089385475	0.6750465549348231	0.015	0
I	SPAC11D3.20	127230	127316	87	0	0	0.0	1.0	87	1	3	3	3	3	4	0	0	1	1	1	2	1.0	11.494000000000002	0.0	0.0	0.0	0.5136671599207695	1
I	SPAC11D3.13	130329	130997	669	0	0	0.0	1.0	669	0	2	3	6	6	6	0	0	1	3	3	3	9.0	13.453	0.0	0.0	0.0	0.5178670707814822	1
I	SPAC11D3.14c	131319	135101	3783	7	875	0.552	0.284	1076	2	2	2	2	2	2	1	1	1	3	4	4	16.0	4.229	0.4375	0.001850383293682263	0.2312979117102829	0.0	0
I	SPAC11D3.15	136331	140284	3954	1	218	0.06	0.591	2338	1	2	2	2	2	2	1	1	1	1	2	3	19.0	4.805	0.05263157894736842	0.00025290844714213456	0.05513404147698533	0.19	0
I	SPAC11D3.16c	140805	141200	396	0	0	0.0	1.0	396	0	0	0	0	0	0	0	1	1	2	2	2	3.0	7.576	0.0	0.0	0.0	0.5178670707814822	1
I	SPAC11D3.17	142675	144432	1758	5	323	0.79	0.516	907	0	0	1	1	1	1	2	4	4	4	5	5	11.0	6.2570000000000014	0.4545454545454545	0.002844141069397042	0.1837315130830489	0.04	0
I	SPAC11D3.18c	144862	146358	1497	3	299	0.472	0.4320000000000001	646	0	2	5	5	5	5	0	0	4	4	4	5	12.0	8.016	0.25	0.002004008016032064	0.19973279893119567	0.0	0
I	SPAC5H10.01	146974	147879	906	3	414	0.7440000000000001	0.813	737	0	2	4	4	4	4	1	1	1	1	1	2	4.0	4.415	0.75	0.0033112582781456954	0.456953642384106	0.0	0
I	SPAC5H10.02c	148213	148935	723	1	30	0.294	0.7929999999999999	573	0	0	0	0	3	5	0	3	6	9	10	10	6.0	8.299	0.16666666666666666	0.0013831258644536654	0.041493775933609964	0.01	0
I	SPAC5H10.03	151913	152572	660	4	915	1.01	0.511	337	2	2	2	5	8	8	2	2	2	2	2	2	5.0	7.576	0.8	0.006060606060606061	1.3863636363636365	0.0	0
I	SPAC5H10.04	153387	154535	1149	3	192	0.425	0.552	634	0	0	1	1	1	3	0	0	2	2	2	2	6.0	5.222	0.5	0.0026109660574412533	0.1671018276762402	0.02	0
I	SPAC5H10.05c	154807	155397	591	6	838	1.813	0.7659999999999999	453	0	0	0	0	2	2	0	0	2	2	3	4	6.0	10.152	1.0	0.01015228426395939	1.4179357021996617	0.0	0
I	SPAC5H10.06c	156548	157687	1140	3	280	0.421	0.332	379	0	4	7	7	7	7	1	2	2	2	2	4	11.0	9.649	0.2727272727272727	0.002631578947368421	0.2456140350877193	0.025	0
I	SPAC5H10.07	159203	159472	270	5	592	3.139	0.585	158	1	5	5	5	5	5	0	0	0	0	0	0	3.0	11.111	1.6666666666666667	0.018518518518518517	2.1925925925925926	0.015	0
I	SPAC5H10.08c	160094	160945	852	1	221	0.181	0.68	579	0	0	8	10	14	14	0	0	0	0	3	3	3.0	3.5210000000000004	0.3333333333333333	0.0011737089201877935	0.2593896713615024	0.015	0
I	SPAC5H10.09c	160977	161780	804	1	42	0.202	0.988	794	0	0	0	1	1	3	1	1	4	4	4	4	3.0	3.731	0.3333333333333333	0.0012437810945273634	0.05223880597014925	0.005	0
I	SPAC5H10.10	162960	164138	1179	1	167	0.151	0.911	1074	0	0	1	5	6	6	0	0	1	1	1	1	2.0	1.696	0.5	0.0008481764206955048	0.14164546225614927	0.09	0
I	SPAC5H10.11	164728	165717	990	2	43	0.334	0.865	856	1	1	2	3	3	3	0	4	5	5	5	5	5.0	5.051	0.4	0.0020202020202020198	0.043434343434343436	0.095	0
I	SPAC5H10.12c	166420	167535	1116	7	1557	1.11	0.479	535	1	1	2	2	2	4	0	3	3	3	3	3	11.0	9.857	0.6363636363636364	0.006272401433691757	1.3951612903225807	0.0	0
I	SPAC5H10.13c	168810	169850	1041	2	117	0.349	0.42	437	0	3	3	3	5	5	1	3	5	7	7	7	6.0	5.7639999999999985	0.3333333333333333	0.0019212295869356388	0.11239193083573487	0.01	0
I	SPAC13G6.01c	170972	174373	3402	4	306	0.226	0.695	2363	0	0	0	2	5	5	0	3	5	7	8	10	26.0	7.643	0.15384615384615385	0.0011757789535567313	0.08994708994708994	0.0	0
I	SPAC13G6.02c	175013	175771	759	3	323	0.919	0.602	457	3	6	6	6	7	7	2	4	4	4	5	5	3.0	3.953	1.0	0.003952569169960474	0.42555994729907776	0.02	0
I	SPAC13G6.03	177292	179568	2277	0	0	0.0	1.0	2277	0	2	3	4	4	5	0	0	2	2	2	2	10.0	4.392	0.0	0.0	0.0	0.5178670707814822	1
I	SPAC13G6.04	180423	180911	264	0	0	0.0	1.0	264	1	2	3	4	4	4	2	2	2	2	2	7	1.0	3.788	0.0	0.0	0.0	0.5136671599207695	1
I	SPAC13G6.05c	181077	182194	762	0	0	0.0	1.0	762	2	2	2	3	4	4	0	0	2	2	2	2	0.0	0.0	0.0	0.0	0.0	0.5040307898898648	1
I	SPAC13G6.06c	182976	186071	3096	1	289	0.096	0.653	2022	0	0	0	0	0	0	0	0	1	1	1	1	24.0	7.752000000000002	0.04166666666666666	0.00032299741602067185	0.09334625322997417	0.08	0
I	SPAC13G6.07c	186844	187563	720	1	34	0.6779999999999999	0.986	710	0	1	1	1	1	1	0	0	0	1	1	1	4.0	5.556	0.25	0.0013888888888888892	0.04722222222222222	0.02	0
I	SPAC13G6.08	188377	189984	1608	1	16	0.235	0.875	1407	1	2	2	2	2	2	0	0	0	0	0	1	6.0	3.731	0.16666666666666666	0.0006218905472636817	0.009950248756218905	0.045	0
I	SPAC13G6.09	190322	191291	825	0	0	0.0	1.0	825	0	0	0	0	0	0	0	1	1	1	1	1	4.0	4.848	0.0	0.0	0.0	0.5178670707814822	1
I	SPAC13G6.10c	192296	193888	1593	1	160	0.21600000000000005	0.893	1423	0	1	1	1	1	1	0	0	0	0	0	0	6.0	3.766	0.16666666666666666	0.0006277463904582549	0.10043942247332076	0.02	0
I	SPAC13G6.11c	194119	195582	1215	0	0	0.0	1.0	1215	0	0	0	0	0	0	1	2	2	2	2	2	8.0	6.584	0.0	0.0	0.0	0.5178670707814822	1
I	SPAC13G6.12c	196090	198715	2580	2	74	0.203	0.541	1396	1	1	2	2	2	2	0	0	0	1	4	4	17.0	6.589	0.1176470588235294	0.0007751937984496124	0.028682170542635662	0.035	0
I	SPAC13G6.13	198884	199231	348	4	337	3.149	0.75	261	0	0	0	0	0	0	0	1	3	3	3	3	5.0	14.368	0.8	0.011494252873563218	0.9683908045977012	0.09	0
I	SPAC13G6.14	200235	200867	633	0	0	0.0	1.0	633	0	0	1	3	7	7	0	0	2	2	2	2	3.0	4.739	0.0	0.0	0.0	0.5178670707814822	1
I	SPAC13G6.15c	202487	202978	492	0	0	0.0	1.0	492	0	1	2	2	2	2	0	0	4	4	4	6	1.0	2.033	0.0	0.0	0.0	0.5178670707814822	1
I	SPAC24B11.05	205213	205893	681	2	437	0.66	0.539	367	0	0	0	2	2	2	0	1	3	3	3	3	1.0	1.4680000000000002	2.0	0.002936857562408223	0.6417033773861968	0.005	0
I	SPAC24B11.06c	206864	207913	1050	0	0	0.0	1.0	1050	1	1	1	1	1	1	0	0	6	6	6	6	9.0	8.571	0.0	0.0	0.0	0.5136671599207695	1
I	SPAC24B11.07c	209346	211031	1686	3	696	0.439	0.379	639	0	1	2	2	7	7	2	5	5	5	6	6	5.0	2.966	0.6	0.0017793594306049821	0.4128113879003559	0.0	0
I	SPAC24B11.08c	212034	213206	1173	1	243	0.247	0.987	1158	0	0	0	0	0	0	0	1	1	3	3	3	7.0	5.968	0.14285714285714285	0.0008525149190110827	0.2071611253196931	0.14	0
I	SPAC24B11.09	216483	216839	357	0	0	0.0	1.0	357	0	0	0	0	0	0	0	0	0	0	0	0	2.0	5.602	0.0	0.0	0.0	0.5178670707814822	1
I	SPAC24B11.10c	218657	221455	2799	3	440	0.476	0.669	1872	0	0	0	0	0	0	0	0	0	0	0	0	15.0	5.359	0.2	0.0010718113612004287	0.15719899964272954	0.0	0
I	SPAC24B11.11c	222029	223852	1824	0	0	0.0	1.0	1824	0	0	0	0	0	0	1	1	1	1	1	1	12.0	6.579	0.0	0.0	0.0	0.5178670707814822	1
I	SPAC24B11.12c	224396	228683	4209	2	564	0.173	0.5	2104	1	1	2	2	2	2	1	1	1	1	3	3	23.0	5.464	0.08695652173913042	0.00047517224994060353	0.13399857448325014	0.07	0
I	SPAC24B11.14	230545	231136	501	1	242	0.512	0.601	301	0	0	0	0	0	0	2	2	2	2	2	6	5.0	9.98	0.2	0.001996007984031936	0.4830339321357285	0.105	0
I	SPAC24B11.13	231655	232665	1011	1	48	0.279	0.988	999	0	0	0	0	0	0	4	4	4	4	4	4	3.0	2.967	0.3333333333333333	0.0009891196834817012	0.04747774480712166	0.025	0
I	SPAC806.02c	233231	235106	1827	0	0	0.0	1.0	1827	0	0	0	0	0	0	0	0	0	0	1	5	9.0	4.926	0.0	0.0	0.0	0.5178670707814822	1
I	SPAC806.03c	235653	236015	363	0	0	0.0	1.0	363	1	1	2	2	2	2	0	2	2	4	7	7	2.0	5.51	0.0	0.0	0.0	0.5136671599207695	1
I	SPAC806.11	237212	237430	219	0	0	0.0	1.0	219	1	4	4	6	8	8	0	0	0	5	7	8	1.0	4.566	0.0	0.0	0.0	0.5136671599207695	1
I	SPAC806.04c	241426	242941	1317	2	269	0.326	0.484	638	1	1	1	1	6	8	5	5	5	5	5	5	6.0	4.556	0.3333333333333333	0.0015186028853454822	0.20425208807896736	0.03	0
I	SPAC806.06c	245304	246410	1107	0	0	0.0	1.0	1107	0	0	0	0	2	2	0	0	0	1	1	1	1.0	0.903	0.0	0.0	0.0	0.5178670707814822	1
I	SPAC806.05	244731	245108	378	0	0	0.0	1.0	378	0	0	2	2	2	2	0	0	0	0	0	0	1.0	2.6460000000000004	0.0	0.0	0.0	0.5178670707814822	1
I	SPAC806.07	247928	248383	456	0	0	0.0	1.0	456	0	0	0	0	0	0	0	0	0	0	0	0	2.0	4.386	0.0	0.0	0.0	0.5178670707814822	1
I	SPAC806.08c	248680	250770	2034	3	290	0.422	0.6890000000000001	1401	0	0	0	0	0	0	0	1	1	2	2	2	21.0	10.324000000000002	0.14285714285714285	0.0014749262536873154	0.14257620452310718	0.015	0
I	SPAC1639.01c	251726	253714	1098	0	0	0.0	1.0	1098	2	3	4	4	4	4	0	0	0	0	4	4	5.0	4.5539999999999985	0.0	0.0	0.0	0.5040307898898648	1
I	SPAC1639.02c	256030	259461	2658	3	537	0.648	0.65	1729	0	1	1	1	3	3	0	0	0	0	0	0	10.0	3.762	0.3	0.001128668171557562	0.2020316027088036	0.01	0
I	SPAC1F5.11c	259719	270747	10968	0	0	0.0	1.0	10968	0	0	0	1	1	1	0	0	0	0	0	0	74.0	6.747000000000001	0.0	0.0	0.0	0.5178670707814822	1
I	SPAC1F5.10	271020	272323	1185	0	0	0.0	1.0	1185	0	0	0	0	0	0	0	0	0	0	0	0	8.0	6.751	0.0	0.0	0.0	0.5178670707814822	1
I	SPAC1F5.09c	273152	274921	1770	4	703	2.511	0.758	1342	0	0	0	0	0	0	0	0	0	0	0	2	14.0	7.91	0.2857142857142857	0.0022598870056497176	0.39717514124293785	0.025	0
I	SPAC1F5.08c	275089	276549	1461	2	221	1.304	0.922	1347	0	0	0	0	0	1	0	1	1	1	1	1	10.0	6.845	0.2	0.0013689253935660506	0.1512662559890486	0.045	0
I	SPAC1F5.06	278599	281145	2547	1	160	0.231	1.0	2546	3	3	3	3	3	3	1	1	2	4	4	5	18.0	7.067	0.05555555555555555	0.0003926187671770711	0.06281900274833138	0.6018686868686869	1
I	SPAC1F5.07c	276893	278365	1473	0	0	0.0	1.0	1473	0	1	1	1	1	1	0	2	2	2	2	2	8.0	5.431	0.0	0.0	0.0	0.5178670707814822	1
I	SPAC1F5.05c	281949	282404	456	0	0	0.0	1.0	456	0	2	2	2	2	2	0	1	2	2	2	2	3.0	6.579	0.0	0.0	0.0	0.5178670707814822	1
I	SPAC1F5.04c	283476	289001	5526	2	584	0.142	0.539	2977	0	0	0	1	1	1	0	3	4	6	6	6	31.0	5.61	0.06451612903225806	0.0003619254433586681	0.1056822294607311	0.185	0
I	SPAC1F5.03c	289952	291301	1149	0	0	0.0	1.0	1149	0	1	1	1	1	1	0	0	0	0	0	0	6.0	5.222	0.0	0.0	0.0	0.5178670707814822	1
I	SPAC1F5.02	292260	293738	1479	0	0	0.0	1.0	1479	0	0	0	0	0	0	2	3	3	4	4	4	7.0	4.7330000000000005	0.0	0.0	0.0	0.5178670707814822	1
I	SPAC18B11.11	294902	298786	3885	0	0	0.0	1.0	3885	0	0	2	3	6	6	2	2	2	4	4	4	33.0	8.494	0.0	0.0	0.0	0.5178670707814822	1
I	SPAC18B11.10	299628	301711	1845	0	0	0.0	1.0	1845	0	2	2	5	5	5	0	0	0	1	1	1	8.0	4.336	0.0	0.0	0.0	0.5178670707814822	1
I	SPAC18B11.09c	303161	304019	624	3	75	0.794	0.364	227	3	4	6	7	7	7	0	1	1	2	2	4	6.0	9.615	0.5	0.004807692307692308	0.1201923076923077	0.0	0
I	SPAC18B11.08c	304463	305029	288	1	175	0.441	0.903	260	0	1	2	2	3	4	0	0	0	0	0	0	4.0	13.889	0.25	0.003472222222222222	0.6076388888888888	0.315	0
I	SPAC18B11.07c	305723	306591	456	0	0	0.0	1.0	456	0	2	2	2	2	3	1	1	2	2	2	4	3.0	6.579	0.0	0.0	0.0	0.5178670707814822	1
I	SPAC18B11.06	306964	307947	984	1	220	0.248	0.996	980	0	3	3	3	3	5	0	0	1	1	1	1	5.0	5.081	0.2	0.001016260162601626	0.22357723577235766	0.645	1
I	SPAC18B11.05	308381	309806	1395	0	0	0.0	1.0	1395	1	2	2	2	2	5	0	2	4	4	4	4	9.0	6.452000000000001	0.0	0.0	0.0	0.5136671599207695	1
I	SPAC18B11.04	310659	311434	573	0	0	0.0	1.0	573	1	1	2	4	4	4	2	2	2	3	3	3	4.0	6.981	0.0	0.0	0.0	0.5136671599207695	1
I	SPAC18B11.03c	312182	313586	1344	3	702	0.521	0.6759999999999999	909	3	3	3	5	5	6	0	0	0	0	0	1	7.0	5.207999999999998	0.42857142857142855	0.002232142857142857	0.5223214285714286	0.005	0
I	SPAC18B11.02c	314030	315214	1185	3	360	0.8170000000000001	0.875	1037	0	0	0	0	0	0	0	0	2	2	2	2	7.0	5.907	0.42857142857142855	0.002531645569620253	0.3037974683544304	0.005	0
I	SPAC12G12.16c	315707	317197	1491	1	49	0.21	0.5710000000000001	852	0	2	2	2	2	2	0	0	0	0	0	0	12.0	8.048	0.08333333333333333	0.0006706908115358818	0.03286384976525822	0.125	0
I	SPAC12G12.15	317431	318941	1419	3	246	0.722	0.7709999999999999	1094	0	0	0	0	0	0	1	2	3	3	3	3	9.0	6.3420000000000005	0.3333333333333333	0.00211416490486258	0.1733615221987315	0.0	0
I	SPAC12G12.14c	319974	321503	1530	0	0	0.0	1.0	1530	0	0	0	2	2	2	5	5	6	6	6	6	8.0	5.229	0.0	0.0	0.0	0.5178670707814822	1
I	SPAC12G12.13c	321924	323978	2055	0	0	0.0	1.0	2055	1	1	6	6	6	6	0	1	1	1	2	2	12.0	5.839	0.0	0.0	0.0	0.5136671599207695	1
I	SPAC12G12.12	324194	325280	975	1	39	0.341	0.7759999999999999	757	1	1	1	1	1	1	0	0	0	3	3	3	3.0	3.077	0.3333333333333333	0.0010256410256410256	0.04	0.0	0
I	SPAC12G12.11c	326694	327982	1098	0	0	0.0	1.0	1098	0	2	2	4	4	4	0	0	0	0	0	0	6.0	5.464	0.0	0.0	0.0	0.5178670707814822	1
I	SPAC12G12.10	328222	329484	1263	0	0	0.0	1.0	1263	0	0	0	0	0	0	0	2	2	2	2	2	7.0	5.542000000000002	0.0	0.0	0.0	0.5178670707814822	1
I	SPAC12G12.09	329810	332743	2934	3	330	0.379	0.958	2812	0	5	5	5	5	5	3	4	4	4	4	4	22.0	7.497999999999998	0.13636363636363635	0.0010224948875255623	0.11247443762781184	0.18	0
I	SPAC12G12.17	333214	333441	177	1	88	1.72	0.915	162	0	0	2	2	2	2	0	0	0	0	1	1	1.0	5.65	1.0	0.005649717514124294	0.4971751412429379	0.18	0
I	SPAC12G12.08	333695	334336	642	0	0	0.0	1.0	642	0	0	0	0	0	0	0	0	0	0	0	0	5.0	7.7879999999999985	0.0	0.0	0.0	0.5178670707814822	1
I	SPAC12G12.07c	334660	335945	1239	3	392	0.8190000000000001	0.542	671	0	1	1	1	1	1	0	1	1	1	1	1	6.0	4.843	0.5	0.0024213075060532693	0.3163841807909605	0.0	0
I	SPAC12G12.06c	336428	337519	1092	0	0	0.0	1.0	1092	0	0	0	0	0	0	2	2	2	2	2	2	9.0	8.242	0.0	0.0	0.0	0.5178670707814822	1
I	SPAC12G12.05c	338392	338883	492	0	0	0.0	1.0	492	0	0	1	1	1	1	0	0	1	1	1	1	3.0	6.098	0.0	0.0	0.0	0.5178670707814822	1
I	SPAC12G12.04	340107	341855	1749	0	0	0.0	1.0	1749	1	1	2	2	2	2	0	0	0	3	3	4	14.0	8.005	0.0	0.0	0.0	0.5136671599207695	1
I	SPAC12G12.03	343399	345129	1731	3	409	0.737	0.408	706	1	1	1	1	4	4	2	2	4	4	4	5	13.0	7.51	0.2307692307692308	0.0017331022530329286	0.2362796071634893	0.0	0
I	SPAC12G12.02	345839	346618	552	0	0	0.0	1.0	552	0	0	1	2	2	2	1	4	6	6	6	7	5.0	9.058	0.0	0.0	0.0	0.5178670707814822	1
I	SPAC12G12.01c	347195	349912	2718	2	197	0.249	0.513	1394	0	0	1	1	1	1	1	1	1	1	1	1	17.0	6.255	0.1176470588235294	0.0007358351729212656	0.07247976453274467	0.015	0
I	SPAC630.04c	352427	352927	501	0	0	0.0	1.0	501	0	0	2	2	2	2	0	0	0	0	0	0	3.0	5.988	0.0	0.0	0.0	0.5178670707814822	1
I	SPAC630.03	350477	352055	1284	1	92	0.222	0.994	1276	2	3	3	3	3	3	1	1	1	1	1	1	10.0	7.7879999999999985	0.1	0.000778816199376947	0.07165109034267912	0.39	0
I	SPAC630.06c	356233	356997	567	0	0	0.0	1.0	567	0	0	0	1	1	1	1	1	2	3	3	3	2.0	3.527	0.0	0.0	0.0	0.5178670707814822	1
I	SPAC630.05	353900	356131	2232	5	577	0.605	0.6459999999999999	1441	0	1	1	1	1	1	0	0	0	0	0	0	18.0	8.065	0.2777777777777778	0.002240143369175627	0.2585125448028674	0.0	0
I	SPAC630.07c	357593	358885	1293	1	79	0.212	0.98	1267	0	1	3	4	4	4	2	4	4	5	5	5	8.0	6.187	0.125	0.0007733952049497294	0.061098221191028625	0.09	0
I	SPAC630.08c	360060	360962	903	0	0	0.0	1.0	903	0	0	0	1	5	5	0	0	0	0	1	1	1.0	1.107	0.0	0.0	0.0	0.5178670707814822	1
I	SPAC630.15	361557	361874	318	2	405	1.877	0.8240000000000001	262	0	0	0	0	0	0	1	2	3	3	3	3	2.0	6.289	1.0	0.006289308176100629	1.2735849056603774	0.05	0
I	SPAC630.09c	362769	363602	834	3	212	1.124	0.529	441	0	0	1	3	3	3	2	2	2	3	4	4	6.0	7.194	0.5	0.0035971223021582736	0.2541966426858513	0.0	0
I	SPAC630.10	365550	366362	813	2	255	0.769	0.938	763	0	1	1	2	4	4	0	1	1	1	1	3	5.0	6.15	0.4	0.0024600246002460025	0.3136531365313653	0.045	0
I	SPAC630.11	366801	367531	387	0	0	0.0	1.0	387	0	4	5	5	5	5	0	0	2	2	3	3	3.0	7.752000000000002	0.0	0.0	0.0	0.5178670707814822	1
I	SPAC630.12	368572	369840	1269	0	0	0.0	1.0	1269	1	1	1	3	3	3	1	1	1	1	1	1	8.0	6.3039999999999985	0.0	0.0	0.0	0.5136671599207695	1
I	SPAC630.13c	369945	373964	4020	0	0	0.0	1.0	4020	1	1	1	1	1	1	0	0	2	2	2	2	38.0	9.453	0.0	0.0	0.0	0.5136671599207695	1
I	SPAC630.14c	374683	377200	1797	0	0	0.0	1.0	1797	0	0	2	2	2	2	0	0	0	0	1	1	9.0	5.008	0.0	0.0	0.0	0.5178670707814822	1
I	SPAC1751.01c	378192	380354	2163	2	277	0.349	0.7340000000000001	1587	5	5	5	5	5	5	0	1	1	1	3	5	12.0	5.547999999999999	0.16666666666666666	0.0009246417013407304	0.12806287563569116	0.01	0
I	SPAC1751.04	384320	385220	312	0	0	0.0	1.0	312	0	0	0	0	0	2	0	1	2	2	2	2	0.0	0.0	0.0	0.0	0.0	0.5178670707814822	1
I	SPAC1751.02c	385755	386149	282	0	0	0.0	1.0	282	0	0	0	0	1	1	3	3	3	3	3	3	1.0	3.5460000000000003	0.0	0.0	0.0	0.5178670707814822	1
I	SPAC1751.03	386344	387786	1209	0	0	0.0	1.0	1209	0	3	3	3	3	5	0	0	0	0	0	0	10.0	8.271	0.0	0.0	0.0	0.5178670707814822	1
I	SPAC31A2.02	388400	388960	381	1	24	0.8290000000000001	0.562	214	0	5	6	6	6	6	0	0	0	0	0	0	3.0	7.874	0.3333333333333333	0.0026246719160104987	0.06299212598425198	0.0	0
I	SPAC31A2.03	389543	390245	651	2	149	1.355	0.916	596	0	3	3	3	3	4	0	1	2	2	3	3	5.0	7.68	0.4	0.0030721966205837174	0.2288786482334869	0.18	0
I	SPAC31A2.04c	390589	391173	585	0	0	0.0	1.0	585	1	2	4	4	4	4	0	1	1	1	1	1	6.0	10.255999999999998	0.0	0.0	0.0	0.5136671599207695	1
I	SPAC31A2.05c	391838	396889	4764	0	0	0.0	1.0	4764	0	0	0	0	0	0	2	2	2	2	2	2	62.0	13.014	0.0	0.0	0.0	0.5178670707814822	1
I	SPAC31A2.06	397709	399337	1629	0	0	0.0	1.0	1629	0	0	0	0	0	0	0	0	0	0	0	0	14.0	8.594	0.0	0.0	0.0	0.5178670707814822	1
I	SPAC31A2.07c	399548	402194	2547	0	0	0.0	1.0	2547	0	0	0	0	0	0	1	2	2	2	2	2	20.0	7.852	0.0	0.0	0.0	0.5178670707814822	1
I	SPAC31A2.09c	403813	405249	1341	3	409	0.835	0.8759999999999999	1175	0	0	0	0	0	2	0	0	0	0	0	0	9.0	6.711	0.3333333333333333	0.0022371364653243847	0.3049962714392245	0.0	0
I	SPAC31A2.08	403060	403545	486	0	0	0.0	1.0	486	0	2	2	2	2	2	0	0	1	1	1	2	6.0	12.345999999999998	0.0	0.0	0.0	0.5178670707814822	1
I	SPAC31A2.10	405802	407465	1383	2	224	0.454	0.657	909	0	0	0	1	1	1	0	0	0	0	0	0	10.0	7.231	0.2	0.0014461315979754155	0.16196673897324654	0.0	0
I	SPAC31A2.11c	408030	409265	1236	0	0	0.0	1.0	1236	0	1	1	1	1	1	0	0	0	2	5	6	8.0	6.472	0.0	0.0	0.0	0.5178670707814822	1
I	SPAC31A2.12	412084	413874	1791	1	28	0.16399999999999998	0.518	927	0	0	0	2	3	6	2	2	3	3	3	3	6.0	3.35	0.16666666666666666	0.0005583472920156337	0.015633724176437745	0.0	0
I	SPAC31A2.13c	414471	414800	276	0	0	0.0	1.0	276	0	0	0	0	0	0	0	0	0	0	0	0	1.0	3.623	0.0	0.0	0.0	0.5178670707814822	1
I	SPAC31A2.14	415406	418371	2889	3	348	0.293	0.453	1308	0	0	1	1	1	1	0	0	0	1	1	1	21.0	7.269	0.14285714285714285	0.0010384215991692627	0.12045690550363447	0.0	0
I	SPAC31A2.15c	418475	419732	1074	4	481	0.785	0.368	395	0	0	0	0	0	0	2	2	4	4	4	4	11.0	10.242	0.3636363636363637	0.0037243947858473	0.4478584729981378	0.0	0
I	SPAC31A2.16	420466	423903	3306	7	422	0.522	0.334	1105	0	0	2	2	3	3	0	0	0	0	0	0	24.0	7.26	0.2916666666666667	0.0021173623714458556	0.12764670296430733	0.0	0
I	SPAC13C5.01c	424477	425223	747	0	0	0.0	1.0	747	0	0	0	0	1	1	1	1	1	1	1	1	3.0	4.016	0.0	0.0	0.0	0.5178670707814822	1
I	SPAC13C5.02	426030	427342	1236	1	31	0.224	0.943	1166	1	1	3	3	3	3	4	4	4	4	4	8	9.0	7.282	0.1111111111111111	0.0008090614886731393	0.025080906148867314	0.28	0
I	SPAC13C5.03	427583	429318	1632	12	2983	2.095	0.537	876	0	2	3	3	3	5	2	2	2	4	4	4	16.0	9.804	0.75	0.007352941176470587	1.8278186274509804	0.0	0
I	SPAC13C5.04	430130	430876	747	1	313	0.301	0.604	451	1	3	6	6	8	10	2	3	4	5	5	5	5.0	6.693	0.2	0.0013386880856760374	0.4190093708165997	0.02	0
I	SPAC13C5.05c	431562	433203	1557	0	0	0.0	1.0	1557	1	1	3	5	5	6	0	0	0	0	0	0	11.0	7.065	0.0	0.0	0.0	0.5136671599207695	1
I	SPAC13C5.06c	434524	435101	534	1	35	0.38	0.552	295	0	0	0	0	0	0	0	0	1	1	1	1	2.0	3.745	0.5	0.0018726591760299626	0.06554307116104867	0.02	0
I	SPAC13C5.07	436214	438369	1950	4	665	0.412	0.754	1470	0	1	1	1	1	1	2	3	3	3	3	6	20.0	10.255999999999998	0.2	0.0020512820512820517	0.34102564102564104	0.005	0
I	SPAC23E2.01	443569	445263	1695	0	0	0.0	1.0	1695	0	0	0	1	1	1	0	0	0	3	3	3	11.0	6.49	0.0	0.0	0.0	0.5178670707814822	1
I	SPAC23E2.02	446491	450530	3822	1	140	0.05	0.998	3816	0	1	2	2	2	2	0	2	2	2	2	2	24.0	6.279	0.04166666666666666	0.000261643118785976	0.03663003663003663	0.5205669418569854	1
I	SPAC23E2.03c	451210	452919	1710	0	0	0.0	1.0	1710	0	0	1	2	2	2	0	1	1	1	1	1	3.0	1.754	0.0	0.0	0.0	0.5178670707814822	1
I	SPAC24H6.13	457061	459676	2616	3	327	0.239	0.568	1485	0	0	10	10	10	10	0	3	5	6	6	6	13.0	4.9689999999999985	0.2307692307692308	0.0011467889908256881	0.125	0.0	0
I	SPAC24H6.12c	461939	463273	1335	0	0	0.0	1.0	1335	2	2	2	2	3	3	0	1	1	1	1	1	13.0	9.738	0.0	0.0	0.0	0.5040307898898648	1
I	SPAC24H6.11c	465299	468175	2877	5	2007	0.322	0.505	1452	1	6	7	7	8	8	2	2	2	2	2	2	14.0	4.8660000000000005	0.35714285714285715	0.001737921445950643	0.6976016684045881	0.0	0
I	SPAC24H6.10c	468720	469826	1107	5	943	0.912	0.459	508	4	4	4	4	4	5	1	1	1	2	2	2	7.0	6.323	0.7142857142857143	0.004516711833785004	0.8518518518518519	0.0	0
I	SPAC24H6.09	470583	472899	2262	1	87	0.094	0.843	1906	0	1	5	6	6	9	0	2	2	6	8	8	18.0	7.957999999999998	0.05555555555555555	0.0004420866489832007	0.038461538461538464	0.13	0
I	SPAC24H6.08	474035	474697	663	0	0	0.0	1.0	663	0	2	2	4	6	6	0	0	0	0	0	0	3.0	4.525	0.0	0.0	0.0	0.5178670707814822	1
I	SPAC24H6.07	475493	476113	576	0	0	0.0	1.0	576	0	0	0	0	0	2	0	0	0	0	0	0	0.0	0.0	0.0	0.0	0.0	0.5178670707814822	1
I	SPAC24H6.06	476549	478696	2100	2	320	0.207	0.794	1667	0	0	0	0	0	0	3	4	6	6	6	6	15.0	7.143	0.13333333333333333	0.0009523809523809524	0.1523809523809524	0.035	0
I	SPAC24H6.05	479750	481540	1791	0	0	0.0	1.0	1791	0	1	2	4	5	7	0	0	1	1	1	3	12.0	6.7	0.0	0.0	0.0	0.5178670707814822	1
I	SPAC24H6.04	483447	484901	1455	0	0	0.0	1.0	1455	0	1	3	3	3	5	2	5	8	8	8	8	6.0	4.124	0.0	0.0	0.0	0.5178670707814822	1
I	SPAC24H6.03	485960	488615	2358	2	189	0.251	0.581	1370	0	0	1	1	1	1	0	0	0	0	0	0	19.0	8.058	0.10526315789473684	0.0008481764206955048	0.08015267175572519	0.025	0
I	SPAC24H6.02c	488779	489350	528	0	0	0.0	1.0	528	0	0	0	0	0	0	0	1	3	3	3	3	5.0	9.47	0.0	0.0	0.0	0.5178670707814822	1
I	SPAC24H6.01c	490016	492011	1752	0	0	0.0	1.0	1752	0	2	2	2	2	2	1	1	1	1	1	1	16.0	9.132	0.0	0.0	0.0	0.5178670707814822	1
I	SPAPB21F2.02	492461	497689	5064	6	1378	0.348	0.562	2846	0	0	1	1	1	1	0	0	0	0	0	1	43.0	8.491	0.13953488372093026	0.0011848341232227491	0.2721169036334913	0.01	0
I	SPAPB21F2.03	498171	498730	519	0	0	0.0	1.0	519	0	0	0	1	1	1	0	0	0	0	0	0	1.0	1.927	0.0	0.0	0.0	0.5178670707814822	1
I	SPAC227.01c	499284	500405	1122	1	47	0.371	0.996	1118	0	0	0	0	0	0	0	0	0	4	4	4	2.0	1.783	0.5	0.00089126559714795	0.041889483065953664	0.06	0
I	SPAC227.19c	501117	501485	252	0	0	0.0	1.0	252	4	4	4	4	4	4	1	1	1	1	1	1	3.0	11.905	0.0	0.0	0.0	0.9975	1
I	SPAC227.02c	501767	502384	618	0	0	0.0	1.0	618	1	1	1	1	1	1	0	0	1	1	1	1	4.0	6.472	0.0	0.0	0.0	0.5136671599207695	1
I	SPAC227.03c	502978	504093	1116	0	0	0.0	1.0	1116	0	0	0	0	0	0	0	0	3	6	6	6	1.0	0.8959999999999999	0.0	0.0	0.0	0.5178670707814822	1
I	SPAC227.04	505053	505592	540	0	0	0.0	1.0	540	0	0	3	7	7	7	0	0	2	3	3	3	2.0	3.704	0.0	0.0	0.0	0.5178670707814822	1
I	SPAC227.05	505984	506355	372	1	54	1.28	0.758	282	2	3	3	3	3	7	0	0	0	0	0	0	6.0	16.129	0.16666666666666666	0.0026881720430107533	0.14516129032258066	0.02	0
I	SPAC227.06	506543	507292	750	0	0	0.0	1.0	750	0	0	0	3	3	3	0	0	0	0	0	0	4.0	5.332999999999998	0.0	0.0	0.0	0.5178670707814822	1
I	SPAC227.07c	508136	509691	1392	0	0	0.0	1.0	1392	0	0	0	0	0	0	0	0	3	5	5	5	7.0	5.029	0.0	0.0	0.0	0.5178670707814822	1
I	SPAC227.08c	510669	511336	513	0	0	0.0	1.0	513	0	0	0	3	3	3	0	0	1	1	1	1	3.0	5.848	0.0	0.0	0.0	0.5178670707814822	1
I	SPAC227.09	511807	513060	1254	0	0	0.0	1.0	1254	1	1	1	1	1	1	0	0	0	4	5	5	11.0	8.772	0.0	0.0	0.0	0.5136671599207695	1
I	SPAC227.10	513831	514345	345	1	37	0.462	0.649	224	0	5	5	5	5	5	0	0	0	0	0	0	2.0	5.7970000000000015	0.5	0.0028985507246376808	0.1072463768115942	0.005	0
I	SPAC227.11c	514552	515674	933	0	0	0.0	1.0	933	0	0	1	1	1	1	0	0	0	0	0	0	3.0	3.215	0.0	0.0	0.0	0.5178670707814822	1
I	SPAC227.12	515797	517247	1389	0	0	0.0	1.0	1389	0	0	0	2	2	2	1	1	2	2	2	2	7.0	5.04	0.0	0.0	0.0	0.5178670707814822	1
I	SPAC227.13c	517865	518443	579	0	0	0.0	1.0	579	2	2	2	2	2	2	0	0	0	3	3	5	3.0	5.181	0.0	0.0	0.0	0.5040307898898648	1
I	SPAC227.14	520933	521721	708	2	95	0.59	0.508	360	0	1	3	4	4	5	0	1	1	5	5	5	4.0	5.65	0.5	0.002824858757062147	0.134180790960452	0.005	0
I	SPAC227.15	523246	525867	2622	3	127	0.229	0.442	1159	0	0	1	2	2	2	0	0	0	1	2	2	8.0	3.051	0.375	0.0011441647597254007	0.048436308161708616	0.0	0
I	SPAC227.16c	528003	528771	501	0	0	0.0	1.0	501	0	1	1	1	1	2	0	0	7	7	7	7	1.0	1.996	0.0	0.0	0.0	0.5178670707814822	1
I	SPAC227.17c	529801	530166	366	0	0	0.0	1.0	366	0	1	1	7	7	7	0	0	0	0	0	0	4.0	10.929	0.0	0.0	0.0	0.5178670707814822	1
I	SPAC227.18	530522	531628	1107	0	0	0.0	1.0	1107	0	0	0	0	0	0	0	0	0	0	0	0	5.0	4.517	0.0	0.0	0.0	0.5178670707814822	1
I	SPAC2F7.02c	532432	533409	978	1	63	0.273	0.8540000000000001	835	0	0	3	3	3	3	0	0	1	3	3	3	5.0	5.112	0.2	0.0010224948875255623	0.06441717791411042	0.0	0
I	SPAC2F7.03c	534462	537725	3264	4	476	0.336	0.59	1926	0	0	2	2	2	2	0	4	5	7	7	7	17.0	5.207999999999998	0.2352941176470588	0.0012254901960784314	0.14583333333333334	0.0	0
I	SPAC2F7.04	538395	539847	1365	2	233	0.417	0.826	1127	2	2	3	3	3	3	0	2	2	2	2	3	9.0	6.593	0.2222222222222222	0.0014652014652014652	0.1706959706959707	0.02	0
I	SPAC2F7.05c	540125	541312	1188	0	0	0.0	1.0	1188	0	2	2	2	2	2	1	3	3	3	3	4	4.0	3.367	0.0	0.0	0.0	0.5178670707814822	1
I	SPAC2F7.06c	542037	543557	1521	2	338	0.424	0.51	776	1	1	6	7	7	7	0	2	4	4	4	4	13.0	8.547	0.15384615384615385	0.0013149243918474688	0.2222222222222222	0.005	0
I	SPAC2F7.07c	544417	546240	1824	4	706	0.7190000000000001	0.73	1331	0	0	0	4	5	5	0	0	0	0	0	0	11.0	6.0310000000000015	0.3636363636363637	0.0021929824561403508	0.387061403508772	0.0	0
I	SPAC2F7.08c	546664	548562	1899	2	163	0.324	0.934	1774	1	2	2	2	2	2	4	5	5	6	6	9	16.0	8.425	0.125	0.00105318588730911	0.08583464981569247	0.075	0
I	SPAC2F7.09c	548768	550243	1476	4	123	0.968	0.596	879	1	3	3	3	3	3	1	1	2	2	2	2	13.0	8.808	0.3076923076923077	0.002710027100271003	0.08333333333333333	0.01	0
I	SPAC2F7.10	551011	552939	1929	4	794	0.638	0.322	621	0	0	0	0	0	0	0	0	0	0	0	0	19.0	9.85	0.21052631578947367	0.002073613271124935	0.4116122343182996	0.0	0
I	SPAC2F7.11	556631	558220	1590	0	0	0.0	1.0	1590	1	1	1	1	1	2	1	2	2	2	2	2	7.0	4.4030000000000005	0.0	0.0	0.0	0.5136671599207695	1
I	SPAC2F7.13c	559317	560504	1188	0	0	0.0	1.0	1188	0	0	0	0	1	1	0	1	1	1	1	1	7.0	5.892	0.0	0.0	0.0	0.5178670707814822	1
I	SPAC2F7.14c	560978	561967	990	0	0	0.0	1.0	990	0	0	1	1	1	1	0	0	1	5	7	7	7.0	7.0710000000000015	0.0	0.0	0.0	0.5178670707814822	1
I	SPAC2F7.15	564170	565034	777	0	0	0.0	1.0	777	0	0	0	0	0	4	1	1	1	1	1	1	5.0	6.435	0.0	0.0	0.0	0.5178670707814822	1
I	SPAC2F7.16c	565168	569277	4110	6	948	0.463	0.42	1728	0	1	1	1	1	1	1	2	2	2	2	2	22.0	5.353	0.2727272727272727	0.00145985401459854	0.2306569343065693	0.0	0
I	SPAC2F7.17	570236	571805	1191	0	0	0.0	1.0	1191	0	2	2	3	4	4	0	1	1	1	1	1	9.0	7.557	0.0	0.0	0.0	0.5178670707814822	1
I	SPAC13A11.01c	571994	574371	2334	1	37	0.109	0.799	1866	1	1	1	1	1	1	2	3	4	5	5	5	9.0	3.856	0.1111111111111111	0.0004284490145672665	0.015852613538988862	0.055	0
I	SPAC13A11.02c	575135	576622	1488	1	63	0.201	0.997	1484	1	1	2	5	5	5	0	0	0	0	2	2	9.0	6.047999999999999	0.1111111111111111	0.0006720430107526883	0.04233870967741935	0.385	0
I	SPAC13A11.03	578521	579247	633	2	83	0.775	0.654	414	0	0	0	2	2	2	0	1	1	4	4	4	3.0	4.739	0.6666666666666666	0.00315955766192733	0.1311216429699842	0.025	0
I	SPAC13A11.04c	579720	581390	1350	0	0	0.0	1.0	1350	0	0	1	3	3	3	0	3	3	4	4	4	9.0	6.667000000000002	0.0	0.0	0.0	0.5178670707814822	1
I	SPAC13A11.05	582492	584033	1542	1	145	0.166	0.6409999999999999	988	0	0	0	1	1	1	1	2	4	4	4	4	9.0	5.8370000000000015	0.1111111111111111	0.0006485084306095979	0.0940337224383917	0.065	0
I	SPAC13A11.06	585597	587312	1716	3	506	0.514	0.515	883	0	0	0	2	4	4	0	0	1	1	2	2	12.0	6.9929999999999986	0.25	0.0017482517482517485	0.2948717948717949	0.0	0
I	SPAC3H8.02	588925	590259	1335	1	293	0.22	0.506	675	2	3	3	4	5	5	0	1	1	3	3	3	7.0	5.2429999999999986	0.14285714285714285	0.0007490636704119849	0.2194756554307116	0.065	0
I	SPAC3H8.03	591067	591555	318	0	0	0.0	1.0	318	0	2	2	3	3	3	0	0	0	0	0	0	5.0	15.723	0.0	0.0	0.0	0.5178670707814822	1
I	SPAC3H8.04	592743	593759	1017	1	17	0.303	0.5429999999999999	552	1	1	1	1	1	1	4	4	4	4	4	4	7.0	6.882999999999999	0.14285714285714285	0.0009832841691248774	0.01671583087512291	0.005	0
I	SPAC3H8.05c	593977	597277	3222	2	127	0.151	0.855	2754	0	4	4	5	5	5	0	0	0	1	1	1	26.0	8.07	0.07692307692307693	0.0006207324643078832	0.03941651148355059	0.255	0
I	SPAC3H8.06	598916	600184	1269	2	56	0.457	0.997	1265	0	2	2	2	3	3	1	1	1	1	1	2	5.0	3.94	0.4	0.0015760441292356187	0.04412923561859732	0.155	0
I	SPAC3H8.07c	600883	601485	510	2	65	1.036	0.708	361	0	0	0	1	1	1	0	0	4	4	4	4	2.0	3.922	1.0	0.0039215686274509795	0.12745098039215685	0.02	0
I	SPAC3H8.08c	602060	603751	1692	2	516	0.358	0.7020000000000001	1187	2	4	4	4	6	6	0	2	4	7	7	7	12.0	7.0920000000000005	0.16666666666666666	0.0011820330969267141	0.3049645390070922	0.005	0
I	SPAC3H8.09c	604496	606849	2217	2	447	0.27	0.775	1719	4	4	6	7	7	7	1	3	5	5	5	5	13.0	5.864	0.15384615384615385	0.0009021199819576004	0.20162381596752368	0.035	0
I	SPAC3H8.10	608992	610159	861	0	0	0.0	1.0	861	2	2	2	2	3	3	0	3	4	4	4	4	5.0	5.807	0.0	0.0	0.0	0.5040307898898648	1
I	SPAC1F3.01	610886	613277	2334	3	79	0.411	0.96	2241	0	0	1	4	5	5	1	2	2	2	2	2	15.0	6.4270000000000005	0.2	0.0012853470437017994	0.03384747215081405	0.1	0
I	SPAC1F3.02c	613498	616848	3351	3	255	0.32	0.5379999999999999	1803	1	1	3	3	3	3	0	0	0	0	2	2	24.0	7.162000000000001	0.125	0.0008952551477170994	0.07609668755595345	0.01	0
I	SPAC1F3.03	617844	620996	3015	5	401	0.813	0.4320000000000001	1302	1	1	1	1	1	1	0	0	0	0	0	0	13.0	4.312	0.38461538461538464	0.001658374792703151	0.1330016583747927	0.0	0
I	SPAC1F3.04c	621189	622191	867	0	0	0.0	1.0	867	0	0	0	0	0	0	0	2	2	2	2	2	5.0	5.767	0.0	0.0	0.0	0.5178670707814822	1
I	SPAC1F3.05	623272	625086	1533	2	159	0.501	0.468	718	0	0	0	0	0	0	0	1	3	3	3	3	9.0	5.871	0.2222222222222222	0.001304631441617743	0.10371819960861056	0.0	0
I	SPAC1F3.06c	625430	631303	5874	9	854	0.828	0.236	1389	1	2	2	2	2	2	0	0	1	1	1	1	46.0	7.831	0.1956521739130435	0.0015321756894790602	0.14538644875723528	0.005	0
I	SPAC1F3.07c	631556	632841	1212	1	23	0.338	0.949	1150	0	0	0	0	1	2	0	0	1	1	1	1	5.0	4.125	0.2	0.0008250825082508251	0.018976897689768974	0.035	0
I	SPAC1F3.08c	633148	633474	327	1	117	1.456	0.765	250	0	0	0	0	0	1	0	4	4	6	8	8	2.0	6.1160000000000005	0.5	0.003058103975535168	0.3577981651376147	0.015	0
I	SPAC1F3.09	634937	636959	1686	2	230	0.449	0.895	1509	0	0	5	6	6	6	2	2	2	2	2	2	11.0	6.524	0.18181818181818185	0.0011862396204033216	0.13641755634638195	0.07	0
I	SPAC1F3.10c	637023	639311	2289	1	23	0.175	0.99	2266	1	1	1	1	1	1	0	0	0	0	0	0	14.0	6.1160000000000005	0.07142857142857142	0.00043687199650502403	0.010048055919615552	0.54	1
I	SPAC1D4.01	639411	640175	765	1	305	0.503	0.562	430	0	0	0	0	0	0	0	0	0	0	0	4	5.0	6.5360000000000005	0.2	0.00130718954248366	0.3986928104575164	0.035	0
I	SPAC1D4.02c	640399	641627	1038	4	1286	1.276	0.7509999999999999	780	0	0	0	0	0	0	3	6	6	6	6	6	8.0	7.707000000000002	0.5	0.0038535645472061657	1.2389210019267822	0.0	0
I	SPAC1D4.03c	641885	643512	1542	0	0	0.0	1.0	1542	0	4	5	5	5	5	0	0	0	0	0	0	10.0	6.485	0.0	0.0	0.0	0.5178670707814822	1
I	SPAC1D4.05c	646593	647808	1164	2	266	0.621	0.374	435	3	5	5	5	5	5	0	0	1	3	4	6	7.0	6.0139999999999985	0.2857142857142857	0.001718213058419244	0.22852233676975944	0.03	0
I	SPAC1D4.04	644711	646377	1584	0	0	0.0	1.0	1584	0	0	0	0	0	0	1	5	5	6	7	7	11.0	6.944	0.0	0.0	0.0	0.5178670707814822	1
I	SPAC1D4.06c	648301	649393	921	2	141	0.779	0.846	779	0	1	1	1	1	1	2	3	3	4	4	4	6.0	6.515	0.3333333333333333	0.002171552660152009	0.15309446254071662	0.0	0
I	SPAC1D4.08	650488	651848	714	0	0	0.0	1.0	714	0	0	1	2	4	4	0	0	1	1	1	2	2.0	2.801	0.0	0.0	0.0	0.5178670707814822	1
I	SPAC1D4.09c	652359	653234	723	2	175	0.617	0.878	635	0	1	1	1	1	1	2	3	3	3	3	3	4.0	5.533	0.5	0.0027662517289073307	0.24204702627939145	0.04	0
I	SPAC1D4.10	653774	656240	2430	0	0	0.0	1.0	2430	0	0	2	4	4	5	1	2	2	2	2	2	19.0	7.819	0.0	0.0	0.0	0.5178670707814822	1
I	SPAC1D4.11c	656760	658832	2073	4	350	0.471	0.653	1353	0	0	1	1	1	1	0	0	0	0	0	0	9.0	4.342	0.4444444444444444	0.0019295706705258079	0.1688374336710082	0.005	0
I	SPAC1D4.12	664782	667100	2319	0	0	0.0	1.0	2319	0	0	0	0	2	2	0	0	1	1	2	2	11.0	4.743	0.0	0.0	0.0	0.5178670707814822	1
I	SPAC1D4.13	668153	669175	1023	1	224	0.279	0.995	1018	0	0	1	1	1	1	0	0	0	0	2	2	7.0	6.843	0.14285714285714285	0.0009775171065493646	0.21896383186705767	0.155	0
I	SPAC1D4.14	670379	675320	4887	0	0	0.0	1.0	4887	0	2	2	4	4	4	1	1	1	1	1	1	31.0	6.343	0.0	0.0	0.0	0.5178670707814822	1
I	SPAC22F3.13	675539	678238	2700	0	0	0.0	1.0	2700	0	1	1	1	1	1	0	1	5	5	5	5	18.0	6.667000000000002	0.0	0.0	0.0	0.5178670707814822	1
I	SPAC22F3.12c	680176	681621	1446	5	667	1.235	0.491	710	0	0	0	1	2	4	1	1	1	1	2	2	13.0	8.99	0.38461538461538464	0.003457814661134163	0.4612724757952974	0.0	0
I	SPAC22F3.11c	682874	683446	456	0	0	0.0	1.0	456	0	0	0	0	0	0	2	2	2	2	2	2	1.0	2.193	0.0	0.0	0.0	0.5178670707814822	1
I	SPAC22F3.10c	684010	686270	2010	0	0	0.0	1.0	2010	0	0	1	1	1	2	3	6	7	7	7	7	9.0	4.478	0.0	0.0	0.0	0.5178670707814822	1
I	SPAC22F3.09c	686593	688730	1974	3	282	0.369	0.65	1283	2	5	5	5	5	5	1	1	2	2	2	2	15.0	7.599	0.2	0.001519756838905775	0.14285714285714285	0.005	0
I	SPAC22F3.08c	689483	690928	1446	2	147	0.413	0.953	1378	0	0	0	1	2	2	2	2	3	3	3	3	6.0	4.149	0.3333333333333333	0.0013831258644536654	0.1016597510373444	0.05	0
I	SPAC22F3.07c	691530	691984	357	0	0	0.0	1.0	357	2	2	4	6	6	6	0	1	1	1	1	4	4.0	11.204	0.0	0.0	0.0	0.5040307898898648	1
I	SPAC22F3.15	692567	693061	372	1	65	0.762	0.581	216	0	0	0	0	0	2	0	5	7	8	9	9	3.0	8.065	0.3333333333333333	0.0026881720430107533	0.17473118279569896	0.005	0
I	SPAC22F3.06c	693831	697034	3204	2	70	0.201	0.893	2861	1	3	6	11	11	13	0	1	1	1	1	1	32.0	9.988	0.0625	0.0006242197253433209	0.02184769038701623	0.135	0
I	SPAC22F3.05c	697291	698068	561	0	0	0.0	1.0	561	1	1	2	2	2	2	0	1	1	2	2	2	5.0	8.913	0.0	0.0	0.0	0.5136671599207695	1
I	SPAC22F3.04	698033	702755	4464	6	752	0.438	0.28	1251	0	0	0	0	1	1	0	0	0	2	4	4	36.0	8.065	0.16666666666666666	0.0013440860215053767	0.16845878136200718	0.0	0
I	SPAC22F3.03c	703789	706828	2436	7	566	0.959	0.348	848	0	0	2	2	2	2	0	0	0	0	0	0	13.0	5.3370000000000015	0.5384615384615384	0.002873563218390805	0.2323481116584565	0.0	0
I	SPAC22F3.02	706844	707473	630	0	0	0.0	1.0	630	0	0	0	1	1	1	0	1	1	1	1	1	4.0	6.349	0.0	0.0	0.0	0.5178670707814822	1
I	SPAC1296.01c	708055	710023	1629	0	0	0.0	1.0	1629	0	0	1	1	1	1	1	1	4	6	6	6	11.0	6.752999999999999	0.0	0.0	0.0	0.5178670707814822	1
I	SPAC1296.02	711301	712150	495	0	0	0.0	1.0	495	0	0	1	1	1	1	0	0	0	0	0	0	2.0	4.04	0.0	0.0	0.0	0.5178670707814822	1
I	SPAC1296.03c	712491	714014	1524	3	624	0.562	0.627	956	0	0	0	0	0	1	0	0	1	4	5	5	9.0	5.9060000000000015	0.3333333333333333	0.001968503937007874	0.4094488188976378	0.0	0
I	SPAC1296.04	715480	716621	747	0	0	0.0	1.0	747	0	1	2	2	3	3	0	1	1	1	1	1	0.0	0.0	0.0	0.0	0.0	0.5178670707814822	1
I	SPAC1296.05c	716940	717804	777	2	1120	0.701	0.607	472	0	1	1	1	2	3	0	2	2	2	2	4	3.0	3.861	0.6666666666666666	0.002574002574002574	1.4414414414414414	0.02	0
I	SPAPJ696.01c	721617	723425	1650	5	481	0.718	0.25	412	0	0	0	0	0	0	0	0	6	8	8	8	18.0	10.909	0.2777777777777778	0.0030303030303030303	0.2915151515151515	0.005	0
I	SPAC1296.06	719447	721410	1755	1	388	0.132	0.852	1496	0	2	4	5	5	5	0	0	0	1	2	3	11.0	6.268	0.09090909090909093	0.0005698005698005698	0.22108262108262108	0.155	0
I	SPAPJ696.02	724289	725720	1293	0	0	0.0	1.0	1293	1	3	3	3	4	4	0	1	1	3	3	3	7.0	5.414	0.0	0.0	0.0	0.5136671599207695	1
I	SPAC22G7.01c	726081	728076	1797	4	216	0.6459999999999999	0.504	905	0	1	1	1	1	1	0	0	1	1	2	2	9.0	5.008	0.4444444444444444	0.0022259321090706734	0.12020033388981635	0.005	0
I	SPAC22G7.02	728420	731706	2973	7	860	0.774	0.462	1373	1	1	1	1	1	1	1	5	5	7	7	7	24.0	8.073	0.2916666666666667	0.002354524049781365	0.2892700975445678	0.0	0
I	SPAC22G7.03	731938	732648	711	5	770	2.93	0.534	380	5	6	6	6	6	6	1	1	3	3	3	3	6.0	8.439	0.8333333333333334	0.007032348804500703	1.0829817158931083	0.0	0
I	SPAC22G7.04	732880	736465	3267	4	218	0.485	0.5770000000000001	1884	0	0	0	0	4	4	0	0	0	0	0	0	26.0	7.957999999999998	0.15384615384615385	0.001224364860728497	0.06672788490970309	0.0	0
I	SPAC22G7.05	736797	738720	1797	0	0	0.0	1.0	1797	1	3	3	3	3	3	0	1	4	4	4	4	13.0	7.234	0.0	0.0	0.0	0.5136671599207695	1
I	SPAC22G7.06c	739300	746034	6735	0	0	0.0	1.0	6735	0	3	3	3	3	3	0	0	0	3	3	3	32.0	4.751	0.0	0.0	0.0	0.5178670707814822	1
I	SPAC22G7.07c	747143	748402	1260	3	644	0.992	0.703	886	0	0	0	1	1	1	2	2	3	6	8	8	12.0	9.524	0.25	0.0023809523809523807	0.5111111111111111	0.0	0
I	SPAC22G7.08	749930	751588	1542	8	1339	2.411	0.409	631	0	0	0	0	0	1	3	3	3	3	3	3	17.0	11.025	0.4705882352941176	0.005188067444876783	0.8683527885862516	0.03	0
I	SPAC22G7.09c	751673	753210	1278	0	0	0.0	1.0	1278	3	4	4	4	4	4	0	0	0	0	0	0	6.0	4.695	0.0	0.0	0.0	0.3268908228770638	0
I	SPAC22G7.10	753704	754830	1035	0	0	0.0	1.0	1035	0	0	0	0	0	0	0	0	0	0	0	0	2.0	1.932	0.0	0.0	0.0	0.5178670707814822	1
I	SPAC22G7.11c	755080	755502	423	0	0	0.0	1.0	423	0	0	0	0	0	0	0	0	0	0	0	0	0.0	0.0	0.0	0.0	0.0	0.5178670707814822	1
I	SPAC4G8.02c	756598	757085	213	0	0	0.0	1.0	213	0	1	1	1	1	1	0	0	1	2	2	2	2.0	9.39	0.0	0.0	0.0	0.5178670707814822	1
I	SPAC4G8.03c	758208	760550	2343	2	207	0.16899999999999998	0.5589999999999999	1310	0	0	0	1	1	2	1	1	1	1	1	1	11.0	4.695	0.18181818181818185	0.0008536064874093043	0.088348271446863	0.035	0
I	SPAC4G8.04	767709	770090	2319	12	945	1.399	0.305	707	0	0	2	3	3	3	2	4	6	6	6	6	12.0	5.175	1.0	0.00517464424320828	0.40750323415265205	0.015	0
I	SPAC4G8.05	770623	772323	1701	0	0	0.0	1.0	1701	0	0	2	5	5	5	0	0	2	2	2	3	8.0	4.703	0.0	0.0	0.0	0.5178670707814822	1
I	SPAC4G8.06c	772673	773929	1257	2	221	0.358	0.523	657	2	2	2	2	2	2	0	0	0	0	0	0	12.0	9.547	0.16666666666666666	0.0015910898965791568	0.1758154335719968	0.005	0
I	SPAC4G8.07c	774000	776013	1584	2	300	0.231	0.552	875	0	1	1	1	1	1	0	2	3	3	3	4	5.0	3.157	0.4	0.0012626262626262627	0.1893939393939394	0.185	0
I	SPAC4G8.08	777259	778283	816	3	212	0.8740000000000001	0.516	421	0	0	0	1	1	1	1	1	1	1	1	1	8.0	9.804	0.375	0.0036764705882352936	0.2598039215686275	0.0	0
I	SPAC4G8.09	778532	781156	2625	0	0	0.0	1.0	2625	2	3	3	4	4	4	0	0	0	0	0	0	13.0	4.952	0.0	0.0	0.0	0.5040307898898648	1
I	SPAC4G8.11c	782142	783144	804	0	0	0.0	1.0	804	0	0	0	0	0	0	0	1	1	4	5	5	7.0	8.706	0.0	0.0	0.0	0.5178670707814822	1
I	SPAC4G8.10	781487	782035	549	0	0	0.0	1.0	549	2	2	2	2	2	2	0	0	0	0	0	3	4.0	7.286	0.0	0.0	0.0	0.5040307898898648	1
I	SPAC4G8.12c	784675	786563	1602	0	0	0.0	1.0	1602	0	2	2	2	8	8	0	3	7	7	7	9	10.0	6.242000000000001	0.0	0.0	0.0	0.5178670707814822	1
I	SPAC4G8.13c	787119	789164	2046	3	599	0.391	0.519	1062	0	3	6	6	6	6	0	0	0	1	1	1	14.0	6.843	0.21428571428571427	0.0014662756598240471	0.2927663734115347	0.0	0
I	SPAC16C9.01c	790884	792168	1086	1	151	0.19	0.95	1032	0	0	0	1	2	2	5	7	7	7	7	7	4.0	3.683	0.25	0.0009208103130755065	0.13904235727440148	0.0	0
I	SPAC16C9.02c	792689	793760	924	1	193	0.236	0.997	921	0	0	2	3	3	3	0	1	2	3	5	5	3.0	3.247	0.3333333333333333	0.0010822510822510825	0.20887445887445888	0.125	0
I	SPAC16C9.03	795084	796580	1497	0	0	0.0	1.0	1497	0	3	5	6	6	6	0	2	4	4	4	4	16.0	10.688	0.0	0.0	0.0	0.5178670707814822	1
I	SPAC16C9.04c	796993	798600	1470	0	0	0.0	1.0	1470	2	2	2	2	2	2	0	2	2	3	5	5	6.0	4.082	0.0	0.0	0.0	0.5040307898898648	1
I	SPAC16C9.05	799550	800764	1215	2	192	0.484	0.903	1097	2	3	4	5	5	5	0	2	3	3	3	3	4.0	3.292	0.5	0.0016460905349794238	0.1580246913580247	0.135	0
I	SPAC16C9.06c	801310	804087	2778	1	243	0.116	0.765	2124	0	0	2	2	2	2	3	4	5	5	6	6	11.0	3.96	0.09090909090909093	0.0003599712023038157	0.08747300215982723	0.01	0
I	SPAC16C9.07	804996	807506	2511	8	1098	1.517	0.343	862	0	0	0	0	0	0	0	0	0	0	0	0	20.0	7.965	0.4	0.0031859816806053365	0.4372759856630825	0.0	0
I	SPAC2G11.02	808028	812042	3957	3	285	0.299	0.831	3287	1	1	1	1	1	1	1	1	1	1	1	1	43.0	10.867	0.06976744186046513	0.0007581501137225169	0.07202426080363912	0.8	1
I	SPAC2G11.03c	812107	813970	1677	0	0	0.0	1.0	1677	2	2	2	2	2	2	0	1	1	1	1	1	13.0	7.752000000000002	0.0	0.0	0.0	0.5040307898898648	1
I	SPAC2G11.04	814451	815356	906	0	0	0.0	1.0	906	0	1	1	1	1	1	1	1	1	2	2	2	11.0	12.140999999999998	0.0	0.0	0.0	0.5178670707814822	1
I	SPAC2G11.05c	815515	817620	2106	5	552	1.131	0.555	1169	0	1	1	1	1	1	0	0	4	4	4	4	18.0	8.547	0.2777777777777778	0.0023741690408357074	0.2621082621082621	0.0	0
I	SPAC2G11.06	818117	819650	1299	1	50	0.214	0.5710000000000001	742	0	4	4	5	5	5	0	0	0	0	0	0	6.0	4.619	0.16666666666666666	0.0007698229407236335	0.03849114703618168	0.01	0
I	SPAC2G11.07c	820163	821704	1245	0	0	0.0	1.0	1245	0	0	0	0	1	1	0	2	2	2	2	3	4.0	3.213	0.0	0.0	0.0	0.5178670707814822	1
I	SPAC2G11.08c	822332	822849	459	0	0	0.0	1.0	459	0	0	0	0	0	0	3	4	4	7	7	8	2.0	4.357	0.0	0.0	0.0	0.5178670707814822	1
I	SPAC2G11.09	823739	826229	2382	2	305	0.236	0.78	1858	0	1	1	2	2	2	2	2	2	2	2	2	16.0	6.7170000000000005	0.125	0.0008396305625524769	0.12804366078925272	0.09	0
I	SPAC2G11.10c	826538	828011	1206	3	479	0.667	0.835	1007	0	0	1	1	1	1	3	9	12	14	15	15	9.0	7.462999999999999	0.3333333333333333	0.0024875621890547268	0.3971807628524047	0.005	0
I	SPAC2G11.11c	829214	831499	2160	0	0	0.0	1.0	2160	3	4	4	5	11	12	0	5	6	6	6	6	23.0	10.648	0.0	0.0	0.0	0.3268908228770638	0
I	SPAC2G11.12	832027	836013	3987	4	329	0.242	0.414	1650	1	2	7	7	7	7	1	1	1	1	1	1	31.0	7.775	0.12903225806451613	0.001003260596940055	0.08251818409831954	0.005	0
I	SPAC2G11.13	836383	837972	1590	2	238	0.345	0.897	1427	0	2	3	3	3	3	1	4	4	4	4	4	6.0	3.774	0.3333333333333333	0.0012578616352201255	0.14968553459119496	0.105	0
I	SPAC2G11.14	838320	841387	2940	1	63	0.099	0.65	1912	0	3	4	4	4	4	0	0	4	4	6	7	20.0	6.803	0.05	0.0003401360544217687	0.021428571428571432	0.695	1
I	SPAC2G11.15c	841572	842490	720	6	275	2.665	0.6829999999999999	492	0	0	0	0	0	0	0	2	2	3	3	3	6.0	8.333	1.0	0.008333333333333333	0.3819444444444444	0.005	0
I	SPAC521.02	843233	844084	852	0	0	0.0	1.0	852	1	3	4	6	6	6	1	5	7	9	10	10	3.0	3.5210000000000004	0.0	0.0	0.0	0.5136671599207695	1
I	SPAC521.03	845145	845924	780	1	249	0.503	0.763	595	1	1	3	4	4	4	1	1	1	1	1	1	4.0	5.127999999999999	0.25	0.001282051282051282	0.3192307692307692	0.015	0
I	SPAC521.04c	846331	848976	2646	0	0	0.0	1.0	2646	0	0	1	1	2	4	0	0	1	1	1	3	15.0	5.669	0.0	0.0	0.0	0.5178670707814822	1
I	SPAC521.05	849520	850122	603	0	0	0.0	1.0	603	0	0	0	0	0	0	0	0	0	0	0	0	0.0	0.0	0.0	0.0	0.0	0.5178670707814822	1
I	SPAC23G3.01	850676	854346	3633	0	0	0.0	1.0	3633	0	2	2	2	2	2	2	3	3	3	3	3	15.0	4.129	0.0	0.0	0.0	0.5178670707814822	1
I	SPAC23G3.02c	854523	869527	14775	34	4928	0.5660000000000001	0.163	2406	0	2	2	2	2	2	2	5	9	12	15	17	124.0	8.392999999999999	0.27419354838709675	0.002301184433164129	0.3335363790186125	0.005	0
I	SPAC23G3.03	871025	872320	1296	3	1071	0.514	0.7809999999999999	1012	4	4	8	8	8	8	0	1	3	4	4	4	8.0	6.172999999999999	0.375	0.0023148148148148147	0.8263888888888888	0.0	0
I	SPAC23G3.04	873167	873751	585	0	0	0.0	1.0	585	1	5	8	9	9	9	0	0	1	3	3	3	6.0	10.255999999999998	0.0	0.0	0.0	0.5136671599207695	1
I	SPAC23G3.05c	874532	875563	1032	5	473	1.242	0.52	537	0	2	3	3	3	4	0	1	1	1	4	4	10.0	9.69	0.5	0.004844961240310078	0.4583333333333333	0.0	0
I	SPAC23G3.06	876947	878582	1527	0	0	0.0	1.0	1527	1	1	4	4	4	4	2	2	2	3	3	3	7.0	4.584	0.0	0.0	0.0	0.5136671599207695	1
I	SPAC23G3.07c	879214	880189	825	1	256	0.259	0.988	815	0	0	0	0	0	0	3	3	3	3	3	3	6.0	7.273	0.16666666666666666	0.001212121212121212	0.3103030303030303	0.21	0
I	SPAC23G3.08c	881023	883650	2628	3	257	0.381	0.453	1191	1	1	1	1	1	1	0	0	0	0	0	0	25.0	9.513	0.12	0.001141552511415525	0.09779299847792998	0.01	0
I	SPAC23G3.09	884445	885542	1098	0	0	0.0	1.0	1098	1	1	1	1	1	1	0	1	1	1	1	1	7.0	6.375	0.0	0.0	0.0	0.5136671599207695	1
I	SPAC23G3.10c	885895	887172	1278	0	0	0.0	1.0	1278	0	0	0	0	0	1	0	0	0	0	0	0	12.0	9.39	0.0	0.0	0.0	0.5178670707814822	1
I	SPAC23G3.11	887661	889033	1266	0	0	0.0	1.0	1266	0	0	0	0	0	0	1	1	1	1	1	1	11.0	8.689	0.0	0.0	0.0	0.5178670707814822	1
I	SPAC23G3.12c	889130	892120	2991	1	80	0.111	0.6829999999999999	2044	1	1	1	1	1	1	0	1	2	3	4	5	17.0	5.684	0.05882352941176471	0.00033433634236041456	0.026746907388833167	0.1	0
I	SPAC22H12.01c	893719	894423	705	0	0	0.0	1.0	705	1	1	1	1	1	1	1	1	3	4	4	4	1.0	1.418	0.0	0.0	0.0	0.5136671599207695	1
I	SPAC22H12.02	895366	896401	726	2	60	0.7020000000000001	0.532	386	0	2	2	2	2	2	4	4	4	4	4	6	3.0	4.132	0.6666666666666666	0.0027548209366391185	0.08264462809917356	0.02	0
I	SPAC22H12.03	896877	897767	813	5	589	1.81	0.718	584	0	0	1	1	1	1	0	1	1	1	1	4	10.0	12.3	0.5	0.006150061500615006	0.7244772447724477	0.0	0
I	SPAC22H12.04c	898191	898949	759	1	74	0.382	0.995	755	0	0	0	3	3	3	0	3	6	6	6	6	6.0	7.905	0.16666666666666666	0.0013175230566534915	0.09749670619235837	0.09	0
I	SPAC22H12.05c	899567	901753	2187	2	133	0.258	0.465	1018	0	1	1	1	1	2	0	2	4	9	9	9	13.0	5.944	0.15384615384615385	0.0009144947416552356	0.06081390032007316	0.005	0
I	SPAC1687.01	903101	903676	378	0	0	0.0	1.0	378	0	0	0	4	5	5	1	2	2	2	2	2	1.0	2.6460000000000004	0.0	0.0	0.0	0.5178670707814822	1
I	SPAC1687.02	904266	905132	816	0	0	0.0	1.0	816	0	0	0	0	0	1	0	0	0	0	0	8	6.0	7.353	0.0	0.0	0.0	0.5178670707814822	1
I	SPAC1687.03c	905129	906355	1029	0	0	0.0	1.0	1029	0	0	0	0	0	0	0	1	7	7	7	7	5.0	4.859	0.0	0.0	0.0	0.5178670707814822	1
I	SPAC1687.04	906884	908433	1506	0	0	0.0	1.0	1506	0	6	6	6	6	6	1	1	1	1	1	1	11.0	7.3039999999999985	0.0	0.0	0.0	0.5178670707814822	1
I	SPAC1687.05	908839	911074	2184	4	925	0.447	0.39	851	0	2	3	3	3	3	0	0	0	0	0	2	10.0	4.579	0.4	0.0018315018315018317	0.4235347985347985	0.005	0
I	SPAC1687.06c	911274	911678	405	0	0	0.0	1.0	405	0	0	0	0	0	0	0	2	2	2	5	6	3.0	7.407	0.0	0.0	0.0	0.5178670707814822	1
I	SPAC1687.07	913657	914031	375	0	0	0.0	1.0	375	0	0	0	0	2	2	0	0	0	0	0	1	2.0	5.332999999999998	0.0	0.0	0.0	0.5178670707814822	1
I	SPAC1687.08	914328	914618	291	0	0	0.0	1.0	291	1	1	1	1	1	4	0	3	3	3	3	3	1.0	3.4360000000000004	0.0	0.0	0.0	0.5136671599207695	1
I	SPAC1687.09	915092	919231	4140	6	999	0.392	0.29	1200	0	0	3	3	3	3	0	0	1	2	2	2	22.0	5.314	0.2727272727272727	0.0014492753623188404	0.2413043478260869	0.0	0
I	SPAC1687.10	919973	922010	1986	4	200	0.623	0.441	875	1	10	12	12	12	12	3	4	4	4	4	4	19.0	9.567	0.21052631578947367	0.0020140986908358514	0.10070493454179257	0.0	0
I	SPAC1687.11	922314	924960	2409	0	0	0.0	1.0	2409	0	2	2	2	2	2	0	0	0	0	0	0	12.0	4.981	0.0	0.0	0.0	0.5178670707814822	1
I	SPAC1687.12c	925212	926245	819	0	0	0.0	1.0	819	0	0	0	0	0	0	3	3	3	3	3	3	8.0	9.768	0.0	0.0	0.0	0.5178670707814822	1
I	SPAC1687.13c	926501	927571	900	0	0	0.0	1.0	900	0	0	0	0	0	0	0	0	0	0	0	1	4.0	4.444	0.0	0.0	0.0	0.5178670707814822	1
I	SPAC1687.14c	928213	928443	231	0	0	0.0	1.0	231	0	1	1	1	1	1	0	0	4	6	6	6	0.0	0.0	0.0	0.0	0.0	0.5178670707814822	1
I	SPAC1687.23c	929159	929473	315	1	15	0.804	0.965	304	1	3	7	7	8	8	1	3	3	3	3	3	3.0	9.524	0.3333333333333333	0.0031746031746031746	0.047619047619047616	0.26	0
I	SPAC1687.15	929939	931631	1164	0	0	0.0	1.0	1164	0	0	3	3	3	3	0	0	0	0	0	0	7.0	6.0139999999999985	0.0	0.0	0.0	0.5178670707814822	1
I	SPAC1687.16c	933052	933954	903	9	708	3.624	0.763	689	0	0	0	0	0	0	2	3	3	5	6	6	4.0	4.43	2.25	0.009966777408637871	0.7840531561461794	0.03	0
I	SPAC1687.17c	935249	935989	573	1	57	0.422	0.8009999999999999	459	0	0	7	9	9	10	4	5	5	5	5	5	4.0	6.981	0.25	0.0017452006980802793	0.09947643979057592	0.005	0
I	SPAC1687.18c	936271	938107	1680	0	0	0.0	1.0	1680	1	4	4	4	4	4	1	2	4	5	5	5	10.0	5.952000000000001	0.0	0.0	0.0	0.5136671599207695	1
I	SPAC1687.19c	938448	939759	1215	2	771	0.407	0.5660000000000001	688	2	2	2	2	2	2	0	0	0	0	0	0	3.0	2.469	0.6666666666666666	0.0016460905349794238	0.6345679012345679	0.05	0
I	SPAC1687.20c	939871	941889	2019	2	251	0.305	0.768	1550	0	0	1	1	2	2	2	2	2	2	2	2	24.0	11.887	0.08333333333333333	0.0009905894006934123	0.12431896978702328	0.21	0
I	SPAC1687.21	942240	943166	630	0	0	0.0	1.0	630	0	0	2	2	2	2	0	2	2	2	2	2	5.0	7.937	0.0	0.0	0.0	0.5178670707814822	1
I	SPAC1687.22c	943625	945927	2199	2	211	0.255	0.7829999999999999	1721	0	0	0	0	1	1	0	0	0	1	3	3	13.0	5.912000000000001	0.15384615384615385	0.0009095043201455207	0.09595270577535243	0.02	0
I	SPAC222.03c	947964	948581	270	0	0	0.0	1.0	270	0	0	0	0	0	1	3	5	5	6	6	6	3.0	11.111	0.0	0.0	0.0	0.5178670707814822	1
I	SPAC222.19	949646	950047	354	0	0	0.0	1.0	354	0	0	1	2	4	4	0	0	0	0	0	0	1.0	2.825	0.0	0.0	0.0	0.5178670707814822	1
I	SPAC222.04c	950298	950651	354	0	0	0.0	1.0	354	0	0	0	0	1	2	0	1	1	1	1	1	2.0	5.65	0.0	0.0	0.0	0.5178670707814822	1
I	SPAC222.05c	951054	952603	1491	1	24	0.205	0.76	1133	0	0	0	0	0	0	0	0	0	0	0	3	12.0	8.048	0.08333333333333333	0.0006706908115358818	0.01609657947686117	0.125	0
I	SPAC222.06	953113	954074	909	0	0	0.0	1.0	909	2	2	2	2	2	2	3	3	3	3	3	3	7.0	7.701	0.0	0.0	0.0	0.5040307898898648	1
I	SPAC222.07c	954355	956474	1920	0	0	0.0	1.0	1920	0	0	0	0	0	0	0	2	2	3	3	3	9.0	4.688	0.0	0.0	0.0	0.5178670707814822	1
I	SPAC222.08c	957646	958350	705	1	17	0.35	0.767	541	0	0	1	1	3	3	0	1	2	3	3	7	7.0	9.929	0.14285714285714285	0.0014184397163120568	0.02411347517730496	0.0	0
I	SPAC222.09	960061	962113	1863	0	0	0.0	1.0	1863	0	4	9	9	11	12	0	0	0	0	0	0	6.0	3.221	0.0	0.0	0.0	0.5178670707814822	1
I	SPAC222.10c	962437	964434	1998	0	0	0.0	1.0	1998	0	0	0	0	0	0	0	0	0	5	6	8	14.0	7.0070000000000014	0.0	0.0	0.0	0.5178670707814822	1
I	SPAC222.11	966430	967368	939	0	0	0.0	1.0	939	1	1	3	5	8	9	2	2	4	5	6	6	2.0	2.13	0.0	0.0	0.0	0.5136671599207695	1
I	SPAC222.17	967865	968205	270	0	0	0.0	1.0	270	0	2	2	2	2	3	2	4	4	4	4	4	0.0	0.0	0.0	0.0	0.0	0.5178670707814822	1
I	SPAC222.12c	968783	970360	1578	0	0	0.0	1.0	1578	0	0	1	1	3	3	0	0	0	0	0	0	11.0	6.971	0.0	0.0	0.0	0.5178670707814822	1
I	SPAC222.13c	971258	973241	1779	0	0	0.0	1.0	1779	1	1	1	1	1	1	0	0	0	0	0	0	17.0	9.556	0.0	0.0	0.0	0.5136671599207695	1
I	SPAC222.14c	974167	976733	2289	2	703	0.159	0.5710000000000001	1307	1	1	1	1	1	1	5	6	8	9	10	10	15.0	6.553	0.13333333333333333	0.0008737439930100482	0.3071210135430319	0.035	0
I	SPAC222.15	977709	978637	651	2	310	0.501	0.653	425	0	0	0	2	2	2	1	1	1	1	1	1	6.0	9.217	0.3333333333333333	0.0030721966205837174	0.4761904761904762	0.045	0
I	SPAC222.18	978903	979374	336	0	0	0.0	1.0	336	0	1	1	2	2	2	0	0	0	0	0	0	2.0	5.952000000000001	0.0	0.0	0.0	0.5178670707814822	1
I	SPAC222.16c	979679	981076	1017	4	570	0.7340000000000001	0.391	398	0	1	1	1	1	1	1	2	5	5	5	5	11.0	10.816	0.3636363636363637	0.0039331366764995095	0.5604719764011801	0.0	0
I	SPAC821.03c	981798	983255	1458	5	764	0.868	0.888	1294	1	2	5	6	7	7	0	0	4	9	12	12	9.0	6.172999999999999	0.5555555555555556	0.003429355281207133	0.5240054869684501	0.005	0
I	SPAC821.04c	985011	986747	1737	1	87	0.116	0.812	1411	0	0	0	0	1	1	0	0	0	0	2	2	7.0	4.03	0.14285714285714285	0.0005757052389176742	0.05008635578583765	0.04	0
I	SPAC821.05	988397	989688	1074	1	10	0.145	0.675	725	0	1	3	3	3	3	0	1	3	4	4	4	5.0	4.655	0.2	0.000931098696461825	0.00931098696461825	0.05	0
I	SPAC821.06	990250	991525	996	1	5	0.152	0.937	933	0	2	3	3	3	3	0	1	1	1	1	1	16.0	16.064	0.0625	0.001004016064257028	0.0050200803212851405	0.08	0
I	SPAC821.07c	991752	993278	1527	0	0	0.0	1.0	1527	1	1	1	1	1	1	0	0	0	0	0	2	12.0	7.859	0.0	0.0	0.0	0.5136671599207695	1
I	SPAC821.08c	995476	996942	1467	0	0	0.0	1.0	1467	0	3	3	5	8	8	0	1	2	2	3	7	7.0	4.772	0.0	0.0	0.0	0.5178670707814822	1
I	SPAC821.09	998953	1002003	3051	6	528	0.498	0.6659999999999999	2032	0	3	3	3	3	3	3	5	5	5	5	5	8.0	2.622	0.75	0.0019665683382497547	0.17305801376597835	0.01	0
I	SPAC821.10c	1002999	1003463	465	0	0	0.0	1.0	465	0	3	3	3	3	3	0	0	0	0	0	0	1.0	2.151	0.0	0.0	0.0	0.5178670707814822	1
I	SPAC821.11	1006394	1007749	1356	0	0	0.0	1.0	1356	0	2	2	2	2	3	0	3	3	3	3	3	16.0	11.799	0.0	0.0	0.0	0.5178670707814822	1
I	SPAC821.12	1008439	1010160	1410	0	0	0.0	1.0	1410	0	2	2	2	2	2	1	4	4	4	5	5	5.0	3.5460000000000003	0.0	0.0	0.0	0.5178670707814822	1
I	SPAC821.13c	1010640	1015328	4689	2	84	0.124	0.61	2862	0	0	4	4	4	4	0	2	2	2	2	2	25.0	5.332000000000002	0.08	0.00042653017701002334	0.017914267434420986	0.075	0
I	SPAC139.01c	1016366	1018875	2409	1	61	0.112	0.643	1548	0	0	1	2	2	2	2	2	2	2	2	2	13.0	5.396	0.07692307692307693	0.0004151100041511	0.0253217102532171	0.07	0
I	SPAC139.02c	1019612	1020574	963	1	16	0.293	0.568	547	0	0	0	0	0	0	0	0	4	5	5	5	8.0	8.307	0.125	0.0010384215991692627	0.016614745586708203	0.01	0
I	SPAC139.03	1021917	1023874	1878	6	309	0.888	0.6459999999999999	1214	0	1	1	2	3	3	0	1	1	1	1	1	14.0	7.455	0.42857142857142855	0.003194888178913738	0.1645367412140575	0.005	0
I	SPAC139.04c	1024176	1025477	1302	3	366	0.591	0.7959999999999999	1037	0	1	1	1	1	1	0	0	1	1	5	5	6.0	4.6080000000000005	0.5	0.002304147465437788	0.2811059907834101	0.005	0
I	SPAC139.05	1028316	1029797	1482	4	653	0.6579999999999999	0.547	811	0	2	2	3	3	3	1	1	3	3	4	4	6.0	4.049	0.6666666666666666	0.0026990553306342783	0.4406207827260459	0.01	0
I	SPAC139.06	1030230	1031693	1137	1	56	0.16899999999999998	0.952	1082	0	2	2	2	2	2	0	2	2	2	2	2	7.0	6.157	0.14285714285714285	0.0008795074758135446	0.04925241864555849	0.02	0
I	SPAC23C4.02	1032182	1034167	1806	1	44	0.127	0.921	1663	0	0	2	2	2	2	3	3	5	5	5	5	9.0	4.9830000000000005	0.1111111111111111	0.0005537098560354374	0.024363233665559248	0.065	0
I	SPAC23C4.03	1034296	1035762	1467	3	256	0.511	0.528	774	3	3	3	3	3	3	0	2	2	2	2	2	15.0	10.225	0.2	0.002044989775051125	0.174505794137696	0.0	0
I	SPAC23C4.04c	1036033	1036508	423	0	0	0.0	1.0	423	1	3	3	3	3	5	2	2	2	2	2	2	1.0	2.364	0.0	0.0	0.0	0.5136671599207695	1
I	SPAC23C4.05c	1036833	1038182	1296	1	102	0.215	0.654	847	0	0	1	1	1	2	0	0	0	0	0	5	2.0	1.543	0.5	0.0007716049382716049	0.0787037037037037	0.06	0
I	SPAC23C4.07	1040241	1040846	606	1	67	0.532	0.644	390	0	0	0	1	1	1	0	0	0	0	0	0	4.0	6.601	0.25	0.0016501650165016502	0.11056105610561057	0.015	0
I	SPAC23C4.06c	1038666	1039649	984	1	3	0.303	0.94	925	0	0	0	0	0	0	7	7	7	7	7	7	2.0	2.033	0.5	0.001016260162601626	0.003048780487804878	0.105	0
I	SPAC23C4.08	1041535	1042550	618	0	0	0.0	1.0	618	0	0	0	0	0	0	0	0	0	1	1	5	3.0	4.854	0.0	0.0	0.0	0.5178670707814822	1
I	SPAC23C4.09c	1043220	1044074	396	0	0	0.0	1.0	396	1	1	1	1	1	1	4	5	5	7	7	7	0.0	0.0	0.0	0.0	0.0	0.5136671599207695	1
I	SPAC23C4.10	1044995	1046578	1584	0	0	0.0	1.0	1584	1	1	1	1	1	1	0	0	2	3	3	3	9.0	5.682	0.0	0.0	0.0	0.5136671599207695	1
I	SPAC23C4.11	1047316	1047591	183	0	0	0.0	1.0	183	1	1	3	3	3	3	0	0	0	0	0	0	3.0	16.393	0.0	0.0	0.0	0.5136671599207695	1
I	SPAC23C4.12	1049035	1050489	1203	3	914	0.634	0.659	793	0	1	1	1	2	2	0	0	0	2	2	2	11.0	9.144	0.2727272727272727	0.002493765586034913	0.7597672485453034	0.01	0
I	SPAC23C4.13	1051729	1052174	354	0	0	0.0	1.0	354	0	0	0	2	3	4	0	0	0	2	2	2	2.0	5.65	0.0	0.0	0.0	0.5178670707814822	1
I	SPAC23C4.14	1052984	1054468	1275	0	0	0.0	1.0	1275	0	3	3	3	3	3	6	9	9	9	9	9	12.0	9.412	0.0	0.0	0.0	0.5178670707814822	1
I	SPAC23C4.15	1054735	1055642	633	0	0	0.0	1.0	633	0	3	3	3	3	3	0	0	0	0	0	0	2.0	3.16	0.0	0.0	0.0	0.5178670707814822	1
I	SPAC23C4.16c	1056141	1057415	1275	1	58	0.327	0.682	870	1	1	1	1	1	4	1	3	3	6	6	6	4.0	3.137	0.25	0.000784313725490196	0.04549019607843137	0.015	0
I	SPAC23C4.17	1058395	1060745	2058	1	99	0.193	0.52	1070	3	3	3	3	3	3	0	0	1	1	1	1	22.0	10.69	0.045454545454545456	0.00048590864917395527	0.04810495626822157	0.075	0
I	SPAC23C4.18c	1060792	1062861	1947	1	265	0.206	0.825	1606	1	1	1	1	1	1	0	0	1	1	1	1	14.0	7.191	0.07142857142857142	0.0005136106831022085	0.13610683102208526	0.67	1
I	SPAC23C4.19	1063867	1066839	2973	0	0	0.0	1.0	2973	0	1	1	2	2	2	2	2	2	2	3	3	13.0	4.373	0.0	0.0	0.0	0.5178670707814822	1
I	SPAC1A6.01c	1067031	1068452	1368	3	262	0.727	0.447	612	0	2	2	2	2	2	1	1	1	1	1	1	7.0	5.117	0.42857142857142855	0.0021929824561403508	0.1915204678362573	0.0	0
I	SPAC1A6.02	1068731	1069816	1086	0	0	0.0	1.0	1086	0	1	1	1	2	2	0	0	0	0	0	0	1.0	0.921	0.0	0.0	0.0	0.5178670707814822	1
I	SPAC1A6.03c	1070139	1072127	1989	1	31	0.165	0.924	1838	0	0	0	0	0	1	0	0	0	0	3	3	8.0	4.022	0.125	0.0005027652086475615	0.01558572146807441	0.005	0
I	SPAC1A6.11	1073534	1073854	321	1	73	0.799	0.922	296	3	5	8	10	10	11	1	1	4	4	4	4	2.0	6.231	0.5	0.003115264797507788	0.2274143302180685	0.18	0
I	SPAC1A6.04c	1074777	1076618	1842	4	708	0.523	0.6409999999999999	1180	1	5	5	6	6	8	0	0	0	0	0	0	8.0	4.343	0.5	0.002171552660152009	0.3843648208469056	0.005	0
I	SPAC1A6.05c	1080021	1081561	1452	3	227	0.428	0.344	500	0	0	0	0	0	0	2	2	2	5	5	8	11.0	7.576	0.2727272727272727	0.002066115702479339	0.15633608815426994	0.0	0
I	SPAC1A6.06c	1082783	1083391	558	6	4419	2.403	0.29600000000000004	165	0	0	3	5	5	5	0	3	4	7	7	7	4.0	7.167999999999998	1.5	0.010752688172043013	7.919354838709677	0.005	0
I	SPAC1A6.07	1084175	1086085	1911	0	0	0.0	1.0	1911	1	4	4	7	9	9	0	0	0	0	2	2	7.0	3.663	0.0	0.0	0.0	0.5136671599207695	1
I	SPAC1A6.08c	1086376	1087233	858	7	654	2.472	0.7979999999999999	685	1	1	1	1	1	1	0	0	0	0	0	0	10.0	11.655	0.7	0.008158508158508158	0.7622377622377622	0.04	0
I	SPAC1A6.09c	1087819	1088991	1173	1	280	0.224	0.698	819	0	0	2	4	4	5	0	0	0	0	0	1	5.0	4.263	0.2	0.0008525149190110827	0.23870417732310314	0.02	0
I	SPAC1A6.10	1090678	1092135	1458	1	32	0.183	0.7090000000000001	1033	1	2	2	2	2	2	0	1	1	1	2	2	6.0	4.115	0.16666666666666666	0.0006858710562414267	0.02194787379972565	0.03	0
I	SPAC30D11.14c	1092441	1094045	1605	1	54	0.181	0.55	883	0	1	1	1	1	1	1	1	1	1	1	3	8.0	4.984	0.125	0.0006230529595015578	0.03364485981308411	0.07	0
I	SPAC30D11.13	1094500	1095393	474	1	56	0.439	0.6920000000000001	328	1	1	2	2	2	2	0	0	0	0	0	0	3.0	6.329	0.3333333333333333	0.002109704641350211	0.1181434599156118	0.005	0
I	SPAC30D11.12	1096890	1097250	225	0	0	0.0	1.0	225	0	1	1	3	3	3	0	2	3	4	5	5	1.0	4.444	0.0	0.0	0.0	0.5178670707814822	1
I	SPAC30D11.11	1098036	1099364	1329	1	69	0.32	0.816	1084	0	1	2	4	4	4	0	1	1	3	3	3	11.0	8.277000000000001	0.09090909090909093	0.0007524454477050414	0.05191873589164785	0.125	0
I	SPAC30D11.10	1100128	1101537	1410	0	0	0.0	1.0	1410	2	2	2	3	3	3	2	6	6	6	9	9	14.0	9.929	0.0	0.0	0.0	0.5040307898898648	1
I	SPAC30D11.09	1101741	1103747	1920	3	198	0.524	0.629	1207	4	6	6	6	6	6	0	0	1	1	1	1	11.0	5.729	0.2727272727272727	0.0015625	0.103125	0.005	0
I	SPAC30D11.08c	1104864	1106529	1617	0	0	0.0	1.0	1617	0	0	0	0	0	0	0	1	1	1	1	1	6.0	3.711	0.0	0.0	0.0	0.5178670707814822	1
I	SPAC30D11.07	1106773	1107840	1068	0	0	0.0	1.0	1068	1	1	1	1	1	1	1	1	5	5	5	5	3.0	2.809	0.0	0.0	0.0	0.5136671599207695	1
I	SPAC30D11.06c	1108567	1110110	1281	0	0	0.0	1.0	1281	0	0	2	2	2	2	0	0	0	1	1	1	10.0	7.806	0.0	0.0	0.0	0.5178670707814822	1
I	SPAC30D11.05	1110117	1111118	498	1	31	0.37	0.602	300	0	0	0	0	0	0	0	1	1	2	4	4	6.0	12.048	0.16666666666666666	0.002008032128514056	0.06224899598393574	0.005	0
I	SPAC30D11.04c	1112214	1115736	3480	3	421	0.266	0.483	1681	2	3	3	3	3	3	1	1	1	1	1	1	23.0	6.609	0.13043478260869565	0.0008620689655172414	0.12097701149425287	0.015	0
I	SPAC30D11.03	1116057	1118412	2265	0	0	0.0	1.0	2265	0	0	0	0	0	1	0	0	0	0	3	3	8.0	3.532	0.0	0.0	0.0	0.5178670707814822	1
I	SPAC30D11.02c	1119378	1119763	258	4	1293	3.636	0.547	141	0	1	1	1	1	1	1	1	1	2	2	2	4.0	15.504	1.0	0.015503875968992246	5.011627906976744	0.005	0
I	SPAC30D11.01c	1120548	1123529	2982	3	656	0.287	0.693	2068	0	2	2	2	5	5	0	2	3	3	3	5	18.0	6.0360000000000005	0.16666666666666666	0.001006036217303823	0.2199865861837693	0.0	0
I	SPAC56F8.02	1124167	1128720	4554	7	635	0.4270000000000001	0.325	1478	0	3	4	4	4	5	0	0	0	2	2	2	24.0	5.27	0.2916666666666667	0.0015371102327624067	0.13943785682916118	0.0	0
I	SPAC56F8.03	1129548	1132787	3240	0	0	0.0	1.0	3240	1	3	5	5	5	5	0	0	4	4	4	4	13.0	4.012	0.0	0.0	0.0	0.5136671599207695	1
I	SPAC56F8.04c	1133226	1134356	1083	1	28	0.239	1.0	1083	5	5	5	5	5	5	0	2	2	2	2	2	5.0	4.617	0.2	0.0009233610341643582	0.02585410895660203	0.305	0
I	SPAC56F8.05c	1134697	1136003	861	0	0	0.0	1.0	861	4	6	6	6	6	10	0	0	0	1	1	1	2.0	2.323	0.0	0.0	0.0	0.9975	1
I	SPAC56F8.06c	1136352	1137731	1338	1	119	0.234	0.779	1042	0	1	1	1	1	1	1	1	7	8	8	9	8.0	5.979	0.125	0.0007473841554559044	0.08893871449925261	0.03	0
I	SPAC56F8.07	1138566	1139117	552	2	154	0.993	0.71	392	0	1	4	4	4	4	1	2	2	2	2	4	3.0	5.435	0.6666666666666666	0.0036231884057971015	0.27898550724637683	0.03	0
I	SPAC56F8.08	1139130	1140242	999	1	24	0.25	0.897	896	1	1	1	1	7	7	0	1	4	4	4	4	7.0	7.0070000000000014	0.14285714285714285	0.001001001001001001	0.024024024024024024	0.075	0
I	SPAC56F8.09	1140621	1141577	957	6	830	1.672	0.536	513	1	3	3	3	3	4	0	0	0	1	4	4	9.0	9.404	0.6666666666666666	0.006269592476489028	0.8672936259143156	0.0	0
I	SPAC56F8.10	1143115	1144926	1812	0	0	0.0	1.0	1812	0	0	0	1	1	2	0	0	0	0	0	0	12.0	6.622999999999998	0.0	0.0	0.0	0.5178670707814822	1
I	SPAC56F8.11	1145542	1146358	558	0	0	0.0	1.0	558	0	2	3	3	3	3	0	0	0	0	0	0	1.0	1.7919999999999998	0.0	0.0	0.0	0.5178670707814822	1
I	SPAC56F8.12	1146833	1148017	1185	1	2	0.203	0.73	865	4	4	4	4	4	4	0	3	3	3	5	5	5.0	4.2189999999999985	0.2	0.0008438818565400844	0.0016877637130801688	0.105	0
I	SPAC56F8.14c	1150855	1151250	396	8	766	6.216	0.71	281	0	2	2	2	2	2	0	0	2	2	2	2	4.0	10.101	2.0	0.020202020202020204	1.9343434343434345	0.02	0
I	SPAC56F8.13	1149911	1150216	306	0	0	0.0	1.0	306	0	0	0	1	1	1	0	0	1	1	1	2	2.0	6.5360000000000005	0.0	0.0	0.0	0.5178670707814822	1
I	SPAC56F8.15	1152068	1152598	531	3	2380	1.527	0.992	527	0	0	0	0	0	0	1	1	1	1	1	2	1.0	1.883	3.0	0.005649717514124294	4.4821092278719386	0.24	0
I	SPAC56F8.16	1154733	1155974	1242	0	0	0.0	1.0	1242	1	1	2	2	2	2	0	0	0	0	0	0	1.0	0.805	0.0	0.0	0.0	0.5136671599207695	1
I	SPAC22A12.01c	1157110	1158792	1683	2	158	0.248	0.812	1367	0	0	2	3	3	3	0	1	1	2	2	2	14.0	8.318	0.14285714285714285	0.0011883541295306002	0.0938799762329174	0.005	0
I	SPAC22A12.02c	1159626	1160000	375	2	356	1.301	0.7440000000000001	279	2	6	6	6	6	6	0	0	0	0	0	0	4.0	10.667	0.5	0.005333333333333333	0.9493333333333334	0.125	0
I	SPAC22A12.03c	1160219	1161352	1134	0	0	0.0	1.0	1134	0	0	0	2	2	2	0	1	2	2	3	5	9.0	7.937	0.0	0.0	0.0	0.5178670707814822	1
I	SPAC22A12.04c	1162244	1162636	393	1	35	0.748	0.613	241	0	2	3	3	3	3	0	0	2	2	6	6	4.0	10.178	0.25	0.002544529262086514	0.08905852417302802	0.015	0
I	SPAC22A12.05	1163123	1163452	330	0	0	0.0	1.0	330	0	3	3	3	4	4	0	0	1	1	1	1	1.0	3.03	0.0	0.0	0.0	0.5178670707814822	1
I	SPAC22A12.06c	1163936	1165225	1290	1	141	0.246	0.759	979	1	2	2	2	3	4	0	0	1	1	4	5	6.0	4.651	0.16666666666666666	0.0007751937984496124	0.10930232558139537	0.005	0
I	SPAC22A12.07c	1166822	1169503	2682	2	487	0.196	0.612	1641	1	1	4	6	9	9	0	0	0	0	0	0	11.0	4.101	0.18181818181818185	0.0007457121551081282	0.18158090976882926	0.04	0
I	SPAC22A12.08c	1170196	1172126	1713	0	0	0.0	1.0	1713	0	0	0	0	0	0	2	2	2	2	2	2	14.0	8.173	0.0	0.0	0.0	0.5178670707814822	1
I	SPAC22A12.10	1174571	1175781	1161	3	537	0.8540000000000001	0.6559999999999999	762	0	0	0	0	0	0	0	0	2	2	4	5	6.0	5.167999999999998	0.5	0.002583979328165375	0.4625322997416021	0.0	0
I	SPAC22A12.09c	1172470	1174155	1446	0	0	0.0	1.0	1446	0	0	1	1	1	1	0	0	0	0	0	0	5.0	3.458	0.0	0.0	0.0	0.5178670707814822	1
I	SPAC22A12.11	1177065	1178807	1743	4	917	0.956	0.547	954	0	2	4	4	4	4	1	1	2	2	2	2	8.0	4.59	0.5	0.002294893861158921	0.5261044176706827	0.0	0
I	SPAC22A12.12c	1179209	1179931	723	0	0	0.0	1.0	723	1	2	3	3	3	3	0	0	0	0	1	2	3.0	4.149	0.0	0.0	0.0	0.5136671599207695	1
I	SPAC22A12.13	1180254	1180841	588	0	0	0.0	1.0	588	0	1	1	1	2	3	1	2	2	3	4	5	1.0	1.7009999999999998	0.0	0.0	0.0	0.5178670707814822	1
I	SPAC22A12.14c	1181229	1182371	1044	2	196	0.555	0.386	403	0	0	1	1	2	2	1	3	4	4	4	4	6.0	5.747000000000001	0.3333333333333333	0.0019157088122605363	0.18773946360153254	0.005	0
I	SPAC22A12.15c	1183312	1185303	1992	0	0	0.0	1.0	1992	0	0	0	1	1	1	0	1	1	3	4	4	9.0	4.518	0.0	0.0	0.0	0.5178670707814822	1
I	SPAC22A12.17c	1188325	1189110	786	2	508	0.7709999999999999	0.926	728	0	0	1	1	1	1	1	1	2	2	2	2	3.0	3.817	0.6666666666666666	0.002544529262086514	0.6463104325699746	0.065	0
I	SPAC22A12.16	1186314	1187851	1479	1	585	0.165	0.657	972	4	6	8	8	8	8	0	1	1	1	1	2	8.0	5.409	0.125	0.0006761325219743071	0.3955375253549696	0.085	0
I	SPAC4C5.01	1192545	1193613	750	4	704	1.227	0.34700000000000003	260	0	0	0	0	0	1	0	0	0	0	0	4	5.0	6.667000000000002	0.8	0.005333333333333333	0.9386666666666666	0.0	0
I	SPAC4C5.02c	1194197	1195036	606	0	0	0.0	1.0	606	0	1	1	1	3	4	2	4	4	4	4	6	4.0	6.601	0.0	0.0	0.0	0.5178670707814822	1
I	SPAC4C5.03	1196995	1197903	909	1	15	0.423	0.773	703	0	0	2	5	6	6	0	0	0	0	0	0	6.0	6.601	0.16666666666666666	0.0011001100110011	0.0165016501650165	0.01	0
I	SPAC4C5.04	1198459	1199619	924	1	32	0.345	0.7140000000000001	660	0	0	0	0	0	0	0	1	1	1	2	2	7.0	7.576	0.14285714285714285	0.0010822510822510825	0.03463203463203463	0.01	0
I	SPAC10F6.01c	1201077	1205498	4422	0	0	0.0	1.0	4422	0	1	1	1	1	1	0	1	1	1	1	1	26.0	5.88	0.0	0.0	0.0	0.5178670707814822	1
I	SPAC10F6.02c	1206925	1210484	3507	0	0	0.0	1.0	3507	1	1	1	2	2	2	0	0	2	2	2	2	23.0	6.558	0.0	0.0	0.0	0.5136671599207695	1
I	SPAC10F6.03c	1211446	1213468	1803	0	0	0.0	1.0	1803	0	0	0	2	2	2	2	5	5	5	5	5	6.0	3.3280000000000003	0.0	0.0	0.0	0.5178670707814822	1
I	SPAC10F6.04	1213726	1214781	1056	1	30	0.611	0.8320000000000001	879	0	4	4	4	4	4	1	1	1	1	1	2	5.0	4.735	0.2	0.0009469696969696971	0.028409090909090905	0.015	0
I	SPAC10F6.05c	1215121	1215928	684	2	294	1.375	0.605	414	0	0	0	0	0	4	0	0	1	1	2	2	7.0	10.234	0.2857142857142857	0.0029239766081871343	0.4298245614035088	0.045	0
I	SPAC10F6.06	1217171	1217944	774	0	0	0.0	1.0	774	2	2	2	2	2	3	0	0	0	0	0	0	2.0	2.584	0.0	0.0	0.0	0.5040307898898648	1
I	SPAC10F6.07c	1218321	1218887	567	0	0	0.0	1.0	567	0	1	1	1	1	1	0	0	0	0	0	0	2.0	3.527	0.0	0.0	0.0	0.5178670707814822	1
I	SPAC10F6.08c	1219667	1220797	1026	5	573	1.768	0.462	474	0	0	0	0	0	0	1	2	6	6	6	6	10.0	9.747	0.5	0.004873294346978557	0.5584795321637427	0.0	0
I	SPAC10F6.09c	1221209	1224836	3585	0	0	0.0	1.0	3585	4	4	5	6	7	9	0	1	2	2	2	2	41.0	11.437	0.0	0.0	0.0	0.9975	1
I	SPAC10F6.10	1225599	1227279	1494	0	0	0.0	1.0	1494	0	0	2	2	2	2	0	0	0	0	0	1	16.0	10.71	0.0	0.0	0.0	0.5178670707814822	1
I	SPAC10F6.11c	1227416	1228651	1236	3	389	0.7959999999999999	0.439	543	0	0	0	0	0	0	0	0	6	7	8	8	7.0	5.6629999999999985	0.42857142857142855	0.0024271844660194173	0.31472491909385114	0.0	0
I	SPAC10F6.12c	1229360	1230070	711	1	219	0.426	0.5429999999999999	386	1	3	9	9	9	10	0	0	0	0	0	0	5.0	7.032	0.2	0.0014064697609001409	0.3080168776371308	0.03	0
I	SPAC10F6.13c	1230788	1232017	1230	0	0	0.0	1.0	1230	2	2	2	2	3	3	2	2	2	2	2	2	9.0	7.317	0.0	0.0	0.0	0.5040307898898648	1
I	SPAC10F6.14c	1232316	1233923	1608	0	0	0.0	1.0	1608	1	1	1	1	1	3	0	0	0	0	1	1	7.0	4.353	0.0	0.0	0.0	0.5136671599207695	1
I	SPAC10F6.15	1235667	1236965	1299	2	491	0.474	0.741	963	1	1	1	1	1	1	0	0	0	5	6	6	5.0	3.849	0.4	0.001539645881447267	0.3779830638953041	0.015	0
I	SPAC10F6.16	1238896	1239424	420	1	35	0.61	0.512	215	1	3	4	4	4	4	0	0	0	0	1	1	2.0	4.762	0.5	0.0023809523809523807	0.08333333333333333	0.005	0
I	SPAC10F6.17c	1240321	1241655	1335	2	293	0.624	0.868	1159	0	1	1	1	1	3	1	1	1	1	1	1	5.0	3.745	0.4	0.0014981273408239699	0.2194756554307116	0.01	0
I	SPAC56E4.02c	1242295	1242783	489	0	0	0.0	1.0	489	0	0	2	3	3	3	0	1	1	1	3	3	2.0	4.09	0.0	0.0	0.0	0.5178670707814822	1
I	SPAC56E4.03	1244051	1245475	1425	0	0	0.0	1.0	1425	0	2	4	4	5	5	0	1	1	1	1	1	7.0	4.912	0.0	0.0	0.0	0.5178670707814822	1
I	SPAC56E4.04c	1246095	1253559	6843	0	0	0.0	1.0	6843	0	1	1	1	1	1	0	4	5	5	6	7	40.0	5.845	0.0	0.0	0.0	0.5178670707814822	1
I	SPAC56E4.05	1255591	1256227	579	0	0	0.0	1.0	579	1	1	3	3	3	6	0	1	2	2	2	2	4.0	6.908	0.0	0.0	0.0	0.5136671599207695	1
I	SPAC56E4.07	1259365	1260072	708	1	19	0.514	0.562	398	0	2	2	4	4	4	0	1	3	3	3	3	3.0	4.237	0.3333333333333333	0.0014124293785310734	0.026836158192090398	0.04	0
I	SPAC56E4.06c	1256566	1258401	1836	4	503	0.838	0.552	1014	0	1	1	1	2	3	0	1	3	5	5	5	11.0	5.9910000000000005	0.3636363636363637	0.002178649237472767	0.2739651416122004	0.0	0
I	SPAC1420.01c	1260973	1262760	1743	5	936	1.0759999999999998	0.8009999999999999	1396	1	1	2	3	3	3	1	1	2	2	2	2	8.0	4.59	0.625	0.002868617326448652	0.5370051635111877	0.0	0
I	SPAC1420.02c	1263902	1265542	1641	0	0	0.0	1.0	1641	0	0	0	0	0	3	0	0	0	0	0	0	7.0	4.266	0.0	0.0	0.0	0.5178670707814822	1
I	SPAC1420.03	1266269	1267647	1332	0	0	0.0	1.0	1332	0	0	0	0	0	0	0	0	0	0	0	0	14.0	10.511	0.0	0.0	0.0	0.5178670707814822	1
I	SPAC1420.04c	1267905	1270166	2262	0	0	0.0	1.0	2262	0	0	0	0	0	0	0	0	0	0	0	0	11.0	4.863	0.0	0.0	0.0	0.5178670707814822	1
I	SPAPB17E12.02	1270750	1271636	708	0	0	0.0	1.0	708	0	0	0	0	0	0	0	0	0	1	1	1	0.0	0.0	0.0	0.0	0.0	0.5178670707814822	1
I	SPAPB17E12.03	1271889	1272962	1032	1	124	0.3720000000000001	0.628	648	0	0	0	0	0	0	0	0	0	0	0	0	13.0	12.597	0.07692307692307693	0.0009689922480620156	0.12015503875968993	0.055	0
I	SPAPB17E12.04c	1273025	1274512	1314	0	0	0.0	1.0	1314	0	0	0	0	0	0	1	1	3	5	5	5	10.0	7.61	0.0	0.0	0.0	0.5178670707814822	1
I	SPAPB17E12.05	1275535	1275871	270	0	0	0.0	1.0	270	2	2	2	2	2	2	1	1	1	2	2	2	1.0	3.704	0.0	0.0	0.0	0.5040307898898648	1
I	SPAPB17E12.06	1276673	1277751	795	0	0	0.0	1.0	795	0	1	2	2	2	4	0	0	0	0	0	0	7.0	8.805	0.0	0.0	0.0	0.5178670707814822	1
I	SPAPB17E12.07c	1277785	1278974	1143	0	0	0.0	1.0	1143	0	0	0	0	0	0	0	0	0	0	1	1	10.0	8.749	0.0	0.0	0.0	0.5178670707814822	1
I	SPAPB17E12.08	1279573	1280325	630	2	82	1.002	0.53	334	2	2	2	2	2	2	0	0	0	0	0	0	3.0	4.762	0.6666666666666666	0.0031746031746031746	0.13015873015873014	0.005	0
I	SPAPB17E12.10c	1281414	1282535	906	0	0	0.0	1.0	906	0	0	0	1	1	1	0	0	3	3	3	3	6.0	6.622999999999998	0.0	0.0	0.0	0.5178670707814822	1
I	SPAPB17E12.09	1280701	1281358	612	2	328	1.048	0.642	393	0	0	0	1	1	1	0	0	0	0	0	5	8.0	13.072	0.25	0.0032679738562091504	0.5359477124183006	0.065	0
I	SPAPB17E12.11	1283130	1284330	930	0	0	0.0	1.0	930	2	7	8	8	8	8	0	1	1	1	1	1	11.0	11.828	0.0	0.0	0.0	0.5040307898898648	1
I	SPAPB17E12.12c	1284531	1285484	954	0	0	0.0	1.0	954	1	1	1	1	1	6	0	0	0	0	2	2	1.0	1.048	0.0	0.0	0.0	0.5136671599207695	1
I	SPAPB17E12.14c	1286916	1288922	2007	0	0	0.0	1.0	2007	0	2	4	4	4	4	1	1	1	3	5	5	7.0	3.488	0.0	0.0	0.0	0.5178670707814822	1
I	SPAPB17E12.13	1285627	1286261	564	0	0	0.0	1.0	564	0	0	0	0	0	0	0	0	0	0	0	0	0.0	0.0	0.0	0.0	0.0	0.5178670707814822	1
I	SPAC1565.01	1291278	1292006	729	0	0	0.0	1.0	729	0	0	1	2	2	2	0	0	0	0	0	0	5.0	6.859	0.0	0.0	0.0	0.5178670707814822	1
I	SPAC1565.02c	1292617	1293803	1125	1	31	0.255	0.626	704	1	3	3	3	3	3	1	2	2	2	2	4	4.0	3.556	0.25	0.0008888888888888888	0.027555555555555555	0.02	0
I	SPAC1565.03	1294483	1294983	501	5	428	3.766	0.391	196	0	4	4	4	4	4	0	2	6	6	6	7	4.0	7.984	1.25	0.009980039920159679	0.8542914171656687	0.0	0
I	SPAC1565.04c	1295558	1296510	795	0	0	0.0	1.0	795	1	3	3	3	3	3	1	1	4	5	5	5	6.0	7.5470000000000015	0.0	0.0	0.0	0.5136671599207695	1
I	SPAC1565.05	1297390	1299711	2322	0	0	0.0	1.0	2322	0	1	1	1	1	1	0	0	0	0	0	0	21.0	9.044	0.0	0.0	0.0	0.5178670707814822	1
I	SPAC1565.06c	1300144	1301018	597	0	0	0.0	1.0	597	0	0	0	0	0	0	0	3	4	5	5	5	3.0	5.025	0.0	0.0	0.0	0.5178670707814822	1
I	SPAC1565.07c	1301917	1305617	3663	7	706	0.485	0.364	1333	0	1	2	2	2	2	0	2	2	2	2	2	34.0	9.282	0.2058823529411765	0.001911001911001911	0.19273819273819276	0.0	0
I	SPAC1565.08	1306439	1308942	2448	0	0	0.0	1.0	2448	0	0	1	3	3	3	0	0	1	1	1	1	14.0	5.7189999999999985	0.0	0.0	0.0	0.5178670707814822	1
I	SPAC6F12.02	1310980	1312683	1704	0	0	0.0	1.0	1704	0	0	1	2	2	4	0	4	6	7	7	7	13.0	7.629	0.0	0.0	0.0	0.5178670707814822	1
I	SPAC6F12.03c	1313721	1314464	744	0	0	0.0	1.0	744	0	1	1	4	4	4	0	2	4	6	6	9	3.0	4.032	0.0	0.0	0.0	0.5178670707814822	1
I	SPAC6F12.04	1316099	1316497	399	2	135	1.319	0.5589999999999999	223	3	3	3	3	3	3	0	4	4	4	4	4	3.0	7.519	0.6666666666666666	0.005012531328320803	0.3383458646616541	0.02	0
I	SPAC6F12.05c	1317093	1318802	1710	0	0	0.0	1.0	1710	0	0	1	1	4	4	0	0	1	1	1	1	12.0	7.018	0.0	0.0	0.0	0.5178670707814822	1
I	SPAC6F12.06	1319846	1320463	618	1	106	0.4370000000000001	0.511	316	1	2	2	3	3	3	1	1	1	8	8	8	8.0	12.945	0.125	0.0016181229773462786	0.1715210355987055	0.02	0
I	SPAC6F12.07	1321435	1322301	459	0	0	0.0	1.0	459	1	1	4	4	4	4	2	2	2	2	2	2	0.0	0.0	0.0	0.0	0.0	0.5136671599207695	1
I	SPAC6F12.08c	1322439	1324336	1755	1	389	0.146	0.912	1600	2	2	2	2	3	4	0	0	1	1	1	1	13.0	7.407	0.07692307692307693	0.0005698005698005698	0.2216524216524217	0.3	0
I	SPAC6F12.09	1325253	1328900	3648	6	702	0.5479999999999999	0.578	2107	0	0	0	0	0	0	2	2	2	2	2	2	27.0	7.401	0.2222222222222222	0.001644736842105263	0.1924342105263158	0.0	0
I	SPAC6F12.10c	1329262	1333233	3972	0	0	0.0	1.0	3972	0	2	4	7	7	7	0	0	3	3	3	3	22.0	5.539	0.0	0.0	0.0	0.5178670707814822	1
I	SPAC6F12.11c	1333665	1335143	1371	1	320	0.365	0.942	1291	3	4	4	4	4	4	0	0	0	0	0	2	9.0	6.565	0.1111111111111111	0.0007293946024799418	0.2334062727935813	0.26	0
I	SPAC6F12.12	1335928	1338056	1884	9	1330	3.252	0.197	371	0	0	0	0	0	0	0	0	0	0	0	0	18.0	9.554	0.5	0.004777070063694267	0.7059447983014862	0.005	0
I	SPAC6F12.13c	1338452	1339700	1044	0	0	0.0	1.0	1044	0	0	0	0	0	0	0	0	0	1	1	1	3.0	2.874	0.0	0.0	0.0	0.5178670707814822	1
I	SPAC6F12.14	1340400	1342427	1698	1	50	0.253	0.944	1603	1	1	1	1	1	1	0	0	0	0	0	0	12.0	7.067	0.08333333333333333	0.0005889281507656067	0.02944640753828033	0.72	1
I	SPAC6F12.15c	1342632	1344756	2016	2	254	0.438	0.898	1811	0	0	0	0	0	0	2	4	4	4	4	4	14.0	6.944	0.14285714285714285	0.000992063492063492	0.1259920634920635	0.665	1
I	SPAC6F12.16c	1345089	1348442	3354	0	0	0.0	1.0	3354	0	0	0	0	0	0	1	1	1	1	1	1	24.0	7.1560000000000015	0.0	0.0	0.0	0.5178670707814822	1
I	SPAC6F12.17	1348780	1351024	2202	0	0	0.0	1.0	2202	1	2	2	2	2	2	0	3	5	5	5	5	13.0	5.904	0.0	0.0	0.0	0.5136671599207695	1
I	SPAC19E9.01c	1352357	1353659	1116	1	21	0.233	0.961	1072	0	0	1	1	1	1	1	1	1	1	1	1	7.0	6.272	0.14285714285714285	0.0008960573476702508	0.01881720430107527	0.025	0
I	SPAC19E9.02	1354360	1356842	2169	2	175	0.224	0.861	1868	0	0	0	1	1	1	1	1	1	1	2	6	7.0	3.227	0.2857142857142857	0.0009220839096357767	0.08068234209313048	0.005	0
I	SPAC19E9.03	1362571	1363806	1236	2	394	0.368	0.523	647	1	1	1	1	2	2	0	0	0	2	2	2	5.0	4.045	0.4	0.0016181229773462786	0.3187702265372168	0.01	0
I	SPAC57A10.02	1364846	1367173	2328	0	0	0.0	1.0	2328	0	3	5	5	5	5	0	0	1	1	1	1	12.0	5.155	0.0	0.0	0.0	0.5178670707814822	1
I	SPAC57A10.03	1368211	1369109	468	0	0	0.0	1.0	468	0	2	2	2	2	2	1	1	2	5	7	7	3.0	6.41	0.0	0.0	0.0	0.5178670707814822	1
I	SPAC57A10.04	1370179	1371276	1035	7	528	1.656	0.674	698	0	4	7	8	9	9	1	1	2	2	2	2	15.0	14.493	0.4666666666666667	0.00676328502415459	0.5101449275362319	0.0	0
I	SPAC57A10.14	1371718	1372307	354	0	0	0.0	1.0	354	0	2	3	3	3	5	0	0	0	0	0	0	1.0	2.825	0.0	0.0	0.0	0.5178670707814822	1
I	SPAC57A10.05c	1373066	1374883	1818	0	0	0.0	1.0	1818	0	0	1	1	1	2	0	0	0	1	1	1	11.0	6.051	0.0	0.0	0.0	0.5178670707814822	1
I	SPAC57A10.06	1376587	1377072	402	2	367	1.159	0.59	237	2	2	4	4	5	5	3	3	3	3	3	3	2.0	4.975	1.0	0.0049751243781094535	0.9129353233830846	0.005	0
I	SPAC57A10.07	1377305	1378240	936	0	0	0.0	1.0	936	1	4	7	7	7	10	0	0	0	0	0	3	7.0	7.479	0.0	0.0	0.0	0.5136671599207695	1
I	SPAC57A10.08c	1378561	1379746	1095	1	271	0.231	0.901	987	0	0	0	0	0	3	3	3	5	5	6	6	5.0	4.566	0.2	0.00091324200913242	0.24748858447488584	0.03	0
I	SPAC57A10.09c	1380838	1381536	327	0	0	0.0	1.0	327	1	1	1	1	4	4	0	0	1	2	2	2	0.0	0.0	0.0	0.0	0.0	0.5136671599207695	1
I	SPAC57A10.10c	1382542	1383513	897	2	375	0.762	0.875	785	0	1	2	3	3	3	0	1	1	1	1	1	5.0	5.574	0.4	0.002229654403567447	0.4180602006688963	0.0	0
I	SPAC57A10.11c	1384077	1385086	942	0	0	0.0	1.0	942	0	0	0	0	0	0	0	0	2	2	2	2	4.0	4.246	0.0	0.0	0.0	0.5178670707814822	1
I	SPAC57A10.12c	1385510	1386841	1332	0	0	0.0	1.0	1332	2	2	2	2	2	2	0	0	0	0	2	2	9.0	6.7570000000000014	0.0	0.0	0.0	0.5040307898898648	1
I	SPAC20G8.01	1387944	1390352	2307	0	0	0.0	1.0	2307	2	2	2	2	2	2	0	0	0	2	2	2	12.0	5.202000000000001	0.0	0.0	0.0	0.5040307898898648	1
I	SPAC20G8.02	1390637	1392910	2274	4	881	0.88	0.639	1453	0	0	0	0	0	0	0	2	2	3	3	3	16.0	7.0360000000000005	0.25	0.0017590149516270891	0.3874230430958664	0.0	0
I	SPAC20G8.03	1393896	1395569	1674	0	0	0.0	1.0	1674	0	0	1	1	1	1	0	1	1	2	2	2	4.0	2.389	0.0	0.0	0.0	0.5178670707814822	1
I	SPAC20G8.04c	1396025	1397923	1899	8	812	3.241	0.494	939	1	1	1	1	1	1	0	1	1	1	1	1	10.0	5.266	0.8	0.00421274354923644	0.42759347024749866	0.0	0
I	SPAC20G8.05c	1399798	1402886	2784	1	73	0.162	0.963	2680	0	0	0	0	0	0	0	2	2	2	2	2	13.0	4.67	0.07692307692307693	0.0003591954022988505	0.02622126436781609	0.48	1
I	SPAC20G8.06	1403322	1409624	6303	4	376	0.317	0.86	5422	0	0	0	0	0	0	1	2	4	4	4	4	53.0	8.408999999999999	0.07547169811320754	0.0006346184356655561	0.05965413295256228	0.72	1
I	SPAC20G8.07c	1410476	1411135	660	1	16	1.122	0.977	645	0	0	0	0	0	0	0	0	0	0	0	0	3.0	4.545	0.3333333333333333	0.0015151515151515152	0.02424242424242424	0.065	0
I	SPAC20G8.08c	1412062	1415062	2835	2	254	0.381	0.564	1598	0	0	0	0	0	1	2	4	4	4	4	4	24.0	8.466000000000001	0.08333333333333333	0.0007054673721340387	0.08959435626102293	0.26	0
I	SPAC20G8.09c	1415542	1418750	3102	0	0	0.0	1.0	3102	0	0	3	3	3	3	0	4	4	4	4	4	26.0	8.382	0.0	0.0	0.0	0.5178670707814822	1
I	SPAC20G8.10c	1419073	1420467	1395	2	280	0.843	0.5710000000000001	796	0	4	4	4	4	4	0	0	0	0	2	2	9.0	6.452000000000001	0.2222222222222222	0.0014336917562724016	0.2007168458781362	0.01	0
I	SPAC3A12.02	1421916	1422942	861	0	0	0.0	1.0	861	0	2	5	8	8	8	0	1	1	1	1	1	7.0	8.13	0.0	0.0	0.0	0.5178670707814822	1
I	SPAC3A12.03c	1423240	1424169	930	0	0	0.0	1.0	930	0	1	1	1	1	1	0	0	0	0	0	2	3.0	3.2260000000000004	0.0	0.0	0.0	0.5178670707814822	1
I	SPAC3A12.04c	1424697	1425562	708	0	0	0.0	1.0	708	0	0	0	0	0	0	0	2	2	2	2	2	6.0	8.475	0.0	0.0	0.0	0.5178670707814822	1
I	SPAC3A12.05c	1426213	1429913	3519	1	78	0.09	0.982	3455	0	0	0	0	0	0	0	0	0	0	0	0	23.0	6.5360000000000005	0.043478260869565216	0.0002841716396703609	0.02216538789428815	0.48	1
I	SPAC3A12.06c	1430424	1432655	2232	1	30	0.142	0.728	1625	0	0	0	0	0	0	0	2	4	4	4	4	15.0	6.72	0.06666666666666668	0.0004480286738351255	0.013440860215053764	0.1	0
I	SPAC3A12.19	1433049	1433375	282	0	0	0.0	1.0	282	2	2	2	2	3	3	0	2	4	4	4	4	0.0	0.0	0.0	0.0	0.0	0.5040307898898648	1
I	SPAC3A12.07	1433953	1434415	372	0	0	0.0	1.0	372	0	2	3	3	3	3	0	1	1	1	1	1	2.0	5.376	0.0	0.0	0.0	0.5178670707814822	1
I	SPAC3A12.08	1435139	1435783	645	0	0	0.0	1.0	645	0	1	1	1	1	2	2	3	3	3	3	3	3.0	4.651	0.0	0.0	0.0	0.5178670707814822	1
I	SPAC3A12.09c	1436590	1437462	873	0	0	0.0	1.0	873	4	4	4	5	5	5	2	2	3	3	3	3	5.0	5.727	0.0	0.0	0.0	0.9975	1
I	SPAC3A12.10	1438375	1438905	531	0	0	0.0	1.0	531	2	8	8	9	9	9	0	1	2	2	2	2	2.0	3.766	0.0	0.0	0.0	0.5040307898898648	1
I	SPAC3A12.11c	1439274	1440543	1167	0	0	0.0	1.0	1167	1	5	5	5	11	12	0	2	6	6	6	7	4.0	3.428	0.0	0.0	0.0	0.5136671599207695	1
I	SPAC3A12.12	1441109	1441969	861	0	0	0.0	1.0	861	0	0	0	0	0	0	0	1	1	1	1	2	6.0	6.9689999999999985	0.0	0.0	0.0	0.5178670707814822	1
I	SPAC3A12.13c	1442261	1443128	825	0	0	0.0	1.0	825	2	3	3	3	3	5	0	0	1	1	1	1	5.0	6.061	0.0	0.0	0.0	0.5040307898898648	1
I	SPAC3A12.14	1444930	1445508	453	0	0	0.0	1.0	453	1	1	3	4	4	5	0	0	1	1	1	1	2.0	4.415	0.0	0.0	0.0	0.5136671599207695	1
I	SPAC3A12.15	1446703	1448973	2271	1	46	0.135	0.703	1596	0	0	0	0	0	0	2	2	2	4	4	4	20.0	8.807	0.05	0.0004403346543372963	0.02025539409951563	0.23	0
I	SPAC3A12.16c	1450642	1451210	495	0	0	0.0	1.0	495	1	1	2	2	4	6	0	0	0	0	0	0	0.0	0.0	0.0	0.0	0.0	0.5136671599207695	1
I	SPAC3A12.17c	1451957	1453144	1188	0	0	0.0	1.0	1188	0	4	4	4	4	4	0	0	1	1	1	1	2.0	1.6840000000000002	0.0	0.0	0.0	0.5178670707814822	1
I	SPAC3A12.18	1454911	1456529	1503	0	0	0.0	1.0	1503	0	4	5	7	7	9	0	0	0	0	0	1	6.0	3.992	0.0	0.0	0.0	0.5178670707814822	1
I	SPAC9.02c	1457143	1457737	498	0	0	0.0	1.0	498	0	0	0	0	0	0	0	0	1	2	2	2	4.0	8.032	0.0	0.0	0.0	0.5178670707814822	1
I	SPAC9.03c	1458729	1465259	6531	0	0	0.0	1.0	6531	0	0	1	2	2	2	0	0	0	0	0	0	40.0	6.125	0.0	0.0	0.0	0.5178670707814822	1
I	SPAC9.04	1465847	1469848	4002	0	0	0.0	1.0	4002	0	0	0	0	0	0	0	0	0	0	0	0	27.0	6.747000000000001	0.0	0.0	0.0	0.5178670707814822	1
I	SPAC9.05	1471060	1473665	2505	2	317	0.256	0.76	1903	0	0	0	1	1	1	0	0	0	2	4	5	11.0	4.391	0.18181818181818185	0.0007984031936127744	0.12654690618762476	0.02	0
I	SPAC9.06c	1473692	1474539	603	2	66	0.773	0.7879999999999999	475	0	0	0	0	0	0	0	2	3	4	5	5	3.0	4.975	0.6666666666666666	0.003316749585406302	0.10945273631840796	0.015	0
I	SPAC9.07c	1474909	1476107	1101	4	323	0.927	0.381	419	1	1	1	1	1	1	0	2	3	3	3	3	7.0	6.358	0.5714285714285714	0.003633060853769301	0.29336966394187103	0.01	0
I	SPAC9.08c	1477214	1478062	849	2	229	0.568	0.583	495	0	2	3	3	3	3	0	0	0	0	0	0	4.0	4.711	0.5	0.002355712603062426	0.2697290930506478	0.0	0
I	SPAC9.09	1478627	1480921	2295	1	17	0.097	0.998	2291	0	0	1	1	2	4	0	0	3	6	6	12	8.0	3.486	0.125	0.00043572984749455336	0.007407407407407408	0.06	0
I	SPAC9.10	1482834	1484609	1776	3	483	0.348	0.483	857	0	2	8	11	11	13	1	4	4	5	5	6	8.0	4.505	0.375	0.0016891891891891893	0.2719594594594595	0.015	0
I	SPAC9.11	1485818	1486862	987	6	1750	1.196	0.331	327	3	3	4	5	8	8	0	2	2	2	2	2	7.0	7.0920000000000005	0.8571428571428571	0.0060790273556231	1.7730496453900708	0.0	0
I	SPAC9.12c	1487131	1488055	876	0	0	0.0	1.0	876	2	2	5	5	5	5	0	0	0	0	0	0	7.0	7.991	0.0	0.0	0.0	0.5040307898898648	1
I	SPAC9.13c	1488770	1489582	813	0	0	0.0	1.0	813	0	0	1	1	1	1	0	0	0	0	0	2	4.0	4.92	0.0	0.0	0.0	0.5178670707814822	1
I	SPAC5D6.13	1490741	1491754	1014	2	320	0.379	0.619	628	0	0	0	1	1	1	0	0	0	0	0	0	7.0	6.903	0.2857142857142857	0.0019723865877712037	0.3155818540433925	0.005	0
I	SPAC5D6.12	1492880	1493824	945	0	0	0.0	1.0	945	0	0	4	6	6	6	0	0	0	0	0	0	4.0	4.2330000000000005	0.0	0.0	0.0	0.5178670707814822	1
I	SPAC5D6.10c	1494670	1495077	408	1	317	0.672	0.99	404	0	0	0	0	0	0	1	1	1	2	5	8	1.0	2.451	1.0	0.0024509803921568627	0.7769607843137255	0.46	1
I	SPAC5D6.09c	1497147	1498061	915	2	213	0.795	0.763	698	0	0	0	0	3	3	0	0	0	0	1	1	4.0	4.372	0.5	0.0021857923497267764	0.23278688524590166	0.005	0
I	SPAC5D6.08c	1499185	1499565	306	1	76	0.7829999999999999	0.608	186	1	1	1	1	1	1	0	0	0	0	1	1	1.0	3.268	1.0	0.0032679738562091504	0.24836601307189546	0.03	0
I	SPAC5D6.07c	1500925	1502412	1488	2	146	0.354	0.438	652	0	0	2	2	2	2	0	0	3	3	3	3	7.0	4.704	0.2857142857142857	0.0013440860215053767	0.09811827956989247	0.0	0
I	SPAC5D6.06c	1502909	1503587	633	0	0	0.0	1.0	633	0	3	3	3	3	3	0	0	0	0	0	0	5.0	7.899	0.0	0.0	0.0	0.5178670707814822	1
I	SPAC5D6.05	1503907	1504738	624	0	0	0.0	1.0	624	1	1	1	1	1	1	0	3	4	4	4	4	2.0	3.205	0.0	0.0	0.0	0.5136671599207695	1
I	SPAC5D6.04	1505591	1507171	1359	0	0	0.0	1.0	1359	0	1	1	4	4	4	0	0	1	3	5	7	3.0	2.208	0.0	0.0	0.0	0.5178670707814822	1
I	SPAC5D6.02c	1510376	1511278	903	3	76	1.23	0.8440000000000001	762	0	1	1	1	5	8	1	2	3	5	5	5	4.0	4.43	0.75	0.003322259136212625	0.08416389811738649	0.05	0
I	SPAC5D6.01	1511797	1512189	393	2	237	2.166	0.628	247	0	1	2	4	4	5	1	1	1	1	2	2	7.0	17.812	0.2857142857142857	0.005089058524173028	0.6030534351145038	0.21	0
I	SPAC57A7.13	1512764	1514628	1698	1	193	0.255	0.7140000000000001	1213	0	0	0	0	0	0	0	0	0	0	0	0	7.0	4.122	0.14285714285714285	0.0005889281507656067	0.11366313309776208	0.04	0
I	SPAC57A7.12	1515089	1516914	1701	0	0	0.0	1.0	1701	0	0	0	0	0	0	1	3	3	3	3	3	10.0	5.879	0.0	0.0	0.0	0.5178670707814822	1
I	SPAC57A7.11	1517349	1521290	3942	1	20	0.098	0.672	2649	0	2	5	5	5	5	0	0	0	0	0	0	32.0	8.118	0.03125	0.0002536783358701167	0.005073566717402334	0.215	0
I	SPAC57A7.10c	1521712	1524532	2718	0	0	0.0	1.0	2718	0	0	0	0	0	0	0	0	0	0	0	0	19.0	6.99	0.0	0.0	0.0	0.5178670707814822	1
I	SPAC57A7.09	1525031	1526149	1119	0	0	0.0	1.0	1119	0	0	0	0	0	0	0	0	0	0	0	0	3.0	2.681	0.0	0.0	0.0	0.5178670707814822	1
I	SPAC57A7.08	1527964	1529511	1548	1	75	0.5870000000000001	0.6579999999999999	1018	3	3	3	4	5	5	0	0	0	0	0	0	10.0	6.46	0.1	0.0006459948320413437	0.04844961240310078	0.035	0
I	SPAC57A7.07c	1530189	1531115	927	1	60	0.514	0.875	811	0	0	0	0	0	0	2	2	2	2	2	2	4.0	4.315	0.25	0.0010787486515641855	0.06472491909385113	0.035	0
I	SPAC57A7.06	1531313	1534148	2790	2	262	0.28800000000000003	0.741	2068	0	2	2	2	3	3	0	0	0	1	1	1	23.0	8.244	0.08695652173913042	0.0007168458781362008	0.0939068100358423	0.695	1
I	SPAC57A7.05	1534588	1538601	4014	5	760	0.402	0.451	1811	0	1	1	1	1	1	0	0	0	0	2	2	22.0	5.481	0.2272727272727273	0.0012456402590931741	0.18933731938216244	0.0	0
I	SPAC57A7.04c	1542865	1544826	1962	1	37	0.152	0.962	1888	0	2	6	6	6	6	0	0	0	0	0	0	7.0	3.568	0.14285714285714285	0.0005096839959225281	0.01885830784913354	0.035	0
I	SPAC57A7.15c	1545348	1545813	414	3	214	2.111	0.58	240	1	1	1	1	1	1	0	2	2	2	2	2	4.0	9.662	0.75	0.007246376811594203	0.5169082125603864	0.03	0
I	SPAC167.07c	1546504	1549695	3090	6	743	0.578	0.479	1481	0	1	1	1	1	1	1	3	4	4	4	4	22.0	7.12	0.2727272727272727	0.001941747572815534	0.24045307443365696	0.005	0
I	SPAC167.05	1551408	1553213	1806	1	125	0.182	0.885	1598	1	1	1	1	1	3	0	2	2	2	2	2	5.0	2.769	0.2	0.0005537098560354374	0.06921373200442968	0.01	0
I	SPAC167.06c	1550133	1550498	366	0	0	0.0	1.0	366	1	4	4	4	5	6	0	0	2	2	2	2	2.0	5.464	0.0	0.0	0.0	0.5136671599207695	1
I	SPAC167.04	1554001	1554827	630	0	0	0.0	1.0	630	0	0	0	0	0	0	1	2	2	2	2	2	5.0	7.937	0.0	0.0	0.0	0.5178670707814822	1
I	SPAC167.02	1557147	1558321	936	0	0	0.0	1.0	936	0	0	0	0	0	0	0	2	2	2	2	2	5.0	5.3420000000000005	0.0	0.0	0.0	0.5178670707814822	1
I	SPAC167.03c	1555134	1557083	1950	0	0	0.0	1.0	1950	0	1	1	1	1	1	0	0	0	0	0	0	7.0	3.59	0.0	0.0	0.0	0.5178670707814822	1
I	SPAC167.09	1558670	1559301	537	1	163	0.703	0.959	515	1	3	3	3	3	3	0	1	2	2	2	2	4.0	7.449	0.25	0.00186219739292365	0.3035381750465549	0.105	0
I	SPAC167.01	1559466	1562734	3219	5	1620	0.471	0.588	1893	1	2	2	2	2	2	3	5	8	8	9	9	20.0	6.212999999999999	0.25	0.0015532774153463806	0.5032618825722274	0.0	0
I	SPAC167.08	1564216	1568217	4002	0	0	0.0	1.0	4002	0	0	1	3	3	4	0	0	0	0	0	2	27.0	6.747000000000001	0.0	0.0	0.0	0.5178670707814822	1
I	SPAC1705.02	1568863	1569303	192	1	162	0.56	0.7859999999999999	151	0	0	0	0	0	0	2	4	5	5	5	5	1.0	5.207999999999998	1.0	0.005208333333333333	0.84375	0.045	0
I	SPAC1705.03c	1569995	1571260	1266	2	214	0.395	0.5	633	0	2	3	5	5	5	0	0	2	4	4	5	7.0	5.529	0.2857142857142857	0.001579778830963665	0.16903633491311215	0.01	0
I	SPAC23H4.18c	1575410	1576028	324	0	0	0.0	1.0	324	3	5	5	5	7	7	0	0	0	0	0	0	3.0	9.259	0.0	0.0	0.0	0.3268908228770638	0
I	SPAC23H4.17c	1576854	1578028	1110	1	17	0.215	0.664	737	2	2	2	2	2	2	2	3	3	3	3	3	5.0	4.505	0.2	0.0009009009009009008	0.015315315315315315	0.005	0
I	SPAC23H4.16c	1578314	1579540	987	2	133	0.407	0.757	747	0	1	1	1	2	2	0	0	0	0	0	0	8.0	8.105	0.25	0.0020263424518743673	0.1347517730496454	0.0	0
I	SPAC23H4.15	1579756	1582107	2352	1	27	0.105	0.968	2276	0	0	0	0	0	0	0	0	1	1	1	1	14.0	5.952000000000001	0.07142857142857142	0.00042517006802721087	0.011479591836734694	0.79	1
I	SPAC23H4.14	1582525	1585443	2718	1	37	0.08	0.999	2715	0	1	1	1	1	1	1	2	2	4	4	4	21.0	7.726	0.047619047619047616	0.0003679175864606328	0.013612950699043414	0.09766418216417072	0
I	SPAC23H4.21	1586013	1586473	369	2	1035	1.446	0.802	296	1	1	5	5	5	5	0	2	2	3	4	4	3.0	8.13	0.6666666666666666	0.0054200542005420045	2.804878048780488	0.04	0
I	SPAC23H4.13c	1586693	1587327	555	1	107	0.534	0.6	333	2	2	2	4	6	6	1	1	1	1	1	1	5.0	9.009	0.2	0.0018018018018018016	0.1927927927927928	0.025	0
I	SPAC23H4.12	1587489	1588551	1014	1	107	0.33	0.949	962	0	1	2	2	2	3	0	1	1	1	1	2	7.0	6.903	0.14285714285714285	0.0009861932938856016	0.10552268244575937	0.035	0
I	SPAC23H4.11c	1588955	1589592	567	0	0	0.0	1.0	567	0	1	1	1	1	1	0	2	2	2	2	2	4.0	7.055	0.0	0.0	0.0	0.5178670707814822	1
I	SPAC23H4.10c	1590100	1591656	1557	3	263	0.575	0.588	915	1	1	3	3	3	3	0	0	2	2	2	3	8.0	5.138	0.375	0.0019267822736030828	0.1689145793192036	0.0	0
I	SPAC23H4.09	1591938	1593083	1146	6	505	1.636	0.653	748	0	0	0	0	0	0	0	1	1	1	1	1	6.0	5.2360000000000015	1.0	0.005235602094240838	0.4406631762652705	0.02	0
I	SPAC23H4.08	1593390	1594454	834	1	160	0.264	0.965	805	2	3	3	3	3	3	2	2	2	2	2	2	3.0	3.597	0.3333333333333333	0.001199040767386091	0.19184652278177455	0.065	0
I	SPAC23H4.07c	1595195	1595926	684	0	0	0.0	1.0	684	0	3	4	5	5	5	0	1	4	4	4	4	6.0	8.772	0.0	0.0	0.0	0.5178670707814822	1
I	SPAC23H4.06	1596492	1597571	1080	0	0	0.0	1.0	1080	0	0	0	0	0	2	0	0	0	0	1	1	1.0	0.926	0.0	0.0	0.0	0.5178670707814822	1
I	SPAC23H4.05c	1599331	1599624	294	0	0	0.0	1.0	294	2	2	3	3	3	3	2	2	3	3	4	4	0.0	0.0	0.0	0.0	0.0	0.5040307898898648	1
I	SPAC23H4.04	1601508	1602886	1248	0	0	0.0	1.0	1248	1	1	1	5	5	6	0	0	0	0	2	2	7.0	5.609	0.0	0.0	0.0	0.5136671599207695	1
I	SPAC23H4.03c	1604075	1604858	651	1	301	0.354	0.992	646	1	3	3	3	3	3	0	1	1	1	1	2	3.0	4.6080000000000005	0.3333333333333333	0.001536098310291859	0.4623655913978494	0.27	0
I	SPAC23H4.02	1605320	1607089	1599	3	428	0.514	0.7120000000000001	1138	0	0	1	1	1	2	3	3	3	3	3	4	6.0	3.752	0.5	0.001876172607879925	0.26766729205753603	0.0	0
I	SPAC23H4.01c	1608162	1610999	2838	1	430	0.097	0.833	2365	0	0	2	2	3	3	3	6	6	6	6	6	7.0	2.467	0.14285714285714285	0.00035236081747709656	0.15151515151515152	0.08	0
I	SPAP27G11.02	1611564	1612634	1071	2	168	0.622	0.655	702	0	0	4	4	4	4	0	0	0	0	0	0	5.0	4.669	0.4	0.0018674136321195146	0.1568627450980392	0.0	0
I	SPAP27G11.03	1613185	1614212	960	0	0	0.0	1.0	960	0	0	0	0	0	0	0	0	0	0	0	2	9.0	9.375	0.0	0.0	0.0	0.5178670707814822	1
I	SPAP27G11.04c	1614501	1615491	948	0	0	0.0	1.0	948	0	0	0	0	0	0	0	5	8	8	8	8	5.0	5.274	0.0	0.0	0.0	0.5178670707814822	1
I	SPAP27G11.05c	1615930	1618744	2616	1	34	0.108	0.584	1527	0	3	3	3	3	3	0	0	1	1	1	2	16.0	6.1160000000000005	0.0625	0.000382262996941896	0.012996941896024464	0.07	0
I	SPAP27G11.06c	1619533	1620131	489	0	0	0.0	1.0	489	0	2	2	2	2	2	0	1	1	1	1	1	2.0	4.09	0.0	0.0	0.0	0.5178670707814822	1
I	SPAP27G11.07c	1620498	1621262	717	0	0	0.0	1.0	717	1	2	2	2	2	2	0	0	1	3	3	6	2.0	2.789	0.0	0.0	0.0	0.5136671599207695	1
I	SPAP27G11.08c	1621639	1622867	1179	8	1115	2.553	0.435	513	1	1	1	1	1	1	0	1	1	1	1	1	18.0	15.267	0.4444444444444444	0.006785411365564036	0.9457167090754875	0.0	0
I	SPAP27G11.09c	1623438	1624418	981	0	0	0.0	1.0	981	0	1	3	7	9	11	2	2	2	2	2	2	6.0	6.1160000000000005	0.0	0.0	0.0	0.5178670707814822	1
I	SPAP27G11.10c	1625076	1629841	4695	0	0	0.0	1.0	4695	0	0	2	2	2	2	0	0	0	5	7	7	41.0	8.732999999999999	0.0	0.0	0.0	0.5178670707814822	1
I	SPAP27G11.11c	1630900	1631203	222	4	541	5.263	0.401	89	4	4	7	7	7	7	0	4	5	5	5	5	3.0	13.514	1.3333333333333333	0.018018018018018014	2.436936936936937	0.02	0
I	SPAP27G11.16	1631283	1631597	315	5	7133	5.772	0.917	289	0	2	4	4	4	4	1	1	1	1	2	2	7.0	22.222	0.7142857142857143	0.015873015873015872	22.644444444444453	0.105	0
I	SPAP27G11.12	1632068	1634742	2394	1	33	0.125	0.858	2055	0	0	0	0	1	6	0	0	1	1	3	3	13.0	5.43	0.07692307692307693	0.0004177109440267335	0.013784461152882205	0.07	0
I	SPAP27G11.13c	1635258	1635504	195	0	0	0.0	1.0	195	0	0	0	0	0	0	0	1	2	3	3	3	2.0	10.255999999999998	0.0	0.0	0.0	0.5178670707814822	1
I	SPAP27G11.14c	1636062	1638131	2070	2	424	0.345	0.598	1237	0	3	5	5	6	6	0	2	2	2	3	3	13.0	6.28	0.15384615384615385	0.0009661835748792269	0.2048309178743961	0.01	0
I	SPAP27G11.15	1638643	1639499	816	2	374	0.833	0.385	314	0	0	0	0	0	0	0	0	0	0	0	0	8.0	9.804	0.25	0.0024509803921568627	0.4583333333333333	0.005	0
I	SPAC343.01c	1639539	1640885	1281	0	0	0.0	1.0	1281	0	0	1	1	1	1	0	0	2	4	4	4	9.0	7.026	0.0	0.0	0.0	0.5178670707814822	1
I	SPAC343.02	1641755	1642303	549	0	0	0.0	1.0	549	1	3	4	4	4	4	0	0	0	0	0	0	4.0	7.286	0.0	0.0	0.0	0.5136671599207695	1
I	SPAC343.03	1643108	1643652	285	0	0	0.0	1.0	285	4	4	4	4	4	6	0	0	0	0	0	0	0.0	0.0	0.0	0.0	0.0	0.9975	1
I	SPAC343.04c	1643933	1645634	1524	1	286	0.28	0.782	1192	0	0	0	0	0	0	0	3	3	7	7	7	10.0	6.562	0.1	0.0006561679790026247	0.18766404199475065	0.085	0
I	SPAC343.05	1647259	1649215	1860	0	0	0.0	1.0	1860	0	0	0	0	0	0	0	0	2	2	2	3	11.0	5.914	0.0	0.0	0.0	0.5178670707814822	1
I	SPAC343.06c	1649612	1650757	1146	0	0	0.0	1.0	1146	2	2	2	2	2	2	1	1	1	1	1	1	5.0	4.363	0.0	0.0	0.0	0.5040307898898648	1
I	SPAC343.08c	1653288	1653789	336	0	0	0.0	1.0	336	0	0	1	1	1	1	0	1	1	1	1	1	2.0	5.952000000000001	0.0	0.0	0.0	0.5178670707814822	1
I	SPAC343.07	1651012	1652981	1830	1	29	0.242	0.984	1800	0	0	0	0	0	0	0	0	0	0	1	1	8.0	4.372	0.125	0.0005464480874316941	0.015846994535519125	0.105	0
I	SPAC343.09	1654284	1655516	1233	0	0	0.0	1.0	1233	0	0	1	1	1	1	0	1	2	2	2	2	2.0	1.622	0.0	0.0	0.0	0.5178670707814822	1
I	SPAC343.10	1656239	1658164	1926	0	0	0.0	1.0	1926	0	0	1	1	1	1	1	2	2	2	2	2	13.0	6.75	0.0	0.0	0.0	0.5178670707814822	1
I	SPAC343.11c	1658475	1663241	4767	9	674	0.5720000000000001	0.28800000000000003	1375	0	1	1	1	1	1	0	3	4	8	8	11	31.0	6.502999999999999	0.2903225806451613	0.0018879798615481433	0.14138871407593875	0.0	0
I	SPAC343.21	1666787	1667263	477	5	791	2.872	0.532	254	2	6	6	6	6	7	2	2	2	2	2	2	4.0	8.386000000000001	1.25	0.010482180293501049	1.6582809224318658	0.0	0
I	SPAC343.12	1668071	1669279	1209	3	149	0.628	0.931	1126	2	2	2	2	3	3	0	3	3	3	3	3	5.0	4.136	0.6	0.0024813895781637717	0.12324234904880065	0.135	0
I	SPAC343.20	1669623	1669964	342	0	0	0.0	1.0	342	0	0	0	0	0	3	1	1	1	1	1	1	0.0	0.0	0.0	0.0	0.0	0.5178670707814822	1
I	SPAC343.13	1670355	1672071	1581	0	0	0.0	1.0	1581	0	0	1	1	1	1	0	1	2	2	2	2	8.0	5.06	0.0	0.0	0.0	0.5178670707814822	1
I	SPAC343.14c	1672376	1673655	1182	1	26	0.184	0.997	1179	0	1	1	1	1	1	1	1	1	1	2	7	11.0	9.306	0.09090909090909093	0.0008460236886632825	0.021996615905245348	0.785	1
I	SPAC343.17c	1678182	1679968	1731	0	0	0.0	1.0	1731	0	4	4	4	4	4	0	0	0	0	0	0	10.0	5.777	0.0	0.0	0.0	0.5178670707814822	1
I	SPAC343.15	1673947	1675251	1305	8	505	1.5719999999999998	0.487	636	0	0	0	0	0	1	0	0	1	1	1	1	9.0	6.897	0.8888888888888888	0.0061302681992337175	0.3869731800766283	0.0	0
I	SPAC343.16	1675730	1677895	2166	0	0	0.0	1.0	2166	2	3	3	3	4	4	1	4	4	4	4	4	16.0	7.387	0.0	0.0	0.0	0.5040307898898648	1
I	SPAC343.18	1680414	1681084	618	0	0	0.0	1.0	618	0	0	0	0	0	0	1	3	3	3	3	3	3.0	4.854	0.0	0.0	0.0	0.5178670707814822	1
I	SPAC343.19	1681953	1683827	1875	1	78	0.205	0.525	985	3	3	3	3	3	3	0	1	1	1	2	2	14.0	7.467	0.07142857142857142	0.0005333333333333334	0.0416	0.055	0
I	SPAC824.02	1685190	1688618	3429	1	40	0.112	0.991	3397	0	1	2	2	2	2	1	1	1	1	2	3	17.0	4.958	0.05882352941176471	0.00029163021289005544	0.011665208515602215	0.18	0
I	SPAC824.03c	1688902	1689645	744	0	0	0.0	1.0	744	0	0	1	1	1	1	1	1	1	1	1	1	3.0	4.032	0.0	0.0	0.0	0.5178670707814822	1
I	SPAC824.04	1690362	1691387	1026	2	437	0.907	0.848	870	0	1	1	2	2	2	0	0	0	0	0	0	6.0	5.848	0.3333333333333333	0.0019493177387914231	0.4259259259259259	0.0	0
I	SPAC824.05	1692007	1694721	2508	0	0	0.0	1.0	2508	0	3	4	4	4	5	1	1	1	1	1	1	16.0	6.38	0.0	0.0	0.0	0.5178670707814822	1
I	SPAC824.06	1695102	1695624	423	0	0	0.0	1.0	423	0	0	1	1	1	1	0	0	0	0	2	2	2.0	4.728	0.0	0.0	0.0	0.5178670707814822	1
I	SPAC824.07	1696571	1697483	771	0	0	0.0	1.0	771	1	1	1	1	1	1	0	0	3	3	3	3	1.0	1.297	0.0	0.0	0.0	0.5136671599207695	1
I	SPAC824.08	1698038	1699708	1671	1	160	0.21	0.525	877	0	3	3	3	3	4	1	1	1	1	1	1	7.0	4.189	0.14285714285714285	0.0005984440454817473	0.0957510472770796	0.0	0
I	SPAC824.09c	1700317	1701601	963	1	84	0.28800000000000003	0.627	604	0	0	0	0	0	0	0	2	2	2	2	2	6.0	6.231	0.16666666666666666	0.0010384215991692627	0.08722741433021806	0.005	0
I	SPAC664.01c	1703015	1704001	987	1	18	0.368	0.7879999999999999	778	0	0	0	0	0	0	0	0	1	1	1	1	5.0	5.066	0.2	0.0010131712259371837	0.0182370820668693	0.015	0
I	SPAC664.02c	1704981	1707250	1989	0	0	0.0	1.0	1989	0	0	0	5	5	5	2	2	2	2	3	3	11.0	5.53	0.0	0.0	0.0	0.5178670707814822	1
I	SPAC664.03	1708822	1710229	1371	1	39	0.219	0.6	823	0	0	0	0	0	0	0	1	1	1	1	1	9.0	6.565	0.1111111111111111	0.0007293946024799418	0.028446389496717725	0.095	0
I	SPAC664.04c	1710502	1711067	423	2	269	1.14	0.993	420	0	1	1	1	2	2	0	0	0	0	0	1	1.0	2.364	2.0	0.0047281323877068565	0.6359338061465721	0.2	0
I	SPAC664.05	1711214	1711840	627	0	0	0.0	1.0	627	0	0	0	0	0	0	1	2	2	2	2	2	3.0	4.785	0.0	0.0	0.0	0.5178670707814822	1
I	SPAC664.06	1712817	1713783	750	1	66	0.35700000000000004	0.976	732	1	2	2	2	2	2	0	0	1	1	1	1	11.0	14.667	0.09090909090909093	0.0013333333333333333	0.08800000000000001	0.795	1
I	SPAC664.07c	1714090	1715536	1281	3	215	0.669	0.3720000000000001	476	0	0	1	1	1	1	0	1	1	1	1	1	11.0	8.587	0.2727272727272727	0.00234192037470726	0.1678376268540203	0.0	0
I	SPAC664.08c	1716213	1717720	1359	1	62	0.255	0.8220000000000001	1117	0	2	2	2	2	3	0	0	0	2	2	2	8.0	5.8870000000000005	0.125	0.0007358351729212656	0.04562178072111847	0.625	1
I	SPAC664.09	1719496	1721388	1893	1	61	0.21600000000000005	0.978	1851	0	0	0	0	0	0	0	0	0	1	1	1	7.0	3.698	0.14285714285714285	0.0005282620179609086	0.032223983095615416	0.21	0
I	SPAC664.10	1721995	1724493	2454	3	210	0.471	0.339	831	2	4	4	5	5	5	0	0	0	0	0	0	20.0	8.15	0.15	0.0012224938875305626	0.08557457212713937	0.0	0
I	SPAC664.11	1726009	1728033	2025	0	0	0.0	1.0	2025	0	0	0	0	0	0	0	1	1	1	1	1	12.0	5.926	0.0	0.0	0.0	0.5178670707814822	1
I	SPAC664.12c	1728569	1728894	240	0	0	0.0	1.0	240	0	0	1	1	1	1	2	2	2	2	2	2	1.0	4.167	0.0	0.0	0.0	0.5178670707814822	1
I	SPAC664.13	1729505	1729858	354	0	0	0.0	1.0	354	0	0	0	0	0	0	0	0	0	0	1	1	0.0	0.0	0.0	0.0	0.0	0.5178670707814822	1
I	SPAC664.14	1731627	1733165	1539	1	191	0.241	0.927	1426	0	0	0	1	1	1	0	2	4	4	4	5	4.0	2.599	0.25	0.000649772579597141	0.12410656270305392	0.035	0
I	SPAC664.15	1734993	1736948	1956	1	230	0.168	0.957	1871	0	1	1	1	2	3	0	0	0	0	1	1	12.0	6.135	0.08333333333333333	0.0005112474437627811	0.11758691206543967	0.465	1
I	SPACUNK12.02c	1737832	1739087	1008	1	151	0.284	0.831	838	0	0	0	1	1	1	2	2	2	2	3	4	7.0	6.944	0.14285714285714285	0.000992063492063492	0.1498015873015873	0.015	0
I	SPAC105.01c	1740616	1743501	2670	6	665	0.6709999999999999	0.366	977	1	2	4	4	4	4	0	0	1	2	3	3	19.0	7.1160000000000005	0.3157894736842105	0.0022471910112359553	0.24906367041198504	0.01	0
I	SPAC105.02c	1744748	1745597	513	0	0	0.0	1.0	513	0	2	2	2	2	2	0	0	0	1	1	2	1.0	1.949	0.0	0.0	0.0	0.5178670707814822	1
I	SPAC105.03c	1746918	1749044	2127	3	191	0.495	0.7759999999999999	1650	1	5	5	6	6	6	0	2	2	2	2	2	20.0	9.403	0.15	0.0014104372355430185	0.08979783732957218	0.015	0
I	SPAC17A5.01	1750093	1752993	2847	5	268	0.547	0.4970000000000001	1416	2	2	2	2	2	2	0	0	0	0	0	0	23.0	8.079	0.21739130434782608	0.0017562346329469615	0.09413417632595716	0.0	0
I	SPAC17A5.18c	1753207	1753659	453	2	286	1.666	0.563	255	0	0	0	0	0	0	0	0	0	1	1	1	3.0	6.622999999999998	0.6666666666666666	0.004415011037527594	0.6313465783664459	0.03	0
I	SPAC17A5.02c	1754033	1755638	1437	1	37	0.244	0.8640000000000001	1242	0	0	0	2	2	2	0	0	0	0	0	0	9.0	6.263	0.1111111111111111	0.0006958942240779402	0.025748086290883786	0.255	0
I	SPAC17A5.03	1756109	1757275	1167	0	0	0.0	1.0	1167	0	0	0	0	0	0	1	1	1	1	1	1	3.0	2.571	0.0	0.0	0.0	0.5178670707814822	1
I	SPAC17A5.04c	1757593	1759202	1539	0	0	0.0	1.0	1539	0	0	0	0	0	0	2	2	5	5	6	6	4.0	2.599	0.0	0.0	0.0	0.5178670707814822	1
I	SPAC17A5.05c	1759628	1760371	744	4	531	2.24	0.56	417	3	4	4	4	4	4	2	2	2	3	3	3	6.0	8.065	0.6666666666666666	0.005376344086021507	0.7137096774193549	0.035	0
I	SPAC17A5.19	1761133	1761455	279	0	0	0.0	1.0	279	2	3	3	3	4	7	1	1	1	1	1	1	4.0	14.337	0.0	0.0	0.0	0.5040307898898648	1
I	SPAC17A5.06	1761787	1764201	2415	1	255	0.156	0.947	2286	0	0	0	2	2	3	0	0	0	0	0	0	13.0	5.382999999999999	0.07692307692307693	0.00041407867494824016	0.10559006211180123	0.775	1
I	SPAC17A5.07c	1764336	1766711	1917	1	83	0.159	0.665	1274	0	0	0	0	0	0	2	2	2	2	2	2	19.0	9.911	0.05263157894736842	0.0005216484089723526	0.04329681794470527	0.105	0
I	SPAC17A5.08	1767787	1768419	633	1	105	0.585	0.959	607	0	0	1	2	4	4	4	6	8	8	8	9	3.0	4.739	0.3333333333333333	0.001579778830963665	0.16587677725118485	0.03	0
I	SPAC17A5.09c	1769088	1770020	933	1	14	0.397	0.979	913	0	0	4	8	8	8	0	0	0	0	0	1	3.0	3.215	0.3333333333333333	0.0010718113612004287	0.015005359056806004	0.02	0
I	SPAC17A5.10	1770191	1770865	675	0	0	0.0	1.0	675	0	1	1	1	1	1	0	1	1	1	1	3	1.0	1.481	0.0	0.0	0.0	0.5178670707814822	1
I	SPAC17A5.11	1772925	1774203	1038	4	353	1.737	0.298	309	0	0	0	0	0	0	0	0	0	0	0	0	9.0	8.671	0.4444444444444444	0.0038535645472061657	0.3400770712909441	0.005	0
I	SPAC17A5.12	1774258	1776351	2094	2	369	0.478	0.989	2071	0	0	0	0	0	0	1	1	1	1	1	1	12.0	5.731	0.16666666666666666	0.0009551098376313276	0.17621776504297995	0.415	0
I	SPAC17A5.13	1776500	1777371	708	0	0	0.0	1.0	708	0	3	3	3	3	3	0	0	0	0	0	0	2.0	2.825	0.0	0.0	0.0	0.5178670707814822	1
I	SPAC17A5.14	1778549	1782623	3987	2	79	0.338	0.5820000000000001	2321	0	0	1	1	1	1	0	0	0	0	0	0	39.0	9.782	0.05128205128205128	0.0005016302984700275	0.01981439678956609	0.09	0
I	SPAC17A5.15c	1782935	1785085	2151	0	0	0.0	1.0	2151	0	0	0	0	0	0	0	1	1	1	1	1	15.0	6.974	0.0	0.0	0.0	0.5178670707814822	1
I	SPAC17A5.16	1786438	1789692	2778	0	0	0.0	1.0	2778	0	0	0	0	0	0	0	0	0	0	0	0	12.0	4.32	0.0	0.0	0.0	0.5178670707814822	1
I	SPAC1610.01	1790625	1791278	654	0	0	0.0	1.0	654	2	3	3	3	3	3	1	1	1	1	1	1	1.0	1.529	0.0	0.0	0.0	0.5040307898898648	1
I	SPAC1610.02c	1791482	1792243	762	0	0	0.0	1.0	762	0	1	1	1	2	2	0	1	1	1	1	1	6.0	7.874	0.0	0.0	0.0	0.5178670707814822	1
I	SPAC1610.03c	1792593	1794972	2133	0	0	0.0	1.0	2133	0	1	1	1	1	1	0	5	7	7	9	9	12.0	5.626	0.0	0.0	0.0	0.5178670707814822	1
I	SPAC1610.04	1796300	1797880	1581	4	665	1.265	0.35600000000000004	563	0	1	4	5	6	6	0	2	2	2	2	2	6.0	3.795	0.6666666666666666	0.002530044275774826	0.4206198608475648	0.0	0
I	SPAC1002.01	1798347	1799015	540	0	0	0.0	1.0	540	1	1	3	3	4	7	1	1	2	2	2	2	1.0	1.852	0.0	0.0	0.0	0.5136671599207695	1
I	SPAC1002.02	1799128	1799817	690	1	56	0.537	0.728	502	1	1	1	1	3	3	1	1	1	1	1	1	4.0	5.7970000000000015	0.25	0.0014492753623188404	0.08115942028985508	0.025	0
I	SPAC1002.03c	1800212	1802983	2772	0	0	0.0	1.0	2772	0	0	1	1	1	1	0	3	3	3	3	6	16.0	5.772	0.0	0.0	0.0	0.5178670707814822	1
I	SPAC1002.04c	1803773	1804372	600	0	0	0.0	1.0	600	1	1	1	4	4	4	0	3	4	4	4	4	3.0	5.0	0.0	0.0	0.0	0.5136671599207695	1
I	SPAC1002.05c	1804650	1806797	2148	4	664	0.556	0.465	998	0	3	3	3	3	4	0	2	2	2	2	2	20.0	9.311	0.2	0.00186219739292365	0.3091247672253259	0.0	0
I	SPAC1002.06c	1807270	1807781	357	0	0	0.0	1.0	357	0	0	2	2	2	4	0	0	0	0	0	0	1.0	2.801	0.0	0.0	0.0	0.5178670707814822	1
I	SPAC1002.07c	1808242	1809241	507	4	1062	1.702	0.862	437	0	0	0	0	0	0	0	0	3	3	3	3	2.0	3.945	2.0	0.007889546351084813	2.094674556213018	0.005	0
I	SPAC1002.08c	1810023	1811123	1101	0	0	0.0	1.0	1101	0	1	1	1	1	1	0	5	5	5	5	5	5.0	4.541	0.0	0.0	0.0	0.5178670707814822	1
I	SPAC1002.09c	1812133	1813668	1536	0	0	0.0	1.0	1536	0	0	0	0	0	0	0	0	0	0	0	0	12.0	7.813	0.0	0.0	0.0	0.5178670707814822	1
I	SPAC1002.10c	1813855	1815627	1773	0	0	0.0	1.0	1773	0	0	0	0	0	0	1	3	3	5	5	5	13.0	7.332000000000002	0.0	0.0	0.0	0.5178670707814822	1
I	SPAC1002.11	1816653	1818398	1746	0	0	0.0	1.0	1746	0	1	2	2	3	3	2	2	3	3	3	3	12.0	6.872999999999998	0.0	0.0	0.0	0.5178670707814822	1
I	SPAC1002.12c	1818695	1820338	1644	1	93	0.138	0.989	1626	1	1	1	1	1	1	0	0	0	0	1	1	8.0	4.8660000000000005	0.125	0.0006082725060827251	0.056569343065693424	0.335	0
I	SPAC1002.13c	1821936	1823189	1254	0	0	0.0	1.0	1254	0	1	1	2	2	2	0	0	4	7	8	8	2.0	1.595	0.0	0.0	0.0	0.5178670707814822	1
I	SPAC1002.20	1823972	1824277	306	5	1106	3.985	0.395	121	0	5	9	9	9	9	0	1	2	4	4	4	5.0	16.34	1.0	0.016339869281045753	3.61437908496732	0.005	0
I	SPAC1002.15c	1826160	1827061	651	0	0	0.0	1.0	651	0	0	0	0	0	1	0	0	0	3	3	3	7.0	10.753	0.0	0.0	0.0	0.5178670707814822	1
I	SPAC1002.14	1824785	1826092	1308	4	365	0.703	0.654	856	0	1	2	6	9	9	0	0	0	0	0	4	10.0	7.645	0.4	0.003058103975535168	0.2790519877675841	0.0	0
I	SPAC1002.16c	1827871	1829370	1500	5	1376	0.7490000000000001	0.563	844	0	3	5	5	5	5	0	0	0	1	1	1	9.0	6.0	0.5555555555555556	0.0033333333333333327	0.9173333333333332	0.0	0
I	SPAC1002.17c	1831012	1831626	615	2	329	0.6990000000000001	0.8109999999999999	499	0	0	2	2	2	2	2	3	4	6	7	7	2.0	3.252	1.0	0.0032520325203252032	0.5349593495934959	0.045	0
I	SPAC1002.18	1832457	1833656	1200	2	238	0.383	0.858	1030	0	2	2	3	3	3	0	1	3	3	4	4	7.0	5.832999999999998	0.2857142857142857	0.0016666666666666668	0.19833333333333333	0.025	0
I	SPAC1002.19	1835469	1836788	1320	2	323	0.348	0.784	1035	0	1	1	1	1	1	0	0	0	0	2	2	2.0	1.515	1.0	0.0015151515151515152	0.2446969696969697	0.03	0
I	SPAC1399.05c	1838587	1840293	1590	3	1140	0.362	0.892	1418	2	2	2	2	2	2	2	2	2	2	2	3	8.0	5.0310000000000015	0.375	0.0018867924528301887	0.7169811320754716	0.005	0
I	SPAC1399.04c	1840621	1841283	663	1	92	0.328	0.609	404	0	0	0	0	0	0	0	2	2	2	2	2	3.0	4.525	0.3333333333333333	0.0015082956259426848	0.138763197586727	0.035	0
I	SPAC1399.03	1841936	1843681	1746	1	70	0.116	0.6	1048	0	3	3	3	4	6	1	1	1	1	1	3	8.0	4.582	0.125	0.000572737686139748	0.04009163802978236	0.01	0
I	SPAC1399.02	1846121	1847890	1770	1	42	0.124	0.653	1155	2	8	10	10	10	10	0	0	2	2	3	3	5.0	2.825	0.2	0.0005649717514124294	0.023728813559322038	0.04	0
I	SPAC1399.06	1849984	1850358	375	0	0	0.0	1.0	375	0	2	5	5	6	6	0	0	0	0	0	0	0.0	0.0	0.0	0.0	0.0	0.5178670707814822	1
I	SPAC1399.01c	1852627	1854432	1806	0	0	0.0	1.0	1806	1	1	3	5	6	6	0	2	2	2	2	2	7.0	3.876	0.0	0.0	0.0	0.5136671599207695	1
I	SPAP11E10.01	1855806	1856798	993	2	682	0.474	0.8079999999999999	802	0	3	3	3	3	3	1	1	1	1	1	1	4.0	4.0280000000000005	0.5	0.0020140986908358514	0.6868076535750252	0.005	0
I	SPAP11E10.02c	1856893	1860141	3249	1	187	0.079	0.581	1887	1	1	1	1	1	1	1	1	1	1	1	2	13.0	4.001	0.07692307692307693	0.0003077870113881194	0.057556171129578323	0.13	0
I	SPAPB1A10.02	1861934	1862944	1011	0	0	0.0	1.0	1011	0	0	1	1	1	1	2	2	6	6	6	6	9.0	8.902000000000003	0.0	0.0	0.0	0.5178670707814822	1
I	SPAPB1A10.03	1863363	1863762	348	1	632	1.087	0.986	343	4	4	6	6	6	6	1	1	1	1	1	1	2.0	5.747000000000001	0.5	0.002873563218390805	1.8160919540229885	0.35	0
I	SPAPB1A10.16	1863972	1864457	432	0	0	0.0	1.0	432	0	0	0	4	4	4	0	0	0	0	0	2	4.0	9.259	0.0	0.0	0.0	0.5178670707814822	1
I	SPAPB1A10.04c	1864673	1865608	885	1	80	0.345	1.0	885	1	1	1	1	1	1	0	2	4	5	7	7	6.0	6.78	0.16666666666666666	0.0011299435028248588	0.0903954802259887	0.76	1
I	SPAPB1A10.05	1867135	1868019	885	0	0	0.0	1.0	885	0	0	0	1	1	1	0	0	0	0	0	0	2.0	2.26	0.0	0.0	0.0	0.5178670707814822	1
I	SPAPB1A10.06c	1868252	1871850	3552	0	0	0.0	1.0	3552	0	0	0	0	0	2	0	2	2	2	2	4	23.0	6.475	0.0	0.0	0.0	0.5178670707814822	1
I	SPAPB1A10.07c	1872423	1873797	1326	2	317	0.441	0.701	929	2	3	5	5	5	5	0	0	0	0	0	0	5.0	3.771	0.4	0.0015082956259426848	0.23906485671191555	0.005	0
I	SPAPB1A10.08	1876259	1877581	1251	2	287	0.458	0.4920000000000001	615	0	0	0	3	3	3	0	0	2	2	2	2	11.0	8.793	0.18181818181818185	0.0015987210231814546	0.2294164668265388	0.0	0
I	SPAPB1A10.09	1878362	1880604	2196	5	576	0.594	0.515	1130	0	0	1	1	1	1	0	2	2	2	2	4	20.0	9.107	0.25	0.0022768670309653923	0.26229508196721313	0.0	0
I	SPAPB1A10.10c	1880879	1881910	627	3	210	0.775	0.885	555	1	2	2	3	3	3	0	0	0	0	0	0	4.0	6.38	0.75	0.004784688995215311	0.3349282296650718	0.015	0
I	SPAPB1A10.11c	1882471	1884051	1581	0	0	0.0	1.0	1581	0	0	2	4	4	4	0	0	1	1	1	1	14.0	8.855	0.0	0.0	0.0	0.5178670707814822	1
I	SPAPB1A10.12c	1884617	1886203	1386	2	252	0.26	0.914	1267	1	3	3	3	3	3	0	0	1	1	1	1	4.0	2.886	0.5	0.001443001443001443	0.18181818181818185	0.02	0
I	SPAPB1A10.13	1887685	1889274	1590	6	904	0.7190000000000001	0.391	621	0	0	2	3	7	9	1	2	2	2	4	5	5.0	3.145	1.2	0.0037735849056603774	0.5685534591194968	0.015	0
I	SPAPB1A10.14	1890920	1891651	732	0	0	0.0	1.0	732	0	1	1	5	6	7	0	0	0	0	0	0	2.0	2.732	0.0	0.0	0.0	0.5178670707814822	1
I	SPAPB1A10.15	1892554	1893694	801	1	65	0.175	0.855	685	0	0	0	0	0	0	3	3	6	6	7	7	7.0	8.738999999999999	0.14285714285714285	0.0012484394506866415	0.08114856429463171	0.01	0
I	SPAC140.01	1895464	1896291	828	1	54	0.201	0.603	499	3	3	10	10	12	12	4	4	5	6	6	6	8.0	9.662	0.125	0.0012077294685990338	0.06521739130434782	0.025	0
I	SPAC140.02	1897523	1899025	1503	0	0	0.0	1.0	1503	2	2	8	11	12	12	1	2	2	2	4	5	3.0	1.996	0.0	0.0	0.0	0.5040307898898648	1
I	SPAC140.03	1900052	1901431	1200	5	1422	0.665	0.7070000000000001	848	0	2	2	2	2	2	0	1	1	1	1	1	7.0	5.832999999999998	0.7142857142857143	0.0041666666666666675	1.185	0.025	0
I	SPAC140.04	1902319	1903206	888	3	423	0.603	0.93	826	1	1	1	1	1	1	0	0	0	0	0	0	5.0	5.631	0.6	0.0033783783783783786	0.4763513513513514	0.085	0
I	SPAC110.05	1905728	1905820	93	1	34	2.444	0.957	89	3	3	4	4	4	4	4	4	4	4	5	5	0.0	0.0	0.0	0.010752688172043013	0.3655913978494624	0.46064734027582316	1
I	SPAC110.01	1908268	1911339	3072	8	729	0.868	0.409	1255	0	0	2	2	2	3	0	0	3	4	4	4	22.0	7.1610000000000005	0.3636363636363637	0.0026041666666666665	0.2373046875	0.0	0
I	SPAC110.02	1912042	1915659	3618	5	790	0.379	0.377	1363	1	1	4	4	4	6	0	0	0	0	0	0	31.0	8.568	0.16129032258064516	0.0013819789939192926	0.2183526810392482	0.005	0
I	SPAC110.03	1916108	1917279	579	0	0	0.0	1.0	579	0	0	0	0	1	3	1	1	1	2	2	2	3.0	5.181	0.0	0.0	0.0	0.5178670707814822	1
I	SPAC110.04c	1917998	1920160	2163	0	0	0.0	1.0	2163	1	1	1	2	2	2	0	0	0	0	0	1	13.0	6.01	0.0	0.0	0.0	0.5136671599207695	1
I	SPAP14E8.02	1922956	1924763	1701	5	882	1.202	0.406	690	0	1	1	2	7	7	0	0	0	0	0	1	9.0	5.291	0.5555555555555556	0.0029394473838918285	0.5185185185185185	0.0	0
I	SPAP14E8.03	1925102	1925932	708	0	0	0.0	1.0	708	0	2	2	2	2	2	1	1	2	4	4	4	3.0	4.237	0.0	0.0	0.0	0.5178670707814822	1
I	SPAP14E8.04	1926739	1927752	1014	2	419	0.626	0.971	985	1	3	3	3	3	3	0	0	0	0	0	0	4.0	3.945	0.5	0.0019723865877712037	0.4132149901380671	0.105	0
I	SPAP14E8.05c	1928018	1928323	306	1	108	1.054	0.703	215	0	0	0	0	0	1	0	0	0	0	0	0	4.0	13.072	0.25	0.0032679738562091504	0.35294117647058826	0.01	0
I	SPAC3H1.01c	1929048	1931164	2073	0	0	0.0	1.0	2073	0	0	0	0	0	0	0	0	3	3	3	3	15.0	7.2360000000000015	0.0	0.0	0.0	0.5178670707814822	1
I	SPAC3H1.02c	1931588	1934698	3111	4	855	0.28600000000000003	0.403	1254	3	3	3	3	3	3	4	4	9	12	12	12	17.0	5.464	0.2352941176470588	0.0012857602057216328	0.274831243972999	0.0	0
I	SPAC3H1.03	1935357	1935797	441	3	690	1.839	0.435	192	3	3	7	8	8	8	2	3	3	3	3	3	4.0	9.07	0.75	0.006802721088435374	1.564625850340136	0.015	0
I	SPAC3H1.04c	1936076	1937982	1806	0	0	0.0	1.0	1806	1	2	2	4	8	8	0	0	1	2	2	3	19.0	10.52	0.0	0.0	0.0	0.5136671599207695	1
I	SPAC3H1.05	1938900	1940394	1425	2	257	0.28800000000000003	0.398	567	0	1	1	1	1	1	0	2	2	2	2	2	10.0	7.018	0.2	0.0014035087719298245	0.18035087719298248	0.015	0
I	SPAC3H1.06c	1941017	1942786	1770	0	0	0.0	1.0	1770	0	1	1	1	2	2	0	1	1	1	2	2	7.0	3.955	0.0	0.0	0.0	0.5178670707814822	1
I	SPAC3H1.07	1944231	1945202	972	2	291	0.29600000000000004	0.74	719	3	5	6	9	9	9	0	1	2	2	2	2	6.0	6.172999999999999	0.3333333333333333	0.00205761316872428	0.2993827160493827	0.0	0
I	SPAC3H1.08c	1945426	1946101	636	3	526	0.688	0.506	322	3	3	3	3	3	4	2	2	5	5	5	5	7.0	11.005999999999998	0.42857142857142855	0.0047169811320754715	0.8270440251572327	0.02	0
I	SPAC3H1.09c	1946819	1948941	1971	1	130	0.068	0.564	1112	0	3	6	8	8	8	0	0	1	3	3	3	9.0	4.566	0.1111111111111111	0.0005073566717402334	0.06595636732623034	0.025	0
I	SPAC3H1.10	1949756	1951000	1245	4	910	0.491	0.578	719	4	6	9	9	9	9	0	0	1	3	5	7	11.0	8.835	0.3636363636363637	0.0032128514056224897	0.7309236947791165	0.0	0
I	SPAC3H1.11	1959311	1961059	1749	2	614	0.184	0.975	1706	0	0	0	0	0	0	0	0	0	0	0	0	12.0	6.8610000000000015	0.16666666666666666	0.0011435105774728414	0.3510577472841624	0.095	0
I	SPAC3H1.12c	1961710	1965105	3396	11	1955	0.589	0.305	1036	0	0	0	2	2	2	0	0	1	1	1	1	30.0	8.834	0.36666666666666653	0.0032391048292108363	0.5756772673733804	0.0	0
I	SPAC3H1.13	1965173	1966338	1035	4	181	0.994	0.74	766	0	0	0	0	0	2	0	0	0	0	0	0	8.0	7.729	0.5	0.0038647342995169077	0.1748792270531401	0.005	0
I	SPAC3H1.14	1967022	1967609	588	0	0	0.0	1.0	588	0	1	1	1	1	2	4	4	5	7	10	10	2.0	3.401	0.0	0.0	0.0	0.5178670707814822	1
I	SPAC9G1.14	1968801	1969046	246	0	0	0.0	1.0	246	5	7	7	8	8	8	0	0	1	1	1	1	3.0	12.195	0.0	0.0	0.0	1.0	1
I	SPAC9G1.02	1969118	1973323	4206	5	1451	0.243	0.337	1416	0	0	3	3	3	7	1	2	2	2	2	2	25.0	5.944	0.2	0.0011887779362815027	0.34498335710889205	0.0	0
I	SPAC9G1.03c	1973666	1974054	330	0	0	0.0	1.0	330	0	0	0	0	0	0	0	2	3	4	6	6	0.0	0.0	0.0	0.0	0.0	0.5178670707814822	1
I	SPAC9G1.04	1975285	1976550	1125	1	85	0.172	0.836	940	0	2	2	2	4	4	3	3	3	3	3	3	15.0	13.333	0.06666666666666668	0.0008888888888888888	0.07555555555555556	0.175	0
I	SPAC9G1.05	1976902	1979061	1788	5	482	0.551	0.477	852	0	1	2	2	2	2	0	2	2	2	2	2	8.0	4.474	0.625	0.0027964205816554807	0.2695749440715884	0.0	0
I	SPAC9G1.06c	1979364	1982107	2661	9	1048	1.009	0.369	982	0	2	3	3	3	3	2	4	6	8	11	11	23.0	8.642999999999999	0.39130434782608703	0.0033821871476888386	0.393836903419767	0.0	0
I	SPAC9G1.07	1983182	1984438	1257	2	216	0.37	0.5429999999999999	682	3	3	4	6	8	9	0	1	1	1	1	1	8.0	6.364	0.25	0.0015910898965791568	0.1718377088305489	0.01	0
I	SPAC9G1.08c	1984568	1985293	726	0	0	0.0	1.0	726	1	1	1	1	1	3	0	0	0	0	0	0	4.0	5.51	0.0	0.0	0.0	0.5136671599207695	1
I	SPAC9G1.15c	1985350	1985544	195	0	0	0.0	1.0	195	0	0	0	0	1	1	0	0	0	0	0	0	0.0	0.0	0.0	0.0	0.0	0.5178670707814822	1
I	SPAC9G1.09	1985757	1987228	1416	0	0	0.0	1.0	1416	0	0	0	0	0	0	0	1	2	2	2	2	5.0	3.531	0.0	0.0	0.0	0.5178670707814822	1
I	SPAC9G1.10c	1987363	1990975	3576	7	1048	0.404	0.435	1556	0	0	0	0	0	0	0	0	2	2	2	2	21.0	5.872000000000001	0.3333333333333333	0.0019574944071588368	0.2930648769574944	0.0	0
I	SPAC9G1.11c	1991787	1992929	1143	4	531	0.7859999999999999	0.584	667	0	0	0	0	0	0	0	2	2	6	6	6	9.0	7.874	0.4444444444444444	0.003499562554680665	0.4645669291338583	0.0	0
I	SPAC9G1.12	1993930	1995024	1095	0	0	0.0	1.0	1095	0	1	5	5	5	5	0	0	0	1	1	1	5.0	4.566	0.0	0.0	0.0	0.5178670707814822	1
I	SPAC9G1.13c	1995208	1996683	1314	1	36	0.215	0.643	845	0	0	0	0	0	1	0	4	6	6	6	6	11.0	8.371	0.09090909090909093	0.00076103500761035	0.0273972602739726	0.64	1
I	SPAC767.01c	1997255	1999342	2037	3	784	0.435	0.85	1732	3	3	6	6	6	7	0	2	5	7	7	9	14.0	6.872999999999998	0.21428571428571427	0.0014727540500736375	0.3848797250859107	0.025	0
I	SPAC17H9.01	2000985	2004593	3609	7	1128	0.597	0.443	1600	3	5	7	7	9	9	0	0	0	0	0	0	45.0	12.469	0.15555555555555556	0.0019395954558049321	0.31255195344970904	0.055	0
I	SPAC17H9.02	2004838	2007930	3093	0	0	0.0	1.0	3093	0	0	3	3	3	3	0	2	2	2	2	2	26.0	8.406	0.0	0.0	0.0	0.5178670707814822	1
I	SPAC17H9.03c	2008149	2008841	693	0	0	0.0	1.0	693	2	2	2	2	2	2	0	0	2	2	2	2	2.0	2.886	0.0	0.0	0.0	0.5040307898898648	1
I	SPAC17H9.04c	2009905	2011719	1815	2	104	0.479	0.906	1645	0	0	0	1	1	1	0	0	0	0	0	0	6.0	3.306	0.3333333333333333	0.0011019283746556473	0.05730027548209366	0.08	0
I	SPAC17H9.05	2012932	2013933	1002	0	0	0.0	1.0	1002	1	1	1	1	1	1	0	0	0	0	0	0	9.0	8.982000000000003	0.0	0.0	0.0	0.5136671599207695	1
I	SPAC17H9.06c	2014206	2016138	1806	5	1669	1.398	0.7020000000000001	1268	0	0	0	0	0	5	0	0	0	0	0	0	12.0	6.645	0.4166666666666667	0.0027685492801771874	0.9241417497231452	0.0	0
I	SPAC17H9.07	2016385	2016941	363	0	0	0.0	1.0	363	0	0	4	4	4	4	0	0	0	1	2	2	2.0	5.51	0.0	0.0	0.0	0.5178670707814822	1
I	SPAC17H9.08	2018369	2019349	981	0	0	0.0	1.0	981	0	0	1	1	1	1	0	2	2	2	2	5	6.0	6.1160000000000005	0.0	0.0	0.0	0.5178670707814822	1
I	SPAC17H9.09c	2019758	2020488	660	0	0	0.0	1.0	660	0	0	0	0	0	0	1	2	5	5	5	5	4.0	6.061	0.0	0.0	0.0	0.5178670707814822	1
I	SPAC17H9.10c	2021224	2024442	3219	2	208	0.239	0.36	1158	0	0	3	5	5	5	0	0	0	1	1	1	25.0	7.766	0.08	0.0006213109661385522	0.06461634047840945	0.11	0
I	SPAC17H9.11	2025335	2025760	426	0	0	0.0	1.0	426	1	2	2	2	2	2	0	0	0	0	0	0	1.0	2.347	0.0	0.0	0.0	0.5136671599207695	1
I	SPAC17H9.12c	2026163	2026963	801	0	0	0.0	1.0	801	0	0	0	0	1	1	0	2	2	2	2	2	6.0	7.491	0.0	0.0	0.0	0.5178670707814822	1
I	SPAC17H9.13c	2027344	2028752	1209	0	0	0.0	1.0	1209	0	1	1	1	1	1	0	1	3	3	3	3	7.0	5.79	0.0	0.0	0.0	0.5178670707814822	1
I	SPAC17H9.14c	2029229	2030308	1080	0	0	0.0	1.0	1080	0	2	2	2	2	2	0	0	0	2	2	2	6.0	5.556	0.0	0.0	0.0	0.5178670707814822	1
I	SPAC17H9.16	2031213	2031708	435	0	0	0.0	1.0	435	0	3	5	7	7	7	0	0	0	0	0	2	0.0	0.0	0.0	0.0	0.0	0.5178670707814822	1
I	SPAC17H9.17c	2032009	2033228	1113	0	0	0.0	1.0	1113	0	0	0	0	2	2	4	6	6	7	7	7	7.0	6.289	0.0	0.0	0.0	0.5178670707814822	1
I	SPAC17H9.18c	2033638	2033955	318	1	61	0.983	0.635	202	0	0	4	4	4	4	0	0	0	0	0	0	5.0	15.723	0.2	0.0031446540880503146	0.1918238993710692	0.02	0
I	SPAC17H9.19c	2034178	2035650	1473	0	0	0.0	1.0	1473	0	0	1	1	1	1	0	4	4	4	4	4	8.0	5.431	0.0	0.0	0.0	0.5178670707814822	1
I	SPAC17H9.20	2036403	2039520	2889	0	0	0.0	1.0	2889	0	0	0	0	0	0	4	4	4	4	5	5	33.0	11.423	0.0	0.0	0.0	0.5178670707814822	1
I	SPAC607.02c	2039615	2040404	696	0	0	0.0	1.0	696	4	4	4	4	4	4	1	2	4	4	4	4	6.0	8.621	0.0	0.0	0.0	0.9975	1
I	SPAC607.03c	2040936	2041463	378	0	0	0.0	1.0	378	2	4	4	4	4	4	1	5	9	10	11	11	3.0	7.937	0.0	0.0	0.0	0.5040307898898648	1
I	SPAC607.04	2042490	2043296	807	0	0	0.0	1.0	807	1	2	2	6	6	8	4	4	4	4	4	4	10.0	12.392	0.0	0.0	0.0	0.5136671599207695	1
I	SPAC607.05	2043842	2045041	1146	0	0	0.0	1.0	1146	0	0	0	0	0	1	0	2	2	2	2	2	12.0	10.470999999999998	0.0	0.0	0.0	0.5178670707814822	1
I	SPAC607.06c	2045210	2047144	1839	4	340	0.591	0.633	1164	2	2	2	2	2	2	0	0	3	3	3	3	13.0	7.069	0.3076923076923077	0.002175095160413268	0.18488308863512776	0.0	0
I	SPAC607.07c	2047699	2048130	432	0	0	0.0	1.0	432	0	0	1	1	1	1	0	2	2	2	2	2	2.0	4.63	0.0	0.0	0.0	0.5178670707814822	1
I	SPAC607.08c	2048421	2050160	1740	2	53	0.27	0.501	872	3	5	5	5	6	6	0	0	0	0	0	0	7.0	4.023	0.2857142857142857	0.0011494252873563216	0.030459770114942532	0.005	0
I	SPAC607.09c	2050462	2051652	1191	1	170	0.168	0.944	1124	0	0	1	1	1	1	0	3	3	6	6	6	8.0	6.7170000000000005	0.125	0.0008396305625524769	0.14273719563392107	0.03	0
I	SPAC607.10	2053945	2057031	3087	4	267	0.267	0.451	1393	0	0	0	0	1	2	0	0	4	4	4	6	28.0	9.07	0.14285714285714285	0.0012957563977972141	0.08649173955296405	0.015	0
I	SPAC732.01	2057608	2058559	489	0	0	0.0	1.0	489	0	2	2	2	2	2	2	2	2	4	4	6	1.0	2.045	0.0	0.0	0.0	0.5178670707814822	1
I	SPAC732.02c	2059251	2060477	1227	6	644	1.075	0.639	784	2	2	2	4	4	4	0	1	2	2	3	3	8.0	6.52	0.75	0.004889975550122249	0.5248573757131214	0.0	0
I	SPAC3C7.01c	2061806	2063641	1836	2	130	0.237	0.679	1247	0	0	2	2	5	8	0	3	5	7	7	7	12.0	6.5360000000000005	0.16666666666666666	0.0010893246187363835	0.07080610021786493	0.0	0
I	SPAC3C7.02c	2064853	2066004	1152	6	988	1.3530000000000002	0.626	721	0	1	2	2	5	6	1	5	5	5	5	6	6.0	5.207999999999998	1.0	0.005208333333333333	0.8576388888888888	0.015	0
I	SPAC3C7.03c	2066668	2067764	1053	3	302	0.684	0.602	634	0	0	4	4	6	6	0	1	1	2	2	2	8.0	7.597	0.375	0.0028490028490028487	0.28679962013295346	0.03	0
I	SPAC3C7.04	2068764	2071115	2352	0	0	0.0	1.0	2352	0	1	2	2	2	2	0	0	0	0	0	0	6.0	2.551	0.0	0.0	0.0	0.5178670707814822	1
I	SPAC3C7.05c	2071904	2073232	1329	0	0	0.0	1.0	1329	0	0	0	0	0	0	2	2	2	2	2	2	7.0	5.267	0.0	0.0	0.0	0.5178670707814822	1
I	SPAC3C7.06c	2074294	2076246	1953	0	0	0.0	1.0	1953	0	0	2	2	3	3	0	0	0	1	2	2	8.0	4.096	0.0	0.0	0.0	0.5178670707814822	1
I	SPAC3C7.07c	2077280	2078730	1176	2	264	0.541	0.552	649	2	3	4	4	4	4	0	0	0	0	0	0	7.0	5.952000000000001	0.2857142857142857	0.0017006802721088435	0.22448979591836732	0.01	0
I	SPAC3C7.08c	2079274	2082447	3174	1	21	0.126	0.6609999999999999	2098	0	0	0	0	0	0	0	0	0	1	2	3	19.0	5.9860000000000015	0.05263157894736842	0.000315059861373661	0.006616257088846882	0.06	0
I	SPAC3C7.09	2083519	2084808	1290	4	238	1.128	0.361	466	4	4	5	7	7	7	6	6	6	6	6	6	8.0	6.202000000000001	0.5	0.0031007751937984496	0.18449612403100776	0.005	0
I	SPAC3C7.10	2085248	2086114	867	2	100	0.615	0.841	729	0	2	2	2	2	2	0	0	0	1	1	1	7.0	8.074	0.2857142857142857	0.002306805074971165	0.11534025374855825	0.005	0
I	SPAC3C7.11c	2086615	2088297	1683	2	52	0.297	0.888	1494	0	0	0	2	2	4	0	0	4	6	6	6	11.0	6.5360000000000005	0.18181818181818185	0.0011883541295306002	0.0308972073677956	0.085	0
I	SPAC3C7.12	2089787	2091172	1386	0	0	0.0	1.0	1386	0	0	0	1	1	1	0	2	2	3	3	3	5.0	3.608	0.0	0.0	0.0	0.5178670707814822	1
I	SPAC3C7.13c	2091521	2092942	1422	1	201	0.162	0.794	1129	0	2	2	2	2	2	0	0	1	3	3	3	6.0	4.2189999999999985	0.16666666666666666	0.0007032348804500702	0.14135021097046413	0.055	0
I	SPAC3C7.14c	2094283	2094891	609	0	0	0.0	1.0	609	0	1	4	7	8	8	2	2	2	5	7	7	1.0	1.642	0.0	0.0	0.0	0.5178670707814822	1
I	SPAC25A8.03c	2096382	2097785	1404	4	256	0.648	0.7859999999999999	1104	0	0	8	8	8	8	0	0	0	0	0	0	9.0	6.41	0.4444444444444444	0.0028490028490028487	0.18233618233618235	0.01	0
I	SPAC25A8.01c	2098281	2101049	2769	2	102	0.14400000000000002	0.737	2041	0	0	0	0	0	1	0	0	0	4	4	5	12.0	4.334	0.16666666666666666	0.0007222824124232575	0.03683640303358613	0.09	0
I	SPAC25A8.02	2102782	2103954	1173	3	240	0.544	0.425	499	0	1	1	1	1	1	3	3	3	3	3	3	9.0	7.672999999999999	0.3333333333333333	0.0025575447570332483	0.20460358056265984	0.0	0
I	SPAC631.01c	2104197	2105249	807	2	256	0.4370000000000001	0.978	789	0	2	2	3	3	4	2	2	2	4	4	8	4.0	4.957	0.5	0.0024783147459727386	0.3172242874845105	0.075	0
I	SPAC631.02	2107940	2110123	2184	2	106	0.265	0.46	1004	0	0	0	0	0	0	1	1	3	5	5	5	10.0	4.579	0.2	0.0009157509157509159	0.048534798534798536	0.0	0
I	SPAC20H4.01	2111433	2113433	2001	0	0	0.0	1.0	2001	2	4	4	6	8	8	0	1	1	3	3	3	13.0	6.497000000000001	0.0	0.0	0.0	0.5040307898898648	1
I	SPAC20H4.02	2114011	2114763	753	2	236	0.916	0.846	637	0	0	0	0	0	0	0	0	1	1	1	1	4.0	5.312	0.5	0.0026560424966799467	0.3134130146082337	0.01	0
I	SPAC20H4.03c	2115156	2116381	882	1	51	0.263	0.6509999999999999	574	1	1	1	1	3	4	0	0	0	2	2	2	7.0	7.937	0.14285714285714285	0.0011337868480725626	0.057823129251700675	0.0	0
I	SPAC20H4.04	2116869	2119220	2352	2	122	0.362	0.938	2207	0	0	0	0	0	1	2	2	2	2	2	2	18.0	7.653	0.1111111111111111	0.0008503401360544217	0.05187074829931973	0.375	0
I	SPAC20H4.05c	2119362	2120284	687	0	0	0.0	1.0	687	0	2	2	2	2	2	1	4	4	4	4	4	2.0	2.911	0.0	0.0	0.0	0.5178670707814822	1
I	SPAC20H4.06c	2120604	2122208	1605	0	0	0.0	1.0	1605	0	1	1	1	1	1	0	0	0	0	0	0	11.0	6.854	0.0	0.0	0.0	0.5178670707814822	1
I	SPAC20H4.07	2123290	2124449	1065	0	0	0.0	1.0	1065	0	0	0	0	0	0	1	1	1	1	1	2	6.0	5.634	0.0	0.0	0.0	0.5178670707814822	1
I	SPAC20H4.08	2124992	2125804	813	4	595	2.8110000000000004	0.454	369	0	0	0	0	0	0	3	4	4	4	4	4	9.0	11.07	0.4444444444444444	0.004920049200492005	0.7318573185731857	0.005	0
I	SPAC20H4.09	2126067	2128359	1944	0	0	0.0	1.0	1944	1	2	4	4	4	5	2	2	2	2	2	2	9.0	4.63	0.0	0.0	0.0	0.5136671599207695	1
I	SPAC20H4.10	2128463	2131623	3033	5	542	0.6729999999999999	0.46	1396	2	2	2	2	2	2	2	2	2	2	2	2	29.0	9.561	0.1724137931034483	0.0016485328058028356	0.17870095614902734	0.0	0
I	SPAC20H4.11c	2131895	2132615	603	0	0	0.0	1.0	603	0	0	0	0	0	0	0	0	0	1	1	3	2.0	3.317	0.0	0.0	0.0	0.5178670707814822	1
I	SPAC23C11.01	2133439	2135021	1326	3	551	0.665	0.5529999999999999	733	1	2	2	2	2	2	1	1	1	1	1	1	7.0	5.279	0.42857142857142855	0.0022624434389140274	0.4155354449472097	0.005	0
I	SPAC23C11.02c	2135357	2135788	432	0	0	0.0	1.0	432	0	0	1	1	1	2	0	0	0	0	0	0	0.0	0.0	0.0	0.0	0.0	0.5178670707814822	1
I	SPAC23C11.03	2136145	2137941	1797	0	0	0.0	1.0	1797	0	0	0	0	1	2	0	0	0	0	0	2	7.0	3.895	0.0	0.0	0.0	0.5178670707814822	1
I	SPAC23C11.04c	2138064	2139438	1227	0	0	0.0	1.0	1227	0	0	0	0	0	0	2	2	3	3	3	3	10.0	8.15	0.0	0.0	0.0	0.5178670707814822	1
I	SPAC23C11.05	2140529	2141398	870	1	72	0.426	0.995	866	0	1	3	5	5	5	2	2	3	3	5	5	5.0	5.747000000000001	0.2	0.0011494252873563216	0.08275862068965517	0.07	0
I	SPAC23C11.06c	2141684	2143291	1608	5	364	1.352	0.515	828	2	2	2	2	2	3	2	2	2	4	4	6	9.0	5.597	0.5555555555555556	0.0031094527363184077	0.2263681592039801	0.0	0
I	SPAC23C11.07	2144894	2145226	333	4	845	5.1110000000000015	0.721	240	2	2	4	4	5	7	0	0	0	0	0	0	3.0	9.009	1.3333333333333333	0.012012012012012012	2.537537537537537	0.005	0
I	SPAC23C11.08	2145681	2146388	351	0	0	0.0	1.0	351	0	0	0	0	0	0	0	0	0	0	0	0	2.0	5.698	0.0	0.0	0.0	0.5178670707814822	1
I	SPAC23C11.09	2147202	2150081	2880	0	0	0.0	1.0	2880	0	0	0	0	0	0	0	0	0	0	0	0	22.0	7.6389999999999985	0.0	0.0	0.0	0.5178670707814822	1
I	SPAC23C11.10	2150624	2151601	798	1	71	0.34700000000000003	0.654	522	0	0	1	1	1	1	0	0	0	0	0	0	9.0	11.278	0.1111111111111111	0.0012531328320802006	0.08897243107769423	0.09	0
I	SPAC23C11.11	2152154	2153524	999	0	0	0.0	1.0	999	0	0	0	0	0	0	0	0	0	0	0	0	9.0	9.009	0.0	0.0	0.0	0.5178670707814822	1
I	SPAC23C11.12	2154795	2155037	243	0	0	0.0	1.0	243	0	0	4	4	4	4	0	1	1	1	1	2	0.0	0.0	0.0	0.0	0.0	0.5178670707814822	1
I	SPAC23C11.13c	2155562	2156456	621	1	26	0.486	0.75	466	0	0	2	2	6	8	0	1	1	1	1	1	4.0	6.441	0.25	0.0016103059581320449	0.04186795491143317	0.005	0
I	SPAC23C11.14	2158812	2159975	1164	1	281	0.33	0.888	1034	0	3	6	6	7	7	0	4	4	6	6	6	4.0	3.4360000000000004	0.25	0.000859106529209622	0.24140893470790376	0.01	0
I	SPAC23C11.15	2160572	2163923	3228	4	184	0.405	0.636	2054	0	0	0	0	0	0	5	6	6	6	6	6	25.0	7.745	0.16	0.0012391573729863693	0.057001239157372985	0.0	0
I	SPAC23C11.16	2164240	2166291	2052	0	0	0.0	1.0	2052	0	1	5	5	5	5	1	1	1	2	2	2	20.0	9.747	0.0	0.0	0.0	0.5178670707814822	1
I	SPAC23C11.17	2167170	2168683	1458	0	0	0.0	1.0	1458	0	1	2	3	3	3	0	3	3	3	3	3	11.0	7.545	0.0	0.0	0.0	0.5178670707814822	1
I	SPAC13F5.01c	2169185	2172095	2826	3	649	0.421	0.495	1398	2	2	5	5	5	5	0	2	6	6	6	6	19.0	6.723	0.15789473684210525	0.0010615711252653928	0.22965322009908	0.01	0
I	SPAC13F5.02c	2172530	2173752	1182	0	0	0.0	1.0	1182	4	5	5	5	5	5	0	0	0	0	1	1	7.0	5.9220000000000015	0.0	0.0	0.0	0.9975	1
I	SPAC13F5.03c	2175008	2176360	1353	1	106	0.328	0.919	1243	1	2	2	2	3	3	0	2	2	2	3	3	3.0	2.217	0.3333333333333333	0.0007390983000739097	0.07834441980783444	0.09	0
I	SPAC13F5.04c	2177582	2179482	1170	0	0	0.0	1.0	1170	0	1	1	2	4	4	0	0	0	0	0	0	0.0	0.0	0.0	0.0	0.0	0.5178670707814822	1
I	SPAC13F5.05	2180072	2181163	1092	1	62	0.458	0.685	748	2	2	2	2	2	2	0	0	2	2	2	2	5.0	4.579	0.2	0.0009157509157509159	0.056776556776556776	0.005	0
I	SPAC13F5.06c	2181567	2184376	2436	0	0	0.0	1.0	2436	2	2	2	2	2	4	0	1	1	2	2	2	25.0	10.263	0.0	0.0	0.0	0.5040307898898648	1
I	SPAC13F5.07c	2184865	2185551	498	1	99	0.71	0.5820000000000001	290	0	0	1	1	1	1	0	3	3	3	3	3	5.0	10.04	0.2	0.002008032128514056	0.1987951807228916	0.01	0
I	SPAC1783.01	2187554	2189305	1752	0	0	0.0	1.0	1752	0	0	0	0	0	0	0	0	0	0	0	0	11.0	6.279	0.0	0.0	0.0	0.5178670707814822	1
I	SPAC1783.02c	2189507	2190721	903	0	0	0.0	1.0	903	0	0	0	0	0	0	0	0	0	1	1	1	4.0	4.43	0.0	0.0	0.0	0.5178670707814822	1
I	SPAC1783.03	2191008	2192063	1056	2	52	0.947	0.6920000000000001	731	0	0	1	1	1	1	0	0	0	0	0	0	8.0	7.576	0.25	0.0018939393939393942	0.04924242424242424	0.01	0
I	SPAC1783.04c	2192109	2193481	1248	1	41	0.28600000000000003	0.979	1222	0	0	0	0	0	3	0	0	5	7	7	7	5.0	4.006	0.2	0.0008012820512820513	0.032852564102564104	0.05	0
I	SPAC1783.05	2195017	2199138	4122	5	728	0.404	0.557	2296	2	4	4	5	5	6	0	0	0	0	3	3	29.0	7.035	0.1724137931034483	0.0012130033964095099	0.17661329451722466	0.0	0
I	SPAC1783.06c	2199448	2199964	399	1	128	0.6559999999999999	0.599	239	0	0	0	0	0	0	1	2	2	2	2	2	6.0	15.038	0.16666666666666666	0.0025062656641604013	0.3208020050125313	0.055	0
I	SPAC1783.07c	2200589	2202247	1659	0	0	0.0	1.0	1659	0	0	0	1	1	1	0	0	1	1	6	6	8.0	4.822	0.0	0.0	0.0	0.5178670707814822	1
I	SPAC1783.08c	2203741	2204346	606	0	0	0.0	1.0	606	0	0	0	0	0	0	1	1	2	4	4	4	3.0	4.95	0.0	0.0	0.0	0.5178670707814822	1
I	SPAC1327.01c	2205162	2208095	2934	3	547	0.353	0.433	1270	0	3	3	3	3	3	0	1	1	1	4	4	14.0	4.772	0.21428571428571427	0.0010224948875255623	0.18643490115882755	0.005	0
I	SPAC18G6.01c	2209896	2210675	780	0	0	0.0	1.0	780	0	0	1	1	1	1	2	2	3	3	3	4	2.0	2.564	0.0	0.0	0.0	0.5178670707814822	1
I	SPAC18G6.02c	2210977	2213859	2883	9	1259	1.328	0.47	1354	0	0	0	0	0	0	0	0	0	0	2	5	23.0	7.978	0.39130434782608703	0.003121748178980229	0.4366978841484565	0.0	0
I	SPAC18G6.03	2215815	2216757	645	0	0	0.0	1.0	645	0	0	3	3	4	4	1	2	2	2	2	2	6.0	9.302	0.0	0.0	0.0	0.5178670707814822	1
I	SPAC18G6.04c	2217187	2218799	1467	0	0	0.0	1.0	1467	0	0	1	1	1	1	0	0	0	1	1	1	2.0	1.3630000000000002	0.0	0.0	0.0	0.5178670707814822	1
I	SPAC18G6.05c	2219255	2227340	8013	5	561	0.182	0.389	3114	1	1	1	1	1	1	0	6	6	8	8	8	54.0	6.739	0.0925925925925926	0.0006239860227130912	0.07001123174840884	0.055	0
I	SPAC18G6.06	2229015	2229764	750	0	0	0.0	1.0	750	0	1	4	4	6	12	1	1	1	1	1	1	5.0	6.667000000000002	0.0	0.0	0.0	0.5178670707814822	1
I	SPAC18G6.07c	2230333	2231412	1080	0	0	0.0	1.0	1080	0	0	0	0	0	1	0	4	5	5	5	5	2.0	1.852	0.0	0.0	0.0	0.5178670707814822	1
I	SPAC18G6.09c	2233149	2234087	939	0	0	0.0	1.0	939	0	0	2	2	2	5	1	3	3	3	3	3	2.0	2.13	0.0	0.0	0.0	0.5178670707814822	1
I	SPAC18G6.10	2234598	2236664	2067	7	751	0.941	0.416	859	1	1	5	5	5	5	0	0	1	1	1	1	14.0	6.773	0.5	0.003386550556361877	0.3633284954039671	0.0	0
I	SPAC18G6.11c	2236996	2238795	1800	0	0	0.0	1.0	1800	1	1	3	3	3	6	0	0	0	2	2	2	15.0	8.333	0.0	0.0	0.0	0.5136671599207695	1
I	SPAC18G6.12c	2239501	2240430	930	0	0	0.0	1.0	930	2	5	5	5	5	5	0	2	4	4	4	4	4.0	4.301	0.0	0.0	0.0	0.5040307898898648	1
I	SPAC18G6.13	2241013	2241357	345	4	457	2.9730000000000003	0.542	187	0	0	0	0	0	2	0	0	0	0	0	1	5.0	14.493	0.8	0.011594202898550723	1.3246376811594205	0.005	0
I	SPAC18G6.14c	2241936	2242523	588	0	0	0.0	1.0	588	0	0	0	0	0	0	0	0	0	0	0	0	1.0	1.7009999999999998	0.0	0.0	0.0	0.5178670707814822	1
I	SPAC18G6.15	2243636	2244622	927	1	234	0.247	0.618	573	0	0	4	4	4	4	0	1	1	1	1	1	5.0	5.394	0.2	0.0010787486515641855	0.2524271844660194	0.005	0
I	SPAC13D6.01	2245786	2247081	1296	3	1039	0.634	0.466	604	1	1	2	3	3	4	1	1	1	3	3	7	8.0	6.172999999999999	0.375	0.0023148148148148147	0.8016975308641975	0.0	0
I	SPAC13D6.02c	2247943	2248482	540	0	0	0.0	1.0	540	0	0	0	0	0	0	2	6	6	6	6	7	0.0	0.0	0.0	0.0	0.0	0.5178670707814822	1
I	SPAC13D6.03c	2250372	2251107	687	2	237	0.679	0.447	307	0	1	2	2	3	3	0	1	2	2	2	2	8.0	11.645	0.25	0.002911208151382824	0.34497816593886466	0.025	0
I	SPAC13D6.04c	2251500	2253189	1572	3	430	0.428	0.528	830	0	1	1	1	1	2	3	3	3	3	5	5	6.0	3.817	0.5	0.0019083969465648852	0.27353689567430023	0.0	0
I	SPAC13D6.05	2253468	2254172	705	0	0	0.0	1.0	705	0	0	0	0	0	0	2	2	4	4	4	4	7.0	9.929	0.0	0.0	0.0	0.5178670707814822	1
I	SPAC4G9.02	2254588	2255568	981	1	42	0.229	0.504	494	2	3	5	5	5	5	0	0	0	0	0	0	6.0	6.1160000000000005	0.16666666666666666	0.0010193679918450561	0.04281345565749235	0.005	0
I	SPAC4G9.04c	2256857	2258821	1917	1	98	0.134	0.99	1898	0	0	0	0	0	0	0	1	3	7	7	7	12.0	6.26	0.08333333333333333	0.0005216484089723526	0.051121544079290565	0.685	1
I	SPAC4G9.03	2255935	2256597	663	0	0	0.0	1.0	663	0	0	0	0	0	0	0	0	0	0	0	0	1.0	1.508	0.0	0.0	0.0	0.5178670707814822	1
I	SPAC4G9.05	2259943	2261801	1746	3	161	0.512	0.474	828	3	8	8	9	10	10	0	0	0	1	2	3	12.0	6.872999999999998	0.25	0.001718213058419244	0.09221076746849943	0.0	0
I	SPAC4G9.06c	2261963	2262415	342	0	0	0.0	1.0	342	0	0	0	0	0	0	1	3	3	5	5	5	0.0	0.0	0.0	0.0	0.0	0.5178670707814822	1
I	SPAC4G9.07	2263667	2265208	1542	3	454	0.628	0.7909999999999999	1220	0	0	1	5	8	8	1	2	2	3	3	3	10.0	6.485	0.3	0.0019455252918287934	0.2944228274967575	0.01	0
I	SPAC4G9.08c	2266025	2269522	3498	0	0	0.0	1.0	3498	0	0	0	1	2	2	0	3	5	5	5	5	29.0	8.29	0.0	0.0	0.0	0.5178670707814822	1
I	SPAC4G9.09c	2270019	2272676	2658	0	0	0.0	1.0	2658	0	2	5	5	5	5	0	0	1	1	1	1	18.0	6.772	0.0	0.0	0.0	0.5178670707814822	1
I	SPAC4G9.10	2274012	2274995	984	0	0	0.0	1.0	984	0	0	3	3	5	5	0	0	1	1	1	1	8.0	8.13	0.0	0.0	0.0	0.5178670707814822	1
I	SPAC4G9.11c	2275578	2276249	672	0	0	0.0	1.0	672	0	0	0	0	0	0	0	1	1	6	6	8	1.0	1.4880000000000002	0.0	0.0	0.0	0.5178670707814822	1
I	SPAC4G9.12	2277199	2277780	582	4	312	1.7619999999999998	0.667	388	1	1	4	4	4	4	2	2	2	2	2	2	6.0	10.309	0.6666666666666666	0.006872852233676976	0.5360824742268041	0.01	0
I	SPAC4G9.13c	2278242	2279234	897	5	851	1.243	0.69	619	0	1	2	4	4	5	0	0	6	7	7	7	8.0	8.919	0.625	0.005574136008918618	0.9487179487179488	0.0	0
I	SPAC4G9.14	2280423	2281454	666	1	97	0.215	0.947	631	3	3	3	3	3	3	0	3	5	5	5	5	4.0	6.006	0.25	0.0015015015015015015	0.14564564564564564	0.07	0
I	SPAC4G9.15	2282230	2283364	1026	0	0	0.0	1.0	1026	3	3	3	6	6	6	0	0	0	1	4	4	5.0	4.873	0.0	0.0	0.0	0.3268908228770638	0
I	SPAC4G9.16c	2283637	2284209	573	1	44	0.431	0.7240000000000001	415	1	1	1	1	1	1	0	7	7	7	7	7	6.0	10.470999999999998	0.16666666666666666	0.0017452006980802793	0.07678883071553229	0.005	0
I	SPAC4G9.17c	2284503	2285793	1164	0	0	0.0	1.0	1164	0	7	7	7	7	7	0	0	0	0	0	1	13.0	11.168	0.0	0.0	0.0	0.5178670707814822	1
I	SPAC4G9.19	2287377	2288189	813	1	49	0.308	0.995	809	1	3	5	5	5	5	0	1	1	1	1	2	6.0	7.38	0.16666666666666666	0.0012300123001230013	0.06027060270602706	0.05	0
I	SPAC4G9.20c	2288689	2289986	897	0	0	0.0	1.0	897	0	0	1	1	1	1	1	1	6	6	6	6	1.0	1.115	0.0	0.0	0.0	0.5178670707814822	1
I	SPAC4G9.22	2292013	2292297	285	1	31	1.231	0.568	162	0	0	0	0	0	2	0	0	2	2	2	2	3.0	10.526	0.3333333333333333	0.003508771929824561	0.1087719298245614	0.0	0
I	SPAC13G7.01c	2292801	2295116	2166	0	0	0.0	1.0	2166	0	2	2	3	3	3	0	0	5	6	6	6	11.0	5.078	0.0	0.0	0.0	0.5178670707814822	1
I	SPAC13G7.02c	2295819	2297753	1935	4	1582	0.537	0.735	1423	1	1	6	6	6	6	0	0	0	0	1	1	7.0	3.618	0.5714285714285714	0.0020671834625323	0.8175710594315245	0.0	0
I	SPAC13G7.03	2298979	2299924	837	0	0	0.0	1.0	837	0	4	4	4	4	4	0	0	2	2	2	2	1.0	1.195	0.0	0.0	0.0	0.5178670707814822	1
I	SPAC13G7.04c	2300522	2302792	2271	2	343	0.28	0.5710000000000001	1297	0	0	2	2	2	2	0	0	0	2	2	2	10.0	4.4030000000000005	0.2	0.0008806693086745928	0.15103478643769264	0.005	0
I	SPAC13G7.05	2305345	2306958	1614	1	42	0.175	0.706	1140	0	2	2	2	3	3	0	3	4	4	4	4	13.0	8.055	0.07692307692307693	0.0006195786864931846	0.026022304832713755	0.055	0
I	SPAC13G7.06	2307729	2308529	801	0	0	0.0	1.0	801	0	0	2	4	4	4	0	0	1	1	1	2	4.0	4.994	0.0	0.0	0.0	0.5178670707814822	1
I	SPAC13G7.07	2309026	2310215	966	2	220	0.58	0.765	739	0	1	1	1	1	1	0	0	0	0	0	0	6.0	6.211	0.3333333333333333	0.002070393374741201	0.2277432712215321	0.03	0
I	SPAC13G7.08c	2310386	2311891	1341	0	0	0.0	1.0	1341	0	0	1	1	1	2	0	1	1	1	1	1	6.0	4.474	0.0	0.0	0.0	0.5178670707814822	1
I	SPAC13G7.09c	2312618	2313025	408	1	118	0.6809999999999999	0.5760000000000001	235	0	0	0	1	1	1	1	1	3	3	3	3	4.0	9.804	0.25	0.0024509803921568627	0.28921568627450983	0.035	0
I	SPAC13G7.10	2313746	2315063	1173	0	0	0.0	1.0	1173	0	0	2	3	3	3	0	0	0	0	1	1	6.0	5.115	0.0	0.0	0.0	0.5178670707814822	1
I	SPAC13G7.11	2315187	2316133	810	5	421	1.5759999999999998	0.348	282	0	0	0	0	0	0	0	0	2	2	2	2	9.0	11.111	0.5555555555555556	0.006172839506172839	0.5197530864197529	0.0	0
I	SPAC13G7.12c	2316467	2317837	1371	1	216	0.2	0.8440000000000001	1157	2	2	3	5	5	5	0	0	0	2	2	2	10.0	7.294	0.1	0.0007293946024799418	0.1575492341356674	0.125	0
I	SPAC13G7.13c	2318638	2320239	1602	0	0	0.0	1.0	1602	1	3	3	3	4	4	1	2	2	2	2	3	6.0	3.745	0.0	0.0	0.0	0.5136671599207695	1
I	SPAC6C3.02c	2324645	2325163	519	0	0	0.0	1.0	519	2	3	4	4	5	6	0	0	0	1	2	2	0.0	0.0	0.0	0.0	0.0	0.5040307898898648	1
I	SPAC6C3.03c	2326332	2326634	303	0	0	0.0	1.0	303	0	2	4	4	4	4	0	0	0	0	0	1	0.0	0.0	0.0	0.0	0.0	0.5178670707814822	1
I	SPAC6C3.04	2327861	2330096	1452	2	555	0.213	0.981	1424	0	0	0	0	0	0	0	0	3	4	4	7	6.0	4.132	0.3333333333333333	0.0013774104683195593	0.3822314049586777	0.085	0
I	SPAC6C3.06c	2332120	2335362	3102	5	313	0.4	0.333	1033	0	0	0	0	0	0	0	2	2	2	2	2	22.0	7.0920000000000005	0.2272727272727273	0.0016118633139909735	0.10090264345583494	0.0	0
I	SPAC6C3.05	2331155	2331964	810	7	1342	2.245	0.4270000000000001	346	0	0	1	2	4	4	0	0	0	0	0	0	15.0	18.519	0.4666666666666667	0.008641975308641973	1.65679012345679	0.02	0
I	SPAC6C3.07	2336034	2337581	1548	2	158	0.461	0.602	932	1	1	1	1	1	1	0	0	1	2	2	3	15.0	9.69	0.13333333333333333	0.0012919896640826874	0.1020671834625323	0.005	0
I	SPAC6C3.08	2338175	2339017	705	3	593	1.294	0.462	326	2	3	4	4	4	4	0	2	2	2	2	2	5.0	7.0920000000000005	0.6	0.00425531914893617	0.8411347517730496	0.0	0
I	SPAC6C3.09	2339884	2341141	1008	3	94	0.852	0.399	402	0	0	0	2	3	4	0	0	0	0	0	0	6.0	5.952000000000001	0.5	0.002976190476190476	0.09325396825396826	0.0	0
I	SPAC17G8.01c	2341346	2343756	2364	0	0	0.0	1.0	2364	0	0	0	1	1	1	0	0	1	2	2	2	13.0	5.499	0.0	0.0	0.0	0.5178670707814822	1
I	SPAC17G8.02	2344815	2345807	993	1	232	0.353	0.902	896	0	0	0	0	0	0	0	0	4	4	4	4	2.0	2.014	0.5	0.0010070493454179257	0.2336354481369587	0.085	0
I	SPAC17G8.03c	2346432	2347031	600	1	357	0.595	0.7070000000000001	424	0	0	0	0	0	1	0	1	1	2	2	2	4.0	6.667000000000002	0.25	0.0016666666666666668	0.595	0.62	1
I	SPAC17G8.15	2348008	2348451	222	0	0	0.0	1.0	222	0	0	1	1	1	1	0	0	0	0	0	1	1.0	4.505	0.0	0.0	0.0	0.5178670707814822	1
I	SPAC17G8.04c	2348552	2349270	459	0	0	0.0	1.0	459	0	0	0	0	1	1	0	0	0	0	0	0	3.0	6.5360000000000005	0.0	0.0	0.0	0.5178670707814822	1
I	SPAC17G8.05	2350327	2351019	582	2	163	1.031	0.931	542	0	0	1	1	1	1	0	0	0	0	0	0	6.0	10.309	0.3333333333333333	0.003436426116838488	0.2800687285223368	0.115	0
I	SPAC17G8.06c	2351371	2353167	1797	0	0	0.0	1.0	1797	1	1	3	3	3	3	0	1	2	4	5	5	10.0	5.565	0.0	0.0	0.0	0.5136671599207695	1
I	SPAC17G8.07	2354401	2355054	654	0	0	0.0	1.0	654	1	2	2	3	4	4	1	3	3	3	3	7	2.0	3.0580000000000003	0.0	0.0	0.0	0.5136671599207695	1
I	SPAC17G8.08c	2355348	2356482	864	1	44	0.299	0.997	861	0	2	2	2	3	6	2	4	4	5	6	6	5.0	5.787000000000001	0.2	0.0011574074074074071	0.050925925925925916	0.0	0
I	SPAC17G8.09	2357361	2357931	399	0	0	0.0	1.0	399	0	2	2	2	2	2	0	0	0	0	0	0	3.0	7.519	0.0	0.0	0.0	0.5178670707814822	1
I	SPAC17G8.10c	2358570	2359373	804	0	0	0.0	1.0	804	1	1	1	1	2	2	1	1	5	7	7	7	3.0	3.731	0.0	0.0	0.0	0.5136671599207695	1
I	SPAC17G8.11c	2360443	2361513	1071	1	161	0.333	0.889	952	0	2	2	4	5	5	0	0	0	0	0	0	3.0	2.801	0.3333333333333333	0.0009337068160597573	0.1503267973856209	0.01	0
I	SPAC17G8.12	2363568	2365394	1827	0	0	0.0	1.0	1827	0	0	1	2	3	3	0	1	1	1	1	1	9.0	4.926	0.0	0.0	0.0	0.5178670707814822	1
I	SPAC17G8.13c	2365447	2366833	1224	3	227	0.6459999999999999	0.899	1100	0	0	0	0	0	0	0	1	2	2	2	2	7.0	5.7189999999999985	0.42857142857142855	0.0024509803921568627	0.1854575163398693	0.015	0
I	SPAC17G8.14c	2367405	2370556	2967	3	218	0.28800000000000003	0.623	1847	0	0	1	3	4	4	1	1	2	2	2	2	17.0	5.73	0.17647058823529413	0.0010111223458038423	0.07347489046174586	0.01	0
I	SPAC22H10.02	2371752	2372372	417	0	0	0.0	1.0	417	4	4	4	4	4	4	0	1	1	5	5	7	0.0	0.0	0.0	0.0	0.0	0.9975	1
I	SPAC22H10.03c	2373144	2376385	2982	5	595	0.506	0.794	2367	2	4	6	7	7	7	2	4	7	10	10	10	19.0	6.372000000000001	0.2631578947368421	0.0016767270288397052	0.19953051643192488	0.0	0
I	SPAC22H10.04	2377355	2378456	924	0	0	0.0	1.0	924	0	0	3	8	8	8	0	0	0	0	0	0	3.0	3.247	0.0	0.0	0.0	0.5178670707814822	1
I	SPAC22H10.05c	2378728	2380243	1371	0	0	0.0	1.0	1371	0	0	0	0	0	0	0	0	1	2	3	3	7.0	5.106	0.0	0.0	0.0	0.5178670707814822	1
I	SPAC22H10.06c	2381320	2381601	282	1	463	1.244	0.961	271	0	1	2	2	2	2	0	0	0	0	2	2	2.0	7.0920000000000005	0.5	0.0035460992907801413	1.6418439716312057	0.065	0
I	SPAC22H10.13	2381730	2381882	153	0	0	0.0	1.0	153	0	0	1	3	3	3	0	0	0	2	2	2	0.0	0.0	0.0	0.0	0.0	0.5178670707814822	1
I	SPAC22H10.07	2383172	2384835	1611	0	0	0.0	1.0	1611	0	1	1	3	3	3	1	1	1	1	1	2	13.0	8.07	0.0	0.0	0.0	0.5178670707814822	1
I	SPAC22H10.08	2385907	2387441	1479	2	433	0.474	0.507	750	0	0	0	2	3	3	0	0	0	0	0	0	13.0	8.79	0.15384615384615385	0.0013522650439486141	0.2927653820148749	0.015	0
I	SPAC22H10.09	2387733	2389673	1941	0	0	0.0	1.0	1941	0	0	0	0	0	0	1	2	2	2	2	2	21.0	10.819	0.0	0.0	0.0	0.5178670707814822	1
I	SPAC22H10.10	2390086	2391790	1536	0	0	0.0	1.0	1536	0	0	1	1	1	1	1	2	2	2	2	2	19.0	12.37	0.0	0.0	0.0	0.5178670707814822	1
I	SPAC22H10.11c	2392370	2394259	1890	0	0	0.0	1.0	1890	0	1	3	3	3	3	0	1	1	1	2	2	10.0	5.291	0.0	0.0	0.0	0.5178670707814822	1
I	SPAC22H10.12c	2395415	2396822	1323	0	0	0.0	1.0	1323	1	1	3	4	4	4	0	3	3	3	3	5	7.0	5.291	0.0	0.0	0.0	0.5136671599207695	1
I	SPAC15F9.01c	2397450	2398188	684	4	749	1.64	0.531	363	0	0	0	0	0	0	1	3	4	10	11	11	5.0	7.31	0.8	0.005847953216374269	1.095029239766082	0.0	0
I	SPAC15F9.02	2399421	2400535	1020	2	383	0.512	0.826	843	0	0	2	6	8	8	0	0	0	0	0	1	8.0	7.843	0.25	0.0019607843137254897	0.37549019607843137	0.0	0
I	SPAC15F9.03c	2400960	2401572	372	0	0	0.0	1.0	372	0	1	1	1	1	1	0	0	1	1	1	1	2.0	5.376	0.0	0.0	0.0	0.5178670707814822	1
I	SPAC1B9.02c	2402301	2404606	2091	5	1322	0.647	0.701	1465	0	0	1	1	1	1	2	4	6	6	6	8	13.0	6.2170000000000005	0.38461538461538464	0.002391200382592061	0.6322333811573411	0.005	0
I	SPAC1B9.03c	2406664	2407951	1170	0	0	0.0	1.0	1170	2	3	4	5	6	6	0	0	0	0	0	0	9.0	7.692	0.0	0.0	0.0	0.5040307898898648	1
I	SPAC6B12.02c	2408304	2413970	5667	7	656	0.25	0.29600000000000004	1678	0	0	0	0	0	0	0	3	3	3	3	3	47.0	8.294	0.14893617021276595	0.0012352214575613199	0.11575789659431797	0.0	0
I	SPAC6B12.03c	2414229	2415137	909	0	0	0.0	1.0	909	2	3	3	4	5	5	2	7	7	7	10	10	6.0	6.601	0.0	0.0	0.0	0.5040307898898648	1
I	SPAC6B12.04c	2416782	2418047	1266	1	53	0.195	0.509	644	0	1	1	6	6	8	0	5	6	6	6	6	5.0	3.949	0.2	0.0007898894154818325	0.04186413902053712	0.01	0
I	SPAC6B12.18	2416385	2416606	222	1	22	1.126	0.514	114	0	0	2	2	5	5	1	1	1	1	1	6	2.0	9.009	0.5	0.0045045045045045045	0.0990990990990991	0.015	0
I	SPAC6B12.05c	2418732	2419619	888	2	176	0.556	0.8420000000000001	748	0	2	3	3	3	3	1	2	2	3	3	3	7.0	7.882999999999999	0.2857142857142857	0.002252252252252252	0.1981981981981982	0.01	0
I	SPAC6B12.06c	2420488	2420841	354	1	13	0.6809999999999999	0.887	314	0	0	0	1	1	1	3	3	3	3	3	3	2.0	5.65	0.5	0.002824858757062147	0.03672316384180791	0.075	0
I	SPAC6B12.07c	2421791	2423203	1413	4	169	0.643	0.561	792	2	2	2	2	2	3	0	0	0	0	0	0	8.0	5.662000000000001	0.5	0.0028308563340410475	0.11960368011323425	0.005	0
I	SPAC6B12.08	2426191	2427467	1143	1	28	0.206	0.619	708	0	0	0	5	8	10	3	3	3	3	3	4	6.0	5.249	0.16666666666666666	0.0008748906386701663	0.024496937882764653	0.0	0
I	SPAC6B12.19	2427533	2427775	243	0	0	0.0	1.0	243	3	3	3	3	3	3	0	0	0	0	0	0	1.0	4.115	0.0	0.0	0.0	0.3268908228770638	0
I	SPAC6B12.09	2428020	2428934	915	0	0	0.0	1.0	915	0	0	0	0	0	0	1	1	1	1	1	1	7.0	7.65	0.0	0.0	0.0	0.5178670707814822	1
I	SPAC6B12.10c	2429169	2430617	1365	0	0	0.0	1.0	1365	0	1	1	1	1	1	0	3	3	3	3	8	12.0	8.791	0.0	0.0	0.0	0.5178670707814822	1
I	SPAC6B12.11	2430998	2432107	1014	0	0	0.0	1.0	1014	0	0	0	0	0	0	5	6	6	7	7	8	8.0	7.89	0.0	0.0	0.0	0.5178670707814822	1
I	SPAC6B12.12	2433392	2435269	1878	1	33	0.157	0.8540000000000001	1603	0	2	2	3	3	3	2	2	3	3	3	3	16.0	8.52	0.0625	0.0005324813631522896	0.01757188498402556	0.09	0
I	SPAC6B12.14c	2436999	2437463	465	1	9	0.843	0.8220000000000001	382	0	0	0	0	0	0	3	3	3	3	3	3	4.0	8.602	0.25	0.002150537634408602	0.01935483870967742	0.025	0
I	SPAC6B12.13	2436049	2436588	315	0	0	0.0	1.0	315	0	0	1	3	3	3	0	0	0	0	0	0	0.0	0.0	0.0	0.0	0.0	0.5178670707814822	1
I	SPAC6B12.15	2439532	2440926	945	0	0	0.0	1.0	945	0	0	1	3	3	3	0	1	1	4	4	7	4.0	4.2330000000000005	0.0	0.0	0.0	0.5178670707814822	1
I	SPAC6B12.16	2442689	2443829	1035	0	0	0.0	1.0	1035	0	2	2	2	2	3	1	1	1	1	1	1	7.0	6.763	0.0	0.0	0.0	0.5178670707814822	1
I	SPAC32A11.04c	2443986	2445031	966	0	0	0.0	1.0	966	0	1	1	1	1	2	1	1	1	1	2	2	3.0	3.1060000000000003	0.0	0.0	0.0	0.5178670707814822	1
I	SPAC32A11.01	2445280	2447585	2163	1	137	0.142	0.867	1876	0	0	0	0	0	0	0	0	0	0	0	0	17.0	7.859	0.05882352941176471	0.0004623208506703652	0.06333795654184002	0.09	0
I	SPAC32A11.02c	2447948	2450503	2556	6	750	0.838	0.317	809	0	0	0	0	0	0	0	0	2	2	2	2	22.0	8.607000000000001	0.2727272727272727	0.002347417840375587	0.2934272300469484	0.0	0
I	SPAC32A11.03c	2452719	2455547	2829	3	390	0.353	0.789	2232	0	1	1	1	2	2	0	1	1	2	5	5	11.0	3.888	0.2727272727272727	0.0010604453870625664	0.1378579003181336	0.0	0
I	SPAC19A8.15	2457658	2459751	2094	0	0	0.0	1.0	2094	2	2	2	3	3	3	1	2	2	3	3	3	9.0	4.298	0.0	0.0	0.0	0.5040307898898648	1
I	SPAC19A8.14	2460340	2460957	618	1	103	0.49	0.981	606	0	0	2	2	2	2	2	5	5	5	5	5	1.0	1.618	1.0	0.0016181229773462786	0.16666666666666666	0.1	0
I	SPAC19A8.13	2461349	2462134	786	0	0	0.0	1.0	786	0	0	2	2	2	3	0	2	2	2	2	2	3.0	3.817	0.0	0.0	0.0	0.5178670707814822	1
I	SPAC19A8.12	2462726	2464951	2226	1	140	0.12	0.66	1470	0	1	1	1	1	4	0	2	3	3	3	5	13.0	5.84	0.07692307692307693	0.00044923629829290214	0.06289308176100629	0.11	0
I	SPAC19A8.11c	2465348	2466213	741	2	115	0.633	0.862	639	1	6	6	6	6	6	0	2	4	4	4	4	4.0	5.398	0.5	0.0026990553306342783	0.15519568151147098	0.005	0
I	SPAC19A8.10	2466495	2467259	765	3	663	1.188	0.7070000000000001	541	0	2	2	2	4	4	0	2	2	3	3	3	4.0	5.229	0.75	0.0039215686274509795	0.8666666666666667	0.02	0
I	SPAC19A8.09	2467945	2468319	246	0	0	0.0	1.0	246	1	1	1	1	1	3	1	1	2	2	2	2	2.0	8.13	0.0	0.0	0.0	0.5136671599207695	1
I	SPAC19A8.08	2468794	2471943	3150	3	339	0.289	0.5920000000000001	1864	0	1	1	1	1	1	2	4	4	4	5	5	23.0	7.302	0.13043478260869565	0.0009523809523809524	0.1076190476190476	0.0	0
I	SPAC19A8.16	2472594	2472902	198	1	42	1.061	0.505	100	1	3	3	5	5	5	1	1	1	2	2	2	1.0	5.051	1.0	0.005050505050505051	0.21212121212121213	0.02	0
I	SPAC19A8.07c	2474717	2475586	870	0	0	0.0	1.0	870	1	1	1	5	6	6	0	0	0	0	0	0	2.0	2.299	0.0	0.0	0.0	0.5136671599207695	1
I	SPAC19A8.06	2475966	2477159	1194	0	0	0.0	1.0	1194	0	0	0	0	0	0	1	1	3	3	3	3	2.0	1.675	0.0	0.0	0.0	0.5178670707814822	1
I	SPAC19A8.05c	2478119	2479951	1833	0	0	0.0	1.0	1833	0	0	0	2	2	2	2	2	2	3	3	3	11.0	6.001	0.0	0.0	0.0	0.5178670707814822	1
I	SPAC19A8.04	2480147	2482110	1632	1	22	0.162	0.6940000000000001	1133	0	2	2	2	2	2	2	2	5	5	5	5	9.0	5.515	0.1111111111111111	0.0006127450980392157	0.013480392156862746	0.04	0
I	SPAC19A8.03	2482966	2484746	1680	0	0	0.0	1.0	1680	0	0	0	0	1	1	0	1	2	2	2	2	9.0	5.357	0.0	0.0	0.0	0.5178670707814822	1
I	SPAC19A8.02	2485198	2488937	3642	9	1342	0.7759999999999999	0.282	1027	0	1	2	2	2	2	0	3	5	5	5	5	17.0	4.668	0.5294117647058824	0.0024711696869851732	0.3684788577704558	0.0	0
I	SPAC19A8.01c	2490863	2494111	3249	1	41	0.076	0.969	3148	1	1	1	2	5	6	0	1	2	2	2	2	11.0	3.386	0.09090909090909093	0.0003077870113881194	0.012619267466912895	0.46	1
I	SPAC23H3.02c	2494814	2495318	354	0	0	0.0	1.0	354	0	0	1	1	1	1	0	1	1	1	1	1	1.0	2.825	0.0	0.0	0.0	0.5178670707814822	1
I	SPAC23H3.03c	2496113	2497426	1230	0	0	0.0	1.0	1230	0	0	0	1	1	2	0	0	2	2	2	4	8.0	6.504	0.0	0.0	0.0	0.5178670707814822	1
I	SPAC23H3.04	2499035	2500236	1062	4	227	0.8640000000000001	0.5670000000000001	602	2	3	3	3	3	3	2	2	2	2	2	2	8.0	7.532999999999999	0.5	0.003766478342749529	0.2137476459510358	0.0	0
I	SPAC23H3.05c	2500613	2501809	1197	0	0	0.0	1.0	1197	0	1	3	3	4	4	0	1	1	1	1	1	2.0	1.671	0.0	0.0	0.0	0.5178670707814822	1
I	SPAC23H3.06	2502977	2505264	2238	1	19	0.112	0.856	1916	0	0	0	1	2	2	0	0	0	0	0	0	16.0	7.149	0.0625	0.0004468275245755138	0.008489722966934763	0.025	0
I	SPAC23H3.07c	2505437	2505844	318	0	0	0.0	1.0	318	0	0	0	0	0	0	0	3	3	3	3	5	1.0	3.145	0.0	0.0	0.0	0.5178670707814822	1
I	SPAC23H3.08c	2506299	2507306	963	1	243	0.258	0.738	711	0	2	5	5	5	5	2	3	3	4	4	4	10.0	10.384	0.1	0.0010384215991692627	0.2523364485981308	0.03	0
I	SPAC23H3.09c	2507913	2509043	1131	1	538	0.221	0.999	1130	2	2	2	2	2	2	0	0	3	3	3	3	3.0	2.653	0.3333333333333333	0.0008841732979664014	0.475685234305924	0.225	0
I	SPAC23H3.10	2511251	2512762	1512	1	211	0.17	0.972	1470	0	3	5	5	7	7	0	1	1	1	1	1	20.0	13.228	0.05	0.0006613756613756612	0.13955026455026456	0.805	1
I	SPAC23H3.11c	2512960	2514849	1890	3	167	0.441	0.8059999999999999	1524	1	1	1	1	1	1	1	1	1	1	2	3	9.0	4.762	0.3333333333333333	0.0015873015873015873	0.08835978835978836	0.01	0
I	SPAC23H3.12c	2515193	2515873	681	2	283	0.6829999999999999	0.677	461	0	0	0	2	2	2	1	2	2	2	3	3	3.0	4.405	0.6666666666666666	0.002936857562408223	0.4155653450807636	0.025	0
I	SPAC23H3.13c	2516846	2518315	1065	3	269	0.469	0.625	666	0	0	2	2	2	2	0	0	1	1	1	1	7.0	6.573	0.42857142857142855	0.002816901408450705	0.2525821596244132	0.0	0
I	SPAC23H3.14	2521698	2523281	1410	2	310	0.278	0.669	943	1	1	1	1	1	2	0	0	0	0	1	3	6.0	4.255	0.3333333333333333	0.0014184397163120568	0.2198581560283688	0.005	0
I	SPAC23H3.15c	2523629	2524606	978	1	14	0.213	0.759	742	0	1	1	1	1	1	0	0	0	6	6	6	0.0	0.0	0.0	0.0010224948875255623	0.014314928425357872	0.12747429305912597	0
I	SPAC25H1.02	2525917	2527311	1395	2	98	0.322	0.741	1034	0	2	3	9	11	12	0	0	0	0	0	0	8.0	5.735	0.25	0.0014336917562724016	0.07025089605734768	0.02	0
I	SPAC25H1.03	2528038	2528644	555	0	0	0.0	1.0	555	0	0	0	0	2	2	0	0	3	3	4	4	2.0	3.604	0.0	0.0	0.0	0.5178670707814822	1
I	SPAC25H1.04	2529085	2529819	735	5	377	1.722	0.547	402	5	7	7	7	7	10	0	2	2	2	2	3	7.0	9.524	0.7142857142857143	0.006802721088435374	0.5129251700680272	0.01	0
I	SPAC25H1.05	2530138	2530791	654	2	465	0.794	0.624	408	0	3	4	6	11	11	1	1	3	5	5	5	6.0	9.174	0.3333333333333333	0.003058103975535168	0.7110091743119266	0.015	0
I	SPAC25H1.06	2531453	2532679	1227	2	326	0.418	0.882	1082	2	2	5	6	6	6	0	1	3	3	5	6	13.0	10.595	0.15384615384615385	0.0016299918500407495	0.2656886715566422	0.12	0
I	SPAC25H1.10c	2532904	2533214	207	2	499	1.628	0.507	105	1	1	1	1	1	1	1	1	3	3	3	3	1.0	4.831	2.0	0.00966183574879227	2.4106280193236715	0.07	0
I	SPAC25H1.07	2533821	2536478	2658	2	208	0.16399999999999998	0.856	2275	2	2	2	2	3	3	0	0	0	0	0	1	15.0	5.643	0.13333333333333333	0.0007524454477050414	0.0782543265613243	0.36	0
I	SPAC25H1.08c	2536701	2537900	1200	0	0	0.0	1.0	1200	0	0	0	0	0	0	0	1	1	1	1	1	4.0	3.333	0.0	0.0	0.0	0.5178670707814822	1
I	SPAC25H1.09	2538461	2540002	1542	5	390	0.901	0.345	532	1	1	2	2	2	2	0	0	0	1	3	3	10.0	6.485	0.5	0.00324254215304799	0.2529182879377432	0.0	0
I	SPAC4A8.02c	2540247	2540725	429	0	0	0.0	1.0	429	0	0	1	1	1	1	0	5	7	7	7	7	4.0	9.324	0.0	0.0	0.0	0.5178670707814822	1
I	SPAC4A8.03c	2541287	2542438	1152	0	0	0.0	1.0	1152	1	1	3	4	4	4	0	0	0	0	0	0	7.0	6.0760000000000005	0.0	0.0	0.0	0.5136671599207695	1
I	SPAC4A8.04	2545350	2546753	1404	1	411	0.25	0.625	877	1	1	3	5	5	5	0	0	0	0	1	1	5.0	3.5610000000000004	0.2	0.0007122507122507122	0.29273504273504275	0.015	0
I	SPAC4A8.05c	2547351	2553665	6315	13	2639	0.605	0.304	1918	1	1	1	1	1	1	0	2	2	3	3	3	55.0	8.709	0.2363636363636364	0.002058590657165479	0.41789390340459226	0.0	0
I	SPAC4A8.06c	2554013	2555749	1737	3	192	0.652	0.34600000000000003	601	0	1	1	1	1	4	0	0	0	1	1	1	19.0	10.938	0.15789473684210525	0.0017271157167530224	0.11053540587219343	0.02	0
I	SPAC4A8.07c	2556773	2558297	1377	3	239	0.8370000000000001	0.755	1039	0	1	2	2	2	2	2	2	3	3	3	3	12.0	8.715	0.25	0.002178649237472767	0.17356572258533046	0.0	0
I	SPAC4A8.08c	2558600	2561714	2853	1	1	0.13699999999999998	0.994	2836	3	4	4	4	4	4	0	1	2	2	3	3	19.0	6.66	0.05263157894736842	0.00035050823694356814	0.00035050823694356814	0.22234943800161194	0
I	SPAC4A8.09c	2563011	2563963	882	2	452	1.0759999999999998	0.535	472	0	0	2	2	2	2	0	0	1	1	1	1	2.0	2.268	1.0	0.002267573696145125	0.5124716553287982	0.01	0
I	SPAC4A8.10	2564279	2566800	2358	5	686	0.991	0.417	984	0	0	1	1	1	2	0	0	0	0	0	0	11.0	4.665	0.4545454545454545	0.0021204410517387615	0.2909245122985581	0.0	0
I	SPAC4A8.11c	2567040	2572568	5529	0	0	0.0	1.0	5529	0	0	2	2	2	2	0	0	0	0	0	0	28.0	5.064	0.0	0.0	0.0	0.5178670707814822	1
I	SPAC4A8.12c	2573420	2574473	999	0	0	0.0	1.0	999	0	0	0	0	0	0	0	0	0	0	0	0	9.0	9.009	0.0	0.0	0.0	0.5178670707814822	1
I	SPAC4A8.13c	2575106	2575924	819	0	0	0.0	1.0	819	1	1	1	1	1	1	0	2	2	2	2	2	4.0	4.884	0.0	0.0	0.0	0.5136671599207695	1
I	SPAC4A8.14	2576501	2577772	1230	3	455	1.123	0.519	638	0	2	2	2	2	2	0	0	0	0	0	0	8.0	6.504	0.375	0.0024390243902439024	0.3699186991869919	0.0	0
I	SPAC4A8.15c	2578990	2579478	384	0	0	0.0	1.0	384	0	0	1	2	2	2	0	0	1	1	1	1	0.0	0.0	0.0	0.0	0.0	0.5178670707814822	1
I	SPAC4A8.16c	2580220	2582976	2757	0	0	0.0	1.0	2757	0	1	2	2	2	3	2	4	5	9	9	9	14.0	5.078	0.0	0.0	0.0	0.5178670707814822	1
I	SPAC823.02	2583804	2583973	132	0	0	0.0	1.0	132	0	3	3	5	5	5	0	0	0	0	2	2	1.0	7.576	0.0	0.0	0.0	0.5178670707814822	1
I	SPAC823.17	2583863	2584047	147	0	0	0.0	1.0	147	0	3	3	3	3	3	0	0	0	0	1	1	0.0	0.0	0.0	0.0	0.0	0.5178670707814822	1
I	SPAC823.03	2585755	2587406	1605	2	158	0.378	0.662	1062	1	1	1	3	3	3	1	1	1	1	1	2	10.0	6.231	0.2	0.0012461059190031153	0.09844236760124613	0.005	0
I	SPAC823.04	2587729	2588620	798	2	217	0.659	0.726	579	1	1	1	1	1	1	0	2	3	3	3	6	7.0	8.772	0.2857142857142857	0.0025062656641604013	0.2719298245614035	0.65	1
I	SPAC823.05c	2588863	2589820	906	2	168	0.652	0.624	565	0	2	2	2	3	3	0	1	4	4	4	4	8.0	8.83	0.25	0.002207505518763797	0.18543046357615892	0.01	0
I	SPAC823.06	2590313	2590780	468	0	0	0.0	1.0	468	0	3	3	3	3	5	0	0	1	1	1	2	6.0	12.821	0.0	0.0	0.0	0.5178670707814822	1
I	SPAC823.07	2591413	2592408	996	1	183	0.275	0.971	967	0	0	0	0	0	0	0	0	0	0	0	0	5.0	5.02	0.2	0.001004016064257028	0.18373493975903613	0.165	0
I	SPAC823.08c	2592647	2594044	1398	0	0	0.0	1.0	1398	0	0	0	0	0	1	0	0	1	1	1	1	9.0	6.438	0.0	0.0	0.0	0.5178670707814822	1
I	SPAC823.09c	2594633	2595819	1038	3	416	0.674	0.448	465	1	2	5	5	5	5	0	0	1	1	1	2	8.0	7.707000000000002	0.375	0.0028901734104046237	0.4007707129094412	0.005	0
I	SPAC823.10c	2596251	2597209	891	0	0	0.0	1.0	891	0	2	2	2	2	2	2	3	3	6	6	6	5.0	5.612	0.0	0.0	0.0	0.5178670707814822	1
I	SPAC823.11	2598325	2599668	1236	0	0	0.0	1.0	1236	0	0	0	0	3	3	0	0	0	4	5	5	6.0	4.854	0.0	0.0	0.0	0.5178670707814822	1
I	SPAC823.12	2601242	2603962	2721	3	250	0.29	0.5670000000000001	1544	0	0	0	0	0	0	2	3	3	3	3	3	22.0	8.085	0.13636363636363635	0.0011025358324145537	0.09187798603454612	0.0	0
I	SPAC823.13c	2604259	2605212	954	2	144	0.476	0.97	925	2	3	3	3	3	3	2	2	2	2	2	2	8.0	8.386000000000001	0.25	0.0020964360587002093	0.1509433962264151	0.085	0
I	SPAC823.14	2606185	2607189	690	2	435	0.498	0.726	501	1	3	3	3	4	4	0	2	2	2	2	2	6.0	8.696	0.3333333333333333	0.0028985507246376808	0.6304347826086957	0.03	0
I	SPAC823.15	2608103	2609032	930	1	49	0.269	0.792	737	1	1	1	5	5	5	2	2	2	2	2	2	4.0	4.301	0.25	0.001075268817204301	0.05268817204301075	0.025	0
I	SPAC823.16c	2609469	2610704	1008	1	95	0.207	0.69	696	0	0	1	1	1	1	0	0	0	0	0	0	6.0	5.952000000000001	0.16666666666666666	0.000992063492063492	0.09424603174603174	0.01	0
I	SPAC7D4.14c	2611100	2612755	1656	0	0	0.0	1.0	1656	0	3	3	3	3	3	0	0	0	1	1	1	12.0	7.246	0.0	0.0	0.0	0.5178670707814822	1
I	SPAC7D4.13c	2613296	2614306	939	2	322	0.573	0.578	543	2	2	2	2	2	2	0	4	6	6	6	6	11.0	11.715	0.18181818181818185	0.002129925452609159	0.3429179978700745	0.025	0
I	SPAC7D4.12c	2615042	2617321	2280	2	182	0.209	0.925	2109	0	0	0	2	3	3	3	5	6	6	6	6	13.0	5.702000000000001	0.15384615384615385	0.0008771929824561404	0.07982456140350877	0.005	0
I	SPAC7D4.11c	2617975	2620284	2310	0	0	0.0	1.0	2310	2	2	2	2	2	2	0	1	1	1	1	1	23.0	9.957	0.0	0.0	0.0	0.5040307898898648	1
I	SPAC7D4.10	2620295	2622195	1353	0	0	0.0	1.0	1353	0	0	0	0	0	0	0	0	1	1	1	1	9.0	6.652	0.0	0.0	0.0	0.5178670707814822	1
I	SPAC7D4.09c	2622666	2623490	825	0	0	0.0	1.0	825	0	1	1	1	1	1	0	1	2	2	2	4	7.0	8.485	0.0	0.0	0.0	0.5178670707814822	1
I	SPAC7D4.15c	2623940	2624038	99	0	0	0.0	1.0	99	1	1	2	2	2	2	0	0	7	7	7	7	1.0	10.101	0.0	0.0	0.0	0.5136671599207695	1
I	SPAC7D4.08	2625042	2625332	291	0	0	0.0	1.0	291	2	4	4	11	11	11	0	0	0	0	2	2	0.0	0.0	0.0	0.0	0.0	0.5040307898898648	1
I	SPAC7D4.07c	2625457	2625768	312	0	0	0.0	1.0	312	0	0	0	3	10	11	0	0	0	3	3	3	3.0	9.615	0.0	0.0	0.0	0.5178670707814822	1
I	SPAC7D4.06c	2626583	2627803	1221	0	0	0.0	1.0	1221	2	5	5	5	5	7	1	1	2	2	3	3	4.0	3.276	0.0	0.0	0.0	0.5040307898898648	1
I	SPAC7D4.05	2629373	2630183	687	1	120	0.433	0.862	592	0	0	0	0	3	4	0	1	1	1	1	1	5.0	7.278	0.2	0.001455604075691412	0.17467248908296942	0.01	0
I	SPAC7D4.04	2630589	2633369	2781	1	44	0.096	0.787	2188	0	0	0	0	0	0	0	0	2	2	2	2	20.0	7.192	0.05	0.0003595828838547285	0.015821646889608056	0.085	0
I	SPAC7D4.03c	2634211	2636871	2661	3	776	0.297	0.485	1290	0	0	0	0	0	0	0	0	0	2	2	3	27.0	10.147	0.1111111111111111	0.0011273957158962795	0.291619691845171	0.045	0
I	SPAC7D4.02c	2637726	2639299	1248	5	694	1.199	0.569	710	0	2	2	3	3	3	0	2	2	2	3	3	15.0	12.019	0.3333333333333333	0.004006410256410256	0.5560897435897436	0.0	0
I	SPAC4F8.15	2639701	2641428	1728	2	133	0.463	0.618	1068	0	0	0	0	0	0	0	0	0	3	5	5	15.0	8.681000000000001	0.13333333333333333	0.0011574074074074071	0.07696759259259259	0.015	0
I	SPAC4F8.14c	2643624	2645143	1344	0	0	0.0	1.0	1344	0	2	3	3	3	6	1	3	3	3	3	3	11.0	8.185	0.0	0.0	0.0	0.5178670707814822	1
I	SPAC4F8.13c	2645517	2649986	4470	0	0	0.0	1.0	4470	0	1	2	2	2	2	0	2	2	2	2	2	31.0	6.935	0.0	0.0	0.0	0.5178670707814822	1
I	SPAC4F8.12c	2650738	2657829	7092	0	0	0.0	1.0	7092	0	0	0	2	2	2	2	3	3	3	4	4	42.0	5.9220000000000015	0.0	0.0	0.0	0.5178670707814822	1
I	SPAC4F8.11	2658044	2660584	2541	4	306	0.384	0.608	1545	1	3	3	3	3	3	0	0	0	1	6	6	22.0	8.658	0.18181818181818185	0.0015741833923652105	0.1204250295159386	0.005	0
I	SPAC4F8.10c	2661801	2662325	525	3	160	1.2990000000000002	0.602	316	1	6	6	6	6	6	0	2	4	5	9	9	2.0	3.81	1.5	0.005714285714285714	0.3047619047619048	0.0	0
I	SPAC4F8.08	2664524	2664979	456	0	0	0.0	1.0	456	2	4	4	4	9	10	3	3	3	7	7	7	1.0	2.193	0.0	0.0	0.0	0.5040307898898648	1
I	SPAC4F8.07c	2665816	2667183	1368	0	0	0.0	1.0	1368	0	1	1	1	1	1	0	2	5	7	8	8	5.0	3.655	0.0	0.0	0.0	0.5178670707814822	1
I	SPAC4F8.06	2668334	2668822	489	0	0	0.0	1.0	489	0	1	1	1	1	1	0	0	0	0	0	1	3.0	6.135	0.0	0.0	0.0	0.5178670707814822	1
I	SPAC4F8.05c	2669813	2670169	357	0	0	0.0	1.0	357	0	3	3	3	3	4	0	1	1	1	1	3	2.0	5.602	0.0	0.0	0.0	0.5178670707814822	1
I	SPAC4F8.04	2670529	2671449	921	0	0	0.0	1.0	921	0	1	1	1	1	1	0	3	3	5	5	5	4.0	4.343	0.0	0.0	0.0	0.5178670707814822	1
I	SPAC4F8.03	2672171	2673105	741	2	112	0.389	0.996	738	0	2	2	2	2	2	3	6	6	6	6	6	2.0	2.699	1.0	0.0026990553306342783	0.15114709851551958	0.285	0
I	SPAC4F8.02c	2673980	2674819	840	1	124	0.268	0.995	836	0	0	5	5	5	5	0	0	1	1	1	1	9.0	10.714	0.1111111111111111	0.0011904761904761904	0.14761904761904762	0.5	1
I	SPAC4F8.01	2675099	2675970	633	1	79	0.267	0.921	583	2	2	2	2	2	4	0	1	1	1	1	1	3.0	4.739	0.3333333333333333	0.001579778830963665	0.12480252764612955	0.08	0
I	SPAC644.04	2677140	2678105	912	0	0	0.0	1.0	912	2	2	2	3	3	3	0	0	2	2	3	4	9.0	9.868	0.0	0.0	0.0	0.5040307898898648	1
I	SPAC644.05c	2678627	2679049	423	0	0	0.0	1.0	423	0	1	2	2	2	4	1	1	1	2	2	2	0.0	0.0	0.0	0.0	0.0	0.5178670707814822	1
I	SPAC644.06c	2679765	2681546	1782	0	0	0.0	1.0	1782	0	1	1	2	2	2	0	0	0	0	4	4	5.0	2.806	0.0	0.0	0.0	0.5178670707814822	1
I	SPAC644.07	2686406	2687755	1350	1	31	0.239	0.976	1318	0	0	0	0	1	4	0	1	3	3	3	5	8.0	5.926	0.125	0.0007407407407407407	0.022962962962962963	0.075	0
I	SPAC644.08	2688195	2688898	651	1	78	0.444	0.843	549	2	4	4	4	4	4	1	2	3	5	9	9	3.0	4.6080000000000005	0.3333333333333333	0.001536098310291859	0.11981566820276494	0.015	0
I	SPAC644.09	2689703	2690992	714	0	0	0.0	1.0	714	0	2	2	3	3	5	0	1	1	1	1	1	2.0	2.801	0.0	0.0	0.0	0.5178670707814822	1
I	SPAC644.11c	2692031	2693529	1278	2	447	0.452	0.938	1199	0	0	0	1	1	1	0	0	0	2	3	3	6.0	4.695	0.3333333333333333	0.001564945226917058	0.34976525821596244	0.0	0
I	SPAC644.10	2691464	2691874	351	0	0	0.0	1.0	351	1	1	1	1	1	5	0	0	0	0	0	2	0.0	0.0	0.0	0.0	0.0	0.5136671599207695	1
I	SPAC644.12	2694758	2697334	2274	0	0	0.0	1.0	2274	0	1	2	2	2	2	0	0	1	1	3	5	9.0	3.958	0.0	0.0	0.0	0.5178670707814822	1
I	SPAC644.13c	2697418	2698095	678	1	250	0.615	0.602	408	0	0	0	0	0	0	0	0	0	2	2	2	4.0	5.9	0.25	0.0014749262536873154	0.3687315634218289	0.015	0
I	SPAC644.14c	2699007	2700104	1098	0	0	0.0	1.0	1098	0	2	4	6	6	6	0	0	1	3	3	3	5.0	4.5539999999999985	0.0	0.0	0.0	0.5178670707814822	1
I	SPAC644.15	2700453	2700918	330	2	242	2.525	0.5	165	1	1	1	1	1	3	0	0	0	0	0	0	3.0	9.091	0.6666666666666666	0.006060606060606061	0.7333333333333333	0.045	0
I	SPAC644.17c	2702997	2703776	780	0	0	0.0	1.0	780	0	0	0	0	0	0	0	0	0	0	0	0	4.0	5.127999999999999	0.0	0.0	0.0	0.5178670707814822	1
I	SPAC644.16	2701629	2702937	1269	0	0	0.0	1.0	1269	0	0	0	0	0	0	0	0	0	0	0	0	5.0	3.94	0.0	0.0	0.0	0.5178670707814822	1
I	SPAC644.18c	2704905	2705603	552	0	0	0.0	1.0	552	0	1	1	1	1	1	0	1	1	2	2	2	4.0	7.246	0.0	0.0	0.0	0.5178670707814822	1
I	SPAPB2B4.01c	2706276	2707193	747	1	126	0.545	1.0	747	1	3	3	3	3	4	1	1	1	4	5	5	3.0	4.016	0.3333333333333333	0.0013386880856760374	0.1686746987951807	0.76	1
I	SPAPB2B4.02	2708097	2708869	441	1	29	0.616	0.626	276	0	0	0	0	0	0	0	1	1	1	1	1	2.0	4.535	0.5	0.002267573696145125	0.06575963718820861	0.005	0
I	SPAPB2B4.03	2711080	2712315	1236	5	471	2.023	0.447	552	0	0	0	0	0	0	0	2	2	2	2	2	9.0	7.282	0.5555555555555556	0.004045307443365696	0.3810679611650485	0.0	0
I	SPAPB2B4.04c	2713053	2716931	3879	3	370	0.281	0.411	1595	1	1	2	2	2	2	1	1	2	2	3	3	21.0	5.414	0.14285714285714285	0.0007733952049497294	0.0953854086104666	0.015	0
I	SPAPB2B4.05	2720954	2722578	1185	1	4	0.274	0.986	1168	0	0	0	2	2	2	1	1	1	2	3	3	11.0	9.283	0.09090909090909093	0.0008438818565400844	0.0033755274261603376	0.49	1
I	SPAPB2B4.06	2722735	2723660	768	1	10	0.5539999999999999	0.957	735	1	2	2	2	2	2	0	0	1	1	1	1	2.0	2.604	0.5	0.0013020833333333333	0.013020833333333334	0.07	0
I	SPAPB2B4.07	2724376	2725095	720	0	0	0.0	1.0	720	0	0	1	1	1	1	0	0	0	0	0	0	3.0	4.167	0.0	0.0	0.0	0.5178670707814822	1
I	SPAC6F6.01	2726719	2732283	5565	4	623	0.299	0.3670000000000001	2045	0	0	0	0	1	1	0	0	0	2	2	2	27.0	4.852	0.14814814814814814	0.0007187780772686433	0.1119496855345912	0.01	0
I	SPAC6F6.02c	2732524	2733570	1047	4	463	2.1830000000000003	0.435	455	0	0	0	0	0	1	0	0	1	1	1	1	6.0	5.731	0.6666666666666666	0.0038204393505253103	0.4422158548233047	0.02	0
I	SPAC6F6.03c	2734109	2736126	1614	0	0	0.0	1.0	1614	1	1	1	2	2	2	0	3	3	3	3	3	8.0	4.957	0.0	0.0	0.0	0.5136671599207695	1
I	SPAC6F6.04c	2736676	2738145	1470	0	0	0.0	1.0	1470	1	1	4	4	4	4	0	0	0	1	2	2	6.0	4.082	0.0	0.0	0.0	0.5136671599207695	1
I	SPAC6F6.05	2740539	2740960	369	0	0	0.0	1.0	369	1	1	1	2	3	3	0	0	0	1	1	1	4.0	10.84	0.0	0.0	0.0	0.5136671599207695	1
I	SPAC6F6.06c	2741551	2745018	3468	6	1142	0.618	0.453	1570	1	1	1	1	2	2	0	0	0	0	0	0	24.0	6.92	0.25	0.0017301038062283738	0.3292964244521338	0.0	0
I	SPAC6F6.07c	2745955	2746640	456	0	0	0.0	1.0	456	2	3	3	3	3	3	0	0	0	0	0	0	2.0	4.386	0.0	0.0	0.0	0.5040307898898648	1
I	SPAC6F6.08c	2746772	2748009	900	0	0	0.0	1.0	900	0	0	0	0	0	0	0	0	0	1	1	1	3.0	3.333	0.0	0.0	0.0	0.5178670707814822	1
I	SPAC6F6.09	2749068	2749547	417	2	296	1.412	0.501	209	0	0	2	2	2	2	0	0	0	0	0	0	2.0	4.796	1.0	0.004796163069544364	0.7098321342925659	0.005	0
I	SPAC6F6.10c	2749978	2750971	954	0	0	0.0	1.0	954	0	0	0	2	2	2	0	0	0	0	0	2	3.0	3.145	0.0	0.0	0.0	0.5178670707814822	1
I	SPAC6F6.11c	2751672	2752806	930	3	125	0.853	0.469	436	0	2	2	2	2	2	0	1	1	1	2	4	6.0	6.452000000000001	0.5	0.0032258064516129032	0.13440860215053765	0.0	0
I	SPAC6F6.12	2754768	2756129	1206	1	178	0.219	0.6459999999999999	779	0	0	4	4	5	6	1	2	2	2	2	2	4.0	3.317	0.25	0.0008291873963515755	0.14759535655058045	0.0	0
I	SPAC6F6.13c	2756498	2758834	2337	4	310	0.489	0.451	1054	0	0	0	0	0	0	0	0	3	3	3	3	14.0	5.9910000000000005	0.2857142857142857	0.0017115960633290546	0.1326486949080017	0.0	0
I	SPAC6F6.19	2759155	2759709	369	1	174	0.563	0.949	350	3	3	3	3	3	4	0	0	1	1	1	1	1.0	2.71	1.0	0.002710027100271003	0.4715447154471545	0.175	0
I	SPAC6F6.15	2762302	2763390	636	0	0	0.0	1.0	636	2	2	3	5	5	5	0	0	0	0	0	0	2.0	3.145	0.0	0.0	0.0	0.5040307898898648	1
I	SPAC6F6.16c	2763686	2765433	1527	0	0	0.0	1.0	1527	0	0	0	1	1	1	0	0	1	1	1	1	16.0	10.478	0.0	0.0	0.0	0.5178670707814822	1
I	SPAC6F6.17	2766370	2770572	4203	10	773	0.835	0.248	1044	0	2	3	3	3	3	0	0	0	1	1	1	37.0	8.802999999999997	0.2702702702702703	0.0023792529145848203	0.1839162502974066	0.005	0
I	SPAC1805.01c	2770704	2773213	2328	5	404	0.711	0.431	1003	0	0	0	0	0	0	0	0	0	0	0	0	16.0	6.872999999999998	0.3125	0.002147766323024055	0.17353951890034364	0.0	0
I	SPAC1805.02c	2774092	2774928	765	0	0	0.0	1.0	765	0	1	1	3	3	3	0	4	4	4	4	4	6.0	7.843	0.0	0.0	0.0	0.5178670707814822	1
I	SPAC1805.03c	2775340	2776576	1107	2	275	0.53	0.925	1024	0	1	1	1	1	2	0	0	0	0	0	0	6.0	5.42	0.3333333333333333	0.0018066847335140015	0.2484191508581753	0.005	0
I	SPAC1805.04	2777371	2780923	3489	6	688	0.625	0.245	855	0	0	4	4	4	4	2	2	3	3	3	3	23.0	6.5920000000000005	0.2608695652173913	0.0017196904557179708	0.19719117225566066	0.0	0
I	SPAC1805.05	2781416	2782934	1320	0	0	0.0	1.0	1320	0	1	1	1	1	1	1	4	4	4	6	6	3.0	2.273	0.0	0.0	0.0	0.5178670707814822	1
I	SPAC1805.06c	2783941	2784930	990	3	293	1.443	0.688	681	3	3	3	3	3	3	0	0	0	1	1	2	6.0	6.061	0.5	0.0030303030303030303	0.295959595959596	0.0	0
I	SPAC1805.07c	2785536	2786148	285	0	0	0.0	1.0	285	1	1	5	5	5	7	0	0	1	2	2	2	1.0	3.509	0.0	0.0	0.0	0.5136671599207695	1
I	SPAC1805.08	2788070	2788514	336	1	239	0.999	0.622	209	0	0	0	0	0	1	0	0	0	0	0	1	2.0	5.952000000000001	0.5	0.002976190476190476	0.7113095238095238	0.07	0
I	SPAC1805.18	2789090	2789377	288	0	0	0.0	1.0	288	1	1	1	1	1	1	0	0	0	0	0	0	4.0	13.889	0.0	0.0	0.0	0.5136671599207695	1
I	SPAC1805.09c	2790199	2791221	1023	0	0	0.0	1.0	1023	1	2	2	2	2	2	0	1	1	1	1	1	9.0	8.798	0.0	0.0	0.0	0.5136671599207695	1
I	SPAC1805.10	2791243	2792826	1584	1	67	0.263	0.931	1474	0	0	0	0	0	0	0	0	0	0	1	1	11.0	6.944	0.09090909090909093	0.0006313131313131314	0.0422979797979798	0.36	0
I	SPAC1805.11c	2793017	2793476	360	0	0	0.0	1.0	360	0	0	0	0	0	0	0	0	0	0	0	0	3.0	8.333	0.0	0.0	0.0	0.5178670707814822	1
I	SPAC1805.12c	2794338	2794724	387	0	0	0.0	1.0	387	0	0	0	0	0	0	0	0	0	0	0	0	1.0	2.584	0.0	0.0	0.0	0.5178670707814822	1
I	SPAC1805.13	2794938	2795586	405	0	0	0.0	1.0	405	0	0	0	0	1	1	0	0	3	3	3	3	2.0	4.938	0.0	0.0	0.0	0.5178670707814822	1
I	SPAC1805.14	2796469	2797827	1359	0	0	0.0	1.0	1359	1	5	5	6	6	6	1	3	3	3	3	3	8.0	5.8870000000000005	0.0	0.0	0.0	0.5136671599207695	1
I	SPAC1805.15c	2798023	2800231	2016	0	0	0.0	1.0	2016	2	3	3	3	3	3	0	0	0	1	1	1	17.0	8.433	0.0	0.0	0.0	0.5040307898898648	1
I	SPAC1805.16c	2800953	2801900	948	3	344	1.978	0.52	493	2	2	2	2	2	2	0	3	3	3	4	4	2.0	2.11	1.5	0.0031645569620253164	0.3628691983122363	0.015	0
I	SPAC1805.17	2804508	2807744	3237	0	0	0.0	1.0	3237	0	0	0	0	0	1	0	1	1	1	1	1	30.0	9.268	0.0	0.0	0.0	0.5178670707814822	1
I	SPAC1B2.02c	2808542	2809807	1266	0	0	0.0	1.0	1266	0	0	0	1	1	1	0	0	1	2	2	2	6.0	4.739	0.0	0.0	0.0	0.5178670707814822	1
I	SPAC1B2.03c	2811438	2812485	1005	0	0	0.0	1.0	1005	0	0	0	0	0	0	0	0	0	0	2	2	1.0	0.995	0.0	0.0	0.0	0.5178670707814822	1
I	SPAC1B2.06	2812783	2813037	255	0	0	0.0	1.0	255	0	0	0	0	0	0	0	0	0	1	1	1	1.0	3.922	0.0	0.0	0.0	0.5178670707814822	1
I	SPAC1B2.04	2814368	2815201	423	1	25	1.09	0.986	417	0	0	0	2	2	2	1	1	2	2	2	2	5.0	11.82	0.2	0.0023640661938534283	0.0591016548463357	0.045	0
I	SPAC1B2.05	2815942	2818185	2163	0	0	0.0	1.0	2163	0	0	1	1	1	1	0	0	0	0	0	1	7.0	3.236	0.0	0.0	0.0	0.5178670707814822	1
I	SPAC3F10.02c	2818256	2820781	2526	3	412	0.914	0.421	1064	0	0	0	0	0	0	0	0	0	0	0	0	16.0	6.334	0.1875	0.0011876484560570072	0.16310372129849565	0.005	0
I	SPAC3F10.03	2821486	2823444	1959	0	0	0.0	1.0	1959	0	0	0	0	1	1	0	0	0	0	0	0	9.0	4.5939999999999985	0.0	0.0	0.0	0.5178670707814822	1
I	SPAC3F10.04	2823967	2825463	1497	1	4	0.514	0.773	1157	0	0	0	0	0	0	0	0	0	0	0	1	10.0	6.68	0.1	0.0006680026720106881	0.0026720106880427524	0.24	0
I	SPAC3F10.05c	2825838	2826818	981	0	0	0.0	1.0	981	0	0	0	0	0	1	0	2	2	2	2	2	6.0	6.1160000000000005	0.0	0.0	0.0	0.5178670707814822	1
I	SPAC3F10.06c	2827047	2828687	1362	1	94	0.488	0.633	862	2	2	2	2	2	2	0	0	1	1	1	2	5.0	3.671	0.2	0.0007342143906020558	0.06901615271659324	0.02	0
I	SPAC3F10.07c	2828666	2829184	519	1	161	1.606	0.755	392	0	0	0	0	0	0	0	0	0	0	1	1	2.0	3.854	0.5	0.0019267822736030828	0.31021194605009633	0.01	0
I	SPAC3F10.19	2830517	2831209	309	0	0	0.0	1.0	309	0	0	0	0	0	0	1	2	3	3	3	3	1.0	3.236	0.0	0.0	0.0	0.5178670707814822	1
I	SPAC3F10.08c	2831810	2832589	780	0	0	0.0	1.0	780	2	2	3	4	4	5	0	0	0	0	0	0	1.0	1.2819999999999998	0.0	0.0	0.0	0.5040307898898648	1
I	SPAC3F10.09	2832796	2833974	795	0	0	0.0	1.0	795	0	0	0	0	2	3	0	0	0	0	0	0	5.0	6.289	0.0	0.0	0.0	0.5178670707814822	1
I	SPAC3F10.10c	2833891	2834988	1098	0	0	0.0	1.0	1098	0	0	1	1	1	1	0	0	0	0	0	0	3.0	2.732	0.0	0.0	0.0	0.5178670707814822	1
I	SPAC3F10.11c	2837268	2841704	4437	2	247	0.215	0.489	2170	0	0	0	0	2	2	0	0	4	4	4	5	33.0	7.437	0.060606060606060615	0.000450755014649538	0.055668244309217935	0.05	0
I	SPAC3F10.12c	2842317	2842922	606	2	414	2.276	0.531	322	0	0	1	1	1	2	0	0	1	2	2	2	4.0	6.601	0.5	0.0033003300330033004	0.6831683168316832	0.02	0
I	SPAC3F10.15c	2848929	2849201	273	0	0	0.0	1.0	273	0	0	1	1	1	1	0	0	0	0	0	0	1.0	3.663	0.0	0.0	0.0	0.5178670707814822	1
I	SPAC3F10.13	2846535	2848373	1839	1	110	0.311	0.5379999999999999	990	1	1	1	1	1	1	0	0	0	0	0	0	7.0	3.806	0.14285714285714285	0.000543773790103317	0.059815116911364874	0.01	0
I	SPAC3F10.16c	2849710	2851669	1851	0	0	0.0	1.0	1851	0	0	0	0	0	0	0	0	0	0	0	0	11.0	5.943	0.0	0.0	0.0	0.5178670707814822	1
I	SPAC3F10.17	2852036	2853332	1161	0	0	0.0	1.0	1161	1	1	1	1	1	1	0	0	0	0	0	1	5.0	4.307	0.0	0.0	0.0	0.5136671599207695	1
I	SPAC3F10.18c	2853790	2853919	78	0	0	0.0	1.0	78	0	0	0	0	0	0	0	0	0	1	2	2	0.0	0.0	0.0	0.0	0.0	0.5178670707814822	1
I	SPAC8F11.02c	2855322	2855662	240	0	0	0.0	1.0	240	0	0	1	2	2	2	0	0	1	1	1	1	0.0	0.0	0.0	0.0	0.0	0.5178670707814822	1
I	SPAC8F11.03	2855931	2858980	3015	6	947	1.405	0.387	1166	0	0	0	0	1	1	0	1	3	3	3	3	21.0	6.965	0.2857142857142857	0.001990049751243781	0.3140961857379768	0.0	0
I	SPAC8F11.04	2859456	2860704	1122	1	180	0.458	0.943	1058	0	2	3	3	3	3	0	0	0	0	0	2	7.0	6.239	0.14285714285714285	0.00089126559714795	0.16042780748663102	0.125	0
I	SPAC8F11.05c	2860952	2861740	726	0	0	0.0	1.0	726	0	0	1	1	1	1	0	0	1	1	1	1	3.0	4.132	0.0	0.0	0.0	0.5178670707814822	1
I	SPAC8F11.06	2862674	2863567	894	0	0	0.0	1.0	894	0	0	1	1	1	1	1	1	1	1	1	1	4.0	4.474	0.0	0.0	0.0	0.5178670707814822	1
I	SPAC8F11.07c	2863965	2865787	1506	0	0	0.0	1.0	1506	0	0	1	1	1	1	0	0	1	1	1	1	16.0	10.624	0.0	0.0	0.0	0.5178670707814822	1
I	SPAC8F11.08c	2866179	2867362	1131	0	0	0.0	1.0	1131	1	2	2	2	2	2	0	0	0	0	1	3	5.0	4.421	0.0	0.0	0.0	0.5136671599207695	1
I	SPAC8F11.09c	2868517	2869377	768	3	265	1.124	0.439	337	0	1	1	1	1	1	2	2	2	3	3	3	3.0	3.906	1.0	0.00390625	0.3450520833333333	0.005	0
I	SPAC8F11.10c	2870120	2871325	1206	0	0	0.0	1.0	1206	1	1	1	3	3	3	0	0	3	3	3	3	2.0	1.658	0.0	0.0	0.0	0.5136671599207695	1
I	SPACUNK4.17	2873032	2874252	1221	6	1246	1.5119999999999998	0.787	961	3	3	4	4	4	4	1	4	4	6	6	6	5.0	4.095	1.2	0.004914004914004914	1.0204750204750204	0.0	0
I	SPACUNK4.19	2875888	2876217	330	3	500	2.635	0.473	156	0	0	0	2	2	4	0	0	0	1	1	1	2.0	6.061	1.5	0.00909090909090909	1.5151515151515151	0.015	0
I	SPACUNK4.16c	2877519	2880353	2835	2	246	0.193	0.475	1347	1	1	1	2	4	4	0	0	0	0	0	0	13.0	4.586	0.15384615384615385	0.0007054673721340387	0.08677248677248678	0.02	0
I	SPACUNK4.15	2881105	2881731	627	0	0	0.0	1.0	627	0	4	4	4	4	4	0	0	0	1	2	2	3.0	4.785	0.0	0.0	0.0	0.5178670707814822	1
I	SPACUNK4.14	2883184	2885220	1875	0	0	0.0	1.0	1875	0	3	4	5	7	7	0	0	0	0	0	0	7.0	3.733	0.0	0.0	0.0	0.5178670707814822	1
I	SPACUNK4.13c	2885342	2886721	1224	2	185	0.5920000000000001	0.457	559	0	0	0	0	0	0	0	0	1	1	1	1	7.0	5.7189999999999985	0.2857142857142857	0.0016339869281045752	0.1511437908496732	0.005	0
I	SPACUNK4.12c	2887039	2889948	2910	3	346	0.5429999999999999	0.366	1065	0	0	0	0	0	0	0	0	1	1	1	1	18.0	6.186	0.16666666666666666	0.0010309278350515462	0.11890034364261168	0.0	0
I	SPACUNK4.11c	2890158	2890779	567	1	161	0.893	0.8690000000000001	493	0	0	0	0	1	1	0	1	2	2	2	2	3.0	5.291	0.3333333333333333	0.001763668430335097	0.2839506172839506	0.015	0
I	SPACUNK4.10	2891216	2892527	1005	0	0	0.0	1.0	1005	1	1	2	2	3	3	0	0	2	3	3	3	2.0	1.99	0.0	0.0	0.0	0.5136671599207695	1
I	SPACUNK4.20	2892551	2892775	225	0	0	0.0	1.0	225	0	0	0	0	0	0	2	3	4	4	4	4	0.0	0.0	0.0	0.0	0.0	0.5178670707814822	1
I	SPACUNK4.09	2893972	2894991	1020	1	688	0.654	0.623	635	1	1	1	1	2	2	0	2	2	2	2	2	5.0	4.902	0.2	0.0009803921568627449	0.6745098039215687	0.155	0
I	SPACUNK4.08	2895219	2897600	2382	3	267	0.536	0.5539999999999999	1320	0	2	2	3	3	3	1	1	1	1	1	1	20.0	8.396	0.15	0.0012594458438287153	0.11209068010075568	0.005	0
I	SPACUNK4.07c	2898059	2901694	3636	0	0	0.0	1.0	3636	0	0	1	1	1	1	0	0	0	0	0	0	26.0	7.151	0.0	0.0	0.0	0.5178670707814822	1
I	SPAPYUK71.03c	2903369	2907046	3678	12	2164	1.088	0.521	1917	0	0	0	0	0	0	2	2	3	4	4	4	29.0	7.885	0.4137931034482759	0.0032626427406199023	0.5883632408917889	0.0	0
I	SPACUNK4.06c	2902288	2902873	519	2	259	1.138	0.99	514	0	0	0	0	0	0	2	2	2	2	2	2	5.0	9.634	0.4	0.0038535645472061657	0.4990366088631985	0.67	1
I	SPAC513.01c	2907701	2910229	2529	0	0	0.0	1.0	2529	1	1	7	9	9	9	0	5	7	7	13	13	9.0	3.559	0.0	0.0	0.0	0.5136671599207695	1
I	SPAC513.02	2911719	2912369	651	0	0	0.0	1.0	651	0	0	0	0	0	0	0	0	1	2	6	7	0.0	0.0	0.0	0.0	0.0	0.5178670707814822	1
I	SPAC513.03	2913008	2913184	135	1	174	1.329	0.978	132	0	0	1	1	1	2	0	0	1	2	2	3	1.0	7.407	1.0	0.007407407407407408	1.2888888888888892	0.265	0
I	SPAC513.04	2913403	2913705	303	6	1359	5.013	0.726	220	0	0	1	3	3	3	1	2	2	3	3	3	3.0	9.901	2.0	0.0198019801980198	4.4851485148514865	0.01	0
I	SPAC513.05	2914901	2918134	3234	4	221	0.281	0.436	1411	0	0	1	1	2	2	0	0	1	1	1	1	21.0	6.494	0.19047619047619047	0.0012368583797155227	0.06833642547928262	0.005	0
I	SPAC513.06c	2918362	2919468	1107	3	190	0.7859999999999999	0.733	811	0	0	0	1	1	1	0	0	2	4	4	4	6.0	5.42	0.5	0.002710027100271003	0.17163504968383014	0.0	0
I	SPAC513.07	2921568	2922578	1011	1	118	0.319	0.995	1006	0	2	3	5	5	5	0	0	0	0	0	0	5.0	4.9460000000000015	0.2	0.0009891196834817012	0.11671612265084075	0.175	0
I	SPAC2E1P3.01	2923322	2924368	1047	1	98	0.324	0.62	649	0	0	0	0	0	0	0	2	2	2	2	2	4.0	3.82	0.25	0.0009551098376313276	0.0936007640878701	0.01	0
I	SPAC2E1P3.02c	2924893	2926446	1554	2	384	0.515	0.7440000000000001	1156	1	1	1	1	1	1	0	2	2	2	2	2	3.0	1.931	0.6666666666666666	0.001287001287001287	0.2471042471042471	0.03	0
I	SPAC2E1P3.03c	2927204	2931205	4002	0	0	0.0	1.0	4002	0	0	0	2	2	2	0	0	0	0	0	0	27.0	6.747000000000001	0.0	0.0	0.0	0.5178670707814822	1
I	SPAC2E1P3.04	2932797	2934935	2139	1	48	0.161	0.7140000000000001	1528	0	0	0	2	2	2	0	0	0	0	0	1	8.0	3.74	0.125	0.0004675081813931744	0.02244039270687237	0.015	0
I	SPAC2E1P3.05c	2935510	2936103	594	0	0	0.0	1.0	594	0	0	1	1	1	1	4	4	5	5	5	6	0.0	0.0	0.0	0.0	0.0	0.5178670707814822	1
I	SPAPB2C8.01	2942389	2946051	3663	1	12	0.076	0.95	3480	1	1	1	1	1	1	0	0	0	0	0	2	8.0	2.184	0.125	0.000273000273000273	0.003276003276003276	0.21508096181243266	0
I	SPAPB24D3.01	2947944	2949728	1785	0	0	0.0	1.0	1785	0	0	2	5	6	6	1	1	1	1	1	1	11.0	6.162000000000001	0.0	0.0	0.0	0.5178670707814822	1
I	SPAPB24D3.02c	2950090	2951721	1632	1	217	0.211	0.944	1540	0	0	0	0	0	0	0	2	3	3	4	4	9.0	5.515	0.1111111111111111	0.0006127450980392157	0.1329656862745098	0.29	0
I	SPAPB24D3.03	2952416	2953642	1227	1	200	0.259	0.7070000000000001	868	0	0	1	1	1	1	0	0	0	0	0	0	1.0	0.815	1.0	0.0008149959250203749	0.16299918500407498	0.04	0
I	SPAPB24D3.04c	2954138	2954824	687	2	595	0.91	0.485	333	1	1	1	1	1	1	0	0	0	1	1	1	5.0	7.278	0.4	0.002911208151382824	0.8660844250363899	0.005	0
I	SPAPB24D3.06c	2956064	2957014	951	3	303	0.986	0.88	837	0	2	2	3	3	4	0	0	1	1	1	1	5.0	5.257999999999999	0.6	0.003154574132492113	0.3186119873817035	0.01	0
I	SPAPB24D3.07c	2958024	2958926	903	0	0	0.0	1.0	903	0	0	0	1	1	1	1	1	1	2	4	4	3.0	3.322	0.0	0.0	0.0	0.5178670707814822	1
I	SPAPB24D3.08c	2961199	2962248	1050	3	1783	0.879	0.862	905	0	3	4	4	4	7	0	0	0	0	0	0	4.0	3.81	0.75	0.002857142857142857	1.6980952380952379	0.0	0
I	SPAPB24D3.09c	2963162	2967352	4191	4	661	0.195	0.457	1914	0	1	1	2	5	5	0	3	4	4	4	4	23.0	5.488	0.17391304347826084	0.000954426151276545	0.15771892149844904	0.01	0
I	SPAPB24D3.10c	2968079	2970988	2910	1	429	0.07400000000000001	0.562	1634	0	0	1	4	4	4	0	0	5	5	5	6	9.0	3.093	0.1111111111111111	0.0003436426116838488	0.14742268041237114	0.095	0
I	SPAPB1A11.05	2975643	2975771	129	1	269	2.013	0.969	125	1	2	6	7	7	7	2	4	5	5	5	6	1.0	7.752000000000002	1.0	0.007751937984496123	2.085271317829457	0.42	0
I	SPAPB1A11.01	2977811	2979298	1488	1	39	0.168	0.564	839	0	0	4	11	11	11	0	3	3	3	3	3	5.0	3.36	0.2	0.0006720430107526883	0.02620967741935484	0.03	0
I	SPAPB1A11.02	2980473	2981589	1020	0	0	0.0	1.0	1020	0	0	0	0	3	3	1	1	1	1	1	1	5.0	4.902	0.0	0.0	0.0	0.5178670707814822	1
I	SPAPB1A11.03	2984786	2986009	1224	1	134	0.19	0.8240000000000001	1009	0	1	1	2	2	2	0	1	2	2	2	2	6.0	4.902	0.16666666666666666	0.0008169934640522876	0.10947712418300654	0.02	0
I	SPAPB1A11.04c	2986336	2988429	2094	1	81	0.133	0.976	2044	0	0	0	0	0	0	0	3	4	4	4	4	12.0	5.731	0.08333333333333333	0.0004775549188156638	0.03868194842406877	0.69	1
I	SPAC31G5.01	2989396	2990460	1008	0	0	0.0	1.0	1008	0	2	2	3	3	3	4	5	9	9	9	9	3.0	2.9760000000000004	0.0	0.0	0.0	0.5178670707814822	1
I	SPAC31G5.02	2990973	2991946	699	0	0	0.0	1.0	699	0	4	5	5	5	5	0	0	1	1	1	1	2.0	2.861	0.0	0.0	0.0	0.5178670707814822	1
I	SPAC31G5.03	2992657	2993115	459	0	0	0.0	1.0	459	0	0	1	1	1	1	0	0	0	0	0	5	2.0	4.357	0.0	0.0	0.0	0.5178670707814822	1
I	SPAC31G5.04	2993498	2994586	1089	0	0	0.0	1.0	1089	0	0	0	0	0	0	5	5	5	5	5	5	2.0	1.837	0.0	0.0	0.0	0.5178670707814822	1
I	SPAC31G5.05c	2995039	2995770	687	0	0	0.0	1.0	687	0	0	5	5	5	5	1	1	1	1	1	5	4.0	5.822	0.0	0.0	0.0	0.5178670707814822	1
I	SPAC31G5.06	2996304	2997058	705	0	0	0.0	1.0	705	0	0	0	0	0	0	0	1	5	5	5	5	7.0	9.929	0.0	0.0	0.0	0.5178670707814822	1
I	SPAC31G5.07	2997453	2998157	705	0	0	0.0	1.0	705	4	4	4	4	4	4	0	1	1	3	3	3	6.0	8.511000000000001	0.0	0.0	0.0	0.9975	1
I	SPAC31G5.08	2999088	2999843	756	0	0	0.0	1.0	756	0	2	2	2	2	2	1	1	1	1	1	1	7.0	9.259	0.0	0.0	0.0	0.5178670707814822	1
I	SPAC31G5.09c	2999850	3000968	1119	3	77	0.5770000000000001	0.614	687	0	0	0	0	2	3	1	1	1	3	4	4	9.0	8.043	0.3333333333333333	0.0026809651474530827	0.06881143878462913	0.005	0
I	SPAC31G5.10	3002057	3003766	1710	5	902	0.705	0.5	855	1	1	4	4	5	5	0	0	0	0	1	1	6.0	3.509	0.8333333333333334	0.0029239766081871343	0.5274853801169591	0.0	0
I	SPAC31G5.11	3006138	3006845	708	0	0	0.0	1.0	708	0	0	0	2	4	7	1	1	1	4	8	9	7.0	9.887	0.0	0.0	0.0	0.5178670707814822	1
I	SPAC31G5.12c	3008184	3009317	717	1	51	0.207	0.7290000000000001	523	0	1	4	7	7	7	3	3	5	6	6	6	6.0	8.368	0.16666666666666666	0.0013947001394700141	0.07112970711297073	0.0	0
I	SPAC31G5.21	3010087	3010443	357	0	0	0.0	1.0	357	2	5	7	7	7	7	1	1	1	1	1	1	0.0	0.0	0.0	0.0	0.0	0.5040307898898648	1
I	SPAC31G5.13	3010979	3011905	927	0	0	0.0	1.0	927	0	0	0	0	3	3	0	0	0	1	1	1	7.0	7.551	0.0	0.0	0.0	0.5178670707814822	1
I	SPAC31G5.14	3012593	3013756	1164	0	0	0.0	1.0	1164	1	1	1	1	1	1	0	2	2	2	2	2	10.0	8.591000000000001	0.0	0.0	0.0	0.5136671599207695	1
I	SPAC31G5.15	3014466	3017698	2904	5	569	0.424	0.359	1042	0	1	1	1	1	1	0	0	0	0	0	0	18.0	6.198	0.2777777777777778	0.001721763085399449	0.1959366391184573	0.0	0
I	SPAC31G5.16c	3017927	3018762	711	2	295	0.8390000000000001	0.996	708	1	1	1	1	1	1	1	2	3	4	4	4	2.0	2.813	1.0	0.002812939521800281	0.4149085794655415	0.695	1
I	SPAC31G5.17c	3019652	3020305	435	0	0	0.0	1.0	435	0	0	1	1	1	1	0	0	2	2	2	2	2.0	4.598	0.0	0.0	0.0	0.5178670707814822	1
I	SPAC31G5.18c	3020942	3021733	792	1	28	0.421	0.721	571	0	0	0	0	0	1	0	0	0	2	2	2	4.0	5.051	0.25	0.0012626262626262627	0.03535353535353535	0.005	0
I	SPAC31G5.19	3024418	3027990	3573	0	0	0.0	1.0	3573	0	0	0	2	2	2	0	1	1	1	1	1	18.0	5.038	0.0	0.0	0.0	0.5178670707814822	1
I	SPAC1786.01c	3028233	3030323	1893	1	78	0.12	0.6940000000000001	1313	2	3	3	3	3	3	1	1	1	6	9	17	7.0	3.698	0.14285714285714285	0.0005282620179609086	0.041204437400950866	0.025	0
I	SPAC1786.04	3033581	3033916	336	6	927	5.952000000000001	0.946	318	1	1	1	1	1	1	0	2	2	3	3	3	2.0	5.952000000000001	3.0	0.017857142857142856	2.758928571428572	0.12	0
I	SPAC1786.02	3034882	3036816	1935	1	195	0.159	0.735	1423	0	0	1	1	1	1	0	0	0	0	0	0	4.0	2.067	0.25	0.0005167958656330749	0.1007751937984496	0.0	0
I	SPAC1786.03	3037718	3039565	1806	1	102	0.146	0.963	1740	0	0	0	0	0	0	0	0	0	0	1	2	14.0	7.752000000000002	0.07142857142857142	0.0005537098560354374	0.05647840531561463	0.505	1
I	SPAC24C9.02c	3039710	3040452	651	0	0	0.0	1.0	651	0	0	0	0	0	0	0	1	1	2	2	2	4.0	6.144	0.0	0.0	0.0	0.5178670707814822	1
I	SPAC24C9.03	3041282	3042463	1182	0	0	0.0	1.0	1182	0	1	3	4	4	4	0	0	0	0	0	0	6.0	5.0760000000000005	0.0	0.0	0.0	0.5178670707814822	1
I	SPAC24C9.16c	3042800	3043307	201	0	0	0.0	1.0	201	0	0	0	0	0	0	1	1	1	1	2	4	1.0	4.975	0.0	0.0	0.0	0.5178670707814822	1
I	SPAC24C9.04	3044351	3044716	366	4	158	5.752000000000002	0.399	146	0	0	0	0	0	0	0	2	2	2	2	2	3.0	8.197000000000001	1.3333333333333333	0.01092896174863388	0.43169398907103823	0.0	0
I	SPAC24C9.05c	3045121	3047313	2193	0	0	0.0	1.0	2193	0	0	0	1	1	1	0	0	0	0	0	0	4.0	1.824	0.0	0.0	0.0	0.5178670707814822	1
I	SPAC24C9.06c	3048409	3051407	2370	0	0	0.0	1.0	2370	0	3	5	6	6	6	0	0	0	3	3	6	16.0	6.751	0.0	0.0	0.0	0.5178670707814822	1
I	SPAC24C9.07c	3053598	3059282	5685	10	2095	0.6509999999999999	0.297	1686	0	0	0	3	3	6	2	3	3	6	12	13	28.0	4.925	0.35714285714285715	0.0017590149516270891	0.3685136323658751	0.005	0
I	SPAC24C9.08	3061611	3063401	1791	2	466	0.406	0.551	987	0	0	0	1	1	1	0	0	0	0	0	0	11.0	6.142	0.18181818181818185	0.0011166945840312677	0.2601898380792853	0.01	0
I	SPAC24C9.09	3063767	3065191	1425	0	0	0.0	1.0	1425	0	1	1	1	1	1	2	2	2	2	3	3	10.0	7.018	0.0	0.0	0.0	0.5178670707814822	1
I	SPAC24C9.10c	3065418	3066209	792	0	0	0.0	1.0	792	0	2	2	2	2	2	1	1	1	1	1	1	2.0	2.525	0.0	0.0	0.0	0.5178670707814822	1
I	SPAC24C9.11	3066588	3069054	2328	0	0	0.0	1.0	2328	0	0	1	1	1	1	0	1	1	1	1	1	15.0	6.443	0.0	0.0	0.0	0.5178670707814822	1
I	SPAC24C9.12c	3069614	3071017	1404	0	0	0.0	1.0	1404	0	0	1	1	1	1	0	0	1	1	1	1	4.0	2.849	0.0	0.0	0.0	0.5178670707814822	1
I	SPAC24C9.13c	3071685	3072004	267	0	0	0.0	1.0	267	0	0	0	0	0	0	0	0	0	0	2	2	1.0	3.745	0.0	0.0	0.0	0.5178670707814822	1
I	SPAC24C9.14	3073178	3074167	990	3	332	1.554	0.687	680	2	2	3	3	3	3	1	1	1	2	2	4	5.0	5.051	0.6	0.0030303030303030303	0.3353535353535353	0.0	0
I	SPAC24C9.15c	3074467	3075988	1395	4	921	1.118	0.581	811	1	1	1	1	1	1	0	0	0	0	0	1	10.0	7.167999999999998	0.4	0.0028673835125448033	0.6602150537634408	0.0	0
I	SPAC16A10.01	3077676	3080168	2493	4	407	0.5529999999999999	0.955	2381	1	1	2	2	2	2	1	1	1	1	1	1	14.0	5.6160000000000005	0.2857142857142857	0.001604492579221821	0.1632571199358203	0.075	0
I	SPAC16A10.03c	3081568	3084244	2544	9	555	1.019	0.387	985	0	1	1	3	3	3	6	7	7	7	7	7	19.0	7.4689999999999985	0.4736842105263158	0.003537735849056604	0.21816037735849056	0.0	0
I	SPAC16A10.02	3081012	3081472	411	1	127	0.638	0.873	359	1	3	3	3	3	3	0	0	3	3	3	3	4.0	9.732	0.25	0.0024330900243309003	0.30900243309002434	0.12	0
I	SPAC16A10.04	3087038	3088044	612	1	57	0.32	0.7140000000000001	437	2	2	2	2	2	2	0	0	1	1	1	1	2.0	3.268	0.5	0.0016339869281045752	0.0931372549019608	0.005	0
I	SPAC16A10.05c	3089053	3089325	273	0	0	0.0	1.0	273	0	0	0	1	1	1	0	0	1	1	1	2	1.0	3.663	0.0	0.0	0.0	0.5178670707814822	1
I	SPAC16A10.06c	3089583	3090697	753	1	23	0.268	0.907	683	0	0	0	0	0	0	1	3	4	5	5	5	10.0	13.28	0.1	0.0013280212483399733	0.030544488711819386	0.26	0
I	SPAC16A10.07c	3091237	3093228	1992	6	720	0.927	0.336	669	3	4	5	5	5	6	0	1	5	5	5	5	13.0	6.526	0.4615384615384616	0.0030120481927710845	0.3614457831325301	0.0	0
I	SPAC16A10.08c	3093973	3094885	858	0	0	0.0	1.0	858	0	0	2	3	3	3	0	0	0	0	0	0	5.0	5.8279999999999985	0.0	0.0	0.0	0.5178670707814822	1
I	SPAC589.02c	3095075	3098883	3678	6	772	0.477	0.378	1389	0	0	0	0	0	2	0	1	2	2	2	2	34.0	9.244	0.17647058823529413	0.0016313213703099511	0.2098966829798804	0.005	0
I	SPAC589.03c	3099261	3099830	507	2	352	1.08	0.5379999999999999	273	1	2	2	2	2	2	0	1	1	1	1	2	1.0	1.972	2.0	0.003944773175542407	0.6942800788954635	0.02	0
I	SPAC589.04	3100107	3101001	816	0	0	0.0	1.0	816	1	1	1	2	3	3	1	1	1	1	1	3	13.0	15.931	0.0	0.0	0.0	0.5136671599207695	1
I	SPAC589.05c	3101297	3102516	1041	3	126	0.7809999999999999	0.7829999999999999	815	0	0	0	0	0	0	2	2	2	3	3	5	6.0	5.7639999999999985	0.5	0.002881844380403458	0.12103746397694524	0.005	0
I	SPAC589.06c	3102969	3103719	609	1	130	0.423	0.698	425	0	0	0	0	0	1	0	5	7	7	7	7	3.0	4.926	0.3333333333333333	0.0016420361247947454	0.2134646962233169	0.015	0
I	SPAC589.07c	3104343	3105908	1122	1	23	0.203	0.8079999999999999	907	1	1	2	2	2	2	0	0	0	0	1	2	4.0	3.565	0.25	0.00089126559714795	0.020499108734402853	0.01	0
I	SPAC589.09	3106840	3108006	1167	4	409	0.952	0.446	520	0	0	0	1	1	1	0	0	2	2	3	4	7.0	5.997999999999998	0.5714285714285714	0.003427592116538132	0.350471293916024	0.0	0
I	SPAC589.08c	3106374	3106841	468	0	0	0.0	1.0	468	1	1	1	1	1	1	0	1	1	2	4	6	1.0	2.137	0.0	0.0	0.0	0.5136671599207695	1
I	SPAC589.10c	3108428	3108880	453	0	0	0.0	1.0	453	2	5	5	5	5	5	1	3	5	6	9	9	1.0	2.208	0.0	0.0	0.0	0.5040307898898648	1
I	SPAC589.11	3109174	3110015	549	7	1303	2.342	0.474	260	0	2	2	2	2	2	0	3	3	3	3	3	10.0	18.215	0.7	0.012750455373406194	2.373406193078324	0.01	0
I	SPAC589.12	3110201	3113300	2916	1	34	0.085	0.8420000000000001	2454	3	3	3	4	4	4	1	1	3	3	3	3	19.0	6.516	0.05263157894736842	0.00034293552812071334	0.01165980795610425	0.05571428571428571	0
I	SPAC688.02c	3113565	3114412	633	2	150	0.684	0.921	583	0	0	0	0	0	0	1	1	1	1	5	6	3.0	4.739	0.6666666666666666	0.00315955766192733	0.23696682464454974	0.695	1
I	SPAC688.03c	3114616	3115326	582	0	0	0.0	1.0	582	0	1	1	1	3	3	0	4	5	6	6	6	2.0	3.4360000000000004	0.0	0.0	0.0	0.5178670707814822	1
I	SPAC688.04c	3116067	3116795	729	3	871	1.349	0.6759999999999999	493	2	3	3	3	3	3	0	0	0	0	1	1	3.0	4.115	1.0	0.00411522633744856	1.1947873799725652	0.0	0
I	SPAC688.06c	3117657	3119000	1260	4	652	0.96	0.397	500	5	5	5	7	8	8	1	1	1	1	1	1	11.0	8.73	0.3636363636363637	0.0031746031746031746	0.5174603174603175	0.005	0
I	SPAC688.07c	3119379	3122495	3117	4	1193	0.484	0.545	1700	0	0	1	1	1	2	0	0	0	0	0	0	12.0	3.85	0.3333333333333333	0.0012832852101379534	0.3827398139236445	0.0	0
I	SPAC688.08	3123163	3126653	3405	6	829	0.764	0.482	1640	0	0	0	0	0	0	0	0	1	1	1	1	27.0	7.93	0.2222222222222222	0.001762114537444934	0.2434654919236417	0.0	0
I	SPAC688.09	3127647	3128780	1086	0	0	0.0	1.0	1086	2	4	4	5	5	5	0	0	0	1	1	1	7.0	6.4460000000000015	0.0	0.0	0.0	0.5040307898898648	1
I	SPAC688.10	3129878	3134320	4443	2	181	0.209	0.7070000000000001	3140	0	0	0	0	0	0	0	2	2	2	2	2	34.0	7.652	0.05882352941176471	0.0004501462975467026	0.040738239927976594	0.05	0
I	SPAC688.11	3135125	3138433	3309	2	60	0.252	0.403	1333	0	0	0	2	2	2	0	0	0	0	0	0	15.0	4.533	0.13333333333333333	0.0006044122091266245	0.01813236627379873	0.08	0
I	SPAC688.12c	3138722	3139225	504	2	182	2.089	0.502	253	2	2	2	2	2	2	0	0	0	0	0	3	4.0	7.937	0.5	0.003968253968253968	0.3611111111111111	0.05	0
I	SPAC688.13	3139724	3140731	1008	1	314	0.389	0.644	649	1	1	1	1	3	3	3	3	5	5	5	6	3.0	2.9760000000000004	0.3333333333333333	0.000992063492063492	0.3115079365079365	0.005	0
I	SPAC688.14	3141463	3143034	1407	2	306	0.489	0.468	659	1	1	1	4	4	4	1	2	2	4	4	4	7.0	4.975	0.2857142857142857	0.0014214641080312722	0.21748400852878466	0.0	0
I	SPAC688.16	3143922	3144329	330	1	73	0.908	0.67	221	2	4	4	6	6	6	0	0	0	1	1	1	1.0	3.03	1.0	0.0030303030303030303	0.2212121212121212	0.015	0
I	SPAC3G9.16c	3145214	3145728	468	0	0	0.0	1.0	468	1	1	1	1	1	1	0	0	0	0	0	0	5.0	10.684	0.0	0.0	0.0	0.5136671599207695	1
I	SPAC3G9.15c	3145867	3146559	693	0	0	0.0	1.0	693	0	0	0	0	0	0	4	4	5	5	5	5	2.0	2.886	0.0	0.0	0.0	0.5178670707814822	1
I	SPAC3G9.14	3147207	3149507	2301	0	0	0.0	1.0	2301	0	0	3	4	4	4	1	3	4	7	8	8	11.0	4.7810000000000015	0.0	0.0	0.0	0.5178670707814822	1
I	SPAC3G9.13c	3151326	3152782	1086	0	0	0.0	1.0	1086	0	0	0	3	4	4	0	0	0	0	0	0	8.0	7.366	0.0	0.0	0.0	0.5178670707814822	1
I	SPAC3G9.12	3152779	3157288	4389	1	16	0.06	0.698	3064	0	0	0	0	0	0	2	2	2	2	2	2	36.0	8.202	0.027777777777777776	0.00022784233310549102	0.0036454773296878563	0.4680643480381679	1
I	SPAC3G9.11c	3160230	3161942	1713	3	195	0.594	0.667	1143	0	0	2	4	4	6	0	0	0	0	3	3	8.0	4.67	0.375	0.0017513134851138356	0.1138353765323993	0.0	0
I	SPAC3G9.17	3162319	3162854	399	0	0	0.0	1.0	399	0	0	0	0	0	0	1	3	3	3	3	3	6.0	15.038	0.0	0.0	0.0	0.5178670707814822	1
I	SPAC3G9.10c	3163221	3164108	729	0	0	0.0	1.0	729	0	0	0	0	0	0	0	0	0	0	0	0	4.0	5.487	0.0	0.0	0.0	0.5178670707814822	1
I	SPAC3G9.09c	3166456	3167544	921	0	0	0.0	1.0	921	0	1	1	1	1	2	0	0	2	2	2	3	6.0	6.515	0.0	0.0	0.0	0.5178670707814822	1
I	SPAC3G9.08	3168191	3169042	852	0	0	0.0	1.0	852	0	1	1	1	1	1	0	3	5	7	7	7	4.0	4.695	0.0	0.0	0.0	0.5178670707814822	1
I	SPAC3G9.07c	3170110	3171414	1305	2	538	0.451	0.785	1024	0	0	0	0	0	0	0	0	0	0	0	0	5.0	3.831	0.4	0.0015325670498084294	0.4122605363984673	0.005	0
I	SPAC3G9.06	3171584	3173345	1500	0	0	0.0	1.0	1500	0	0	0	0	0	0	0	0	0	2	2	2	10.0	6.667000000000002	0.0	0.0	0.0	0.5178670707814822	1
I	SPAC3G9.05	3173946	3176059	1980	4	821	0.39	0.7929999999999999	1570	0	0	1	1	1	1	0	1	2	3	3	7	10.0	5.051	0.4	0.0020202020202020198	0.4146464646464647	0.0	0
I	SPAC3G9.04	3176488	3177130	594	5	859	1.767	0.418	248	2	4	4	4	4	4	0	0	1	4	6	8	5.0	8.418	1.0	0.008417508417508417	1.4461279461279462	0.0	0
I	SPAC3G9.03	3179462	3179992	420	0	0	0.0	1.0	420	0	0	0	0	0	2	0	5	5	5	5	7	1.0	2.381	0.0	0.0	0.0	0.5178670707814822	1
I	SPAC3G9.02	3180426	3181136	711	0	0	0.0	1.0	711	0	0	0	0	0	0	0	0	3	4	4	4	2.0	2.813	0.0	0.0	0.0	0.5178670707814822	1
I	SPAC3G9.01	3181639	3183027	1389	3	170	0.47	0.512	711	2	5	5	5	5	5	2	2	2	6	8	8	10.0	7.199	0.3	0.0021598272138228947	0.12239020878329733	0.005	0
I	SPAC1486.01	3185470	3186249	657	0	0	0.0	1.0	657	2	2	3	3	5	5	2	2	2	2	3	3	5.0	7.61	0.0	0.0	0.0	0.5040307898898648	1
I	SPAC1486.02c	3186754	3188067	1119	2	529	0.358	0.5489999999999999	614	2	2	2	2	3	6	1	2	2	2	2	2	4.0	3.575	0.5	0.0017873100983020554	0.4727435210008937	0.025	0
I	SPAC1486.03c	3188398	3190791	2394	0	0	0.0	1.0	2394	1	2	2	2	2	2	3	4	4	5	5	6	18.0	7.519	0.0	0.0	0.0	0.5136671599207695	1
I	SPAC1486.04c	3191532	3196715	5184	6	806	0.345	0.396	2052	1	2	2	5	5	5	0	3	3	3	3	3	48.0	9.259	0.125	0.0011574074074074071	0.1554783950617284	0.005	0
I	SPAC1486.05	3197028	3202450	5421	0	0	0.0	1.0	5421	0	3	3	3	3	3	1	3	4	4	6	6	21.0	3.874	0.0	0.0	0.0	0.5178670707814822	1
I	SPAC1486.11	3202780	3203137	315	0	0	0.0	1.0	315	1	3	3	3	3	3	0	0	2	5	5	5	1.0	3.175	0.0	0.0	0.0	0.5136671599207695	1
I	SPAC1486.06	3204361	3205593	1233	0	0	0.0	1.0	1233	0	1	1	2	2	3	0	0	1	1	3	3	11.0	8.921	0.0	0.0	0.0	0.5178670707814822	1
I	SPAC1486.07c	3206100	3206534	435	0	0	0.0	1.0	435	0	1	1	1	1	1	2	2	2	2	2	2	4.0	9.195	0.0	0.0	0.0	0.5178670707814822	1
I	SPAC1486.08	3207520	3207980	342	1	3	0.964	0.857	293	2	3	3	3	3	4	0	0	0	1	3	3	6.0	17.544	0.16666666666666666	0.0029239766081871343	0.008771929824561403	0.09	0
I	SPAC1486.09	3209901	3211282	1167	0	0	0.0	1.0	1167	0	0	0	0	1	3	4	4	5	5	5	5	5.0	4.284	0.0	0.0	0.0	0.5178670707814822	1
I	SPAC1486.10	3211979	3214306	2328	5	176	0.795	0.413	962	0	1	2	6	6	6	0	0	0	0	0	0	18.0	7.732	0.2777777777777778	0.002147766323024055	0.07560137457044673	0.005	0
I	SPAC6G10.02c	3214690	3218067	3378	5	553	0.644	0.3	1015	1	1	1	1	1	1	1	1	1	2	2	2	18.0	5.329	0.2777777777777778	0.0014801657785671995	0.16370633510953228	0.005	0
I	SPAC6G10.03c	3218952	3220238	1287	4	990	1.776	0.555	714	0	0	0	0	0	0	0	0	1	2	2	2	4.0	3.108	1.0	0.003108003108003108	0.7692307692307693	0.01	0
I	SPAC6G10.04c	3221056	3222141	819	0	0	0.0	1.0	819	2	3	3	3	3	5	0	0	1	1	1	1	3.0	3.663	0.0	0.0	0.0	0.5040307898898648	1
I	SPAC6G10.05c	3222505	3226243	3633	1	133	0.122	0.979	3557	1	2	2	2	2	3	1	3	5	5	5	6	32.0	8.808	0.03125	0.00027525461051472607	0.036608863198458574	0.84	1
I	SPAC6G10.06	3226929	3228192	1131	1	131	0.33	0.632	715	0	0	2	3	3	3	0	0	0	0	0	0	5.0	4.421	0.2	0.0008841732979664014	0.1158267020335986	0.02	0
I	SPAC6G10.07	3228533	3230924	2343	1	82	0.158	0.935	2190	0	0	0	0	0	0	0	2	4	4	4	4	15.0	6.402	0.06666666666666668	0.0004268032437046522	0.03499786598378148	0.37	0
I	SPAC6G10.08	3231536	3232855	1320	1	47	0.275	0.625	825	2	3	3	3	3	3	1	2	3	3	3	3	6.0	4.545	0.16666666666666666	0.0007575757575757576	0.035606060606060606	0.015	0
I	SPAC6G10.09	3233670	3236146	2427	0	0	0.0	1.0	2427	0	2	4	5	5	5	0	1	1	1	3	3	13.0	5.356	0.0	0.0	0.0	0.5178670707814822	1
I	SPAC6G10.10c	3236417	3237001	585	0	0	0.0	1.0	585	0	1	1	1	1	1	1	3	4	4	4	5	1.0	1.709	0.0	0.0	0.0	0.5178670707814822	1
I	SPAC6G10.11c	3237910	3238362	453	2	137	1.358	0.967	438	1	1	1	2	2	3	0	0	0	1	2	2	2.0	4.415	1.0	0.004415011037527594	0.30242825607064017	0.2	0
I	SPAC6G10.12c	3239366	3240967	1602	5	595	0.991	0.8079999999999999	1294	0	0	1	1	1	2	0	0	1	2	2	2	10.0	6.242000000000001	0.5	0.003121098626716604	0.3714107365792759	0.0	0
I	SPAC6G9.01c	3241563	3242332	288	1	116	0.448	0.799	230	0	2	2	2	2	2	0	0	0	0	0	0	1.0	3.472	1.0	0.003472222222222222	0.4027777777777778	0.035	0
I	SPAC6G9.02c	3243258	3245225	1968	0	0	0.0	1.0	1968	1	2	2	2	2	3	1	1	4	4	4	4	7.0	3.557	0.0	0.0	0.0	0.5136671599207695	1
I	SPAC6G9.03c	3246488	3247707	1131	1	435	0.269	0.92	1040	1	1	3	3	3	3	2	2	2	3	3	3	6.0	5.305	0.16666666666666666	0.0008841732979664014	0.38461538461538464	0.035	0
I	SPAC6G9.04	3248598	3252554	3957	4	515	0.321	0.515	2037	0	0	1	1	1	1	0	1	1	2	2	2	34.0	8.592	0.1176470588235294	0.0010108668182966893	0.13014910285569875	0.01	0
I	SPAC6G9.05	3253513	3254370	858	6	392	3.108	0.556	477	0	0	2	2	2	2	0	0	0	0	0	0	9.0	10.49	0.6666666666666666	0.006993006993006993	0.4568764568764569	0.005	0
I	SPAC6G9.06c	3254539	3258165	3627	0	0	0.0	1.0	3627	0	0	0	0	0	0	2	2	2	2	2	2	23.0	6.341	0.0	0.0	0.0	0.5178670707814822	1
I	SPAC6G9.07c	3258572	3259444	507	0	0	0.0	1.0	507	0	0	2	2	2	2	1	2	2	2	2	2	6.0	11.834	0.0	0.0	0.0	0.5178670707814822	1
I	SPAC6G9.08	3259701	3261107	1407	2	370	0.557	0.47	661	1	2	2	2	2	2	0	1	2	2	2	2	8.0	5.686	0.25	0.0014214641080312722	0.2629708599857853	0.0	0
I	SPAC6G9.09c	3261471	3261920	450	4	640	3.704	0.596	268	0	0	0	0	0	1	0	3	3	3	3	4	2.0	4.444	2.0	0.008888888888888889	1.4222222222222225	0.005	0
I	SPAC6G9.10c	3262462	3267525	5064	13	1684	0.951	0.202	1025	1	1	1	1	1	1	0	0	0	1	1	1	43.0	8.491	0.3023255813953488	0.0025671406003159557	0.3325434439178515	0.0	0
I	SPAC6G9.11	3268311	3268740	366	0	0	0.0	1.0	366	0	1	1	1	1	1	0	1	1	2	3	3	0.0	0.0	0.0	0.0	0.0	0.5178670707814822	1
I	SPAC6G9.12	3270235	3272097	1863	2	442	0.33	0.807	1503	2	2	3	4	4	4	0	0	0	4	4	5	10.0	5.3679999999999986	0.2	0.0010735373054213634	0.2372517444981213	0.02	0
I	SPAC6G9.13c	3272150	3272699	399	0	0	0.0	1.0	399	0	1	1	1	1	1	4	5	7	7	7	7	3.0	7.519	0.0	0.0	0.0	0.5178670707814822	1
I	SPAC6G9.14	3274135	3276230	2046	0	0	0.0	1.0	2046	0	3	3	5	7	7	0	0	1	1	1	1	10.0	4.888	0.0	0.0	0.0	0.5178670707814822	1
I	SPAC6G9.15c	3276651	3278147	1497	2	294	0.486	0.541	810	1	1	1	1	1	1	0	0	0	0	0	0	10.0	6.68	0.2	0.0013360053440213762	0.1963927855711423	0.015	0
I	SPAC6G9.16c	3278951	3279985	795	0	0	0.0	1.0	795	0	0	0	0	0	0	0	0	5	5	5	5	5.0	6.289	0.0	0.0	0.0	0.5178670707814822	1
I	SPAPB1E7.01c	3282214	3282705	492	0	0	0.0	1.0	492	0	0	1	1	1	1	0	1	1	1	1	1	3.0	6.098	0.0	0.0	0.0	0.5178670707814822	1
I	SPAC652.01	3281408	3281803	327	0	0	0.0	1.0	327	3	3	3	3	8	8	0	2	2	2	3	3	3.0	9.174	0.0	0.0	0.0	0.3268908228770638	0
I	SPAPB1E7.02c	3283195	3285745	2448	1	12	0.191	0.644	1576	0	0	1	1	1	1	3	4	5	5	5	5	6.0	2.451	0.16666666666666666	0.0004084967320261438	0.004901960784313725	0.055	0
I	SPAPB1E7.03	3286602	3288456	1776	0	0	0.0	1.0	1776	0	1	2	2	2	2	0	1	1	1	1	1	7.0	3.941	0.0	0.0	0.0	0.5178670707814822	1
I	SPAPB1E7.04c	3288801	3292511	3711	4	529	0.449	0.968	3592	0	1	1	1	1	1	0	1	1	1	1	1	14.0	3.773	0.2857142857142857	0.0010778765831312314	0.14254917811910536	0.055	0
I	SPAPB1E7.05	3294111	3297341	3231	1	232	0.172	0.8290000000000001	2679	0	0	0	0	1	1	0	0	0	2	2	2	15.0	4.643	0.06666666666666668	0.00030950170225936243	0.07180439492417208	0.04	0
I	SPAPB1E7.06c	3297520	3299867	2208	4	287	1.065	0.327	721	0	0	0	0	0	0	0	1	1	4	6	8	17.0	7.699	0.2352941176470588	0.0018115942028985507	0.129981884057971	0.0	0
I	SPAPB1E7.07	3303630	3309965	6336	5	731	0.35100000000000003	0.591	3745	0	0	0	0	0	0	1	3	3	3	3	3	23.0	3.63	0.21739130434782608	0.0007891414141414141	0.11537247474747475	0.005	0
I	SPAPB1E7.08c	3310671	3312335	1665	0	0	0.0	1.0	1665	0	0	0	0	0	0	0	0	0	0	4	4	5.0	3.003	0.0	0.0	0.0	0.5178670707814822	1
I	SPAPB1E7.09	3313641	3315860	2220	0	0	0.0	1.0	2220	0	0	6	6	7	7	0	0	0	0	0	1	16.0	7.207000000000002	0.0	0.0	0.0	0.5178670707814822	1
I	SPAPB1E7.11c	3317673	3318632	960	0	0	0.0	1.0	960	0	1	3	3	3	3	0	0	0	0	0	1	9.0	9.375	0.0	0.0	0.0	0.5178670707814822	1
I	SPAPB1E7.10	3316924	3317313	390	2	744	1.7990000000000002	0.99	386	0	0	0	2	2	2	2	3	3	3	3	3	9.0	23.077	0.2222222222222222	0.005128205128205128	1.907692307692308	0.785	1
I	SPAPB1E7.12	3319260	3319979	720	1	18	0.534	0.526	379	0	0	0	0	0	0	1	1	1	1	2	2	1.0	1.389	1.0	0.0013888888888888892	0.025	0.065	0
I	SPAPB1E7.14	3321979	3322512	435	0	0	0.0	1.0	435	3	4	4	7	7	8	0	0	0	0	1	1	1.0	2.299	0.0	0.0	0.0	0.3268908228770638	0
I	SPAC2E1P5.01c	3322913	3324478	1566	4	686	0.8109999999999999	0.4270000000000001	669	0	0	0	0	0	3	0	0	0	0	0	0	8.0	5.109	0.5	0.002554278416347382	0.438058748403576	0.0	0
I	SPAC2E1P5.02c	3325647	3326138	492	0	0	0.0	1.0	492	0	1	1	1	1	1	0	0	0	4	5	5	2.0	4.065	0.0	0.0	0.0	0.5178670707814822	1
I	SPAC2E1P5.03	3326898	3327809	912	5	928	1.798	0.662	604	2	4	4	4	4	4	0	0	0	0	0	0	5.0	5.482	1.0	0.005482456140350878	1.0175438596491229	0.0	0
I	SPAC2E1P5.04c	3327940	3329007	1068	0	0	0.0	1.0	1068	0	0	0	0	0	0	0	0	0	0	0	0	9.0	8.427	0.0	0.0	0.0	0.5178670707814822	1
I	SPAC2E1P5.05	3329362	3330936	1575	0	0	0.0	1.0	1575	0	0	0	0	0	0	0	1	1	1	2	4	4.0	2.54	0.0	0.0	0.0	0.5178670707814822	1
I	SPAC26A3.01	3332669	3334270	1602	3	177	0.7490000000000001	0.61	978	2	4	5	6	6	7	0	0	2	2	2	2	7.0	4.37	0.42857142857142855	0.0018726591760299626	0.1104868913857678	0.0	0
I	SPAC26A3.02	3334992	3336519	1386	2	160	0.451	0.7959999999999999	1103	0	2	4	4	5	5	0	0	0	0	0	0	9.0	6.494	0.2222222222222222	0.001443001443001443	0.11544011544011545	0.005	0
I	SPAC26A3.03c	3336520	3337227	708	0	0	0.0	1.0	708	0	0	0	0	0	0	0	0	0	0	0	2	7.0	9.887	0.0	0.0	0.0	0.5178670707814822	1
I	SPAC26A3.04	3337748	3338278	531	0	0	0.0	1.0	531	0	0	0	0	0	2	0	0	0	2	2	2	2.0	3.766	0.0	0.0	0.0	0.5178670707814822	1
I	SPAC26A3.05	3339136	3344232	5001	0	0	0.0	1.0	5001	0	1	2	2	2	2	0	0	0	0	0	2	30.0	5.999	0.0	0.0	0.0	0.5178670707814822	1
I	SPAC26A3.06	3344784	3345763	807	1	100	0.68	0.838	676	0	0	4	4	4	4	2	3	5	5	5	5	3.0	3.717	0.3333333333333333	0.0012391573729863693	0.12391573729863692	0.02	0
I	SPAC26A3.07c	3346335	3346859	525	0	0	0.0	1.0	525	0	0	2	3	3	3	0	0	0	0	0	1	0.0	0.0	0.0	0.0	0.0	0.5178670707814822	1
I	SPAC26A3.08	3347053	3347561	444	0	0	0.0	1.0	444	0	0	0	0	2	2	0	0	0	0	0	0	0.0	0.0	0.0	0.0	0.0	0.5178670707814822	1
I	SPAC26A3.09c	3348569	3352396	3828	1	517	0.16899999999999998	0.5820000000000001	2226	0	1	1	1	1	1	0	0	0	0	0	0	22.0	5.747000000000001	0.045454545454545456	0.0002612330198537096	0.13505747126436782	0.07	0
I	SPAC26A3.10	3352515	3355615	2772	3	378	0.841	0.472	1308	0	0	0	0	0	0	0	0	0	0	0	0	17.0	6.132999999999999	0.17647058823529413	0.0010822510822510825	0.13636363636363635	0.005	0
I	SPAC26A3.12c	3357917	3360892	2976	0	0	0.0	1.0	2976	0	1	1	1	1	1	0	1	1	1	1	1	14.0	4.704	0.0	0.0	0.0	0.5178670707814822	1
I	SPAC26A3.11	3356732	3357749	969	3	311	2.456	0.6920000000000001	671	0	2	2	2	2	2	0	0	0	0	0	0	5.0	5.16	0.6	0.0030959752321981426	0.3209494324045408	0.035	0
I	SPAC26A3.13c	3361547	3365548	4002	0	0	0.0	1.0	4002	0	0	0	0	0	0	0	0	0	0	0	0	27.0	6.747000000000001	0.0	0.0	0.0	0.5178670707814822	1
I	SPAC26A3.14c	3366743	3367056	222	1	15	0.98	0.5770000000000001	128	0	0	3	5	5	5	0	0	1	1	1	1	1.0	4.505	1.0	0.0045045045045045045	0.06756756756756757	0.04	0
I	SPAC26A3.15c	3367657	3369519	1797	0	0	0.0	1.0	1797	1	1	1	1	1	3	0	0	0	0	0	0	7.0	3.895	0.0	0.0	0.0	0.5136671599207695	1
I	SPAC26A3.16	3369743	3370807	1065	1	35	0.232	0.516	550	0	0	0	0	0	0	0	0	0	1	1	3	11.0	10.329	0.09090909090909093	0.0009389671361502347	0.03286384976525822	0.09	0
I	SPAC26A3.17c	3371409	3372482	1074	4	181	0.955	0.603	648	2	4	4	4	4	4	2	2	2	3	5	9	4.0	3.724	1.0	0.0037243947858473	0.1685288640595903	0.0	0
I	SPAC8E11.10	3373217	3373984	768	4	250	1.1840000000000002	0.496	381	1	1	1	1	1	1	4	8	8	14	15	15	2.0	2.604	2.0	0.005208333333333333	0.3255208333333333	0.025	0
I	SPAC8E11.12	3374696	3375004	309	4	692	2.909	0.877	271	4	6	6	11	11	12	1	5	5	6	7	7	4.0	12.945	1.0	0.012944983818770229	2.239482200647249	0.055	0
I	SPAC8E11.08c	3375516	3375818	303	1	19	0.725	0.568	172	1	1	3	3	3	5	1	1	1	2	2	2	2.0	6.601	0.5	0.0033003300330033004	0.0627062706270627	0.02	0
I	SPAC8E11.07c	3377148	3377722	360	1	190	0.404	0.872	314	0	0	0	1	2	2	0	1	2	2	2	3	3.0	8.333	0.3333333333333333	0.0027777777777777783	0.5277777777777778	0.165	0
I	SPAC8E11.06	3377901	3378094	102	6	500	7.83	0.608	62	0	0	0	0	0	2	0	2	2	2	2	5	3.0	29.412	2.0	0.05882352941176471	4.901960784313727	0.015	0
I	SPAC8E11.05c	3378272	3379288	1017	3	304	0.6940000000000001	0.66	671	2	2	8	8	9	9	0	0	3	3	3	3	4.0	3.933	0.75	0.002949852507374631	0.29891838741396265	0.0	0
I	SPAC8E11.04c	3380756	3381781	675	0	0	0.0	1.0	675	0	0	0	1	4	5	0	1	1	1	1	1	5.0	7.407	0.0	0.0	0.0	0.5178670707814822	1
I	SPAC8E11.03c	3382332	3383404	999	0	0	0.0	1.0	999	0	0	0	0	0	0	0	3	7	7	7	7	6.0	6.006	0.0	0.0	0.0	0.5178670707814822	1
I	SPAC8E11.02c	3384268	3385487	813	0	0	0.0	1.0	813	0	0	0	5	5	5	0	0	1	1	1	1	4.0	4.92	0.0	0.0	0.0	0.5178670707814822	1
I	SPAC8E11.01c	3386047	3387573	1527	2	303	0.468	0.917	1401	1	4	4	4	4	4	0	0	1	1	1	1	7.0	4.584	0.2857142857142857	0.0013097576948264572	0.19842829076620824	0.07	0
I	SPAC959.02	3388241	3389327	870	0	0	0.0	1.0	870	0	2	3	4	4	4	0	4	4	4	4	4	7.0	8.046	0.0	0.0	0.0	0.5178670707814822	1
I	SPAC959.03c	3389828	3391390	1563	0	0	0.0	1.0	1563	0	0	4	4	4	4	0	0	0	0	0	0	4.0	2.559	0.0	0.0	0.0	0.5178670707814822	1
I	SPAC959.11	3391909	3392274	366	0	0	0.0	1.0	366	0	0	0	0	0	0	0	0	0	0	0	0	2.0	5.464	0.0	0.0	0.0	0.5178670707814822	1
I	SPAC959.04c	3392886	3393949	897	0	0	0.0	1.0	897	0	0	0	0	0	0	0	0	0	0	0	3	6.0	6.689	0.0	0.0	0.0	0.5178670707814822	1
I	SPAC959.10	3392259	3392690	432	0	0	0.0	1.0	432	0	0	0	0	0	0	0	0	0	0	0	0	3.0	6.944	0.0	0.0	0.0	0.5178670707814822	1
I	SPAC959.05c	3395685	3397638	1899	1	55	0.205	0.873	1657	0	2	5	5	6	6	0	0	0	0	0	1	10.0	5.266	0.1	0.000526592943654555	0.028962611901000523	0.225	0
I	SPAC959.06c	3398024	3398701	678	1	101	0.6559999999999999	0.858	582	0	0	0	0	0	0	0	1	1	1	1	1	2.0	2.95	0.5	0.0014749262536873154	0.14896755162241887	0.03	0
I	SPAC959.07	3399256	3400044	789	0	0	0.0	1.0	789	0	1	2	2	2	2	0	0	1	1	2	2	5.0	6.3370000000000015	0.0	0.0	0.0	0.5178670707814822	1
I	SPAC959.08	3400542	3401024	483	0	0	0.0	1.0	483	1	2	2	2	2	3	1	3	3	3	3	3	4.0	8.282	0.0	0.0	0.0	0.5136671599207695	1
I	SPAC959.09c	3401279	3403991	2235	0	0	0.0	1.0	2235	1	2	2	2	2	2	0	0	0	0	1	3	17.0	7.606	0.0	0.0	0.0	0.5136671599207695	1
I	SPAP32A8.02	3406215	3407066	852	4	443	1.998	0.394	336	0	2	3	5	5	6	0	0	0	0	1	1	7.0	8.216000000000001	0.5714285714285714	0.004694835680751174	0.5199530516431925	0.0	0
I	SPAP32A8.03c	3407825	3409525	1542	3	171	0.653	0.547	843	0	0	0	0	1	1	2	2	2	2	2	2	10.0	6.485	0.3	0.0019455252918287934	0.11089494163424124	0.01	0
I	SPAC3H5.12c	3410951	3411835	885	0	0	0.0	1.0	885	0	1	1	5	6	6	3	3	3	3	3	3	1.0	1.13	0.0	0.0	0.0	0.5178670707814822	1
I	SPAC3H5.11	3413139	3414496	1182	0	0	0.0	1.0	1182	0	0	0	0	0	0	0	1	3	4	5	5	2.0	1.692	0.0	0.0	0.0	0.5178670707814822	1
I	SPAC3H5.13	3412527	3413053	441	0	0	0.0	1.0	441	0	0	0	3	3	3	0	0	0	0	0	0	2.0	4.535	0.0	0.0	0.0	0.5178670707814822	1
I	SPAC3H5.10	3415658	3416041	384	0	0	0.0	1.0	384	1	1	2	2	2	2	0	0	0	0	2	2	0.0	0.0	0.0	0.0	0.0	0.5136671599207695	1
I	SPAC3H5.09c	3416722	3424821	8100	11	1269	0.5539999999999999	0.424	3433	0	0	0	0	0	2	0	0	0	3	3	3	50.0	6.172999999999999	0.22	0.0013580246913580244	0.15666666666666668	0.0	0
I	SPAC3H5.08c	3425966	3428910	2802	1	73	0.136	0.6579999999999999	1845	0	0	0	0	0	0	0	2	4	4	4	4	9.0	3.212	0.1111111111111111	0.00035688793718772306	0.026052819414703783	0.02	0
I	SPAC3H5.07	3429717	3430760	753	1	23	0.426	0.996	750	1	1	4	6	6	6	1	1	1	1	1	1	3.0	3.984	0.3333333333333333	0.0013280212483399733	0.030544488711819386	0.025	0
I	SPAC3H5.06c	3431089	3435397	4218	2	67	0.152	0.917	3867	2	2	2	2	2	2	0	0	0	1	1	4	25.0	5.9270000000000005	0.08	0.00047415836889521106	0.01588430535798957	0.675	1
I	SPAC3H5.04	3437021	3438061	1041	1	96	0.32	0.573	596	3	3	3	3	3	3	2	3	6	7	7	7	4.0	3.842	0.25	0.0009606147934678194	0.09221902017291066	0.015	0
I	SPAC3H5.05c	3436287	3436706	420	0	0	0.0	1.0	420	1	1	1	1	1	1	0	0	0	0	0	0	0.0	0.0	0.0	0.0	0.0	0.5136671599207695	1
I	SPAC3A11.14c	3438933	3441651	2499	11	1470	1.42	0.373	932	1	2	4	4	4	4	0	0	0	0	2	3	27.0	10.804	0.4074074074074074	0.004401760704281713	0.5882352941176471	0.0	0
I	SPAC3A11.13	3441687	3442287	345	3	162	1.997	0.8	276	0	4	4	4	4	4	0	2	2	2	2	2	4.0	11.594	0.75	0.008695652173913044	0.4695652173913044	0.015	0
I	SPAC3A11.12c	3443944	3445445	1317	0	0	0.0	1.0	1317	0	0	0	0	0	2	0	0	0	0	0	0	7.0	5.315	0.0	0.0	0.0	0.5178670707814822	1
I	SPAC3A11.11c	3446508	3447512	1005	0	0	0.0	1.0	1005	0	0	0	0	0	0	0	0	1	3	3	3	3.0	2.985	0.0	0.0	0.0	0.5178670707814822	1
I	SPAC3A11.10c	3448364	3449593	1230	0	0	0.0	1.0	1230	3	4	6	6	6	6	0	0	0	0	0	0	6.0	4.878	0.0	0.0	0.0	0.3268908228770638	0
I	SPAC3A11.09	3450114	3452608	2280	2	784	0.35600000000000004	0.557	1271	1	1	1	1	1	1	0	0	0	0	0	0	11.0	4.825	0.18181818181818185	0.0008771929824561404	0.34385964912280703	0.0	0
I	SPAC3A11.08	3453056	3455260	2205	0	0	0.0	1.0	2205	0	0	0	0	0	0	0	0	0	0	0	1	18.0	8.163	0.0	0.0	0.0	0.5178670707814822	1
I	SPAC3A11.07	3457273	3458928	1656	0	0	0.0	1.0	1656	0	1	1	2	2	2	1	1	1	1	1	1	9.0	5.435	0.0	0.0	0.0	0.5178670707814822	1
I	SPAC3A11.06	3459233	3461859	1995	2	353	0.508	0.605	1207	2	2	2	2	2	2	0	0	0	0	0	0	12.0	6.015	0.16666666666666666	0.0010025062656641604	0.17694235588972432	0.02	0
I	SPAC3A11.05c	3463065	3465065	1824	0	0	0.0	1.0	1824	0	0	3	5	5	5	1	1	1	1	1	1	10.0	5.482	0.0	0.0	0.0	0.5178670707814822	1
I	SPAC3A11.04	3465309	3466313	750	0	0	0.0	1.0	750	0	1	1	1	1	1	0	0	0	2	2	3	4.0	5.332999999999998	0.0	0.0	0.0	0.5178670707814822	1
I	SPAC3A11.03	3466834	3467835	870	3	303	1.761	0.8640000000000001	752	0	0	0	0	0	0	0	0	1	1	1	1	7.0	8.046	0.42857142857142855	0.003448275862068965	0.3482758620689655	0.0	0
I	SPAC3A11.02	3468197	3470006	1752	1	189	0.27	0.66	1157	1	2	3	3	3	3	0	1	1	1	1	1	10.0	5.707999999999998	0.1	0.0005707762557077625	0.10787671232876712	0.03	0
I	SPAC328.01c	3471020	3474807	3705	3	142	0.377	0.32	1185	0	0	0	0	0	0	0	2	4	5	5	5	27.0	7.287000000000001	0.1111111111111111	0.0008097165991902834	0.03832658569500675	0.025	0
I	SPAC328.02	3475561	3477075	1515	0	0	0.0	1.0	1515	2	3	5	7	7	7	0	0	0	0	0	0	6.0	3.96	0.0	0.0	0.0	0.5040307898898648	1
I	SPAC328.03	3479314	3480855	1542	3	133	1.179	0.421	649	0	0	0	0	0	0	1	1	1	2	2	2	12.0	7.782	0.25	0.0019455252918287934	0.08625162127107652	0.005	0
I	SPAC328.04	3481909	3484134	2226	2	213	0.428	0.633	1410	0	0	1	1	2	2	1	1	1	1	1	1	10.0	4.492	0.2	0.0008984725965858043	0.09568733153638814	0.005	0
I	SPAC328.05	3484678	3486502	1395	0	0	0.0	1.0	1395	2	2	2	2	2	2	0	0	1	1	1	1	5.0	3.584	0.0	0.0	0.0	0.5040307898898648	1
I	SPAC328.06	3487325	3490834	3426	3	112	0.32299999999999995	0.769	2634	0	0	1	1	1	1	1	1	1	2	2	2	19.0	5.546	0.15789473684210525	0.0008756567425569178	0.03269118505545826	0.0	0
I	SPAC328.07c	3491583	3492484	834	0	0	0.0	1.0	834	0	1	1	2	2	2	0	2	2	2	2	2	1.0	1.199	0.0	0.0	0.0	0.5178670707814822	1
I	SPAC328.08c	3493092	3494183	780	0	0	0.0	1.0	780	3	5	8	8	8	8	0	1	2	2	2	2	2.0	2.564	0.0	0.0	0.0	0.3268908228770638	0
I	SPAC328.09	3494710	3495877	897	2	418	0.856	0.5479999999999999	492	3	5	6	6	6	6	0	0	0	0	0	0	4.0	4.459	0.5	0.002229654403567447	0.4659977703455964	0.0	0
I	SPAC328.10c	3496487	3497386	612	0	0	0.0	1.0	612	0	0	0	0	1	1	0	2	2	2	2	2	0.0	0.0	0.0	0.0	0.0	0.5178670707814822	1
I	SPAC16E8.01	3499049	3503457	4263	1	105	0.087	1.0	4261	0	0	0	1	5	7	1	2	2	2	2	2	12.0	2.815	0.08333333333333333	0.0002345765892563922	0.024630541871921183	0.27	0
I	SPAC16E8.02	3504261	3505014	669	0	0	0.0	1.0	669	0	0	0	1	1	1	0	0	0	0	0	0	4.0	5.979	0.0	0.0	0.0	0.5178670707814822	1
I	SPAC16E8.03	3505144	3505580	336	0	0	0.0	1.0	336	0	0	0	0	0	1	0	0	0	0	0	0	2.0	5.952000000000001	0.0	0.0	0.0	0.5178670707814822	1
I	SPAC16E8.04c	3506031	3506845	756	0	0	0.0	1.0	756	0	0	0	0	0	0	0	3	3	5	5	6	5.0	6.614	0.0	0.0	0.0	0.5178670707814822	1
I	SPAC16E8.05c	3507605	3508277	630	0	0	0.0	1.0	630	0	2	2	2	2	2	2	3	3	3	3	3	4.0	6.349	0.0	0.0	0.0	0.5178670707814822	1
I	SPAC16E8.06c	3508646	3510007	1317	1	229	0.474	0.924	1217	0	0	2	2	2	2	0	3	3	3	3	3	7.0	5.315	0.14285714285714285	0.0007593014426727411	0.1738800303720577	0.095	0
I	SPAC16E8.07c	3510419	3513019	2496	0	0	0.0	1.0	2496	0	1	2	2	2	2	0	0	0	1	1	1	9.0	3.606	0.0	0.0	0.0	0.5178670707814822	1
I	SPAC16E8.08	3514029	3514894	810	0	0	0.0	1.0	810	2	2	3	3	3	3	2	2	2	2	2	2	8.0	9.877	0.0	0.0	0.0	0.5040307898898648	1
I	SPAC16E8.09	3515830	3518526	2619	0	0	0.0	1.0	2619	0	1	1	2	2	2	0	0	0	0	0	0	16.0	6.109	0.0	0.0	0.0	0.5178670707814822	1
I	SPAC16E8.10c	3518894	3519760	780	0	0	0.0	1.0	780	0	0	0	0	0	0	1	2	2	2	2	2	6.0	7.692	0.0	0.0	0.0	0.5178670707814822	1
I	SPAC16E8.11c	3520542	3522370	1602	0	0	0.0	1.0	1602	0	0	0	2	2	2	0	0	0	0	0	0	10.0	6.242000000000001	0.0	0.0	0.0	0.5178670707814822	1
I	SPAC16E8.18	3522650	3522973	324	2	271	3.429	0.883	286	0	0	0	0	0	0	0	0	2	3	3	6	2.0	6.172999999999999	1.0	0.006172839506172839	0.8364197530864198	0.105	0
I	SPAC16E8.12c	3523136	3524098	636	3	266	1.6840000000000002	0.414	263	0	2	2	2	2	2	0	0	0	2	2	2	4.0	6.289	0.75	0.0047169811320754715	0.41823899371069184	0.02	0
I	SPAC16E8.13	3525304	3526947	1644	3	561	1.073	0.7120000000000001	1171	0	0	0	0	0	0	0	0	1	1	1	1	10.0	6.082999999999998	0.3	0.0018248175182481753	0.3412408759124088	0.01	0
I	SPAC16E8.14c	3527156	3528141	660	1	149	0.58	0.848	560	0	0	0	2	2	2	0	0	0	0	0	0	1.0	1.515	1.0	0.0015151515151515152	0.22575757575757574	0.03	0
I	SPAC16E8.15	3528159	3529017	657	0	0	0.0	1.0	657	0	0	0	0	0	1	0	0	0	0	2	2	8.0	12.177	0.0	0.0	0.0	0.5178670707814822	1
I	SPAC16E8.16	3530337	3531503	1023	0	0	0.0	1.0	1023	0	0	2	2	2	2	0	0	0	0	0	0	2.0	1.955	0.0	0.0	0.0	0.5178670707814822	1
I	SPAC16E8.17c	3532418	3533413	996	0	0	0.0	1.0	996	0	0	0	1	1	1	1	2	2	2	3	5	7.0	7.028	0.0	0.0	0.0	0.5178670707814822	1
I	SPAC16E8.18c	3534358	3534966	471	2	228	1.263	0.6859999999999999	323	0	1	1	1	1	1	2	3	3	3	3	3	4.0	8.493	0.5	0.004246284501061571	0.4840764331210191	0.03	0
I	SPAC1B1.01	3536627	3538259	1437	0	0	0.0	1.0	1437	0	0	0	0	0	1	0	0	0	2	3	3	1.0	0.696	0.0	0.0	0.0	0.5178670707814822	1
I	SPAC1B1.02c	3539025	3540638	1614	4	299	0.885	0.564	911	0	2	2	2	2	2	0	1	4	4	4	4	9.0	5.5760000000000005	0.4444444444444444	0.0024783147459727386	0.1852540272614622	0.005	0
I	SPAC1B1.03c	3541490	3544081	2592	0	0	0.0	1.0	2592	4	4	4	4	4	4	0	0	2	2	2	2	17.0	6.559	0.0	0.0	0.0	0.9975	1
I	SPAC1B1.04c	3544727	3547279	2046	2	81	0.249	0.7	1432	0	0	5	5	5	5	0	0	0	1	2	2	12.0	5.865	0.16666666666666666	0.0009775171065493646	0.03958944281524927	0.015	0
I	SPAC17A2.01	3550152	3551732	1581	4	201	0.7440000000000001	0.483	764	0	2	2	5	7	7	1	1	1	2	2	2	9.0	5.693	0.4444444444444444	0.002530044275774826	0.12713472485768498	0.005	0
I	SPAC17A2.02c	3552867	3553739	873	0	0	0.0	1.0	873	0	0	0	0	1	1	0	0	1	6	6	6	3.0	3.4360000000000004	0.0	0.0	0.0	0.5178670707814822	1
I	SPAC17A2.03c	3555271	3556345	1032	0	0	0.0	1.0	1032	0	0	0	0	0	0	0	0	1	2	2	2	6.0	5.814	0.0	0.0	0.0	0.5178670707814822	1
I	SPAC17A2.04c	3557047	3558123	1077	0	0	0.0	1.0	1077	1	1	2	2	2	2	0	0	0	1	5	6	5.0	4.643	0.0	0.0	0.0	0.5136671599207695	1
I	SPAC17A2.05	3560731	3562587	1542	1	30	0.22	0.992	1530	2	2	2	2	3	7	0	1	2	2	2	2	8.0	5.188	0.125	0.0006485084306095979	0.019455252918287938	0.075	0
I	SPAC17A2.06c	3563011	3566829	3819	5	1043	0.385	0.464	1771	1	1	1	1	1	1	0	0	0	0	0	0	27.0	7.07	0.1851851851851852	0.0013092432573972245	0.273108143493061	0.005	0
I	SPAC17A2.07c	3567223	3567858	534	0	0	0.0	1.0	534	0	1	1	1	1	1	0	0	0	0	0	0	3.0	5.6179999999999986	0.0	0.0	0.0	0.5178670707814822	1
I	SPAC17A2.08c	3568267	3569539	1086	0	0	0.0	1.0	1086	0	0	0	0	0	0	1	1	2	2	2	2	10.0	9.208	0.0	0.0	0.0	0.5178670707814822	1
I	SPAC17A2.09c	3570447	3572345	1899	1	95	0.16699999999999998	0.853	1620	0	2	4	4	4	4	2	2	2	2	3	7	6.0	3.16	0.16666666666666666	0.000526592943654555	0.050026329647182725	0.02	0
I	SPAC17A2.10c	3574995	3575687	693	0	0	0.0	1.0	693	4	5	5	6	10	10	0	0	3	3	3	3	2.0	2.886	0.0	0.0	0.0	0.9975	1
I	SPAC17A2.11	3577109	3577762	654	2	203	1.092	0.994	650	0	0	0	0	3	3	1	1	1	1	1	1	2.0	3.0580000000000003	1.0	0.003058103975535168	0.3103975535168196	0.31	0
I	SPAC17A2.12	3580223	3582916	2694	4	948	0.319	0.598	1612	2	2	5	5	5	5	0	1	1	1	1	2	15.0	5.568	0.26666666666666666	0.0014847809948032665	0.3518930957683742	0.02	0
I	SPAC17A2.13c	3583250	3584779	813	1	20	0.149	0.695	565	0	0	0	1	1	1	1	1	1	1	1	1	3.0	3.69	0.3333333333333333	0.0012300123001230013	0.024600246002460024	0.04	0
I	SPAC17A2.14	3586435	3588288	1854	0	0	0.0	1.0	1854	0	0	2	2	2	2	0	0	1	2	2	2	4.0	2.157	0.0	0.0	0.0	0.5178670707814822	1
I	SPAC17G6.02c	3588975	3589949	975	0	0	0.0	1.0	975	1	1	2	2	2	2	0	0	1	1	1	3	1.0	1.026	0.0	0.0	0.0	0.5136671599207695	1
I	SPAC17G6.03	3593055	3594962	1908	4	348	0.531	0.469	894	0	7	7	9	9	11	0	1	1	1	1	1	8.0	4.1930000000000005	0.5	0.0020964360587002093	0.18238993710691825	0.01	0
I	SPAC17G6.04c	3595197	3596345	1149	0	0	0.0	1.0	1149	1	1	2	2	2	2	4	4	4	4	4	4	7.0	6.0920000000000005	0.0	0.0	0.0	0.5136671599207695	1
I	SPAC17G6.05c	3596472	3598799	2328	1	48	0.105	0.957	2229	4	4	4	4	4	4	0	1	1	1	1	1	9.0	3.866	0.1111111111111111	0.000429553264604811	0.020618556701030927	0.105	0
I	SPAC17G6.06	3599103	3599576	405	0	0	0.0	1.0	405	3	4	4	4	4	4	0	0	0	0	0	0	0.0	0.0	0.0	0.0	0.0	0.3268908228770638	0
I	SPAC17G6.07c	3600187	3600855	669	0	0	0.0	1.0	669	2	4	4	4	7	7	1	1	3	4	4	4	2.0	2.99	0.0	0.0	0.0	0.5040307898898648	1
I	SPAC17G6.08	3601879	3603489	1611	1	288	0.177	0.899	1448	1	1	2	4	5	5	2	3	4	4	4	4	10.0	6.207000000000002	0.1	0.0006207324643078832	0.1787709497206704	0.095	0
I	SPAC17G6.09	3604092	3604913	822	1	100	0.518	0.942	774	2	2	2	2	2	2	1	1	1	2	2	2	5.0	6.082999999999998	0.2	0.0012165450121654502	0.12165450121654503	0.58	1
I	SPAC17G6.10	3605798	3607381	1584	0	0	0.0	1.0	1584	0	1	1	1	1	1	1	1	1	1	1	1	11.0	6.944	0.0	0.0	0.0	0.5178670707814822	1
I	SPAC17G6.11c	3607829	3609739	1911	0	0	0.0	1.0	1911	1	1	2	2	2	2	2	2	2	2	2	2	11.0	5.756	0.0	0.0	0.0	0.5136671599207695	1
I	SPAC17G6.12	3612124	3614883	2304	0	0	0.0	1.0	2304	0	0	0	0	2	2	0	2	2	2	2	2	14.0	6.0760000000000005	0.0	0.0	0.0	0.5178670707814822	1
I	SPAC17G6.13	3615626	3616927	1302	0	0	0.0	1.0	1302	0	0	0	0	0	0	1	1	1	1	1	1	4.0	3.072	0.0	0.0	0.0	0.5178670707814822	1
I	SPAC17G6.14c	3617541	3618845	1305	0	0	0.0	1.0	1305	0	0	2	2	2	2	0	0	1	1	1	1	10.0	7.6629999999999985	0.0	0.0	0.0	0.5178670707814822	1
I	SPAC17G6.15c	3619344	3620657	969	0	0	0.0	1.0	969	0	1	1	1	1	1	3	3	4	4	4	4	6.0	6.192	0.0	0.0	0.0	0.5178670707814822	1
I	SPAC17G6.16c	3621007	3623644	2274	1	381	0.261	0.99	2252	0	0	3	3	3	3	0	0	0	0	0	2	12.0	5.277	0.08333333333333333	0.0004397537379067722	0.1675461741424802	0.89	1
I	SPAC17G6.17	3623869	3625077	1209	1	194	0.394	0.7609999999999999	920	2	2	2	2	2	2	0	2	3	3	3	3	6.0	4.963	0.16666666666666666	0.0008271298593879238	0.16046319272125725	0.04	0
I	SPAC1142.01	3625574	3627544	1971	0	0	0.0	1.0	1971	0	1	3	3	3	3	0	0	0	0	0	1	9.0	4.566	0.0	0.0	0.0	0.5178670707814822	1
I	SPAC1142.02c	3627845	3628886	954	0	0	0.0	1.0	954	0	0	0	0	0	0	0	1	1	1	1	1	7.0	7.337999999999999	0.0	0.0	0.0	0.5178670707814822	1
I	SPAC1142.03c	3629173	3631341	2169	9	1479	1.5659999999999998	0.249	541	1	2	2	2	2	2	0	0	0	0	0	0	18.0	8.299	0.5	0.004149377593360996	0.6818810511756569	0.0	0
I	SPAC1142.04	3631536	3633659	2124	0	0	0.0	1.0	2124	0	0	0	0	0	0	1	2	2	3	4	4	12.0	5.65	0.0	0.0	0.0	0.5178670707814822	1
I	SPAC1142.05	3635765	3636286	522	1	35	0.581	0.987	515	0	5	9	9	10	10	0	0	0	0	0	0	3.0	5.747000000000001	0.3333333333333333	0.0019157088122605363	0.06704980842911877	0.14	0
I	SPAC1142.06	3637102	3638091	990	4	821	1.283	0.34600000000000003	343	0	0	1	1	1	4	0	0	0	1	1	1	7.0	7.0710000000000015	0.5714285714285714	0.0040404040404040395	0.8292929292929293	0.0	0
I	SPAC1142.07c	3638771	3639560	669	1	20	0.3670000000000001	0.996	666	0	0	0	0	1	1	0	0	0	0	0	0	3.0	4.484	0.3333333333333333	0.0014947683109118087	0.02989536621823617	0.03	0
I	SPAC1142.08	3639988	3642219	2232	1	68	0.134	0.66	1474	1	3	3	3	3	3	0	0	1	1	1	1	8.0	3.584	0.125	0.0004480286738351255	0.03046594982078853	0.035	0
I	SPAC1142.09	3642498	3642845	348	4	1378	3.896	0.523	182	0	0	0	0	0	0	0	3	3	4	4	4	3.0	8.621	1.3333333333333333	0.011494252873563218	3.9597701149425286	0.005	0
I	SPAC8C9.03	3643239	3644742	1239	0	0	0.0	1.0	1239	0	0	0	1	1	1	0	0	0	0	0	0	4.0	3.228	0.0	0.0	0.0	0.5178670707814822	1
I	SPAC8C9.04	3646275	3648218	1944	0	0	0.0	1.0	1944	0	0	4	6	6	6	0	0	1	1	1	1	1.0	0.514	0.0	0.0	0.0	0.5178670707814822	1
I	SPAC8C9.05	3649559	3650465	450	0	0	0.0	1.0	450	1	1	1	1	2	2	1	1	1	1	1	1	3.0	6.667000000000002	0.0	0.0	0.0	0.5136671599207695	1
I	SPAC8C9.06c	3650640	3653435	2796	0	0	0.0	1.0	2796	0	1	2	2	2	2	0	1	1	1	1	1	17.0	6.08	0.0	0.0	0.0	0.5178670707814822	1
I	SPAC8C9.07	3654280	3654714	435	0	0	0.0	1.0	435	0	0	0	0	0	0	0	1	3	3	3	3	2.0	4.598	0.0	0.0	0.0	0.5178670707814822	1
I	SPAC8C9.08	3655144	3655971	612	0	0	0.0	1.0	612	0	2	2	2	2	3	1	1	2	2	2	2	2.0	3.268	0.0	0.0	0.0	0.5178670707814822	1
I	SPAC8C9.09c	3656449	3657357	909	0	0	0.0	1.0	909	0	1	1	1	1	3	0	0	0	0	2	2	7.0	7.701	0.0	0.0	0.0	0.5178670707814822	1
I	SPAC8C9.10c	3658467	3659021	465	1	26	0.721	0.609	283	2	2	2	2	2	2	0	0	0	1	2	2	3.0	6.452000000000001	0.3333333333333333	0.002150537634408602	0.055913978494623665	0.005	0
I	SPAC8C9.11	3659132	3659571	255	0	0	0.0	1.0	255	0	0	1	3	3	3	1	1	1	2	2	3	0.0	0.0	0.0	0.0	0.0	0.5178670707814822	1
I	SPAC8C9.19	3660430	3660717	186	0	0	0.0	1.0	186	0	0	1	2	2	2	0	2	2	2	3	3	0.0	0.0	0.0	0.0	0.0	0.5178670707814822	1
I	SPAC8C9.12c	3661488	3662399	912	3	111	1.3430000000000002	0.7240000000000001	660	0	1	2	2	2	2	0	1	1	1	4	6	8.0	8.772	0.375	0.003289473684210526	0.12171052631578948	0.0	0
I	SPAC8C9.14	3666007	3668675	1620	0	0	0.0	1.0	1620	0	0	0	0	0	0	0	1	1	1	1	1	10.0	6.172999999999999	0.0	0.0	0.0	0.5178670707814822	1
I	SPAC8C9.15c	3669305	3671497	2037	0	0	0.0	1.0	2037	1	1	1	1	1	1	0	2	2	2	2	2	9.0	4.418	0.0	0.0	0.0	0.5136671599207695	1
I	SPAC8C9.16c	3672533	3673099	567	0	0	0.0	1.0	567	0	0	0	0	0	0	0	0	0	0	0	0	4.0	7.055	0.0	0.0	0.0	0.5178670707814822	1
I	SPAC15A10.01	3675526	3677607	2082	0	0	0.0	1.0	2082	3	4	5	5	5	5	1	3	3	3	3	3	25.0	12.008	0.0	0.0	0.0	0.3268908228770638	0
I	SPAC8C9.17c	3674300	3674794	495	0	0	0.0	1.0	495	0	0	0	1	1	1	0	0	1	2	2	2	1.0	2.02	0.0	0.0	0.0	0.5178670707814822	1
I	SPAC15A10.02	3678085	3679437	1353	0	0	0.0	1.0	1353	0	0	2	2	2	2	0	0	1	1	3	3	5.0	3.695	0.0	0.0	0.0	0.5178670707814822	1
I	SPAC15A10.03c	3680587	3683145	2559	0	0	0.0	1.0	2559	2	4	6	6	6	6	0	1	1	1	1	1	20.0	7.816	0.0	0.0	0.0	0.5040307898898648	1
I	SPAC15A10.04c	3683722	3685101	1380	0	0	0.0	1.0	1380	1	3	3	3	3	3	0	5	6	6	6	6	8.0	5.7970000000000015	0.0	0.0	0.0	0.5136671599207695	1
I	SPAC15A10.05c	3685760	3686721	729	2	328	0.77	0.73	532	2	2	2	2	2	2	0	0	0	1	5	5	3.0	4.115	0.6666666666666666	0.0027434842249657067	0.4499314128943759	0.015	0
I	SPAC15A10.17	3688045	3688305	261	0	0	0.0	1.0	261	0	0	0	2	3	3	0	1	2	3	3	3	1.0	3.831	0.0	0.0	0.0	0.5178670707814822	1
I	SPAC15A10.06	3688782	3691125	1704	1	77	0.131	0.65	1108	0	1	2	2	2	3	0	0	0	0	0	0	4.0	2.347	0.25	0.0005868544600938967	0.04518779342723005	0.0	0
I	SPAC15A10.07	3691391	3691879	489	3	624	2.045	0.456	223	0	0	0	0	0	0	0	0	0	2	2	2	4.0	8.18	0.75	0.006134969325153374	1.2760736196319018	0.015	0
I	SPAC15A10.08	3692835	3694891	1866	0	0	0.0	1.0	1866	0	0	2	2	2	2	0	0	0	1	1	1	7.0	3.751	0.0	0.0	0.0	0.5178670707814822	1
I	SPAC15A10.09c	3695162	3696028	867	4	619	1.398	0.399	346	0	0	0	0	0	0	0	0	0	0	1	1	8.0	9.227	0.5	0.00461361014994233	0.7139561707035755	0.0	0
I	SPAC15A10.10	3697508	3699837	2103	6	707	1.01	0.477	1004	0	2	2	4	4	6	0	0	0	1	1	1	12.0	5.706	0.5	0.002853067047075607	0.3361864003804089	0.0	0
I	SPAC15A10.11	3702795	3708953	6159	7	912	0.3670000000000001	0.239	1469	0	0	0	0	0	0	0	0	0	0	0	0	42.0	6.819	0.16666666666666666	0.0011365481409319695	0.1480759863614223	0.0	0
I	SPAC15A10.12c	3709206	3709804	447	0	0	0.0	1.0	447	0	0	0	0	0	0	0	0	0	0	1	1	7.0	15.66	0.0	0.0	0.0	0.5178670707814822	1
I	SPAC15A10.13	3711546	3713760	1914	2	603	0.282	0.728	1394	0	1	3	5	5	5	0	3	4	4	4	4	12.0	6.27	0.16666666666666666	0.0010449320794148381	0.31504702194357365	0.005	0
I	SPAC15A10.15	3714187	3716313	1944	1	124	0.171	0.904	1757	1	1	2	2	3	3	1	1	1	1	1	4	13.0	6.687	0.07692307692307693	0.00051440329218107	0.06378600823045268	0.28	0
I	SPAC15A10.16	3716806	3720963	4158	11	1164	0.882	0.252	1046	0	0	0	1	1	1	2	3	4	4	4	4	37.0	8.899	0.2972972972972973	0.002645502645502645	0.27994227994227994	0.0	0
I	SPAC15E1.02c	3721310	3721756	447	1	87	0.722	0.998	446	2	3	3	3	4	5	2	2	2	2	2	4	1.0	2.237	1.0	0.0022371364653243847	0.19463087248322147	0.33	0
I	SPAC15E1.03	3722509	3723019	321	0	0	0.0	1.0	321	0	0	0	1	1	1	0	0	4	4	4	4	0.0	0.0	0.0	0.0	0.0	0.5178670707814822	1
I	SPAC15E1.04	3723833	3725710	1878	0	0	0.0	1.0	1878	0	1	4	4	4	4	1	2	2	2	2	2	13.0	6.9220000000000015	0.0	0.0	0.0	0.5178670707814822	1
I	SPAC15E1.05c	3725922	3727074	1098	1	128	0.275	0.685	752	1	2	2	2	2	2	0	0	0	0	0	0	4.0	3.643	0.25	0.0009107468123861566	0.11657559198542805	0.0	0
I	SPAC15E1.06	3727463	3728104	564	4	134	2.112	0.42	237	0	0	0	0	0	0	0	0	0	0	0	0	5.0	8.865	0.8	0.007092198581560284	0.2375886524822695	0.005	0
I	SPAC15E1.07c	3728516	3729034	519	2	225	1.306	0.355	184	0	0	0	0	0	0	1	4	5	7	7	7	7.0	13.487	0.2857142857142857	0.0038535645472061657	0.4335260115606937	0.05	0
I	SPAC15E1.08	3729807	3730991	534	0	0	0.0	1.0	534	2	2	4	4	4	4	1	1	2	2	2	2	1.0	1.873	0.0	0.0	0.0	0.5040307898898648	1
I	SPAC15E1.09	3731271	3731981	333	3	564	1.758	0.7120000000000001	237	1	2	2	2	2	4	0	0	0	1	1	1	1.0	3.003	3.0	0.009009009009009007	1.6936936936936935	0.005	0
I	SPAC15E1.10	3732443	3733240	798	2	149	1.044	0.652	520	0	0	0	0	0	0	0	2	2	2	2	2	5.0	6.266	0.4	0.0025062656641604013	0.18671679197994984	0.035	0
I	SPAP7G5.02c	3733737	3735599	1620	0	0	0.0	1.0	1620	0	0	2	2	3	3	0	0	0	0	3	3	10.0	6.172999999999999	0.0	0.0	0.0	0.5178670707814822	1
I	SPAP7G5.03	3736955	3739106	2112	5	374	0.738	0.4270000000000001	902	0	0	3	4	4	4	1	1	1	1	1	1	13.0	6.155	0.38461538461538464	0.0023674242424242425	0.17708333333333334	0.0	0
I	SPAP7G5.04c	3739162	3743421	4260	0	0	0.0	1.0	4260	1	3	3	3	3	3	0	2	2	3	3	3	30.0	7.042000000000002	0.0	0.0	0.0	0.5136671599207695	1
I	SPAP7G5.05	3744164	3744829	666	0	0	0.0	1.0	666	1	1	1	2	2	2	0	0	1	2	2	2	1.0	1.5019999999999998	0.0	0.0	0.0	0.5136671599207695	1
I	SPAP7G5.06	3749695	3751446	1752	1	188	0.309	0.983	1723	1	5	6	6	6	8	0	0	0	0	0	0	12.0	6.849	0.08333333333333333	0.0005707762557077625	0.10730593607305937	0.665	1
I	SPAP4C9.02	3790980	3791342	321	0	0	0.0	1.0	321	0	0	1	1	1	1	0	0	1	1	1	1	3.0	9.346	0.0	0.0	0.0	0.5178670707814822	1
I	SPAC1556.01c	3791831	3795856	3858	1	1	0.127	0.997	3845	1	2	2	2	3	3	2	4	4	4	5	5	37.0	9.59	0.027027027027027032	0.0002592016588906169	0.0002592016588906169	0.1580153165573557	0
I	SPAC1556.02c	3796400	3798446	1926	1	130	0.244	0.725	1397	0	0	5	5	5	5	3	3	3	3	4	4	12.0	6.231	0.08333333333333333	0.0005192107995846313	0.06749740394600208	0.055	0
I	SPAC1556.03	3799244	3800241	900	3	618	1.466	0.35200000000000004	317	0	0	0	0	0	0	0	2	3	3	3	4	6.0	6.667000000000002	0.5	0.0033333333333333327	0.6866666666666666	0.0	0
I	SPAC1556.04c	3800313	3800938	402	0	0	0.0	1.0	402	0	0	0	0	0	0	0	0	0	0	0	0	0.0	0.0	0.0	0.0	0.0	0.5178670707814822	1
I	SPAC1556.05c	3801248	3801717	336	2	252	1.979	0.967	325	0	0	0	1	1	1	1	1	1	1	1	1	2.0	5.952000000000001	1.0	0.005952380952380952	0.75	0.355	0
I	SPAC1556.06	3802551	3804953	2331	1	168	0.149	0.6659999999999999	1553	0	0	0	0	0	0	1	1	2	2	2	2	19.0	8.151	0.05263157894736842	0.000429000429000429	0.07207207207207207	0.085	0
I	SPAC1556.07	3805844	3806849	774	0	0	0.0	1.0	774	0	0	1	2	2	2	0	0	0	0	1	1	3.0	3.876	0.0	0.0	0.0	0.5178670707814822	1
I	SPAC1556.08c	3807447	3808670	1005	2	54	0.628	0.624	627	0	0	0	0	0	0	1	1	1	1	1	3	10.0	9.95	0.2	0.001990049751243781	0.05373134328358209	0.015	0
I	SPAC1F12.02c	3809528	3810034	507	0	0	0.0	1.0	507	0	0	0	0	0	0	0	0	1	2	2	2	2.0	3.945	0.0	0.0	0.0	0.5178670707814822	1
I	SPAC1F12.04c	3811066	3811641	576	0	0	0.0	1.0	576	0	0	1	1	1	1	0	0	0	2	2	2	2.0	3.472	0.0	0.0	0.0	0.5178670707814822	1
I	SPAC1F12.05	3813122	3814255	1134	0	0	0.0	1.0	1134	0	2	2	2	2	2	0	0	0	0	1	1	4.0	3.527	0.0	0.0	0.0	0.5178670707814822	1
I	SPAC1F12.06c	3814549	3815393	759	1	312	0.564	0.917	696	0	0	0	0	0	0	0	0	0	0	0	0	4.0	5.27	0.25	0.0013175230566534915	0.4110671936758893	0.11	0
I	SPAC1F12.07	3815853	3817022	1170	0	0	0.0	1.0	1170	0	0	0	0	0	0	0	3	3	3	3	3	3.0	2.564	0.0	0.0	0.0	0.5178670707814822	1
I	SPAC1F12.08	3817464	3818543	951	0	0	0.0	1.0	951	0	0	2	2	2	2	0	0	0	0	0	0	7.0	7.3610000000000015	0.0	0.0	0.0	0.5178670707814822	1
I	SPAC1F12.09	3818668	3820420	1665	0	0	0.0	1.0	1665	0	0	0	0	0	2	0	1	1	1	1	1	14.0	8.408	0.0	0.0	0.0	0.5178670707814822	1
I	SPAC1F12.10c	3820727	3821385	444	0	0	0.0	1.0	444	0	1	1	1	1	1	0	0	0	0	0	0	5.0	11.261	0.0	0.0	0.0	0.5178670707814822	1
I	SPAC4H3.01	3822935	3824280	1179	0	0	0.0	1.0	1179	0	0	1	1	2	2	0	0	0	0	0	0	7.0	5.937	0.0	0.0	0.0	0.5178670707814822	1
I	SPAC4H3.17	3822105	3822365	261	0	0	0.0	1.0	261	0	0	0	0	0	1	0	0	3	3	3	3	1.0	3.831	0.0	0.0	0.0	0.5178670707814822	1
I	SPAC4H3.02c	3824487	3825719	1176	2	635	0.612	0.521	613	0	0	0	0	0	0	2	2	2	6	6	6	5.0	4.252	0.4	0.0017006802721088435	0.5399659863945578	0.04	0
I	SPAC4H3.03c	3826640	3828589	1950	2	197	0.302	0.551	1075	5	5	5	5	5	7	2	3	3	4	4	4	3.0	1.538	0.6666666666666666	0.0010256410256410256	0.10102564102564104	0.04	0
I	SPAC4H3.04c	3831070	3832149	930	3	283	0.8170000000000001	0.601	559	0	0	0	0	0	3	0	0	0	0	0	0	4.0	4.301	0.75	0.0032258064516129032	0.3043010752688172	0.0	0
I	SPAC4H3.05	3832775	3835593	2664	6	535	0.617	0.428	1139	0	0	0	0	0	0	0	0	0	0	0	0	23.0	8.634	0.2608695652173913	0.002252252252252252	0.20082582582582584	0.0	0
I	SPAC4H3.16	3835627	3836036	324	0	0	0.0	1.0	324	0	1	1	2	2	2	1	1	1	2	2	2	3.0	9.259	0.0	0.0	0.0	0.5178670707814822	1
I	SPAC4H3.06	3837431	3838000	414	2	205	1.096	0.597	247	0	2	2	2	2	2	0	0	1	1	1	1	3.0	7.246	0.6666666666666666	0.004830917874396135	0.4951690821256038	0.03	0
I	SPAC4H3.07c	3838713	3839380	429	0	0	0.0	1.0	429	0	0	1	1	3	4	1	1	1	1	1	1	4.0	9.324	0.0	0.0	0.0	0.5178670707814822	1
I	SPAC4H3.08	3841581	3842441	861	1	26	0.32299999999999995	0.987	850	1	1	1	1	1	1	0	0	2	2	2	2	4.0	4.646	0.25	0.0011614401858304295	0.030197444831591175	0.025	0
I	SPAC4H3.09	3843416	3844022	339	0	0	0.0	1.0	339	0	1	4	6	6	6	0	0	0	1	1	1	1.0	2.95	0.0	0.0	0.0	0.5178670707814822	1
I	SPAC4H3.10c	3845013	3846542	1530	0	0	0.0	1.0	1530	0	0	1	1	1	1	0	0	0	2	2	2	1.0	0.654	0.0	0.0	0.0	0.5178670707814822	1
I	SPAC4H3.11c	3848133	3850484	2352	0	0	0.0	1.0	2352	0	2	4	4	4	4	0	0	0	2	5	5	16.0	6.803	0.0	0.0	0.0	0.5178670707814822	1
I	SPAC4H3.13	3853081	3853424	267	0	0	0.0	1.0	267	3	3	4	7	7	10	0	0	0	0	0	0	1.0	3.745	0.0	0.0	0.0	0.3268908228770638	0
I	SPAC4H3.14c	3853769	3854860	1038	1	21	0.316	0.915	950	1	1	1	1	2	4	0	0	2	2	2	2	3.0	2.89	0.3333333333333333	0.0009633911368015414	0.02023121387283237	0.04	0
I	SPAC1071.01c	3855780	3857792	2013	0	0	0.0	1.0	2013	0	0	2	3	3	3	0	2	4	4	4	4	20.0	9.935	0.0	0.0	0.0	0.5178670707814822	1
I	SPAC1071.02	3858423	3861679	3057	0	0	0.0	1.0	3057	0	0	1	1	1	1	0	1	1	1	1	1	30.0	9.814	0.0	0.0	0.0	0.5178670707814822	1
I	SPAC1071.03c	3861719	3862735	1017	2	514	0.8190000000000001	0.8079999999999999	822	0	0	0	0	0	0	0	0	0	0	0	0	9.0	8.85	0.2222222222222222	0.0019665683382497547	0.5054080629301868	0.05	0
I	SPAC1071.04c	3863001	3863504	504	2	80	2.56	0.605	305	0	0	1	1	1	1	1	1	1	1	1	1	4.0	7.937	0.5	0.003968253968253968	0.15873015873015872	0.035	0
I	SPAC1071.05	3864523	3865542	1020	0	0	0.0	1.0	1020	0	0	0	0	2	2	1	1	1	1	1	1	5.0	4.902	0.0	0.0	0.0	0.5178670707814822	1
I	SPAC1071.06	3866588	3868159	1572	1	82	0.41	0.949	1492	0	0	0	1	1	1	0	0	0	0	0	1	6.0	3.817	0.16666666666666666	0.0006361323155216285	0.05216284987277354	0.09	0
I	SPAC1071.07c	3868496	3868960	465	0	0	0.0	1.0	465	0	0	0	0	0	0	0	2	2	3	3	3	0.0	0.0	0.0	0.0	0.0	0.5178670707814822	1
I	SPAC1071.09c	3870660	3871508	849	1	62	0.406	0.962	817	0	0	0	0	1	3	2	2	2	2	2	2	4.0	4.711	0.25	0.001177856301531213	0.07302709069493522	0.015	0
I	SPAC1071.08	3869145	3869571	333	0	0	0.0	1.0	333	2	2	2	2	3	3	1	2	4	4	4	4	1.0	3.003	0.0	0.0	0.0	0.5040307898898648	1
I	SPAC1071.10c	3871920	3874679	2760	0	0	0.0	1.0	2760	0	0	2	2	2	2	0	0	0	0	0	0	9.0	3.261	0.0	0.0	0.0	0.5178670707814822	1
I	SPAC1071.13	3881345	3881662	318	0	0	0.0	1.0	318	4	6	6	6	7	7	2	6	6	6	6	6	0.0	0.0	0.0	0.0	0.0	0.9975	1
I	SPAC1071.11	3882527	3883261	735	0	0	0.0	1.0	735	1	1	2	2	2	2	3	3	5	7	7	8	5.0	6.803	0.0	0.0	0.0	0.5136671599207695	1
I	SPAC1071.12c	3883621	3884091	471	2	215	0.999	0.594	280	2	2	4	4	4	4	0	0	1	1	1	1	4.0	8.493	0.5	0.004246284501061571	0.4564755838641189	0.02	0
I	SPAC926.02	3884544	3886031	1332	4	692	0.5720000000000001	0.813	1083	0	1	1	3	3	3	1	1	1	3	3	4	10.0	7.507999999999999	0.4	0.003003003003003003	0.5195195195195195	0.0	0
I	SPAC926.10	3886097	3886270	174	0	0	0.0	1.0	174	2	3	3	3	3	3	0	0	1	1	1	1	0.0	0.0	0.0	0.0	0.0	0.5040307898898648	1
I	SPAC926.03	3887570	3888124	555	1	86	0.34700000000000003	0.732	406	1	1	4	4	6	8	1	1	1	1	1	1	2.0	3.604	0.5	0.0018018018018018016	0.15495495495495495	0.005	0
I	SPAC926.04c	3888774	3890888	2115	0	0	0.0	1.0	2115	0	0	0	1	2	5	0	1	1	3	4	4	8.0	3.783	0.0	0.0	0.0	0.5178670707814822	1
I	SPAC926.05c	3892300	3892758	420	0	0	0.0	1.0	420	1	3	4	4	4	4	0	3	5	5	5	5	0.0	0.0	0.0	0.0	0.0	0.5136671599207695	1
I	SPAC926.06c	3893322	3895187	1866	8	1797	1.531	0.333	622	1	4	6	6	7	7	0	1	2	2	2	3	13.0	6.9670000000000005	0.6153846153846154	0.004287245444801715	0.9630225080385852	0.0	0
I	SPAC926.07c	3896632	3897128	258	0	0	0.0	1.0	258	0	0	0	1	2	2	0	5	5	6	7	8	0.0	0.0	0.0	0.0	0.0	0.5178670707814822	1
I	SPAC926.08c	3898584	3899687	954	1	192	0.431	0.913	871	1	1	1	4	4	4	0	1	1	1	1	1	5.0	5.2410000000000005	0.2	0.0010482180293501047	0.20125786163522014	0.63	1
I	SPAC926.09c	3900367	3906588	6222	0	0	0.0	1.0	6222	0	0	0	0	0	0	0	1	1	1	1	1	25.0	4.018	0.0	0.0	0.0	0.5178670707814822	1
I	SPAC323.01c	3907586	3908795	1161	0	0	0.0	1.0	1161	0	0	0	0	0	0	0	0	0	0	0	0	4.0	3.445	0.0	0.0	0.0	0.5178670707814822	1
I	SPAC323.02c	3909389	3910371	744	0	0	0.0	1.0	744	0	0	0	0	0	0	0	3	3	3	3	3	2.0	2.688	0.0	0.0	0.0	0.5178670707814822	1
I	SPAC323.03c	3910740	3912604	1728	5	496	1.986	0.602	1040	0	0	0	0	0	0	0	1	1	1	1	1	6.0	3.472	0.8333333333333334	0.0028935185185185184	0.28703703703703703	0.0	0
I	SPAC323.04	3912773	3914524	1464	1	20	0.336	0.5379999999999999	787	1	3	3	3	3	3	0	0	1	1	1	1	9.0	6.148	0.1111111111111111	0.0006830601092896175	0.01366120218579235	0.04	0
I	SPAC323.05c	3914605	3915471	696	1	12	0.6779999999999999	0.718	500	0	0	0	0	0	0	0	0	0	0	0	0	7.0	10.057	0.14285714285714285	0.0014367816091954025	0.017241379310344827	0.005	0
I	SPAC323.06c	3915615	3917531	1554	0	0	0.0	1.0	1554	0	0	0	0	0	0	2	2	2	2	2	2	14.0	9.009	0.0	0.0	0.0	0.5178670707814822	1
I	SPAC323.07c	3918201	3919864	1602	1	185	0.24	0.7120000000000001	1141	0	0	0	0	0	0	0	1	1	3	3	3	9.0	5.6179999999999986	0.1111111111111111	0.0006242197253433209	0.11548064918851435	0.065	0
I	SPAC323.08	3921076	3921711	636	0	0	0.0	1.0	636	0	2	2	2	3	3	0	0	1	2	2	3	1.0	1.5719999999999998	0.0	0.0	0.0	0.5178670707814822	1
I	SPAC2F3.01	3922354	3923313	960	4	558	1.736	0.789	757	0	0	0	0	0	2	0	0	0	0	0	0	5.0	5.207999999999998	0.8	0.0041666666666666675	0.58125	0.01	0
I	SPAC2F3.17c	3923693	3924079	228	0	0	0.0	1.0	228	0	0	0	0	0	1	0	0	2	2	2	2	2.0	8.772	0.0	0.0	0.0	0.5178670707814822	1
I	SPAC2F3.02	3924753	3925331	579	0	0	0.0	1.0	579	0	0	2	2	2	3	0	0	0	0	0	0	6.0	10.363	0.0	0.0	0.0	0.5178670707814822	1
I	SPAC2F3.03c	3925983	3927260	1278	2	147	0.522	0.958	1224	0	0	0	0	0	2	2	7	7	7	8	8	10.0	7.825	0.2	0.001564945226917058	0.11502347417840375	0.125	0
I	SPAC2F3.04c	3927781	3928317	453	0	0	0.0	1.0	453	1	1	5	5	5	5	1	1	1	1	2	2	4.0	8.83	0.0	0.0	0.0	0.5136671599207695	1
I	SPAC2F3.05c	3928809	3929636	828	4	728	1.558	0.708	586	0	0	0	0	0	2	2	2	4	6	6	6	7.0	8.454	0.5714285714285714	0.004830917874396135	0.8792270531400966	0.0	0
I	SPAC2F3.06c	3931214	3934068	2733	0	0	0.0	1.0	2733	0	0	0	1	2	6	0	2	3	4	5	5	4.0	1.464	0.0	0.0	0.0	0.5178670707814822	1
I	SPAC2F3.08	3936053	3937780	1662	1	45	0.2	0.958	1592	0	0	0	3	3	3	0	0	2	2	2	2	6.0	3.61	0.16666666666666666	0.0006016847172081829	0.02707581227436823	0.06	0
I	SPAC2F3.07c	3935528	3935833	306	0	0	0.0	1.0	306	0	5	5	7	7	8	1	1	1	1	1	1	2.0	6.5360000000000005	0.0	0.0	0.0	0.5178670707814822	1
I	SPAC2F3.09	3940263	3941939	1677	0	0	0.0	1.0	1677	0	1	1	1	2	2	0	1	3	3	3	3	9.0	5.367000000000001	0.0	0.0	0.0	0.5178670707814822	1
I	SPAC2F3.18c	3942299	3942802	258	0	0	0.0	1.0	258	2	3	3	3	3	3	0	0	1	1	1	1	0.0	0.0	0.0	0.0	0.0	0.5040307898898648	1
I	SPAC2F3.10	3943194	3946043	2850	0	0	0.0	1.0	2850	1	1	1	1	2	2	0	0	0	0	0	2	15.0	5.263	0.0	0.0	0.0	0.5136671599207695	1
I	SPAC2F3.11	3946578	3947774	1155	2	84	0.499	0.868	1003	0	1	1	1	1	1	0	0	1	1	1	1	8.0	6.926	0.25	0.0017316017316017314	0.07272727272727272	0.005	0
I	SPAC2F3.13c	3949057	3950178	1047	0	0	0.0	1.0	1047	0	0	0	0	0	0	0	2	2	2	2	4	4.0	3.82	0.0	0.0	0.0	0.5178670707814822	1
I	SPAC2F3.12c	3947930	3948946	840	1	21	0.281	0.8240000000000001	692	0	0	2	2	2	3	0	0	0	0	0	2	1.0	1.19	1.0	0.0011904761904761904	0.025	0.06	0
I	SPAC2F3.14c	3950520	3951515	996	0	0	0.0	1.0	996	2	3	3	3	3	3	0	2	3	5	8	8	2.0	2.008	0.0	0.0	0.0	0.5040307898898648	1
I	SPAC2F3.15	3954471	3956415	1782	0	0	0.0	1.0	1782	2	2	2	2	2	7	0	0	1	1	1	1	9.0	5.051	0.0	0.0	0.0	0.5040307898898648	1
I	SPAC2F3.16	3957143	3958606	1278	1	64	0.16699999999999998	0.747	955	0	1	2	2	2	2	0	2	2	4	4	4	7.0	5.477	0.14285714285714285	0.000782472613458529	0.050078247261345854	0.04	0
I	SPAC11G7.01	3959898	3961508	1611	0	0	0.0	1.0	1611	0	2	4	6	6	6	1	1	3	3	3	4	4.0	2.483	0.0	0.0	0.0	0.5178670707814822	1
I	SPAC11G7.02	3963323	3965870	2304	0	0	0.0	1.0	2304	0	1	1	5	5	5	0	0	0	0	0	0	9.0	3.906	0.0	0.0	0.0	0.5178670707814822	1
I	SPAC11G7.03	3966835	3967905	1071	0	0	0.0	1.0	1071	0	1	1	1	1	1	0	0	0	0	0	0	6.0	5.602	0.0	0.0	0.0	0.5178670707814822	1
I	SPAC11G7.04	3969009	3969395	387	0	0	0.0	1.0	387	0	0	0	0	0	0	0	1	1	1	1	2	0.0	0.0	0.0	0.0	0.0	0.5178670707814822	1
I	SPAC11G7.05c	3969833	3970789	957	0	0	0.0	1.0	957	0	0	0	0	0	0	1	1	1	1	1	1	6.0	6.27	0.0	0.0	0.0	0.5178670707814822	1
I	SPAC11G7.06c	3971942	3973234	1293	5	410	2.21	0.337	436	0	0	0	0	0	0	0	0	0	0	0	0	12.0	9.281	0.4166666666666667	0.003866976024748647	0.317092034029389	0.02	0
I	SPAPB18E9.01	3974310	3976079	1353	1	7	0.32299999999999995	0.885	1197	0	0	0	0	0	0	0	1	1	2	2	3	7.0	5.174	0.14285714285714285	0.0007390983000739097	0.005173688100517369	0.055	0
I	SPAPB18E9.02c	3976370	3980689	3957	2	219	0.265	0.6890000000000001	2726	1	2	2	2	2	2	0	0	0	2	3	5	31.0	7.834	0.06451612903225806	0.0005054334091483448	0.05534495830174375	0.16	0
I	SPAPB18E9.04c	3982702	3985104	2403	1	132	0.14300000000000002	0.962	2312	0	0	0	0	0	0	1	2	2	3	4	4	6.0	2.497	0.16666666666666666	0.00041614648356221387	0.05493133583021224	0.08	0
I	SPAPB18E9.05c	3986648	3986920	273	0	0	0.0	1.0	273	0	0	0	0	0	1	0	0	0	0	0	0	1.0	3.663	0.0	0.0	0.0	0.5178670707814822	1
I	SPAPB15E9.01c	3987239	3990349	3111	1	58	0.105	0.946	2944	0	0	0	0	0	0	0	0	2	2	5	5	6.0	1.929	0.16666666666666666	0.0003214400514304082	0.018643522982963682	0.085	0
I	SPAPB15E9.02c	3991878	3992444	567	2	92	1.157	0.684	388	0	0	2	3	3	3	0	0	0	2	2	3	2.0	3.527	1.0	0.003527336860670194	0.16225749559082892	0.01	0
I	SPAPB15E9.06	3994002	3994271	270	0	0	0.0	1.0	270	2	3	3	3	5	5	4	4	4	5	8	8	0.0	0.0	0.0	0.0	0.0	0.5040307898898648	1
I	SPAPB15E9.03c	3996423	4000424	4002	0	0	0.0	1.0	4002	0	0	0	0	2	3	0	0	0	4	6	6	27.0	6.747000000000001	0.0	0.0	0.0	0.5178670707814822	1
I	SPAC27E2.01	4001886	4003514	1476	2	245	0.267	0.618	912	0	0	0	0	0	0	0	0	2	2	2	2	4.0	2.71	0.5	0.0013550135501355016	0.1659891598915989	0.1	0
I	SPAC27E2.02	4004507	4005508	843	0	0	0.0	1.0	843	1	1	1	3	3	3	3	3	3	3	3	3	1.0	1.186	0.0	0.0	0.0	0.5136671599207695	1
I	SPAC27E2.03c	4005850	4007028	1179	1	16	0.215	0.5	590	0	0	3	3	3	3	0	2	2	3	6	6	6.0	5.089	0.16666666666666666	0.0008481764206955048	0.013570822731128073	0.005	0
I	SPAC27E2.11c	4009573	4009818	246	0	0	0.0	1.0	246	0	0	0	0	2	4	2	2	2	2	2	2	0.0	0.0	0.0	0.0	0.0	0.5178670707814822	1
I	SPAC27E2.04c	4010686	4011249	564	4	283	1.525	0.399	225	7	9	9	9	9	9	0	1	2	2	2	4	4.0	7.0920000000000005	1.0	0.007092198581560284	0.5017730496453899	0.0	0
I	SPAC27E2.12	4010913	4011317	231	0	0	0.0	1.0	231	0	3	6	9	11	12	0	1	1	1	4	4	0.0	0.0	0.0	0.0	0.0	0.5178670707814822	1
I	SPAC27E2.14	4012522	4012677	105	2	835	2.849	0.7809999999999999	82	0	3	5	5	5	5	0	2	2	5	8	12	1.0	9.524	2.0	0.01904761904761905	7.952380952380952	0.09	0
I	SPAC27E2.05	4015050	4016487	1389	0	0	0.0	1.0	1389	0	0	1	1	3	3	0	0	0	0	0	0	7.0	5.04	0.0	0.0	0.0	0.5178670707814822	1
I	SPAC27E2.06c	4016578	4018197	1620	0	0	0.0	1.0	1620	0	0	0	0	0	0	0	0	0	4	4	4	10.0	6.172999999999999	0.0	0.0	0.0	0.5178670707814822	1
I	SPAC27E2.07	4020082	4021251	1170	3	363	0.693	0.354	414	0	0	0	0	3	3	1	2	4	4	4	4	7.0	5.983	0.42857142857142855	0.002564102564102564	0.31025641025641026	0.01	0
I	SPAC27E2.08	4022492	4026493	4002	0	0	0.0	1.0	4002	0	0	0	0	0	0	0	0	0	0	0	0	27.0	6.747000000000001	0.0	0.0	0.0	0.5178670707814822	1
I	SPAC27E2.09	4027114	4034046	6933	10	1420	0.931	0.442	3064	0	0	0	0	0	0	0	1	1	1	1	1	47.0	6.779	0.2127659574468085	0.0014423770373575653	0.20481753930477425	0.01	0
I	SPAC27E2.10c	4034287	4035782	1029	0	0	0.0	1.0	1029	0	1	2	2	2	2	0	0	2	2	2	2	3.0	2.915	0.0	0.0	0.0	0.5178670707814822	1
I	SPAPJ698.02c	4036723	4037586	864	0	0	0.0	1.0	864	0	0	0	0	0	0	0	0	2	2	2	2	0.0	0.0	0.0	0.0	0.0	0.5178670707814822	1
I	SPAPJ698.03c	4038144	4041764	3621	0	0	0.0	1.0	3621	0	4	4	4	4	4	0	0	0	0	0	0	24.0	6.627999999999999	0.0	0.0	0.0	0.5178670707814822	1
I	SPAC19G12.01c	4042034	4044419	2160	0	0	0.0	1.0	2160	1	1	1	1	1	1	0	0	1	1	1	1	20.0	9.259	0.0	0.0	0.0	0.5136671599207695	1
I	SPAC19G12.02c	4044900	4047498	2385	4	319	1.061	0.636	1518	0	1	1	1	1	1	2	4	4	4	4	4	17.0	7.127999999999999	0.2352941176470588	0.0016771488469601676	0.13375262054507334	0.0	0
I	SPAC19G12.03	4048141	4049103	963	2	227	1.298	0.505	486	0	0	0	2	2	2	0	1	1	2	3	3	9.0	9.346	0.2222222222222222	0.0020768431983385254	0.23572170301142265	0.0	0
I	SPAC19G12.04	4049619	4050194	576	2	234	1.51	0.698	402	0	0	1	1	1	1	0	0	0	0	0	0	3.0	5.207999999999998	0.6666666666666666	0.003472222222222222	0.40625	0.005	0
I	SPAC19G12.05	4051128	4052003	876	0	0	0.0	1.0	876	0	0	0	0	1	1	0	1	1	1	1	2	5.0	5.707999999999998	0.0	0.0	0.0	0.5178670707814822	1
I	SPAC19G12.06c	4052852	4053247	396	0	0	0.0	1.0	396	0	0	0	1	1	1	0	0	1	1	1	1	0.0	0.0	0.0	0.0	0.0	0.5178670707814822	1
I	SPAC19G12.07c	4053810	4056017	1812	1	39	0.156	0.998	1809	2	2	2	2	2	2	0	0	0	0	0	0	2.0	1.104	0.5	0.0005518763796909492	0.02152317880794702	0.16	0
I	SPAC19G12.08	4056958	4058289	1044	0	0	0.0	1.0	1044	0	1	1	1	1	1	0	1	3	4	7	7	1.0	0.958	0.0	0.0	0.0	0.5178670707814822	1
I	SPAC19G12.09	4060252	4061106	855	2	611	0.917	0.92	787	3	5	6	6	8	9	0	0	0	0	0	0	1.0	1.17	2.0	0.0023391812865497076	0.7146198830409357	0.03	0
I	SPAC19G12.10c	4061510	4064518	3009	4	557	0.443	0.643	1936	1	1	1	1	1	1	0	0	0	2	2	2	8.0	2.659	0.5	0.0013293452974410102	0.18511133266866067	0.025	0
I	SPAC19G12.17	4066258	4066971	315	0	0	0.0	1.0	315	1	1	1	1	3	3	0	0	0	0	0	0	1.0	3.175	0.0	0.0	0.0	0.5136671599207695	1
I	SPAC19G12.11	4067434	4068186	753	0	0	0.0	1.0	753	0	0	0	0	0	0	0	1	1	1	1	1	5.0	6.64	0.0	0.0	0.0	0.5178670707814822	1
I	SPAC19G12.12	4068756	4069640	885	0	0	0.0	1.0	885	0	2	3	3	3	3	0	0	0	1	1	2	7.0	7.91	0.0	0.0	0.0	0.5178670707814822	1
I	SPAC19G12.13c	4069876	4070756	750	2	500	0.987	0.484	363	1	1	1	1	1	1	0	0	0	0	1	2	4.0	5.332999999999998	0.5	0.0026666666666666666	0.6666666666666666	0.01	0
I	SPAC19G12.14	4072376	4074753	2229	1	123	0.168	0.944	2105	1	1	1	5	6	6	0	0	0	0	0	0	17.0	7.627000000000002	0.05882352941176471	0.0004486316733961418	0.05518169582772544	0.81	1
I	SPAC19G12.15c	4075267	4077720	2454	0	0	0.0	1.0	2454	0	0	0	1	1	1	0	0	0	1	1	1	14.0	5.705	0.0	0.0	0.0	0.5178670707814822	1
I	SPAC19G12.16c	4078938	4080950	2013	2	304	0.31	0.8440000000000001	1698	0	0	1	1	1	1	1	1	2	2	2	2	5.0	2.484	0.4	0.0009935419771485343	0.15101838052657726	0.095	0
I	SPAC23A1.02c	4081483	4082775	1293	0	0	0.0	1.0	1293	1	3	3	4	4	4	0	0	0	0	0	0	2.0	1.547	0.0	0.0	0.0	0.5136671599207695	1
I	SPAC23A1.03	4083686	4084430	567	0	0	0.0	1.0	567	0	4	6	6	6	6	1	1	3	3	3	3	4.0	7.055	0.0	0.0	0.0	0.5178670707814822	1
I	SPAC23A1.04c	4085020	4087440	2364	5	1506	0.6559999999999999	0.8190000000000001	1937	0	1	1	1	1	2	5	5	8	8	8	8	14.0	5.9220000000000015	0.35714285714285715	0.002115059221658207	0.6370558375634517	0.01	0
I	SPAC23A1.05	4088871	4089176	306	0	0	0.0	1.0	306	0	0	0	2	4	4	0	0	1	1	3	3	5.0	16.34	0.0	0.0	0.0	0.5178670707814822	1
I	SPAC23A1.06c	4090158	4092079	1515	3	293	0.466	0.5820000000000001	882	0	0	1	2	2	5	0	3	3	3	3	3	16.0	10.561	0.1875	0.0019801980198019802	0.19339933993399336	0.01	0
I	SPAC23A1.07	4092329	4093084	756	0	0	0.0	1.0	756	3	3	3	3	3	3	0	0	0	0	0	2	6.0	7.937	0.0	0.0	0.0	0.3268908228770638	0
I	SPAC23A1.08c	4093429	4093767	339	0	0	0.0	1.0	339	1	1	1	1	1	1	0	0	0	0	0	0	1.0	2.95	0.0	0.0	0.0	0.5136671599207695	1
I	SPAC23A1.09	4094177	4094542	366	0	0	0.0	1.0	366	0	0	0	0	0	0	2	2	2	3	3	4	0.0	0.0	0.0	0.0	0.0	0.5178670707814822	1
I	SPAC23A1.10	4095202	4096584	1383	1	1	0.21	0.6729999999999999	931	1	1	1	1	1	1	2	3	4	4	4	6	4.0	2.892	0.25	0.0007230657989877079	0.0007230657989877079	0.09	0
I	SPAC23A1.11	4097334	4097982	594	1	140	0.428	0.944	561	1	1	1	4	4	4	0	2	2	2	2	2	2.0	3.367	0.5	0.0016835016835016836	0.2356902356902357	0.05	0
I	SPAC23A1.12c	4098303	4100123	1770	0	0	0.0	1.0	1770	0	1	2	2	3	5	0	1	1	1	2	2	9.0	5.085	0.0	0.0	0.0	0.5178670707814822	1
I	SPAC23A1.20	4100755	4101275	519	1	135	0.753	0.721	374	0	1	1	1	1	1	0	0	0	0	0	0	2.0	3.854	0.5	0.0019267822736030828	0.26011560693641617	0.015	0
I	SPAC23A1.14c	4101759	4102955	1197	1	26	0.28800000000000003	0.995	1191	0	0	0	1	1	2	0	0	0	0	0	0	4.0	3.342	0.25	0.000835421888053467	0.02172096908939014	0.025	0
I	SPAC23A1.15c	4103942	4104622	681	0	0	0.0	1.0	681	1	1	1	1	1	1	0	0	1	1	1	1	2.0	2.937	0.0	0.0	0.0	0.5136671599207695	1
I	SPAC23A1.16c	4105116	4105709	594	0	0	0.0	1.0	594	0	1	1	1	1	1	1	2	6	6	9	10	0.0	0.0	0.0	0.0	0.0	0.5178670707814822	1
I	SPAC23A1.17	4106827	4111662	4836	5	544	0.304	0.828	4002	3	3	6	6	7	7	2	2	2	2	2	2	11.0	2.275	0.4545454545454545	0.0010339123242349047	0.11248966087675766	0.01	0
I	SPAC23A1.18c	4112685	4113596	912	0	0	0.0	1.0	912	2	3	3	3	6	6	0	0	0	0	1	3	4.0	4.386	0.0	0.0	0.0	0.5040307898898648	1
I	SPAC23A1.19c	4113815	4117181	3192	10	999	0.928	0.324	1035	0	0	0	0	0	1	0	1	1	1	1	1	31.0	9.712	0.3225806451612903	0.003132832080200501	0.3129699248120301	0.0	0
I	SPAC26H5.02c	4117287	4118973	1515	6	889	1.226	0.3720000000000001	564	0	0	2	2	2	2	0	0	4	5	5	5	10.0	6.601	0.6	0.0039603960396039604	0.5867986798679868	0.0	0
I	SPAC26H5.03	4119899	4121638	1539	1	43	0.188	0.878	1351	0	0	0	2	5	5	3	12	12	12	12	12	8.0	5.198	0.125	0.000649772579597141	0.027940220922677058	0.09	0
I	SPAC26H5.04	4122149	4124518	2370	2	73	0.234	0.439	1040	0	0	6	6	6	6	0	0	0	1	1	1	21.0	8.861	0.09523809523809523	0.0008438818565400844	0.03080168776371308	0.09	0
I	SPAC26H5.05	4125212	4128667	3456	4	282	0.276	0.495	1711	1	1	1	1	1	2	0	0	0	0	0	0	23.0	6.655	0.17391304347826084	0.0011574074074074071	0.08159722222222222	0.005	0
I	SPAC26H5.06	4129529	4131314	1668	0	0	0.0	1.0	1668	1	1	4	6	6	6	0	1	1	1	1	1	12.0	7.194	0.0	0.0	0.0	0.5136671599207695	1
I	SPAC26H5.07c	4131566	4133463	1518	4	365	0.49	0.45	683	1	1	1	1	1	1	0	3	3	4	4	4	13.0	8.564	0.3076923076923077	0.002635046113306983	0.24044795783926215	0.0	0
I	SPAC26H5.08c	4134622	4135587	966	0	0	0.0	1.0	966	0	0	1	2	2	3	1	3	5	5	7	9	0.0	0.0	0.0	0.0	0.0	0.5178670707814822	1
I	SPAC26H5.09c	4137573	4138682	1110	1	131	0.202	0.846	939	0	1	1	1	1	1	0	0	3	3	3	3	3.0	2.7030000000000003	0.3333333333333333	0.0009009009009009008	0.11801801801801802	0.0	0
I	SPAC26H5.10c	4141740	4142213	474	0	0	0.0	1.0	474	1	1	1	3	3	3	0	1	1	1	1	2	2.0	4.2189999999999985	0.0	0.0	0.0	0.5136671599207695	1
I	SPAC26H5.11	4144166	4147113	2898	6	879	0.457	0.398	1152	1	2	2	2	2	2	0	2	2	2	2	2	19.0	6.556	0.3157894736842105	0.002070393374741201	0.3033126293995859	0.0	0
I	SPAC26H5.12	4147739	4151203	3465	0	0	0.0	1.0	3465	0	2	5	5	5	5	0	0	0	0	0	0	28.0	8.081	0.0	0.0	0.0	0.5178670707814822	1
I	SPAC26H5.13c	4151695	4152494	711	0	0	0.0	1.0	711	0	0	0	0	0	0	0	0	1	4	4	9	2.0	2.813	0.0	0.0	0.0	0.5178670707814822	1
I	SPAC25B8.01	4155473	4155973	501	0	0	0.0	1.0	501	0	2	2	2	2	2	0	0	0	0	0	0	2.0	3.992	0.0	0.0	0.0	0.5178670707814822	1
I	SPAC25B8.02	4156539	4157342	804	0	0	0.0	1.0	804	1	1	1	1	1	5	0	0	0	0	0	0	3.0	3.731	0.0	0.0	0.0	0.5136671599207695	1
I	SPAC25B8.03	4158828	4160378	1551	1	90	0.243	0.568	881	3	3	3	4	4	4	0	1	1	1	1	1	12.0	7.737	0.08333333333333333	0.0006447453255963893	0.05802707930367505	0.08	0
I	SPAC25B8.04c	4160852	4161988	1137	0	0	0.0	1.0	1137	1	2	2	2	2	2	0	1	6	6	6	6	9.0	7.916	0.0	0.0	0.0	0.5136671599207695	1
I	SPAC25B8.05	4162800	4164152	1353	0	0	0.0	1.0	1353	0	0	0	1	1	1	0	0	0	0	0	0	7.0	5.174	0.0	0.0	0.0	0.5178670707814822	1
I	SPAC25B8.06c	4164278	4165774	1440	0	0	0.0	1.0	1440	0	0	0	0	0	0	0	0	3	3	3	3	13.0	9.028	0.0	0.0	0.0	0.5178670707814822	1
I	SPAC25B8.07c	4167311	4167652	342	0	0	0.0	1.0	342	0	0	0	0	0	0	0	0	0	0	0	0	3.0	8.772	0.0	0.0	0.0	0.5178670707814822	1
I	SPAC25B8.20	4166830	4167156	219	0	0	0.0	1.0	219	0	0	0	0	0	0	0	0	0	0	1	1	0.0	0.0	0.0	0.0	0.0	0.5178670707814822	1
I	SPAC25B8.08	4168212	4169984	1773	5	704	1.085	0.581	1030	0	0	0	0	0	0	0	0	0	1	1	1	16.0	9.024	0.3125	0.0028200789622109413	0.3970671178793006	0.0	0
I	SPAC25B8.09	4170714	4171469	756	1	470	0.54	0.866	655	0	3	3	3	4	4	0	0	0	2	2	2	7.0	9.259	0.14285714285714285	0.0013227513227513227	0.6216931216931217	0.2	0
I	SPAC25B8.10	4172176	4172946	771	3	209	1.297	0.958	739	2	2	2	2	2	5	0	0	2	2	2	2	5.0	6.485	0.6	0.0038910505836575885	0.2710765239948119	0.03	0
I	SPAC25B8.11	4174059	4176069	1965	3	456	0.355	0.643	1264	0	0	0	0	0	0	1	1	3	3	3	3	15.0	7.633999999999999	0.2	0.0015267175572519086	0.2320610687022901	0.0	0
I	SPAC25B8.12c	4177021	4177932	912	0	0	0.0	1.0	912	0	1	1	3	3	3	1	1	1	4	4	4	2.0	2.193	0.0	0.0	0.0	0.5178670707814822	1
I	SPAC25B8.13c	4180541	4181734	1194	1	145	0.207	0.825	985	0	0	0	2	2	2	0	1	1	3	3	3	2.0	1.675	0.5	0.0008375209380234506	0.12144053601340035	0.04	0
I	SPAC25B8.14	4185523	4186434	912	0	0	0.0	1.0	912	0	0	3	5	6	6	0	1	1	1	1	1	3.0	3.289	0.0	0.0	0.0	0.5178670707814822	1
I	SPAC25B8.15c	4186512	4187225	714	1	230	0.318	0.954	681	0	0	0	0	0	3	0	0	0	0	0	0	1.0	1.401	1.0	0.0014005602240896359	0.3221288515406163	0.065	0
I	SPAC25B8.16	4187547	4189643	2097	2	506	0.205	0.998	2093	0	0	0	0	1	1	0	0	0	0	0	0	9.0	4.292	0.2222222222222222	0.0009537434430138293	0.2412970910824988	0.73	1
I	SPAC25B8.17	4190353	4191240	888	1	92	0.25	0.6759999999999999	600	0	0	0	0	0	0	1	1	1	1	4	4	7.0	7.882999999999999	0.14285714285714285	0.001126126126126126	0.1036036036036036	0.025	0
I	SPAC25B8.18	4191613	4191978	366	0	0	0.0	1.0	366	0	0	1	2	2	2	0	2	2	2	2	2	2.0	5.464	0.0	0.0	0.0	0.5178670707814822	1
I	SPAC25B8.19c	4192642	4194210	1569	0	0	0.0	1.0	1569	0	2	5	5	5	5	0	0	0	0	5	5	2.0	1.275	0.0	0.0	0.0	0.5178670707814822	1
I	SPAC683.03	4195642	4195959	318	0	0	0.0	1.0	318	0	0	5	5	5	5	0	0	0	4	4	4	3.0	9.434	0.0	0.0	0.0	0.5178670707814822	1
I	SPAC683.02c	4197659	4198315	657	0	0	0.0	1.0	657	0	0	1	1	5	5	1	1	3	3	3	5	0.0	0.0	0.0	0.0	0.0	0.5178670707814822	1
I	SPAC694.02	4200185	4205338	5154	3	224	0.17600000000000002	0.589	3034	1	3	7	7	7	9	0	4	4	4	4	4	27.0	5.239	0.1111111111111111	0.0005820721769499418	0.04346138921226232	0.085	0
I	SPAC694.03	4205765	4206580	750	2	176	0.961	0.469	352	0	0	0	0	0	0	1	1	1	1	1	2	6.0	8.0	0.3333333333333333	0.0026666666666666666	0.23466666666666666	0.0	0
I	SPAC694.04c	4206795	4208112	975	1	69	0.31	0.997	972	0	1	1	2	2	2	1	1	1	1	4	4	5.0	5.127999999999999	0.2	0.0010256410256410256	0.07076923076923076	0.03	0
I	SPAC694.05c	4208475	4208847	270	0	0	0.0	1.0	270	0	0	1	1	1	1	1	1	4	4	4	4	0.0	0.0	0.0	0.0	0.0	0.5178670707814822	1
I	SPAC694.06c	4209284	4212343	3060	4	495	0.581	0.598	1831	0	3	4	4	4	4	1	3	3	3	3	3	21.0	6.863	0.19047619047619047	0.00130718954248366	0.16176470588235295	0.0	0
I	SPAC1F7.01c	4212706	4216803	4098	0	0	0.0	1.0	4098	0	0	1	1	2	3	0	0	0	0	0	0	27.0	6.589	0.0	0.0	0.0	0.5178670707814822	1
I	SPAC1F7.02c	4217418	4219154	1737	0	0	0.0	1.0	1737	1	3	3	3	3	3	0	0	5	7	7	7	10.0	5.7570000000000014	0.0	0.0	0.0	0.5136671599207695	1
I	SPAC1F7.03	4220001	4222133	2133	2	160	0.375	0.856	1825	0	0	1	2	2	2	1	2	3	3	3	3	9.0	4.2189999999999985	0.2222222222222222	0.0009376465072667604	0.07501172058134084	0.0	0
I	SPAC1F7.14c	4222648	4222893	246	0	0	0.0	1.0	246	1	2	3	3	3	3	0	0	2	2	2	2	1.0	4.065	0.0	0.0	0.0	0.5136671599207695	1
I	SPAC1F7.04	4224180	4225119	609	0	0	0.0	1.0	609	0	0	0	0	0	1	0	0	0	0	0	3	1.0	1.642	0.0	0.0	0.0	0.5178670707814822	1
I	SPAC1F7.05	4226982	4229733	2436	0	0	0.0	1.0	2436	0	0	2	2	2	2	1	2	2	2	3	3	6.0	2.463	0.0	0.0	0.0	0.5178670707814822	1
I	SPAC1F7.06	4230850	4231605	756	2	159	0.928	0.976	738	1	1	1	2	3	3	0	0	0	0	1	3	4.0	5.291	0.5	0.002645502645502645	0.21031746031746032	0.145	0
I	SPAC1F7.07c	4233303	4234496	1194	2	188	0.609	0.997	1190	0	2	2	3	3	3	0	0	2	2	2	2	0.0	0.0	0.0	0.0016750418760469012	0.1574539363484087	0.6225932990006708	1
I	SPAC1F7.08	4235639	4237507	1869	0	0	0.0	1.0	1869	0	0	0	0	0	0	3	5	5	7	7	8	2.0	1.07	0.0	0.0	0.0	0.5178670707814822	1
I	SPAC1F7.09c	4242016	4243044	1029	1	85	0.381	0.561	577	0	1	3	3	3	3	0	0	1	1	1	1	4.0	3.887	0.25	0.0009718172983479103	0.0826044703595724	0.005	0
I	SPAC1F7.10	4243969	4244685	717	0	0	0.0	1.0	717	0	0	0	0	0	0	0	0	0	0	0	0	2.0	2.789	0.0	0.0	0.0	0.5178670707814822	1
I	SPAC1F7.11c	4245302	4247797	2349	0	0	0.0	1.0	2349	0	0	0	0	0	0	1	1	1	1	1	1	15.0	6.386	0.0	0.0	0.0	0.5178670707814822	1
I	SPAC1F7.12	4249066	4250088	1023	1	64	0.337	0.843	862	0	2	3	3	4	4	0	0	1	1	1	1	4.0	3.91	0.25	0.0009775171065493646	0.06256109481915934	0.0	0
I	SPAC1F7.13c	4250657	4251418	762	0	0	0.0	1.0	762	0	1	1	1	1	1	0	1	1	1	1	2	2.0	2.625	0.0	0.0	0.0	0.5178670707814822	1
I	SPAC21E11.03c	4252403	4252918	516	0	0	0.0	1.0	516	0	2	2	2	2	2	1	1	1	2	4	5	1.0	1.938	0.0	0.0	0.0	0.5178670707814822	1
I	SPAC21E11.04	4254860	4255489	630	7	491	4.04	0.556	350	2	2	3	4	4	4	1	1	1	1	2	2	8.0	12.698	0.875	0.011111111111111113	0.7793650793650794	0.0	0
I	SPAC21E11.05c	4255729	4257484	1551	3	530	0.551	0.518	804	0	1	2	6	7	10	2	2	2	2	2	2	10.0	6.447	0.3	0.0019342359767891683	0.3417150225660864	0.005	0
I	SPAC21E11.06	4257736	4259139	1404	0	0	0.0	1.0	1404	0	2	2	2	2	2	0	0	0	1	1	1	8.0	5.698	0.0	0.0	0.0	0.5178670707814822	1
I	SPAC21E11.07	4260101	4261133	978	0	0	0.0	1.0	978	0	0	1	1	1	1	0	2	2	2	2	2	4.0	4.09	0.0	0.0	0.0	0.5178670707814822	1
I	SPAC21E11.08	4261888	4263699	1812	0	0	0.0	1.0	1812	0	0	0	0	0	0	0	0	0	0	3	3	8.0	4.415	0.0	0.0	0.0	0.5178670707814822	1
I	SPAC2C4.03c	4264024	4264549	348	0	0	0.0	1.0	348	0	0	0	0	0	0	0	3	4	4	4	4	2.0	5.747000000000001	0.0	0.0	0.0	0.5178670707814822	1
I	SPAC2C4.04c	4265722	4266099	378	0	0	0.0	1.0	378	0	0	4	5	5	5	0	0	1	3	3	3	3.0	7.937	0.0	0.0	0.0	0.5178670707814822	1
I	SPAC2C4.05	4267113	4267604	405	0	0	0.0	1.0	405	0	0	1	2	2	2	0	1	1	2	3	4	0.0	0.0	0.0	0.0	0.0	0.5178670707814822	1
I	SPAC2C4.06c	4269367	4270871	1383	0	0	0.0	1.0	1383	0	1	1	1	2	2	0	0	0	0	1	1	8.0	5.785	0.0	0.0	0.0	0.5178670707814822	1
I	SPAC2C4.07c	4271297	4274080	2784	6	792	0.845	0.318	886	0	0	0	1	1	1	2	2	2	4	5	5	26.0	9.339	0.2307692307692308	0.0021551724137931034	0.2844827586206897	0.0	0
I	SPAC2C4.08	4275171	4275902	732	0	0	0.0	1.0	732	1	1	1	4	6	6	0	0	0	0	0	0	5.0	6.831	0.0	0.0	0.0	0.5136671599207695	1
I	SPAC2C4.09	4276024	4276786	651	1	34	0.5820000000000001	0.86	560	0	0	0	0	0	2	1	1	1	1	1	2	6.0	9.217	0.16666666666666666	0.001536098310291859	0.052227342549923186	0.01	0
I	SPAC2C4.10c	4277153	4277774	501	1	108	0.748	0.926	464	0	0	1	1	2	2	0	0	0	1	1	1	5.0	9.98	0.2	0.001996007984031936	0.2155688622754491	0.125	0
I	SPAC2C4.11c	4278729	4279505	726	0	0	0.0	1.0	726	0	0	0	0	0	1	3	3	3	3	3	3	2.0	2.755	0.0	0.0	0.0	0.5178670707814822	1
I	SPAC2C4.12c	4279873	4280970	1098	0	0	0.0	1.0	1098	1	1	3	3	3	4	0	2	2	2	2	2	3.0	2.732	0.0	0.0	0.0	0.5136671599207695	1
I	SPAC2C4.13	4281493	4282092	600	0	0	0.0	1.0	600	0	0	2	2	2	2	0	0	0	0	0	0	3.0	5.0	0.0	0.0	0.0	0.5178670707814822	1
I	SPAC2C4.14c	4283515	4284453	939	0	0	0.0	1.0	939	0	0	0	0	0	0	0	0	1	1	1	1	5.0	5.325	0.0	0.0	0.0	0.5178670707814822	1
I	SPAC2C4.15c	4284918	4286201	1284	0	0	0.0	1.0	1284	0	1	1	1	1	1	0	1	1	1	1	1	3.0	2.336	0.0	0.0	0.0	0.5178670707814822	1
I	SPAC2C4.16c	4286813	4287415	603	0	0	0.0	1.0	603	0	0	1	1	1	1	0	0	2	2	2	4	1.0	1.658	0.0	0.0	0.0	0.5178670707814822	1
I	SPAC2C4.17c	4288401	4290923	2523	2	316	0.256	0.763	1924	0	0	0	0	0	0	0	0	0	1	5	5	10.0	3.964	0.2	0.0007927070947284979	0.12524772096710265	0.02	0
I	SPAC25G10.01	4295376	4296269	894	0	0	0.0	1.0	894	0	0	0	0	1	1	1	2	3	3	3	3	2.0	2.237	0.0	0.0	0.0	0.5178670707814822	1
I	SPAC25G10.02	4297129	4297905	777	0	0	0.0	1.0	777	0	0	0	1	1	1	0	0	1	1	1	1	4.0	5.148	0.0	0.0	0.0	0.5178670707814822	1
I	SPAC25G10.03	4300066	4301058	993	1	23	0.32	0.996	989	0	0	0	0	0	1	0	0	2	2	2	2	6.0	6.042000000000002	0.16666666666666666	0.0010070493454179257	0.023162134944612285	0.03	0
I	SPAC25G10.04c	4301402	4303777	2376	3	303	0.421	0.9	2139	1	1	2	2	2	2	0	0	0	3	4	4	24.0	10.101	0.125	0.0012626262626262627	0.1275252525252525	0.23	0
I	SPAC25G10.05c	4304689	4305780	933	2	302	1.077	0.8109999999999999	757	0	0	1	1	1	1	0	0	0	0	0	0	8.0	8.574	0.25	0.0021436227224008574	0.3236870310825295	0.005	0
I	SPAC25G10.06	4305971	4306326	207	1	1	1.756	0.652	135	0	0	0	0	0	3	1	1	1	1	1	1	4.0	19.324	0.25	0.004830917874396135	0.004830917874396135	0.04	0
I	SPAC25G10.07c	4306719	4309976	3258	0	0	0.0	1.0	3258	0	0	1	1	2	2	1	1	1	1	1	1	20.0	6.1389999999999985	0.0	0.0	0.0	0.5178670707814822	1
I	SPAC25G10.08	4310579	4312756	2178	0	0	0.0	1.0	2178	0	0	0	0	0	0	0	0	0	0	0	0	16.0	7.346	0.0	0.0	0.0	0.5178670707814822	1
I	SPAC25G10.09c	4313221	4318605	5385	3	338	0.232	0.448	2413	0	0	0	0	0	0	0	2	2	4	4	4	23.0	4.271	0.13043478260869565	0.0005571030640668524	0.0627669452181987	0.05	0
I	SPAC27F1.02c	4319660	4320204	486	0	0	0.0	1.0	486	0	0	3	4	4	4	0	0	1	1	1	1	3.0	6.172999999999999	0.0	0.0	0.0	0.5178670707814822	1
I	SPAC27F1.03c	4320807	4321475	669	0	0	0.0	1.0	669	1	1	1	1	1	3	0	0	0	0	0	0	2.0	2.99	0.0	0.0	0.0	0.5136671599207695	1
I	SPAC27F1.04c	4321882	4323207	1326	0	0	0.0	1.0	1326	0	0	0	0	0	0	0	2	2	2	2	2	11.0	8.296	0.0	0.0	0.0	0.5178670707814822	1
I	SPAC27F1.05c	4323652	4325106	1455	1	153	0.264	0.8740000000000001	1271	0	1	3	3	3	3	2	2	2	7	7	8	7.0	4.811	0.14285714285714285	0.0006872852233676976	0.10515463917525772	0.07	0
I	SPAC27F1.10	4326488	4326793	306	3	422	4.002	0.542	166	0	0	1	6	6	7	3	3	4	4	4	4	4.0	13.072	0.75	0.00980392156862745	1.3790849673202614	0.01	0
I	SPAC27F1.06c	4327283	4328371	1089	2	260	0.6559999999999999	0.499	543	0	1	4	5	5	8	0	0	1	1	1	1	6.0	5.51	0.3333333333333333	0.0018365472910927454	0.2387511478420569	0.025	0
I	SPAC27F1.07	4329104	4330456	1353	0	0	0.0	1.0	1353	0	0	1	1	1	2	1	1	1	2	2	2	6.0	4.435	0.0	0.0	0.0	0.5178670707814822	1
I	SPAC27F1.08	4331339	4332904	1566	1	91	0.232	0.957	1498	2	3	3	3	3	3	1	2	2	2	2	2	9.0	5.747000000000001	0.1111111111111111	0.0006385696040868455	0.05810983397190294	0.105	0
I	SPAC27F1.09c	4333170	4336787	3501	0	0	0.0	1.0	3501	1	2	2	2	2	2	3	3	3	3	3	3	28.0	7.997999999999998	0.0	0.0	0.0	0.5136671599207695	1
I	SPAC23D3.01	4337248	4338471	1224	1	234	0.419	0.69	845	2	2	3	3	3	3	2	3	3	3	3	4	8.0	6.5360000000000005	0.125	0.0008169934640522876	0.19117647058823528	0.055	0
I	SPAC23D3.02	4338742	4339816	1023	0	0	0.0	1.0	1023	2	4	4	4	4	6	0	1	1	2	2	2	6.0	5.865	0.0	0.0	0.0	0.5040307898898648	1
I	SPAC23D3.03c	4340146	4341564	1419	1	21	0.486	0.774	1098	0	1	1	1	1	3	0	0	0	1	1	1	7.0	4.933	0.14285714285714285	0.0007047216349541931	0.014799154334038053	0.07	0
I	SPAC23D3.04c	4342487	4343608	1122	0	0	0.0	1.0	1122	1	1	2	2	2	2	0	3	3	3	3	3	5.0	4.456	0.0	0.0	0.0	0.5136671599207695	1
I	SPAC23D3.06c	4346602	4350620	3978	0	0	0.0	1.0	3978	0	1	1	1	1	1	0	0	0	0	0	0	33.0	8.296	0.0	0.0	0.0	0.5178670707814822	1
I	SPAC23D3.07	4351018	4351934	804	0	0	0.0	1.0	804	0	0	0	0	0	0	0	0	0	0	0	0	3.0	3.731	0.0	0.0	0.0	0.5178670707814822	1
I	SPAC23D3.09	4353826	4355176	1275	0	0	0.0	1.0	1275	0	0	0	0	0	0	1	2	4	4	4	4	4.0	3.137	0.0	0.0	0.0	0.5178670707814822	1
I	SPAC23D3.08	4352514	4353577	1014	2	1082	0.597	0.754	765	0	0	0	0	0	0	0	0	0	0	0	0	9.0	8.876	0.2222222222222222	0.0019723865877712037	1.0670611439842208	0.08	0
I	SPAC23D3.10c	4355703	4357823	2121	1	43	0.108	0.696	1476	0	1	1	1	1	1	0	1	2	2	2	2	7.0	3.3	0.14285714285714285	0.0004714757190004715	0.020273455917020275	0.005	0
I	SPAC23D3.11	4358849	4359739	891	1	228	0.252	0.726	647	0	2	4	5	5	5	0	0	1	1	2	7	6.0	6.734	0.16666666666666666	0.001122334455667789	0.2558922558922559	0.02	0
I	SPAC23D3.12	4362901	4364580	1680	2	372	0.241	0.992	1667	2	3	3	3	3	8	1	3	3	13	13	13	8.0	4.762	0.25	0.0011904761904761904	0.22142857142857145	0.36	0
I	SPAC23D3.16	4365700	4366163	246	0	0	0.0	1.0	246	0	1	3	5	8	8	1	1	2	2	2	2	3.0	12.195	0.0	0.0	0.0	0.5178670707814822	1
I	SPAC23D3.17	4366509	4366868	237	0	0	0.0	1.0	237	1	1	1	1	1	1	1	1	1	1	3	3	0.0	0.0	0.0	0.0	0.0	0.5136671599207695	1
I	SPAC23D3.13c	4367707	4372712	4851	14	1895	0.621	0.383	1856	0	0	1	2	2	2	0	0	0	0	0	0	44.0	9.07	0.3181818181818182	0.002886002886002886	0.3906411049268192	0.0	0
I	SPAC23D3.14c	4373039	4374987	1746	0	0	0.0	1.0	1746	2	2	2	2	2	2	1	1	1	1	1	1	7.0	4.009	0.0	0.0	0.0	0.5040307898898648	1
I	SPAC1527.01	4375499	4382692	7194	9	842	0.521	0.243	1746	0	0	0	0	0	0	0	0	0	0	1	1	37.0	5.143	0.2432432432432433	0.0012510425354462053	0.11704197942730052	0.0	0
I	SPAC1527.02	4383203	4384017	606	1	24	0.629	0.62	376	2	2	2	2	2	2	0	0	0	0	0	0	3.0	4.95	0.3333333333333333	0.0016501650165016502	0.0396039603960396	0.005	0
I	SPAC1527.03	4384659	4386086	1428	2	92	0.6509999999999999	0.723	1033	0	0	0	0	0	2	1	1	2	4	4	4	5.0	3.5010000000000003	0.4	0.0014005602240896359	0.06442577030812324	0.025	0
I	SPAC30.01c	4386956	4392424	5469	8	1713	0.412	0.401	2191	0	3	4	4	5	5	0	1	4	4	4	4	35.0	6.4	0.22857142857142854	0.0014627902724446882	0.3132199670872189	0.005	0
I	SPAC30.02c	4392899	4393889	846	0	0	0.0	1.0	846	3	6	7	7	7	7	0	0	0	1	1	1	6.0	7.0920000000000005	0.0	0.0	0.0	0.3268908228770638	0
I	SPAC30.03c	4394707	4395592	663	2	289	0.695	0.597	396	0	0	0	0	0	0	0	0	0	0	1	1	5.0	7.541	0.4	0.0030165912518853697	0.4358974358974359	0.01	0
I	SPAC30.04c	4395932	4400341	4410	7	1919	0.512	0.349	1541	0	0	0	1	2	2	1	2	8	12	12	12	26.0	5.896	0.2692307692307692	0.0015873015873015873	0.4351473922902495	0.0	0
I	SPAC29E6.01	4402017	4403663	1521	0	0	0.0	1.0	1521	0	0	3	3	8	10	0	0	0	0	0	0	5.0	3.287	0.0	0.0	0.0	0.5178670707814822	1
I	SPAC29E6.02	4404087	4405936	1629	0	0	0.0	1.0	1629	0	1	1	1	1	1	0	0	0	0	0	0	14.0	8.594	0.0	0.0	0.0	0.5178670707814822	1
I	SPAC29E6.03c	4405990	4409338	3204	0	0	0.0	1.0	3204	0	0	0	0	0	0	0	3	4	4	4	4	24.0	7.491	0.0	0.0	0.0	0.5178670707814822	1
I	SPAC29E6.05c	4410605	4411172	513	1	133	0.629	0.8270000000000001	424	1	2	2	2	5	5	0	0	0	0	0	0	2.0	3.899	0.5	0.0019493177387914231	0.25925925925925924	0.01	0
I	SPAC29E6.04	4409773	4410391	618	0	0	0.0	1.0	618	0	1	1	1	1	1	1	2	2	3	4	4	5.0	8.091000000000001	0.0	0.0	0.0	0.5178670707814822	1
I	SPAC29E6.06c	4411655	4413919	2265	0	0	0.0	1.0	2265	0	0	0	0	1	1	0	0	1	1	1	1	13.0	5.74	0.0	0.0	0.0	0.5178670707814822	1
I	SPAC29E6.07	4414824	4415174	351	0	0	0.0	1.0	351	1	6	7	7	7	7	0	0	0	0	0	2	3.0	8.547	0.0	0.0	0.0	0.5136671599207695	1
I	SPAC29E6.08	4415547	4416619	696	0	0	0.0	1.0	696	0	0	0	0	1	1	0	2	2	7	7	7	6.0	8.621	0.0	0.0	0.0	0.5178670707814822	1
I	SPAC29E6.09	4417470	4418489	1020	3	345	1.225	0.446	455	0	2	2	2	2	2	0	0	0	0	0	0	13.0	12.745	0.2307692307692308	0.0029411764705882357	0.3382352941176471	0.01	0
I	SPAC29E6.10c	4418954	4422211	3258	1	139	0.101	0.84	2737	0	0	0	0	0	0	1	1	1	1	1	1	20.0	6.1389999999999985	0.05	0.0003069367710251688	0.04266421117249847	0.075	0
I	SPAC16.01	4423002	4424176	603	0	0	0.0	1.0	603	0	0	1	1	1	1	0	0	1	1	1	1	3.0	4.975	0.0	0.0	0.0	0.5178670707814822	1
I	SPAC16.02c	4425250	4426965	1098	1	21	0.132	0.5770000000000001	633	0	0	2	3	3	3	0	0	1	4	4	4	3.0	2.732	0.3333333333333333	0.0009107468123861566	0.01912568306010929	0.05	0
I	SPAC16.03c	4427715	4428805	1014	0	0	0.0	1.0	1014	3	3	3	3	3	3	0	0	1	2	2	2	5.0	4.931	0.0	0.0	0.0	0.3268908228770638	0
I	SPAC16.04	4429684	4431585	1854	0	0	0.0	1.0	1854	0	1	1	1	1	1	1	1	6	7	7	7	8.0	4.315	0.0	0.0	0.0	0.5178670707814822	1
I	SPAC16.05c	4432304	4433632	1329	1	42	0.136	0.949	1261	1	1	6	7	7	7	2	4	6	6	7	7	2.0	1.505	0.5	0.0007524454477050414	0.03160270880361174	0.095	0
I	SPAC9E9.02	4435617	4435913	297	5	695	3.471	0.774	230	0	0	1	1	6	8	3	3	4	4	6	6	3.0	10.101	1.6666666666666667	0.016835016835016838	2.34006734006734	0.03	0
I	SPAC9E9.01	4434861	4435201	300	0	0	0.0	1.0	300	0	1	6	11	13	13	1	1	1	6	6	6	2.0	6.667000000000002	0.0	0.0	0.0	0.5178670707814822	1
I	SPAC9E9.17c	4437311	4437862	219	1	232	0.355	0.667	146	1	2	4	5	6	6	0	0	1	3	4	6	2.0	9.132	0.5	0.0045662100456621	1.0593607305936072	0.065	0
I	SPAC9E9.03	4440096	4442372	2277	0	0	0.0	1.0	2277	0	1	3	5	6	6	4	4	9	12	12	12	13.0	5.709	0.0	0.0	0.0	0.5178670707814822	1
I	SPAC9E9.04	4443078	4443929	567	1	229	0.21	0.85	482	3	5	10	14	14	14	0	0	1	1	1	1	3.0	5.291	0.3333333333333333	0.001763668430335097	0.4038800705467372	0.01	0
I	SPAC9E9.05	4444461	4445402	942	2	490	0.477	0.929	875	0	0	0	0	0	2	0	0	0	0	0	0	6.0	6.369	0.3333333333333333	0.002123142250530785	0.5201698513800425	0.07	0
I	SPAC9E9.06c	4445866	4447468	1545	0	0	0.0	1.0	1545	0	0	0	0	0	0	0	0	2	3	3	3	9.0	5.825	0.0	0.0	0.0	0.5178670707814822	1
I	SPAC9E9.07c	4448915	4449517	603	0	0	0.0	1.0	603	0	0	0	1	5	5	0	0	0	1	1	1	2.0	3.317	0.0	0.0	0.0	0.5178670707814822	1
I	SPAC9E9.08	4451115	4453069	1845	6	631	0.5429999999999999	0.42	774	0	0	0	2	2	2	0	0	0	0	0	0	19.0	10.298	0.3157894736842105	0.0032520325203252032	0.3420054200542005	0.0	0
I	SPAC9E9.09c	4453560	4455071	1512	0	0	0.0	1.0	1512	1	1	1	1	1	1	0	0	0	0	5	5	3.0	1.984	0.0	0.0	0.0	0.5136671599207695	1
I	SPAC9E9.10c	4459225	4460769	1545	5	387	0.5579999999999999	0.408	631	0	3	4	6	11	16	2	4	5	5	8	8	12.0	7.767	0.4166666666666667	0.0032362459546925572	0.2504854368932039	0.0	0
I	SPAC9E9.11	4461784	4462785	1002	6	1085	0.982	0.585	586	0	2	3	4	6	6	0	0	0	0	0	0	7.0	6.9860000000000015	0.8571428571428571	0.00598802395209581	1.0828343313373254	0.0	0
I	SPAC9E9.12c	4463079	4467362	4284	8	985	0.277	0.287	1231	0	0	0	3	3	4	0	2	3	4	4	4	32.0	7.47	0.25	0.0018674136321195146	0.2299253034547152	0.0	0
I	SPAC9E9.13	4468236	4468995	561	3	955	0.637	0.643	361	0	2	2	3	6	6	1	1	2	2	2	3	4.0	7.13	0.75	0.0053475935828877	1.7023172905525847	0.005	0
I	SPAC9E9.14	4469661	4470356	696	1	141	0.274	0.5720000000000001	398	3	3	5	6	9	11	2	3	5	5	5	5	3.0	4.31	0.3333333333333333	0.0014367816091954025	0.2025862068965517	0.0	0
I	SPAC9E9.15	4470681	4471340	660	0	0	0.0	1.0	660	2	3	3	3	6	6	0	0	1	1	1	1	5.0	7.576	0.0	0.0	0.0	0.5040307898898648	1
I	SPAC17C9.16c	4472611	4474259	1596	3	771	0.379	0.992	1584	0	4	8	8	8	8	0	1	2	7	7	7	8.0	5.013	0.375	0.0018796992481203009	0.4830827067669173	0.125	0
I	SPAC17C9.15c	4475290	4475574	285	0	0	0.0	1.0	285	1	1	4	7	7	7	0	0	0	1	1	2	0.0	0.0	0.0	0.0	0.0	0.5136671599207695	1
I	SPAC17C9.14	4475870	4476710	699	4	444	0.8490000000000001	0.361	252	0	0	0	1	1	1	0	0	1	2	2	2	5.0	7.153	0.8	0.005722460658082976	0.6351931330472103	0.005	0
I	SPAC17C9.13c	4477850	4478638	789	1	97	0.23	0.804	634	0	4	8	8	8	8	0	0	0	1	3	3	10.0	12.674	0.1	0.0012674271229404306	0.1229404309252218	0.145	0
I	SPAC17C9.12	4478642	4479911	960	0	0	0.0	1.0	960	0	1	1	1	1	2	0	0	0	0	0	0	3.0	3.125	0.0	0.0	0.0	0.5178670707814822	1
I	SPAC17C9.11c	4480905	4481930	723	1	48	0.201	0.7859999999999999	568	0	0	0	0	0	2	1	1	1	1	1	1	4.0	5.533	0.25	0.0013831258644536654	0.06639004149377592	0.03	0
I	SPAC17C9.10	4481960	4482775	816	1	94	0.253	0.999	815	1	1	1	1	1	2	0	0	0	1	1	1	3.0	3.676	0.3333333333333333	0.0012254901960784314	0.11519607843137256	0.315	0
I	SPAC17C9.09c	4484078	4484466	288	0	0	0.0	1.0	288	0	2	3	4	6	6	0	0	2	6	6	6	0.0	0.0	0.0	0.0	0.0	0.5178670707814822	1
I	SPAC17C9.08	4484835	4485994	969	9	1191	2.351	0.6829999999999999	662	0	1	1	1	1	1	2	5	6	9	9	9	7.0	7.224	1.2857142857142858	0.009287925696594429	1.2291021671826623	0.0	0
I	SPAC17C9.07	4486562	4488067	1506	5	424	1.054	0.434	654	0	1	2	3	3	5	0	2	2	4	4	4	11.0	7.3039999999999985	0.4545454545454545	0.0033200531208499337	0.2815405046480744	0.0	0
I	SPAC17C9.06	4488784	4490292	1428	0	0	0.0	1.0	1428	2	2	2	2	2	2	1	3	5	5	5	5	5.0	3.5010000000000003	0.0	0.0	0.0	0.5040307898898648	1
I	SPAC17C9.05c	4490536	4491614	822	3	616	1.09	0.477	392	1	3	3	3	3	3	0	0	0	0	0	0	9.0	10.949000000000002	0.3333333333333333	0.0036496350364963507	0.7493917274939172	0.0	0
I	SPAC17C9.03	4492093	4496304	4212	0	0	0.0	1.0	4212	0	0	0	0	0	0	0	0	0	0	0	0	15.0	3.5610000000000004	0.0	0.0	0.0	0.5178670707814822	1
I	SPAC17C9.02c	4496970	4497789	777	0	0	0.0	1.0	777	0	0	0	0	0	0	2	2	3	3	3	3	9.0	11.583	0.0	0.0	0.0	0.5178670707814822	1
I	SPAC17C9.01c	4498132	4500280	1998	1	101	0.207	0.956	1910	1	1	3	3	3	3	0	0	1	2	2	2	16.0	8.008	0.0625	0.0005005005005005005	0.05055055055055055	0.76	1
I	SPAC1851.02	4500634	4501536	840	2	228	0.963	0.688	578	1	4	4	4	4	4	0	0	3	4	4	4	6.0	7.143	0.3333333333333333	0.0023809523809523807	0.2714285714285714	0.005	0
I	SPAC1851.03	4502408	4503387	696	3	167	1.276	0.8690000000000001	605	0	1	1	1	1	2	0	0	0	1	1	1	5.0	7.184	0.6	0.004310344827586207	0.23994252873563215	0.0	0
I	SPAC1851.04c	4503683	4506841	3159	5	253	0.44	0.67	2115	1	1	4	4	4	6	0	1	1	1	1	1	29.0	9.18	0.1724137931034483	0.0015827793605571385	0.0800886356441912	0.0	0
I	SPAC27D7.02c	4507598	4509850	2253	1	48	0.101	0.52	1172	0	0	0	1	2	2	0	4	4	10	10	10	15.0	6.658	0.06666666666666668	0.0004438526409232135	0.02130492676431425	0.08	0
I	SPAC27D7.03c	4511040	4513292	2253	5	562	0.5479999999999999	0.568	1280	0	0	0	0	2	2	1	3	3	3	3	3	13.0	5.77	0.38461538461538464	0.0022192632046160675	0.249445184198846	0.005	0
I	SPAC27D7.04	4517542	4517832	291	1	139	1.011	0.715	208	1	2	4	4	5	5	0	2	2	2	2	2	3.0	10.309	0.3333333333333333	0.003436426116838488	0.4776632302405498	0.07	0
I	SPAC27D7.05c	4517973	4518296	324	0	0	0.0	1.0	324	2	2	3	3	3	3	4	4	4	4	4	4	0.0	0.0	0.0	0.0	0.0	0.5040307898898648	1
I	SPAC27D7.06	4519046	4520071	1026	0	0	0.0	1.0	1026	0	0	0	2	4	4	0	0	0	0	0	0	3.0	2.924	0.0	0.0	0.0	0.5178670707814822	1
I	SPAC27D7.07c	4520538	4520990	354	0	0	0.0	1.0	354	0	1	1	1	1	1	0	0	0	0	0	0	5.0	14.124	0.0	0.0	0.0	0.5178670707814822	1
I	SPAC27D7.08c	4521472	4522950	1158	0	0	0.0	1.0	1158	0	0	0	0	0	0	0	3	5	5	5	5	2.0	1.727	0.0	0.0	0.0	0.5178670707814822	1
I	SPAC27D7.09c	4523388	4524539	1152	0	0	0.0	1.0	1152	0	2	3	3	3	3	0	0	0	0	0	0	1.0	0.868	0.0	0.0	0.0	0.5178670707814822	1
I	SPAC27D7.11c	4529462	4530853	1392	1	285	0.232	0.7809999999999999	1087	0	0	0	0	0	0	0	6	6	6	6	8	5.0	3.592	0.2	0.0007183908045977011	0.20474137931034486	0.08	0
I	SPAC27D7.12c	4533517	4534248	732	1	194	0.402	0.918	672	0	0	2	3	4	4	0	3	7	7	7	7	4.0	5.464	0.25	0.001366120218579235	0.2650273224043716	0.12	0
I	SPAC27D7.13c	4534674	4536686	2013	8	616	1.3030000000000002	0.221	444	3	5	8	8	9	9	0	5	5	5	5	5	25.0	12.419	0.32	0.003974167908594138	0.30601092896174864	0.0	0
I	SPAC27D7.14c	4537135	4540254	3120	2	155	0.183	0.73	2277	0	0	1	1	1	3	0	0	0	3	3	3	18.0	5.769	0.1111111111111111	0.000641025641025641	0.049679487179487176	0.11	0
I	SPAC637.03	4542554	4543363	810	0	0	0.0	1.0	810	1	2	4	4	4	4	0	0	1	2	2	2	3.0	3.704	0.0	0.0	0.0	0.5136671599207695	1
I	SPAC637.04	4544074	4546757	2589	0	0	0.0	1.0	2589	0	1	2	2	2	3	0	0	0	0	0	0	23.0	8.884	0.0	0.0	0.0	0.5178670707814822	1
I	SPAC637.05c	4547080	4548828	1512	0	0	0.0	1.0	1512	0	0	0	0	0	0	0	0	0	1	2	2	6.0	3.968	0.0	0.0	0.0	0.5178670707814822	1
I	SPAC637.06	4549926	4550969	1044	2	136	1.197	0.8240000000000001	860	1	1	1	1	1	1	1	1	1	2	2	2	6.0	5.747000000000001	0.3333333333333333	0.0019157088122605363	0.13026819923371644	0.005	0
I	SPAC637.07	4551851	4553554	1704	0	0	0.0	1.0	1704	0	1	1	1	1	1	0	1	1	1	1	1	10.0	5.869	0.0	0.0	0.0	0.5178670707814822	1
I	SPAC637.08	4554115	4555068	954	0	0	0.0	1.0	954	0	0	1	1	1	1	0	2	2	2	2	3	4.0	4.1930000000000005	0.0	0.0	0.0	0.5178670707814822	1
I	SPAC637.09	4555399	4557294	1896	3	162	0.753	0.621	1177	0	0	0	0	0	0	0	1	1	1	1	1	10.0	5.274	0.3	0.0015822784810126582	0.08544303797468354	0.0	0
I	SPAC637.10c	4557721	4558636	732	0	0	0.0	1.0	732	0	0	0	0	1	1	0	1	3	3	3	3	4.0	5.464	0.0	0.0	0.0	0.5178670707814822	1
I	SPAC637.11	4559293	4561236	1944	0	0	0.0	1.0	1944	3	3	5	5	5	5	1	4	4	4	4	4	19.0	9.774	0.0	0.0	0.0	0.3268908228770638	0
I	SPAC637.12c	4561384	4562775	1392	0	0	0.0	1.0	1392	4	4	4	4	4	4	0	0	3	5	7	7	4.0	2.874	0.0	0.0	0.0	0.9975	1
I	SPAC637.13c	4563894	4565390	1497	2	348	0.621	0.3720000000000001	557	1	2	2	2	2	2	3	3	3	3	3	3	10.0	6.68	0.2	0.0013360053440213762	0.23246492985971945	0.005	0
I	SPAC31F12.01	4567307	4570123	2817	1	88	0.116	0.779	2194	0	0	0	0	0	0	0	1	1	1	1	1	14.0	4.97	0.07142857142857142	0.00035498757543485983	0.03123890663826766	0.12	0
I	SPAC12B10.01c	4570498	4575441	4944	5	1419	0.316	0.405	2000	0	0	0	0	0	0	0	1	3	3	3	3	38.0	7.686	0.13157894736842105	0.001011326860841424	0.2870145631067961	0.0	0
I	SPAC12B10.02c	4576228	4576935	708	0	0	0.0	1.0	708	0	0	1	2	2	2	0	0	0	1	2	4	3.0	4.237	0.0	0.0	0.0	0.5178670707814822	1
I	SPAC12B10.03	4578627	4580258	1632	0	0	0.0	1.0	1632	0	2	4	5	6	6	0	0	0	0	0	0	11.0	6.74	0.0	0.0	0.0	0.5178670707814822	1
I	SPAC12B10.04	4580824	4582145	1212	3	335	0.966	0.483	586	1	1	1	1	1	1	2	3	4	4	4	4	8.0	6.601	0.375	0.0024752475247524753	0.2764026402640264	0.005	0
I	SPAC12B10.05	4582378	4584333	1461	3	124	0.579	0.557	814	0	3	5	5	5	5	0	0	1	2	2	2	10.0	6.845	0.3	0.002053388090349076	0.08487337440109513	0.0	0
I	SPAC12B10.07	4585255	4586135	771	0	0	0.0	1.0	771	0	0	3	3	3	3	0	0	0	0	0	0	6.0	7.782	0.0	0.0	0.0	0.5178670707814822	1
I	SPAC12B10.06c	4584550	4585025	420	4	197	3.295	0.621	261	0	0	0	1	1	1	0	0	0	0	0	1	3.0	7.143	1.3333333333333333	0.009523809523809523	0.4690476190476191	0.0	0
I	SPAC12B10.08c	4586584	4588058	1371	0	0	0.0	1.0	1371	1	2	2	2	2	3	0	1	1	1	1	1	7.0	5.106	0.0	0.0	0.0	0.5136671599207695	1
I	SPAC12B10.09	4588250	4589574	1038	2	158	0.6859999999999999	0.99	1028	0	0	0	0	0	0	0	0	0	0	0	0	10.0	9.634	0.2	0.0019267822736030828	0.15221579961464354	0.24	0
I	SPAC12B10.10	4590265	4591524	1260	0	0	0.0	1.0	1260	0	3	3	3	3	3	0	0	0	0	0	1	8.0	6.349	0.0	0.0	0.0	0.5178670707814822	1
I	SPAC12B10.11	4591855	4593567	1713	4	247	0.898	0.5870000000000001	1006	0	0	0	0	0	0	1	1	1	1	1	1	10.0	5.837999999999999	0.4	0.0023350846468184468	0.14419147694103912	0.0	0
I	SPAC12B10.12c	4593873	4595789	1917	4	430	0.632	0.5820000000000001	1116	0	0	0	1	2	2	1	3	3	4	4	4	12.0	6.26	0.3333333333333333	0.0020865936358894104	0.22430881585811166	0.0	0
I	SPAC12B10.13	4596439	4597269	723	0	0	0.0	1.0	723	2	2	6	7	7	7	0	1	1	1	1	1	4.0	5.533	0.0	0.0	0.0	0.5040307898898648	1
I	SPAC12B10.14c	4597567	4599622	1998	1	94	0.139	0.725	1448	0	1	1	1	1	3	0	1	3	4	4	5	13.0	6.5070000000000014	0.07692307692307693	0.0005005005005005005	0.04704704704704705	0.165	0
I	SPAC12B10.15c	4600263	4600706	444	1	209	0.7040000000000001	0.982	436	0	2	4	4	4	4	0	0	0	0	0	0	1.0	2.252	1.0	0.002252252252252252	0.4707207207207208	0.19	0
I	SPAC12B10.16c	4601527	4603221	1530	3	450	0.478	0.893	1366	0	0	1	1	1	3	0	3	3	3	5	6	12.0	7.843	0.25	0.0019607843137254897	0.29411764705882354	0.01	0
I	SPAC1093.07	4605907	4606143	237	0	0	0.0	1.0	237	0	1	2	2	4	6	0	2	4	4	4	4	0.0	0.0	0.0	0.0	0.0	0.5178670707814822	1
I	SPAC1093.01	4607632	4611417	3786	4	467	0.274	0.585	2216	0	0	0	0	3	3	0	0	1	1	1	3	19.0	5.018	0.21052631578947367	0.0010565240359218173	0.12334918119387216	0.0	0
I	SPAC1093.02	4612131	4612826	696	0	0	0.0	1.0	696	0	0	2	2	3	3	0	2	6	6	6	6	2.0	2.874	0.0	0.0	0.0	0.5178670707814822	1
I	SPAC1093.03	4613627	4616331	2499	5	950	0.528	0.629	1571	1	1	1	3	3	3	0	0	0	0	0	0	20.0	8.003	0.25	0.0020008003201280517	0.3801520608243297	0.0	0
I	SPAC1093.04c	4616462	4618140	1503	0	0	0.0	1.0	1503	0	0	3	3	3	3	0	1	6	6	7	9	13.0	8.649	0.0	0.0	0.0	0.5178670707814822	1
I	SPAC1093.05	4619693	4621900	2208	0	0	0.0	1.0	2208	2	3	5	6	8	8	0	0	0	0	0	0	10.0	4.529	0.0	0.0	0.0	0.5040307898898648	1
I	SPAC1093.06c	4622166	4634756	12591	37	4803	1.224	0.138	1737	0	0	0	0	0	0	3	3	4	5	5	5	138.0	10.96	0.26811594202898553	0.002938606941466127	0.3814629497259948	0.0	0
I	SPAC30C2.02	4635747	4636703	957	1	21	0.418	0.6809999999999999	652	1	1	2	2	2	3	0	0	0	0	0	0	5.0	5.225	0.2	0.0010449320794148381	0.0219435736677116	0.005	0
I	SPAC30C2.03	4637270	4637902	633	0	0	0.0	1.0	633	0	0	1	1	1	1	0	0	0	0	0	2	5.0	7.899	0.0	0.0	0.0	0.5178670707814822	1
I	SPAC30C2.04	4638117	4639469	1353	1	69	0.238	0.918	1242	0	0	0	0	0	0	2	2	2	2	2	2	10.0	7.391	0.1	0.0007390983000739097	0.050997782705099776	0.11	0
I	SPAC30C2.05	4639884	4640477	414	2	858	1.181	0.949	393	0	0	2	2	2	2	0	0	0	0	0	0	3.0	7.246	0.6666666666666666	0.004830917874396135	2.072463768115942	0.045	0
I	SPAC30C2.06c	4640742	4642139	1398	0	0	0.0	1.0	1398	0	0	0	0	1	1	0	0	0	0	0	0	8.0	5.722	0.0	0.0	0.0	0.5178670707814822	1
I	SPAC30C2.07	4642495	4645023	2529	6	961	0.7190000000000001	0.479	1212	0	0	0	0	0	0	0	0	0	0	1	2	18.0	7.117000000000001	0.3333333333333333	0.002372479240806643	0.379992091735864	0.0	0
I	SPAC30C2.08	4645560	4647171	1374	2	248	0.382	0.386	531	1	3	3	3	3	3	1	2	2	3	3	3	4.0	2.911	0.5	0.001455604075691412	0.1804949053857351	0.005	0
I	SPAC1635.01	4649258	4650106	849	0	0	0.0	1.0	849	0	0	1	1	1	2	1	1	1	1	3	3	4.0	4.711	0.0	0.0	0.0	0.5178670707814822	1
I	SPAC144.01	4650666	4651062	339	0	0	0.0	1.0	339	3	3	4	4	4	4	2	2	2	2	5	8	3.0	8.85	0.0	0.0	0.0	0.3268908228770638	0
I	SPAC144.02	4653093	4653842	750	0	0	0.0	1.0	750	2	5	9	12	14	14	0	0	0	0	0	0	4.0	5.332999999999998	0.0	0.0	0.0	0.5040307898898648	1
I	SPAC144.03	4654684	4656410	1305	1	320	0.133	0.992	1295	0	0	0	0	0	2	0	1	4	4	4	4	4.0	3.065	0.25	0.0007662835249042147	0.24521072796934865	0.435	0
I	SPAC144.04c	4656720	4658018	1299	1	102	0.192	0.997	1295	2	3	4	4	4	4	0	1	2	5	6	8	9.0	6.928	0.1111111111111111	0.0007698229407236335	0.07852193995381063	0.205	0
I	SPAC144.05	4659256	4663543	4128	11	1837	0.713	0.386	1594	2	3	3	4	5	5	2	3	3	5	5	5	28.0	6.783	0.3928571428571429	0.0026647286821705426	0.44500968992248063	0.0	0
I	SPAC144.06	4664387	4667039	2478	0	0	0.0	1.0	2478	3	5	7	8	8	8	0	0	0	0	1	1	25.0	10.089	0.0	0.0	0.0	0.3268908228770638	0
I	SPAC144.07c	4667394	4668341	948	1	28	0.301	0.7190000000000001	682	0	1	1	1	1	1	0	1	3	3	3	3	3.0	3.165	0.3333333333333333	0.0010548523206751054	0.029535864978902957	0.01	0
I	SPAC144.08	4668874	4669551	678	0	0	0.0	1.0	678	0	2	3	3	3	4	0	2	2	2	2	2	8.0	11.799	0.0	0.0	0.0	0.5178670707814822	1
I	SPAC144.09c	4669888	4671055	1125	0	0	0.0	1.0	1125	0	1	1	1	1	1	0	1	1	1	1	1	4.0	3.556	0.0	0.0	0.0	0.5178670707814822	1
I	SPAC144.10c	4671564	4672943	1380	0	0	0.0	1.0	1380	0	0	1	1	1	1	4	7	7	7	8	11	11.0	7.971	0.0	0.0	0.0	0.5178670707814822	1
I	SPAC144.11	4674612	4675070	459	0	0	0.0	1.0	459	0	3	3	3	3	6	1	3	3	3	4	4	2.0	4.357	0.0	0.0	0.0	0.5178670707814822	1
I	SPAC144.12	4676624	4677448	825	0	0	0.0	1.0	825	0	0	0	0	1	2	0	0	2	2	2	2	3.0	3.636	0.0	0.0	0.0	0.5178670707814822	1
I	SPAC144.13c	4678386	4680056	1671	0	0	0.0	1.0	1671	0	0	0	0	0	0	0	0	0	0	0	0	6.0	3.591	0.0	0.0	0.0	0.5178670707814822	1
I	SPAC144.14	4681626	4683213	1536	3	245	0.64	0.535	822	0	0	0	3	3	3	0	0	0	0	0	0	14.0	9.115	0.21428571428571427	0.001953125	0.15950520833333334	0.0	0
I	SPAC144.15c	4683276	4685381	2106	0	0	0.0	1.0	2106	0	0	0	0	0	1	0	0	3	3	5	5	15.0	7.122999999999998	0.0	0.0	0.0	0.5178670707814822	1
I	SPAC144.17c	4687388	4688831	1350	2	645	0.7290000000000001	0.7040000000000001	951	0	0	0	0	0	0	0	2	5	5	7	7	10.0	7.407	0.2	0.0014814814814814814	0.4777777777777778	0.015	0
I	SPAC144.16	4686562	4687101	540	0	0	0.0	1.0	540	2	2	2	2	2	2	0	0	0	0	0	0	4.0	7.407	0.0	0.0	0.0	0.5040307898898648	1
I	SPAC144.18	4690170	4691207	1038	0	0	0.0	1.0	1038	0	2	2	2	4	4	1	1	2	2	2	2	9.0	8.671	0.0	0.0	0.0	0.5178670707814822	1
I	SPAC1834.01	4691927	4693228	1302	0	0	0.0	1.0	1302	0	0	0	1	1	1	1	1	4	4	4	4	7.0	5.376	0.0	0.0	0.0	0.5178670707814822	1
I	SPAC1834.02	4693771	4698492	4722	0	0	0.0	1.0	4722	1	4	4	4	4	4	0	0	1	1	3	3	32.0	6.777	0.0	0.0	0.0	0.5136671599207695	1
I	SPAC1834.03c	4699085	4699396	312	0	0	0.0	1.0	312	0	0	0	0	0	0	0	2	3	3	3	3	0.0	0.0	0.0	0.0	0.0	0.5178670707814822	1
I	SPAC1834.04	4699829	4700239	411	1	22	0.8540000000000001	0.74	304	1	1	1	1	2	2	0	0	0	0	0	0	2.0	4.8660000000000005	0.5	0.0024330900243309003	0.0535279805352798	0.05	0
I	SPAC1834.05	4702588	4704321	1734	1	13	0.202	0.625	1084	0	0	0	2	2	4	0	0	0	0	0	0	7.0	4.037	0.14285714285714285	0.0005767012687427913	0.007497116493656286	0.0	0
I	SPAC1834.06c	4704790	4705919	990	0	0	0.0	1.0	990	0	0	0	0	0	1	0	2	4	7	7	7	10.0	10.101	0.0	0.0	0.0	0.5178670707814822	1
I	SPAC1834.07	4706915	4708958	1665	4	411	0.515	0.523	871	1	3	6	8	8	8	1	2	6	6	6	6	17.0	10.21	0.2352941176470588	0.0024024024024024023	0.24684684684684685	0.0	0
I	SPAC1834.08	4709970	4714989	4920	9	1066	0.377	0.453	2227	0	0	0	4	7	7	0	0	7	7	7	9	34.0	6.9110000000000005	0.2647058823529412	0.001829268292682927	0.21666666666666667	0.0	0
I	SPAC1834.09	4716570	4717490	921	5	826	1.4480000000000002	0.759	699	2	3	4	4	4	4	0	1	1	1	2	2	9.0	9.772	0.5555555555555556	0.0054288816503800215	0.8968512486427795	0.015	0
I	SPAC1834.10c	4717714	4718311	537	0	0	0.0	1.0	537	1	1	1	1	1	1	0	2	3	3	3	3	8.0	14.898	0.0	0.0	0.0	0.5136671599207695	1
I	SPAC1834.11c	4718738	4721116	2379	0	0	0.0	1.0	2379	3	4	4	5	6	6	2	2	2	5	5	5	14.0	5.885	0.0	0.0	0.0	0.3268908228770638	0
I	SPAC1834.13	4722348	4722584	237	0	0	0.0	1.0	237	0	0	0	0	0	0	2	5	5	5	5	6	0.0	0.0	0.0	0.0	0.0	0.5178670707814822	1
I	SPAC17D4.01	4723018	4724400	927	1	23	0.198	0.716	664	0	0	0	0	0	0	0	0	0	0	0	0	2.0	2.157	0.5	0.0010787486515641855	0.02481121898597627	0.005	0
I	SPAC17D4.02	4724803	4726760	1917	0	0	0.0	1.0	1917	0	1	1	2	2	2	0	0	2	2	2	2	9.0	4.695	0.0	0.0	0.0	0.5178670707814822	1
I	SPAC17D4.03c	4726860	4729058	2199	5	771	0.659	0.478	1052	0	0	0	0	0	0	0	0	1	1	1	2	17.0	7.731	0.29411764705882354	0.002273760800363802	0.3506139154160982	0.0	0
I	SPAC17D4.04	4729751	4731995	2067	3	136	0.387	0.504	1041	0	0	1	1	1	2	0	1	2	2	2	2	15.0	7.2570000000000014	0.2	0.001451378809869376	0.06579583938074504	0.0	0
I	SPAC458.02c	4732192	4733815	1407	3	891	0.684	0.7190000000000001	1012	1	1	1	1	1	2	3	3	5	7	7	7	12.0	8.529	0.25	0.0021321961620469087	0.6332622601279317	0.025	0
I	SPAC458.03	4734862	4737468	2607	0	0	0.0	1.0	2607	0	0	0	1	3	3	1	1	3	3	3	7	30.0	11.507	0.0	0.0	0.0	0.5178670707814822	1
I	SPAC458.04c	4737605	4738854	1083	4	404	1.255	0.412	446	0	1	1	1	1	1	0	4	5	7	7	7	10.0	9.234	0.4	0.003693444136657433	0.3730378578024007	0.0	0
I	SPAC458.05	4740237	4742642	2406	2	45	0.277	0.7190000000000001	1731	0	1	1	3	4	5	2	2	2	2	2	2	17.0	7.066	0.1176470588235294	0.0008312551953449709	0.018703241895261846	0.085	0
I	SPAC458.06	4742869	4744167	1095	1	126	0.237	0.7859999999999999	861	0	0	1	1	1	1	0	1	3	3	3	3	11.0	10.046	0.09090909090909093	0.00091324200913242	0.11506849315068493	0.03	0
I	SPAC458.07	4744584	4746099	1305	2	662	0.447	0.995	1298	2	5	5	6	6	6	1	1	1	1	1	1	7.0	5.364	0.2857142857142857	0.0015325670498084294	0.5072796934865901	0.77	1
I	SPAPYUG7.02c	4746193	4748288	1998	1	13	0.156	0.6759999999999999	1351	2	2	2	2	2	2	0	1	1	1	1	1	18.0	9.009	0.05555555555555555	0.0005005005005005005	0.0065065065065065065	0.16	0
I	SPAPYUG7.03c	4749139	4751259	2121	1	117	0.168	0.73	1549	2	2	2	3	3	4	0	0	0	0	1	1	6.0	2.829	0.16666666666666666	0.0004714757190004715	0.055162659123055166	0.005	0
I	SPAPYUG7.04c	4751684	4752332	342	0	0	0.0	1.0	342	0	0	0	0	0	0	1	3	3	3	3	4	0.0	0.0	0.0	0.0	0.0	0.5178670707814822	1
I	SPAPYUG7.05	4752794	4753642	849	0	0	0.0	1.0	849	2	2	3	3	4	4	3	3	4	4	4	4	2.0	2.356	0.0	0.0	0.0	0.5040307898898648	1
I	SPAPYUG7.06	4754183	4754788	606	1	278	0.516	0.993	602	2	3	4	4	4	4	1	1	1	1	1	1	4.0	6.601	0.25	0.0016501650165016502	0.4587458745874588	0.35	0
I	SPAC1782.01	4755007	4760046	5040	10	851	0.584	0.293	1478	0	0	0	0	1	1	1	1	1	2	3	3	33.0	6.547999999999999	0.30303030303030304	0.001984126984126984	0.16884920634920636	0.0	0
I	SPAC1782.02c	4760301	4760886	486	0	0	0.0	1.0	486	0	1	1	2	3	3	0	0	0	0	0	0	1.0	2.0580000000000003	0.0	0.0	0.0	0.5178670707814822	1
I	SPAC1782.03	4761807	4762874	1068	1	80	0.257	0.5770000000000001	616	0	0	0	1	1	1	1	1	1	1	2	6	6.0	5.6179999999999986	0.16666666666666666	0.0009363295880149813	0.0749063670411985	0.02	0
I	SPAC1782.04	4763079	4763648	528	2	179	1.017	0.938	495	0	1	1	1	1	1	0	2	2	6	6	8	2.0	3.788	1.0	0.0037878787878787884	0.3390151515151515	0.145	0
[truncated: 3,119 more rows]
