# Supplementary material for: Comparing the utility of in vivo transposon mutagenesis approaches in yeast species to infer gene essentiality
Source: Curr Genet. 2020 Jul 17;66(6):1117–34. doi: 10.1007/s00294-020-01096-6 (PMC7599172; doi:10.1007/s00294-020-01096-6)
Supplement: Supplementary file 11 — Supplementary file11 (CSV 9 kb) [file 294_2020_1096_MOESM11_ESM.csv]

primaryIdentifier	Standard Name	Common Name	Description	Length	Reason for flagging as FP	Note	Note2	Not investigated in Puddu	Number of abberations	rDNA 1	rDNA 2	CUP1 1	CUP1 2	2micron 1	2micron 2	Ty1 1	Ty1 2	Ty2 1	Ty2 2	Telomeres 1	Telomeres 2	mtDNA 1	mtDNA 2	Aneup 1	Aneup 2	Fitness
S000004993	YNL048W	ALG11	Asparagine-Linked Glycosylation	1647	vegetative growth: decreased rate			1
S000004362	YLR370C	ARC18	ARp2/3 Complex subunit	537	competetive fitness: decreased				1							38.36	38.4									0.6432
S000002580	YDR173C	ARG82	ARGinine requiring	1068	competetive fitness: decreased				2					15.48	17.94							26.31	25.52
S000003716	YJL180C	ATP12	ATP synthase	978	competetive fitness: decreased				2							35.37	35.8					5.05	6.12			0.6886
S000001295	YIL033C	BCY1	Bypass of CYclic-AMP requirement	1251	vegetative growth: decreased rate			1																		0.9478
S000000828	YER026C	CHO1	CHOline requiring	831	vegetative growth: decreased rate			1
S000001094	YHR052W	CIC1	Core Interacting Component	1131	Essential gene			1
S000003399	YGR167W	CLC1	Clathrin Light Chain	702	competetive fitness: decreased			1
S000004580	YML112W	CTK3	Carboxy-Terminal domain Kinase	891	competetive fitness: decreased			1
S000001537	YKL054C	DEF1	RNAPII DEgradation Factor	2217	competetive fitness: decreased				2													28.48	25.63	4.02	4.03
S000006435	YKR035W-A	DID2	Doa4-Independent Degradation	615	competetive fitness: decreased				1	149.18	159.79
S000003209	YGL240W	DOC1	Destruction Of Cyclin B	753	competetive fitness: decreased				2							38.37	38.87					0.12	0.09
S000005024	YNL080C	EOS1	ER-localized and Oxidants Sensitive	1101	competetive fitness: decreased				1															5.13	5.33
S000005411	YOL051W	GAL11	GALactose metabolism	3246	competetive fitness: decreased				1											591.35	559.44
S000000909	YER107C	GLE2	GLFG LEthal	1098	Essential for aerobic growth		https://academic.oup.com/femsyr/article/6/3/393/563987	1																		0.4755
S000004830	YMR217W	GUA1	GUanine Auxotroph	1578	requires guanine			1
S000000363	YBR159W	IFA38		1044	competetive fitness: decreased	vacuolar		1
S000000888	YER086W	ILV1	IsoLeucine-plus-Valine requiring	1731	competetive fitness: decreased																					0.3043
S000000221	YBR017C	KAP104	KAryoPherin	2757	?most work in S. cerevisiae is with conditional alleles			1
S000001144	YHR102W	KIC1	Kinase that Interacts with Cdc31p	3243	vegetative growth: decreased rate			1
S000000523	YCL018W	LEU2	LEUcine biosynthesis	1095	auxotroph in both strains used			1
S000005369	YOL009C	MDM12	Mitochondrial Distribution and Morphology	816	competetive fitness: decreased				1													0.11	0.15
S000003187	YGL219C	MDM34	Mitochondrial Distribution and Morphology	1380	competetive fitness: decreased				1													10.75	7.26
S000005971	YPL050C	MNN9	MaNNosyltransferase	1188	competetive fitness: decreased				2											560.31	541.25	31.7	27.05
S000002583	YDR176W	NGG1		2109	competetive fitness: decreased				3			11.68758354				38.12424585						28.0476776
S000000374	YBR170C	NPL4	Nuclear Protein Localization	1743	competetive fitness: decreased			1
S000005521	YOL161C	PAU20	seriPAUperin	363	gene family and vacuolar localiztion	vacuolar		1
S000004138	YLR148W	PEP3	carboxyPEPtidase Y-deficient	2757	competetive fitness: decreased	vacuolar			2													25.49	24.8	1.72	2	0.2452
S000004844	YMR231W	PEP5	carboxyPEPtidase Y-deficient	3090	vegetative growth: decreased rate	vacuolar		1
S000005671	YOR145C	PNO1	Partner of NOb1	825	competetive fitness: decreased			1
S000005850	YOR323C	PRO2	PROline requiring	1371	competetive fitness: decreased				3							40.56	40.47					35.15	39.52	5.3	5.24
S000003026	YGL058W	RAD6	RADiation sensitive	519	competetive fitness: decreased				2													46.36	65.82	1.51	1.96	0.432
S000002248	YDL090C	RAM1	RAS protein and A-factor Maturation	1296	competetive fitness: decreased				5	94.09	100.63					41.63	41.66	13.58	13.51			44.47	51.46	2.32	2
S000000129	YBL033C	RIB1	RIBoflavin biosynthesis	1038	competetive fitness: decreased			1
S000005503	YOL143C	RIB4	RIBoflavin biosynthesis	510	vegetative growth: decreased rate			1
S000003676	YJL140W	RPB4	RNA Polymerase B	666	competetive fitness: decreased				4	162.05	162.78					42.47	42.53					35.25	32.17	2.33	2.24
S000000121	YBL025W	RRN10	Regulation of RNA polymerase I	438	competetive fitness: decreased			1
S000001695	YKL212W	SAC1	Suppressor of ACtin	1872	competetive fitness: decreased	vacuolar			1			8.51	8.5
S000004258	YLR268W	SEC22	SECretory	645	competetive fitness: decreased				2							38.58	38.69							3.58	2.22
S000001338	YIL076W	SEC28	SECretory	891	competetive fitness: decreased			1																		0.6339
S000004069	YLR079W	SIC1	Substrate/Subunit Inhibitor of Cyclin-dependent protein kinase	855	competetive fitness: decreased				4					16.88	15.54	39.67	39.27					24.48	22.39	2.84	1.99	0.5518
S000002205	YDL047W	SIT4	Suppressor of Initiation of Transcription	936	competetive fitness: decreased				1													31.02	37.43
S000005534	YOR008C	SLG1	Synthetic Lethal with Gap	1137	competetive fitness: decreased
S000000360	YBR156C	SLI15	Synthetically Lethal with Ipl1	2097	competetive fitness: decreased			1
S000004375	YLR383W	SMC6	Structural Maintenance of Chromosomes	3345	all work in S. cerevisiae is done with a conditional allele			1
S000005816	YOR290C	SNF2	Sucrose NonFermenting	5112	competetive fitness: decreased
S000003712	YJL176C	SWI3	SWItching deficient	2478	competetive fitness: decreased				2							39.36	39.48					26.6	25.66
S000000638	YCR042C	TAF2	TATA binding protein-Associated Factor	4224	vegetative growth: decreased rate			1
S000005083	YNL139C	THO2	suppressor of the Transcriptional defect of Hpr1 by Overexpression	4794	competetive fitness: decreased			1
S000000014	YAL016W	TPD3	tRNA Processing Deficient	1908	competetive fitness: decreased			1
S000004427	YLR435W	TSR2	Twenty S rRNA accumulation	618	competetive fitness: decreased				2							36.18	36.47					27.45	26.16
S000002344	YDL185W	VMA1	Vacuolar Membrane Atpase	3216	competetive fitness: decreased	vacuolar																				0.9866
S000002100	YHR039C-A	VMA10		507	competetive fitness: decreased	vacuolar			1			11.31	11.88													0.3519
S000006155	YPL234C	VMA11	Vacuolar Membrane Atpase	495	competetive fitness: decreased	vacuolar		1
S000001068	YHR026W	VMA16	Vacuolar Membrane Atpase	642	competetive fitness: decreased	vacuolar
S000001102	YHR060W	VMA22	Vacuolar Membrane Atpase	546	competetive fitness: decreased	vacuolar		1																		0.3562
S000000753	YEL027W	VMA3	Vacuolar Membrane Atpase	483	competetive fitness: decreased	vacuolar			3					21.82	20.79					585.23	615.18	23.16	22.55
S000005859	YOR332W	VMA4	Vacuolar Membrane Atpase	702	competetive fitness: decreased	vacuolar			1			16.65	16.18
S000001563	YKL080W	VMA5	Vacuolar Membrane Atpase	1179	competetive fitness: decreased	vacuolar		1																		0.3849
S000004439	YLR447C	VMA6	Vacuolar Membrane Atpase	1038	competetive fitness: decreased	vacuolar																				0.5073
S000003252	YGR020C	VMA7	Vacuolar Membrane Atpase	357	competetive fitness: decreased	vacuolar		1
S000000777	YEL051W	VMA8	Vacuolar Membrane Atpase	771	competetive fitness: decreased	vacuolar		1
S000028508	YCL005W-A	VMA9	Vacuolar Membrane Atpase	395	vegetative growth: decreased rate	vacuolar		1
S000001602	YKL119C	VPH2	Vacuolar pH	648	competetive fitness: decreased	vacuolar		1
S000004388	YLR396C	VPS33	Vacuolar Protein Sorting	2076	competetive fitness: decreased	vacuolar																				0.1922
S000003063	YGL095C	VPS45	Vacuolar Protein Sorting	1734	competetive fitness: decreased	vacuolar			1							39.33	39.11									0.3822
S000002892	YDR484W	VPS52	Vacuolar Protein Sorting	1926	competetive fitness: decreased	vacuolar			2			17.34740299												1.663444889
S000002434	YDR027C	VPS54	Vacuolar Protein Sorting	2670	competetive fitness: decreased	vacuolar			2													24.12	25.36	3.6	3.8
S000004251	YLR261C	VPS63	Vacuolar Protein Sorting	327	competetive fitness: decreased	vacuolar	overlaps YPT6
S000001132	YHR090C	YNG2	Yeast iNG1 homolog	849	null mutant has decreased fitness, abnormal vacuolar morphology,			1
S000004252	YLR262C	YPT6	Yeast Protein Two	648	competetive fitness: decreased		overlaps VPS63																			0.5888
S000003592	YJL056C	ZAP1	Zinc-responsive Activator Protein	2643	competetive fitness: decreased
S000003224	YGL255W	ZRT1	Zinc-Regulated Transporter	1131	vegetative growth: decreased rate
S000006199	YPL278C			303	short gene (303 bp, just above cutoff)			1
