# Supplementary material for: Comparing the utility of in vivo transposon mutagenesis approaches in yeast species to infer gene essentiality
Source: Curr Genet. 2020 Jul 17;66(6):1117–34. doi: 10.1007/s00294-020-01096-6 (PMC7599172; doi:10.1007/s00294-020-01096-6)
Supplement: Supplementary file 12 — Supplementary file12 (CSV 39 kb) [file 294_2020_1096_MOESM12_ESM.csv]

Ca	Sc	Sp
C1_00030C_A	YAL069W	SPAC13D1.01c
C1_00040W_A	YAL068W-A	SPAC1420.03
C1_00240C_A	YAL066W	SPAC1420.04c
C1_00250W_A	YAL065C	SPAC167.08
C1_00260W_A	YALWdelta1	SPAC17A5.03
C1_00280C_A	YAL063C	SPAC186.03
C1_00300W_A	YAL059C-A	SPAC19B12.12c
C1_00720W_A	YAL056C-A	SPAC19B12.13
C1_01020W_A	YAL047W-A	SPAC19D5.09c
C1_01120C_A	YAL045C	SPAC19G12.10c
C1_01230C_A	YAL042C-A	SPAC1F8.01
C1_01410C_A	YAL037C-B	SPAC212.01c
C1_01430C_A	YAL034C-B	SPAC212.02
C1_01640W_A	YAL031W-A	SPAC212.03
C1_01660C_A	YAL026C-A	SPAC212.04c
C1_01720C_A	HRA1	SPAC212.06c
C1_01730W_A	YAL019W-A	SPAC212.08c
C1_01960W_A	YAL016C-B	SPAC212.11
C1_02130C_A	YAL016C-A	SPAC212.12
C1_02140C_A	YALCdelta2	SPAC23A1.10
C1_02340C_A	tP(UGG)A	SPAC26A3.13c
C1_02540C_A	YAL004W	SPAC27D7.09c
C1_02550W_A	YAL005C	SPAC27D7.11c
C1_03420W_A	snR18	SPAC27E2.08
C1_03570C_A	CEN1	SPAC2E1P3.03c
C1_03590W_A	YARCdelta3	SPAC328.10c
C1_03700C_A	YARCdelta4	SPAC513.01c
C1_03720C_A	YAR009C	SPAC589.10c
C1_03850C_A	YAR010C	SPAC6G10.11c
C1_04060W_A	YARCTy1-1	SPAC750.01
C1_04920C_A	YARCdelta5	SPAC750.02c
C1_05040W_A	tA(UGC)A	SPAC750.03c
C1_05310W_A	YAR019W-A	SPAC750.04c
C1_05550C_A	tL(CAA)A	SPAC750.05c
C1_05570W_A	tS(AGA)A	SPAC750.06c
C1_05580W_A	YARWsigma1	SPAC750.07c
C1_05590W_A	YARWdelta6	SPAC750.08c
C1_05730W_A	YAR031W	SPAC8C9.08
C1_06170W_A	YAR030C	SPAC9.04
C1_06180W_A	YAR033W	SPAC977.01
C1_06190C_A	YARWdelta7	SPAC977.02
C1_06240W_A	YAR047C	SPAC977.03
C1_06250W_A	YAR050W	SPAC977.04
C1_06300W_A	YAR053W	SPAC977.05c
C1_06310W_A	YARCdelta8	SPAC977.06
C1_06490C_A	YAR060C	SPAC977.07c
C1_06830W_A	YAR061W	SPAC977.08
C1_06950C_A	YAR064W	SPAC977.09c
C1_06990C_A	YAR066W	SPAC977.11
C1_07300W_A	YAR068W	SPAC977.12
C1_07310C_A	YAR069C	SPAC977.14c
C1_07320W_A	YAR070C	SPAC977.18
C1_07450W_A	YAR071W	SPAP11E10.02c
C1_07530W_A	YAR073W	SPAP7G5.05
C1_07720W_A	YAR075W	SPAPB15E9.01c
C1_07730W_A	YJL225W-A	SPAPB15E9.03c
C1_07740C_A	YJL225C	SPAPB17E12.02
C1_07750W_A	YJL223C	SPAPB18E9.04c
C1_07760W_A	YJL222W-B	SPAPB2C8.01
C1_07770W_A	YJL222W-A	SPAPB8E5.02c
C1_07940W_A	YJL222W	SPAPB8E5.06c
C1_08250W_A	YJL220W	SPBC1289.15
C1_08280C_A	YJL221C	SPBC1289.17
C1_08380W_A	YJL219W	SPBC1348.01
C1_08720W_A	YJL215C	SPBC1348.02
C1_08960W_A	YJL211C	SPBC1348.03
C1_08970W_A	YJL202C	SPBC1348.04
C1_09560C_A	tT(AGU)J	SPBC1348.05
C1_09890C_A	YJLWdelta1	SPBC1348.06c
C1_10130W_A	YJL199C	SPBC1348.07
C1_10290W_A	YJL197C-A	SPBC1348.08c
C1_10550C_A	YJL195C	SPBC1348.09
C1_10590W_A	YJL188C	SPBC1348.10c
C1_10900C_A	YJL182C	SPBC1348.15
C1_11180C_A	YJL175W	SPBC1683.08
C1_11460W_A	YJL169W	SPBC1711.01c
C1_11780W_A	tE(UUC)J	SPBC1711.02
C1_11820W_A	YJL156W-A	SPBC1711.05
C1_11830W_A	YJL152W	SPBC18E5.04
C1_11840W_A	YJL150W	SPBC18H10.18c
C1_12500C_A	snR128	SPBC1E8.04
C1_12870C_A	snR190	SPBC23G7.09
C1_12900W_A	YJL142C	SPBC23G7.17c
C1_12980W_A	YJL138C	SPBC32F12.11
C1_12990W_A	YJL135W	SPBC337.02c
C1_13000W_A	YJL127W-A	SPBC337.08c
C1_13040C_A	YJL120W	SPBC354.12
C1_13230C_A	YJL119C	SPBC359.01
C1_13340W_A	tA(AGC)J	SPBC359.03c
C1_13500C_A	YJLWsigma1	SPBC839.15c
C1_13530W_A	YJLWtau1	SPBC947.04
C1_13890C_A	YJLWTy4-1	SPBC9B6.02c
C1_14070W_A	YJL114W	SPBCPT2R1.01c
C1_14510C_A	YJL113W	SPBCPT2R1.02
C1_14540C_A	YJLWtau2	SPBCPT2R1.03
C1_14600C_A	YJLCdelta3	SPBCPT2R1.04c
C1_14610W_A	tD(GUC)J1	SPBCPT2R1.08c
C1_14620W_A	snR37	SPBPB10D8.04c
C1_14630C_A	tR(ACG)J	SPBPB10D8.05c
C2_00010W_A	ETC3	SPBPB10D8.06c
C2_00020W_A	YJL086C	SPBPB10D8.07c
C2_00040C_A	YJL075C	SPBPB21E7.09
C2_01080C_A	YJL067W	SPBPB2B2.07c
C2_01100C_A	YJL064W	SPBPB2B2.14c
C2_01280C_A	snR60	SPBPB2B2.15
C2_01290C_A	tY(GUA)J1	SPBPB2B2.16c
C2_01770C_A	YJLCdelta5	SPBPB2B2.17c
C2_01790W_A	YJLCdelta4	SPBPB2B2.18
C2_01810W_A	tR(UCU)J1	SPBPB2B2.19c
C2_02080W_A	tD(GUC)J2	SPBPB8B6.05c
C2_02480W_A	tD(GUC)J3	SPBPB8B6.06c
C2_02600C_A	tR(UCU)J2	SPBPJ4664.02
C2_02640C_A	YJLCdelta6	SPCC1020.14
C2_02650C_A	YJLCdelta7	SPCC1183.10
C2_02790C_A	tV(AAC)J	SPCC1235.14
C2_02940W_A	YJL032W	SPCC1450.08c
C2_02950W_A	tM(CAU)J1	SPCC1494.11c
C2_03040W_A	YJL026C-A	SPCC162.04c
C2_03190W_A	tG(GCC)J1	SPCC1620.02
C2_03510W_A	YJL022W	SPCC1682.06
C2_03580W_A	YJL020W-A	SPCC16C4.13c
C2_03610W_A	YJL015C	SPCC1739.15
C2_03650W_A	tK(CUU)J	SPCC1742.01
C2_03660W_A	tW(CCA)J	SPCC1906.03
C2_03730W_A	YJLWtau3	SPCC1906.04
C2_03740W_A	YJLWdelta8	SPCC1919.06c
C2_03850W_A	YJLWdelta9	SPCC285.06c
C2_03860W_A	YJL009W	SPCC285.07c
C2_04070C_A	YJLWtau4	SPCC306.10
C2_04610C_A	YJLWdelta10	SPCC31H12.04c
C2_04630W_A	tM(CAU)J2	SPCC330.04c
C2_04840W_A	YJL007C	SPCC548.03c
C2_04890C_A	tL(UAA)J	SPCC548.06c
C2_04900C_A	CEN10	SPCC548.07c
C2_04920W_A	YJR018W	SPCC553.05c
C2_05010W_A	YJR020W	SPCC569.01c
C2_05240C_A	YJR023C	SPCC613.01
C2_05310C_A	YJRWdelta11	SPCC613.02
C2_05420C_A	YJRWTy1-1	SPCC794.02
C2_05430C_A	YJR026W	SPCC794.09c
C2_05600W_A	YJR027W	SPCC970.11c
C2_05630C_A	YJRWdelta12	SPCP20C8.01c
C2_05880W_A	YJRWTy1-2	SPCP31B10.07
C2_06050C_A	YJR028W	SPMIT.03
C2_06380W_A	YJR029W
C2_06400C_A	YJRWdelta13
C2_06410W_A	YJR037W
C2_06450C_A	YJR038C
C2_06500W_A	tM(CAU)J3
C2_06560W_A	YJRWdelta14
C2_06580C_A	tS(AGA)J
C2_06900W_A	YJRCdelta15
C2_07050W_A	tG(GCC)J2
C2_07150W_A	YJRCdelta16
C2_07850C_A	YJRWdelta17
C2_07970W_A	tR(CCU)J
C2_07990W_A	YJRWdelta18
C2_08055W_A	YJRCdelta19
C2_08220W_A	tD(GUC)J4
C2_08230C_A	tY(GUA)J2
C2_08250C_A	YJRWdelta20
C2_08370C_A	YJR071W
C2_08410C_A	YJR087W
C2_08980C_A	IRT1
C2_09090C_A	tL(UAG)J
C2_09100C_A	YJR114W
C2_09110C_A	YJR128W
C2_09120C_A	snR3
C2_09190C_A	YJR140W-A
C2_09200W_A	YJR151C
C2_09440W_A	YJR156C
C2_09450W_A	YJR157W
C2_09540W_A	YJR158W
C2_09550C_A	YJR159W
C2_10370W_A	YJR160C
C2_10380W_A	YJR161C
C2_10390C_A	YJR162C
C2_10400W_A	YKL225W
C2_10410W_A	YKL224C
C2_10420W_A	YKL223W
C2_10490C_A	snR64
C2_10500W_A	tT(CGU)K
C2_10510W_A	YKL202W
C2_10520W_A	YKLWdelta1
C2_10800W_A	tN(GUU)K
C2_10870W_A	YKLCdelta2
C3_00030C_A	tL(UAA)K
C3_00050C_A	YKL177W
C3_00060W_A	YKL169C
C3_00070W_A	YKL165C-A
C3_00080C_A	tE(UUC)K
C3_00970W_A	YKL162C-A
C3_01240C_A	YKL156C-A
C3_01360C_A	tR(UCU)K
C3_01380W_A	YKLWdelta3
C3_01650C_A	YKL153W
C3_01840C_A	YKL147C
C3_01870C_A	YKL145W-A
C3_01920C_A	YKL136W
C3_02050C_A	YKL131W
C3_02380C_A	YKLCsigma1
C3_02520W_A	tK(CUU)K
C3_02730C_A	YKL123W
C3_02740C_A	YKL118W
C3_02880W_A	YKLCdelta4
C3_02890C_A	tA(AGC)K1
C3_02900W_A	YKL115C
C3_02910W_A	YKL111C
C3_02980C_A	YKL102C
C3_02990C_A	YKL100W-A
C3_03000W_A	YKL097C
C3_03010C_A	YKL083W
C3_03120C_A	snR38
C3_03130C_A	YKL076C
C3_03140C_A	YKLCdelta5
C3_03220C_A	tW(CCA)K
C3_03350W_A	tV(AAC)K1
C3_03590W_A	tH(GUG)K
C3_03600C_A	YKLCdelta6
C3_03610W_A	YKLWdelta7
C3_03620C_A	YKL066W
C3_03630W_A	YKL053W
C3_03640W_A	snR69
C3_03720W_A	YKL036C
C3_03730C_A	tV(AAC)K2
C3_03950C_A	YKL031W
C3_03960W_A	YKL030W
C3_04010C_A	snR87
C3_04050W_A	CEN11
C3_04150W_A	YKRCdelta8
C3_04280C_A	tL(CAA)K
C3_04850C_A	YKR012C
C3_04890W_A	YKRCdelta9
C3_05220W_A	YKRWdelta10
C3_05260W_A	tR(ACG)K
C3_05480C_A	YKR032W
C3_05490C_A	YKR033C
C3_05500W_A	YKR035C
C3_05690C_A	tD(GUC)K
C3_05820W_A	YKRCdelta11
C3_06160C_A	YKRCdelta12
C3_06170C_A	tA(AGC)K2
C3_06180C_A	YKR040C
C3_06190C_A	YKR047W
C3_06320W_A	YKR059W
C3_06330W_A	snR42
C3_06340W_A	YKR073C
C3_06350W_A	tK(UUU)K
C3_06370C_A	YKR075W-A
C3_06380W_A	YKR105C
C3_06390W_A	YKR106W
C3_06460C_A	YKRWomega1
C3_06840C_A	YLL067W-A
C3_06930W_A	YLL067C
C3_06960C_A	YLL066W-B
C3_07190W_A	YLL066W-A
C3_07510C_A	YLL066C
C3_07520W_A	YLL065W
C3_07530W_A	YLL064C
C3_07960C_A	YLL059C
C3_07970C_A	YLL047W
C4_00010W_A	YLL044W
C4_00490W_A	YLL037W
C4_00550C_A	YLL030C
C4_00690C_A	YLLCdelta1
C4_00870W_A	tP(UGG)L
C4_00900C_A	YLL024C
C4_00930W_A	YLL020C
C4_01040C_A	YLL019W-A
C4_01110W_A	YLL017W
C4_01210C_A	YLL016W
C4_01540C_A	CEN12
C4_01570C_A	tS(AGA)L
C4_01580C_A	YLRCsigma1
C4_01590C_A	snR30
C4_01600C_A	tA(UGC)L
C4_01610C_A	YLRCdelta2
C4_01620C_A	YLR035C-A
C4_01630C_A	YLRCdelta3
C4_01640C_A	YLRWdelta4
C4_01810C_A	YLR041W
C4_02350C_A	YLR062C
C4_02570C_A	YLR076C
C4_02580W_A	YLR101C
C4_02650C_A	snR79
C4_02680C_A	YLRCdelta5
C4_02690W_A	snR6
C4_02810C_A	YLR111W
C4_03010W_A	YLR112W
C4_03060W_A	YLRWsigma2
C4_03190W_A	tR(ACG)L
C4_03210C_A	YLR120W-A
C4_03220C_A	YLR122C
C4_03240C_A	YLR123C
C4_03260C_A	YLR124W
C4_03350C_A	YLR140W
C4_03520C_A	tD(GUC)L1
C4_03610C_A	YLR149C-A
C4_03630C_A	tQ(UUG)L
C4_03640C_A	YLRWdelta6
C4_03650W_A	ETS2-1
C4_03660W_A	YLR154W-A
C4_03980W_A	YLR154W-B
C4_03990C_A	YLR154W-C
C4_04190C_A	RDN25-1
C4_04200C_A	ITS2-1
C4_04490C_A	YLR154W-E
C4_04610W_A	RDN58-1
C4_04620C_A	YLR154W-F
C4_04680C_A	ITS1-1
C4_04690C_A	RDN18-1
C4_04740W_A	RDN37-1
C4_04960W_A	ETS1-1
C4_05410C_A	NTS2-1
C4_05470C_A	RDN5-1
C4_05480W_A	NTS1-2
C4_05490W_A	ETS2-2
C4_05500C_A	YLR154C-G
C4_05510W_A	RDN25-2
C4_05520W_A	ITS2-2
C4_05530W_A	RDN58-2
C4_05700W_A	ITS1-2
C4_05710W_A	RDN18-2
C4_05860W_A	RDN37-2
C4_05870C_A	ETS1-2
C4_05930W_A	NTS2-2
C4_05950C_A	RDN5-2
C4_05990W_A	YLR154C-H
C4_06180C_A	YLR155C
C4_06330W_A	YLR156W
C4_06520W_A	RDN5-3
C4_06660W_A	YLR156C-A
C4_07250C_A	YLR157C
C4_07260W_A	YLR157W-D
C5_00010W_A	YLRCdelta7
C5_00020W_A	YLR157C-B
C5_00360C_A	YLR157C-A
C5_00720W_A	YLR157W-E
C5_00960W_A	YLRCTy1-1
C5_00970W_A	YLRCdelta8
C5_00990W_A	RDN5-4
C5_01030W_A	YLR157C-C
C5_01150C_A	YLR158C
C5_01160C_A	YLR159W
C5_01370W_A	RDN5-5
C5_01630C_A	YLR159C-A
C5_01660C_A	YLR160C
C5_02080C_A	YLR161W
C5_02100W_A	RDN5-6
C5_02110W_A	YLR163W-A
C5_02250C_A	YLR169W
C5_02420W_A	YLR171W
C5_02850W_A	YLR184W
C5_02880W_A	YLR198C
C5_03180W_A	YLR202C
C5_03190W_A	YLR217W
C5_03200C_A	YLR222C-A
C5_03210C_A	tL(UAG)L1
C5_03220C_A	YLRCdelta9
C5_03230W_A	YLRWdelta10
C5_03420W_A	YLRWTy1-2
C5_03450W_A	YLR227W-A
C5_03640W_A	YLR227W-B
C5_03660W_A	YLRWdelta11
C5_03700C_A	YLRWdelta12
C5_04450C_A	YLRCtau1
C5_04760W_A	YLR230W
C5_05420C_A	tI(UAU)L
C5_05500C_A	YLR232W
C5_05510C_A	YLR235C
C6_00010W_A	YLR236C
C6_00030W_A	tL(CAA)L
C6_00040W_A	YLR252W
C6_00050W_A	YLR255C
C6_00060W_A	YLRWdelta13
C6_00070C_A	YLRWTy1-3
C6_00220C_A	YLR256W-A
C6_01020W_A	YLRWdelta14
C6_01230C_A	tA(AGC)L
C6_01240C_A	YLRWsigma3
C6_01250W_A	YLRWdelta15
C6_01260W_A	YLR269C
C6_01270C_A	tV(AAC)L
C6_01540C_A	YLRCdelta16
C6_01580C_A	YLRWdelta17
C6_01800W_A	YLR279W
C6_02390W_A	YLR280C
C6_02400W_A	YLR282C
C6_02700C_A	YLR286W-A
C6_02720C_A	YLR294C
C6_03020W_A	YLR296W
C6_03520C_A	YLR299C-A
C6_03680C_A	YLRCdelta18
C6_03690W_A	tL(UAG)L2
C6_03710W_A	YLR302C
C6_03870C_A	YLRCdelta19
C6_03970C_A	tI(AAU)L1
C6_03980C_A	YLR311C
C6_03990C_A	YLR317W
C6_04000C_A	YLR322W
C6_04010C_A	tX(XXX)L
C6_04020W_A	YLR331C
C6_04090C_A	YLRWsigma4
C6_04130C_A	tD(GUC)L2
C6_04200C_A	snR61
C6_04380W_A	snR55
C6_04390W_A	snR57
C6_04460W_A	YLRWdelta20
C6_04630W_A	YLR334C
C6_04640C_A	tE(UUC)L
C6_04650W_A	YLR338W
C6_04660C_A	YLR339C
C7_00090C_A	YLRCdelta21
C7_00540W_A	tR(CCG)L
C7_01080C_A	YLR347W-A
C7_01090C_A	YLR349W
C7_01100C_A	YLR365W
C7_01110C_A	YLR366W
C7_01120C_A	YLR364C-A
C7_01140W_A	snR44
C7_01240C_A	YLR374C
C7_01260W_A	tK(UUU)L
C7_01980W_A	YLR379W
C7_02190W_A	snR34
C7_02400C_A	YLR399W-A
C7_02410C_A	YLR400W
C7_02440C_A	YLR402W
C7_02580C_A	YLRWdelta22
C7_02590C_A	YLRWTy2-1
C7_02600C_A	YLR410W-A
C7_02620C_A	YLR410W-B
C7_02700W_A	YLRWdelta23
C7_02710W_A	YLR416C
C7_02720C_A	tL(UAA)L
C7_02730W_A	YLRWdelta24
C7_02740W_A	tN(GUU)L
C7_02750W_A	YLRCdelta25
C7_02820C_A	YLRCTy2-2
C7_02900W_A	YLRCdelta26
C7_03100C_A	YLR428C
C7_03430C_A	YLR434C
C7_03460W_A	YLR437C-A
C7_03510C_A	YLR444C
C7_03680W_A	tI(AAU)L2
C7_03690W_A	YLRCdelta27
C7_03740C_A	YLR458W
C7_03750C_A	YLR462W
C7_03950C_A	YLR464W
C7_04340C_A	YLR463C
C7_04350C_A	YLR466W
C7_04360C_A	YLR465C
CR_00020W_A	YLR466C-A
CR_00030W_A	YLR466C-B
CR_00040C_A	YLR467W
CR_00450C_A	YLR467C-A
CR_00470W_A	YML133W-B
CR_00500C_A	YML133W-A
CR_00730C_A	YML133C
CR_00940C_A	YML132W
CR_00950W_A	YML122C
CR_00960W_A	YML116W-A
CR_01450C_A	snR85
CR_01840W_A	YML101C-A
CR_01850C_A	YML099W-A
CR_01860W_A	YML094C-A
CR_01870C_A	YML090W
CR_01880W_A	YML089C
CR_01890C_A	ZOD1
CR_01940W_A	YML084W
CR_02010C_A	tR(UCU)M2
CR_02020C_A	YMLCdelta1
CR_02080W_A	YML057C-A
CR_02220C_A	snR54
CR_02310C_A	YMLCdelta2
CR_02320W_A	tY(GUA)M1
CR_02450W_A	YML047W-A
CR_02470W_A	tG(GCC)M
CR_02660C_A	YMLWdelta3
CR_02730C_A	YMLWTy1-1
CR_02830W_A	YML045W-A
CR_02840W_A	YML045W
CR_02900W_A	YMLWdelta4
CR_03190C_A	tP(UGG)M
CR_03440W_A	YMLWdelta5
CR_03450W_A	YMLWTy1-2
CR_03580C_A	YML040W
CR_03590C_A	YML039W
CR_03620C_A	YMLWdelta6
CR_03630W_A	YML034C-A
CR_03810W_A	YML031C-A
CR_03880W_A	YML012C-A
CR_04275W_A	YML009W-B
CR_04320C_A	YML009C-A
CR_04690C_A	tS(AGA)M
CR_04700C_A	CEN13
CR_04990C_A	YMR007W
CR_05060W_A	YMRCtau1
CR_05070W_A	tE(UUC)M
CR_05110C_A	YMR013C-A
CR_05190W_A	snR78
CR_05230C_A	snR77
CR_05240C_A	snR76
CR_05350W_A	snR75
CR_05370W_A	snR74
CR_05400C_A	snR73
CR_05410C_A	YMR013W-A
CR_05470C_A	snR72
CR_05590C_A	tA(AGC)M1
CR_05600C_A	YMR031W-A
CR_05810C_A	tF(GAA)M
CR_05820C_A	YMRCdelta7
CR_05850W_A	YMR045C
CR_05870W_A	YMR046C
CR_05930C_A	YMR046W-A
CR_06190C_A	YMRCTy1-3
CR_06200C_A	YMRCdelta8
CR_06210C_A	tH(GUG)M
CR_06220C_A	tV(AAC)M1
CR_06280W_A	YMRCdelta9
CR_06360C_A	YMR050C
CR_06370C_A	YMR051C
CR_06380C_A	YMRCTy1-4
CR_06390C_A	YMRCdelta10
CR_06400C_A	YMRCdelta11
CR_06410W_A	YMRWdelta12
CR_06600C_A	tW(CCA)M
CR_06630W_A	YMR052C-A
CR_06790C_A	YMR057C
CR_06880C_A	YMR075C-A
CR_06890C_A	tV(AAC)M2
CR_07140C_A	YMR082C
CR_07150W_A	YMR086C-A
CR_07160C_A	YMRCdelta13
CR_07190W_A	tD(GUC)M
CR_07410C_A	YMR103C
CR_07430W_A	tK(CUU)M
CR_07480W_A	YMRCdelta14
CR_07490C_A	YMRWdelta15
CR_07500W_A	snR24
CR_07560W_A	YMRWdelta16
CR_07880C_A	YMRWtau2
CR_07980W_A	YMRWdelta17
CR_08140W_A	tL(CAA)M
CR_08220C_A	YMR119W-A
CR_08230C_A	YMR122C
CR_08240W_A	YMR135W-A
CR_08390W_A	YMR141C
CR_08530C_A	YMR141W-A
CR_08730W_A	YMR151W
CR_08750C_A	YMR153C-A
CR_08760C_A	tM(CAU)M
CR_08770W_A	YMRCdelta18
CR_08780W_A	YMR158W-B
CR_08790W_A	tV(AAC)M3
CR_08800W_A	YMR169C
CR_08810W_A	YMR170C
CR_08970W_A	YMR172C-A
CR_09000W_A	YMR173W-A
CR_09080C_A	snR83
CR_09130C_A	YMR193C-A
CR_09250W_A	snR11
CR_09260W_A	YMR194C-A
CR_09280W_A	ETC5
CR_09400W_A	RNA170
CR_09450C_A	tR(UCU)M1
CR_09540W_A	YMR245W
CR_09630W_A	snR86
CR_09870C_A	tA(AGC)M2
CR_10050C_A	YMRWdelta19
CR_10080C_A	YMR254C
CR_10090C_A	tQ(CUG)M
CR_10150C_A	YMRCtau3
CR_10220C_A	YMRWdelta20
CR_10460W_A	YMR272W-A
CR_10560C_A	YMRWdelta21
CR_10860C_A	tY(GUA)M2
orf19.7538	YMR290W-A
orf19.7537	YMR294W-A
orf19.7534	YMR304C-A
orf19.7531	YMR306C-A
orf19.7522	YMR307C-A
orf19.7506	YMR316C-B
orf19.7492	YMR320W
orf19.7490	YMR321C
orf19.7481	YMR322C
orf19.7472	YMR323W
orf19.7464	YMR324C
orf19.7463	YMR325W
orf19.7447	YMR326C
orf19.7441	YNL339W-B
orf19.7434	YNL339W-A
orf19.7427	YNL339C
orf19.7426	YNL338W
orf19.7417	YNL337W
orf19.7404	YNL336W
orf19.7403	YNL335W
orf19.7398.1	YNL334C
orf19.7391	YNL333W
orf19.7382	YNL332W
orf19.7371	YNL324W
orf19.7359	YNL319W
orf19.7349	YNL303W
orf19.7344	YNL296W
orf19.734	snR40
orf19.7336	YNL285W
orf19.7331	tG(UCC)N
orf19.733	YNLWtau1
orf19.7323	YNLCdelta1
orf19.7313	YNL284C-B
orf19.7307	YNL284C-A
orf19.730	YNLCTy1-1
orf19.729.1	YNLCdelta2
orf19.7284	YNLCsigma1
orf19.7283	tN(GUU)N1
orf19.7270	tT(AGU)N1
orf19.7269	YNL276C
orf19.7260	YNL266W
orf19.7250	YNL235C
orf19.7244	YNL228W
orf19.7239	YNL226W
orf19.7238	snR19
orf19.7227	YNL209W
orf19.7216	YNL205C
orf19.7209	YNL203C
orf19.7207	YNL198C
orf19.720	YNL179C
orf19.7196	YNL174W
orf19.7193	YNL170W
orf19.7188	YNL171C
orf19.7185	YNL150W
orf19.7184	YNL144W-A
orf19.7166	tF(GAA)N
orf19.716	YNL120C
orf19.715	YNL114C
orf19.7149	YNL109W
orf19.7125	YNL105W
orf19.7121	YNL103W-A
orf19.7118	YNL097W-A
orf19.7112	tL(CAA)N
orf19.7111.1	YNL089C
orf19.7105	YNL067W-A
orf19.7104	YNL057W
orf19.7103	YNLWdelta3
orf19.7102	YNLWTy1-2
orf19.7100	tD(GUC)N
orf19.7097	YNL054W-A
orf19.7094	YNL054W-B
orf19.7077	YNLWdelta4
orf19.7068	YNL043C
orf19.7056	YNLWsigma2
orf19.7053	YNLWsigma3
orf19.7046	tP(UGG)N1
orf19.704	tT(AGU)N2
orf19.7033	YNLWtau2
orf19.7023	YNLCdelta5
orf19.7020	YNLCTy2-1
orf19.7001	YNLCdelta6
orf19.700	tP(UGG)N2
orf19.6999	tI(AAU)N1
orf19.6997	YNL034W
orf19.6995	YNL033W
orf19.6994	YNL028W
orf19.6993	NME1
orf19.6992	snR66
orf19.6984	YNL019C
orf19.6972	YNL018C
orf19.6966	tI(AAU)N2
orf19.6952	YNL017C
orf19.6944	YNL013C
orf19.6936	CEN14
orf19.6926	YNR001W-A
orf19.6925	tP(AGG)N
orf19.6924	YNRCdelta7
orf19.6912	YNRCtau3
orf19.691	tN(GUU)N2
orf19.6883	YNR003W-A
orf19.6882.1	YNR005C
orf19.6882	YNR025C
orf19.6871	YNR042W
orf19.6869	snR49
orf19.6867	snR191
orf19.6866	tL(UAA)N
orf19.6863	YNRWsigma4
orf19.6850	YNRCdelta8
orf19.6844	YNRCdelta9
orf19.684	YNR065C
orf19.6837	YNR073C
orf19.6820	YNR076W
orf19.6816	YNR077C
orf19.6812	YOL166C
orf19.6802	YOLCdelta1
orf19.6801	YOLWtau1
orf19.6790	YOL160W
orf19.6760	YOLCdelta2
orf19.6759	YOL157C
orf19.6758	YOL156W
orf19.6757	YOL155W-A
orf19.675	YOL153C
orf19.6738	YOL150C
orf19.673	ETC2
orf19.6724	YOL134C
orf19.6722	YOL118C
orf19.6713	tG(UCC)O
orf19.6710	YOL106W
orf19.670.2	YOLCdelta3
orf19.6690	tT(AGU)O1
orf19.6679	YOLWdelta4
orf19.6676	YOLWTy1-1
orf19.6671	YOL103W-A
orf19.667.1	YOL103W-B
orf19.6654	YOLWdelta5
orf19.6640	YOL099C
orf19.6632	snR58
orf19.663	YOL085W-A
orf19.6621	YOL085C
orf19.6570	YOL083C-A
orf19.6569	YOL079W
orf19.6558	tG(GCC)O1
orf19.6544	YOLWsigma1
orf19.6540	YOLWdelta6
orf19.654	YOLCdelta7
orf19.6518	tN(GUU)O1
orf19.6502	snR81
orf19.6492	YOL050C
orf19.6489	YOL046C
orf19.6472	YOL037C
orf19.6470	YOL035C
orf19.6452	snR50
orf19.6447	tS(GCU)O
orf19.6420	tG(GCC)O2
orf19.642	tY(GUA)O
orf19.6408	YOL013W-B
orf19.6407	YOLCdelta8
orf19.6403.1	tP(UGG)O1
orf19.6343	CEN15
orf19.633	tR(ACG)O
orf19.6316	YORCdelta9
orf19.6308	YOR008W-B
orf19.6307	tT(AGU)O2
orf19.6305	YORWsigma2
orf19.6286.2	YORWdelta10
orf19.6285	YOR013W
orf19.6283	YOR015W
orf19.6277	YOR024W
orf19.6265	YOR029W
orf19.6211	YOR031W
orf19.6198.1	snR9
orf19.6190	YOR041C
orf19.6187	snR62
orf19.6185	YOR050C
orf19.6182	YOR053W
orf19.6171	YOR055W
orf19.6148	YORCdelta11
orf19.6146	tK(UUU)O
orf19.6135.1	YOR072W
orf19.6133	YOR072W-A
orf19.6131	tP(UGG)O2
orf19.6124	YOR073W-A
orf19.6117	YOR082C
orf19.6116	tN(GUU)O2
orf19.6109	YOR102W
orf19.6102	YOR108C-A
orf19.6100	YOR121C
orf19.610	tD(GUC)O
orf19.6094	YOR133W
orf19.6086	YOR135C
orf19.6081	YOR139C
orf19.6078	tG(CCC)O
orf19.6066	YORWdelta12
orf19.6043	YORWdelta13
orf19.604	YORWTy1-2
orf19.6029	YOR142W-A
orf19.6028	YOR142W-B
orf19.6013	YORWdelta14
orf19.6007	YOR146W
orf19.6002	YOR161W-A
orf19.5994	YOR161W-B
orf19.5978	YOR169C
orf19.5970	YOR170W
orf19.597	tV(AAC)O
orf19.5964	YORCdelta15
orf19.5962	YORWdelta16
orf19.5953	YORWdelta17
orf19.5943	snR36
orf19.5932	YOR186C-A
orf19.5930	YORCdelta18
orf19.5928	YORWdelta19
orf19.592	YORWtau2
orf19.5917	YOR192C-C
orf19.5902	YORCdelta20
orf19.59	YOR192C-B
orf19.589	YOR192C-A
orf19.5880	YORCTy2-1
orf19.5862	YORCdelta21
orf19.5855	YORWtau3
orf19.5854	tM(CAU)O1
orf19.5851	YOR199W
orf19.584	YOR200W
orf19.5839	YOR203W
orf19.5834	YOR218C
orf19.5824	snR35
orf19.5816	YOR225W
orf19.5815	ETC7
orf19.5809	YOR231C-A
orf19.5805	YOR235W
orf19.5801	snR17a
orf19.5797	YOR248W
orf19.5758	YOR263C
orf19.575	snR8
orf19.5735	YOR277C
orf19.5734	snR31
orf19.5722	snR5
orf19.5713	YOR282W
orf19.5704	tA(UGC)O
orf19.5678	YORWsigma3
orf19.5669	YOR300W
orf19.5667	YOR309C
orf19.5658	YOR314W
orf19.5633	YOR314W-A
orf19.5612	YOR318C
orf19.5602	YOR325W
orf19.5599	YOR329W-A
orf19.5592	YOR331C
orf19.5588	YOR333C
orf19.5558	YOR335W-A
orf19.555	YOR343C
orf19.554	YORWsigma4
orf19.5530	YORWdelta22
orf19.5514	YORWdelta23
orf19.5498	YORWTy2-2
orf19.5496	YOR343W-A
orf19.5450	YOR343W-B
orf19.5442	YORWdelta24
orf19.5438	tM(CAU)O2
orf19.543	YORCdelta25
orf19.5411	tP(UGG)O3
orf19.5404	YOR345C
orf19.5399	YOR364W
orf19.5390	YOR366W
orf19.5389	YOR376W
orf19.5381	YOR379C
orf19.5376	YOR388C
orf19.5370	YOR389W
orf19.5365.1	YOR390W
orf19.5365	YOR391C
orf19.5362	YOR392W
orf19.5357	YOR393W
orf19.5348	YOR394W
orf19.5341	YOR394C-A
orf19.5340	YOR396W
orf19.5338	YOR396C-A
orf19.5337	YPL283W-B
orf19.5326	YPL283W-A
orf19.5323	YPL283C
orf19.5312	YPL282C
orf19.5307	YPL281C
orf19.53	YPL280W
orf19.5291	YPL279C
orf19.5290	YPL277C
orf19.5288	YPL276W
orf19.5278	YPL275W
orf19.5270	YPL273W
orf19.5267	YPL261C
orf19.5258	YPLCdelta1
orf19.5253	tW(CCA)P
orf19.5245	YPLWsigma1
orf19.5241	YPLWdelta2
orf19.5236	YPLWdelta3
orf19.5224	YPLWTy1-1
orf19.5221	YPL257W-A
orf19.5219	YPL257W-B
orf19.5213	YPLWdelta4
orf19.5211	YPLWdelta5
orf19.5194.1	YPLWdelta6
orf19.517	YPL251W
orf19.5161	YPL250W-A
orf19.5160	YPL238C
orf19.5155	YPL222C-A
orf19.513	YPL220W
orf19.5113	YPL205C
orf19.5107	YPL198W
orf19.510	snR59
orf19.5095	YPL197C
orf19.5094	YPL185W
orf19.508	YPL182C
orf19.5058	tE(UUC)P
orf19.5053	YPLWdelta7
orf19.5045	YPLWdelta8
orf19.5042	snR17b
orf19.5041	YPL142C
orf19.5032	YPL136W
orf19.5005	YPL135C-A
orf19.5001	YPL114W
orf19.4997	tM(CAU)P
orf19.4996	YPL102C
orf19.4995	YPL090C
orf19.4991	YPL080C
orf19.4984	YPL073C
orf19.4982	YPL062W
orf19.4981	tC(GCA)P1
orf19.4972	YPLWdelta9
orf19.4960	YPLCdelta10
orf19.4952.1	YPLWdelta11
orf19.4943	YPLCtau1
orf19.4933	YPL060C-A
orf19.4929	YPLCTy4-1
orf19.4927	YPLCtau2
orf19.4910	YPL044C
orf19.4907	YPL035C
orf19.4899	YPL025C
orf19.4892	CEN16
orf19.4885	tF(GAA)P1
orf19.4884	YPRWdelta12
orf19.4880	YPR002C-A
orf19.4874	YPRCdelta13
orf19.4857	tG(GCC)P1
orf19.4824	tK(CUU)P
orf19.4816	YPR012W
orf19.4807	YPR014C
orf19.4805	YPR016W-A
orf19.4789	tF(GAA)P2
orf19.4787	YPR038W
orf19.4780	YPR039W
orf19.4774	YPR044C
orf19.4773	YPR050C
orf19.4761	YPR053C
orf19.4756	YPR059C
orf19.4743	YPR064W
orf19.4740	tS(UGA)P
orf19.474	YPR074W-A
orf19.4736	YPR076W
orf19.4733	YPR077C
orf19.473	YPR080W
orf19.470	YPR087W
orf19.4699	YPR092W
orf19.4682	snR51
orf19.4679	snR70
orf19.4678	snR41
orf19.4647	YPR099C
orf19.4631	YPR102C
orf19.4623.3	tT(UGU)P
orf19.4620	tK(UUU)P
orf19.4612	YPRWsigma2
orf19.4610	tC(GCA)P2
orf19.4609	YPRWdelta14
orf19.4608	YPRCdelta15
orf19.460	YPRWdelta16
orf19.4589	YPR123C
orf19.4577.3	YPR126C
orf19.4566	YPR130C
orf19.4550	YPR136C
orf19.4549	YPRWdelta17
orf19.4545	YPRCdelta18
orf19.4543	YPR137C-B
orf19.4531	YPR137C-A
orf19.4530.1	YPRCTy1-2
orf19.4527	YPRCdelta19
orf19.4526	tN(GUU)P
orf19.4521	YPR142C
orf19.4506	tI(AAU)P1
orf19.449	snR45
orf19.4482	YPR146C
orf19.4479	YPR150W
orf19.4468	YPR156C
orf19.4459	YPRWdelta20
orf19.4450	YPRWTy1-3
orf19.4447	YPR158W-A
orf19.4445	YPR158W-B
orf19.444	YPRWdelta21
orf19.4438	YPRCdelta22
orf19.4423	YPRCdelta23
orf19.442	YPR158C-D
orf19.4405	YPR158C-C
orf19.440	YPRWsigma3
orf19.4383	YPRCTy1-4
orf19.4380.1	YPRCdelta24
orf19.4379	tA(AGC)P
orf19.4372	tG(GCC)P2
orf19.4368	YPR160W-A
orf19.4365	YPR160C-A
orf19.4353	tI(AAU)P2
orf19.4332	YPRWsigma4
orf19.4330	YPRCtau3
orf19.4326	YPR169W-A
orf19.4322	YPR170C
orf19.4318	YPR170W-A
orf19.4308	YPR177C
orf19.4305.1	YPR195C
orf19.4297	YPRWtau4
orf19.4295	YPR197C
orf19.4293	YPR202W
orf19.428	YPR203W
orf19.4266	YPR204W
orf19.4263	YPR204C-A
orf19.4262	YBL113W-A
orf19.4258	YBL113C
orf19.4240	YBL112C
orf19.4231	YBL111C
orf19.4227	YBL109W
orf19.4217	YBL108C-A
orf19.4208	YBL108W
orf19.4191	YBLWdelta1
orf19.4190	YBLWdelta2
orf19.4188	YBL107W-A
orf19.4183	YBLWdelta3
orf19.4182	tL(UAA)B1
orf19.4173	YBLWdelta4
orf19.4166	YBLWTy2-1
orf19.4157	YBL100W-A
orf19.415	YBL100W-B
orf19.414	YBLWdelta5
orf19.4135	YBLWdelta6
orf19.4134	YBLCtau1
orf19.4132	tF(GAA)B
orf19.413.1	YBL100C
orf19.4112	YBL096C
orf19.4090	YBL094C
orf19.409	YBL083C
orf19.4084	YBL077W
orf19.4072	YBL073W
orf19.4062	snR56
orf19.4060	YBL072C
orf19.4056	YBL071C
orf19.4035	YBL070C
orf19.403	YBL068W-A
orf19.4028	YBL065W
orf19.4022	YBL062W
orf19.4016	YBL053W
orf19.4014	YBL048W
orf19.4002	YBL039C-A
orf19.3999	YBLCdelta7
orf19.3997	tI(AAU)B
orf19.3994	tG(GCC)B
orf19.3982	YBLWsigma1
orf19.3967	YBL012C
orf19.3938	YBL006W-A
orf19.3932.1	YBLWdelta8
orf19.3932	YBLWdelta9
orf19.3928	YBLWTy1-1
orf19.3914	YBL005W-A
orf19.3904	YBL005W-B
orf19.3902	YBLWdelta10
orf19.3901	tS(AGA)B
orf19.3885	CEN2
orf19.3863	YBRCdelta11
orf19.3840	YBR012C
orf19.3829	YBRWdelta12
orf19.382	YBRWTy1-2
orf19.3815	YBR012W-A
orf19.3803	YBR012W-B
orf19.3802	YBRWdelta13
orf19.3796	YBRCdelta14
orf19.3789	tT(AGU)B
orf19.3773	YBR027C
orf19.3763	YBR031W
orf19.3743	YBR032W
orf19.3733	snR161
orf19.3732	TLC1
orf19.3711	tV(UAC)B
orf19.3693	YBRWdelta15
orf19.3684	YBRWdelta16
orf19.3680	YBR051W
orf19.3668	tL(UAA)B2
orf19.3665	YBRWdelta17
orf19.3664	tQ(UUG)B
orf19.3663	YBR056C-B
orf19.3656	YBR064W
orf19.3642	YBR076C-A
orf19.3622	tR(UCU)B
orf19.3621	tD(GUC)B
orf19.3618	YBR089W
orf19.3607	YBR099C
orf19.3606	YBR103C-A
orf19.360	YBR109W-A
orf19.3599	YBR113W
orf19.3590	YBR116C
orf19.3574	YBR118W
orf19.357	YBR121C-A
orf19.355	YBR124W
orf19.3544	YBR126W-B
orf19.3542	YBR131C-A
orf19.3535	YBR134W
orf19.3530	YBR141W-A
orf19.353	YBR144C
orf19.3519	ETC8
orf19.35	YBR174C
orf19.3473	YBR178W
orf19.3466	YBR181C
orf19.3459	YBR190W
orf19.3456	YBR191W-A
orf19.3455	YBR206W
orf19.345	YBR209W
orf19.3448	tC(GCA)B
orf19.3445	YBRCtau2
orf19.3436	YBRWdelta18
orf19.3432	YBRCdelta19
orf19.3428	tE(UUC)B
orf19.3422	YBR223W-A
orf19.342	YBR224W
orf19.3418	YBR226C
orf19.3417	LSR1
orf19.3414	YBR232C
orf19.3411	YBR266C
orf19.341	YBR277C
orf19.3396	YBR292C
orf19.3391	YBR299W
orf19.339	YBR301W
orf19.3362	YBR300C
orf19.336	YBR302C
orf19.3354	YCLWomega1
orf19.3352	YCLWTy5-1
orf19.3340	YCL076W
orf19.3330.3	YCL075W
orf19.333	YCL074W
orf19.3327	YCLWomega2
orf19.3325	YCL073C
orf19.3324	YCL069W
orf19.3319	HML
orf19.3308	YCL068C
orf19.3302	YCL067C
orf19.3282	YCL066W
orf19.3263	YCL065W
orf19.3261	YCL046W
orf19.3234	YCL041C
orf19.323	YCL023C
orf19.3219	YCL022C
orf19.3218	tE(UUC)C
orf19.3215	YCLWdelta15
orf19.3207	YCLCdelta1
orf19.320	YCLWdelta2a
orf19.3198	YCLWdelta3
orf19.3195	YCLWdelta2b
orf19.3184	YCLWdelta4
orf19.3156	YCLWTy2-1
orf19.3154	YCL020W
orf19.3149	YCL019W
orf19.3139	YCLWdelta5
orf19.3135	tL(CAA)C
orf19.3131	YCL007C
orf19.313	snR43
orf19.3127	CEN3
orf19.3121	YCR001W
orf19.3120	YCR006C
orf19.3113	tP(AGG)C
orf19.3112	YCRCdelta6
orf19.3105	tN(GUU)C
orf19.3100	YCR013C
orf19.3091	snR33
orf19.3083	tG(GCC)C
orf19.3066	YCRCdelta7
orf19.3061.1	YCRWdelta8
orf19.3059	tM(CAU)C
orf19.3052	YCRWdelta9
orf19.3049	YCRCtau1
orf19.3041	tK(CUU)C
orf19.3040	YCRWdelta10
orf19.304	YCR018C-A
orf19.3027	YCR022C
orf19.3026	YCR025C
orf19.301	tQ(UUG)C
orf19.3003	YCRWdelta11
orf19.2992	snR65
orf19.2987	snR189
orf19.297	MATALPHA
orf19.296	YCR038W-A
orf19.2959.1	YCR038C
orf19.2945	YCR039C
orf19.2941	YCR040W
orf19.2928	YCR041W
orf19.2927	YCR045W-A
orf19.2926	YCR047W-A
orf19.2923	YCR049C
orf19.2921	tS(CGA)C
orf19.292	YCR064C
orf19.2911	YCR081C-A
orf19.2906	YCR085W
orf19.2892	YCR087W
orf19.2891	YCRWdelta12
orf19.2886	YCRWomega3
orf19.2877	HMR
orf19.2871	YCR096C
orf19.284	YCR097W-A
orf19.2834	YCRWdelta13
orf19.280	tT(AGU)C
orf19.2798	YCRCdelta14
orf19.2797	YCR102W-A
orf19.279	YDL248W
orf19.2783	YDL247W-A
orf19.2781	YDL247W
orf19.2762	YDL246C
orf19.2761	YDL245C
orf19.2757	YDL244W
orf19.2745	YDL242W
orf19.2743	YDL240C-A
orf19.2742	YDL229W
orf19.2734	YDL228C
orf19.2731	YDL221W
orf19.2730	tG(GCC)D1
orf19.2724	YDL196W
orf19.2703	YDL191W
orf19.2697	YDL187C
orf19.2695	YDL185C-A
orf19.2686	YDL182W
orf19.2671	YDL172C
orf19.267	YDL163W
orf19.2651	YDL162C
orf19.2639.1	YDL159C-B
orf19.2637	YDL158C
orf19.2633	YDL152W
orf19.2630	YDL151C
orf19.263.1	YDL136W
orf19.2623	YDL131W
orf19.2620	YDL118W
orf19.2615	YDL114W-A
orf19.2614	YDL096C
orf19.261	YDL094C
orf19.2605	YDL086C-A
orf19.2597	snR63
orf19.2571	YDL071C
orf19.2568	YDL068W
orf19.2552	YDL062W
orf19.255	tK(UUU)D
orf19.254	YDL050C
orf19.2534	YDL041W
orf19.2516	YDL034W
orf19.2509	YDL032W
orf19.2508	YDL026W
orf19.2503	YDL025W-A
orf19.2499	tA(AGC)D
orf19.2498	YDL023C
orf19.2488	YDL016C
orf19.2475	YDL011C
orf19.2474	tT(AGU)D
orf19.2472	YDLCdelta1
orf19.2468	YDLWtau1
orf19.2454	tS(AGA)D1
orf19.2445	CEN4
orf19.2439	YDR008C
orf19.2436	YDR010C
orf19.2423	YDR012W
orf19.2412	YDR015C
orf19.2411	tV(UAC)D
orf19.2393	YDR024W
orf19.2392	YDR029W
orf19.239	YDRCdelta2
orf19.2381	YDRCdelta3
orf19.238	YDRCdelta4
orf19.2376	YDR034C-D
orf19.2364	YDR034C-C
orf19.2356	YDRCTy2-1
orf19.2352	YDRCdelta5
orf19.2350	tL(UAA)D
orf19.2342	YDRCdelta6a
orf19.2334	YDRWdelta7
orf19.2311	YDRCdelta6b
orf19.2304	tQ(UUG)D1
orf19.2277	YDR038C
orf19.2272	YDR039C
orf19.2268	YDR040C
orf19.2265	snR47
orf19.2262	YDR048C
orf19.2250	YDR053W
orf19.2244	tR(UCU)D
orf19.2242	tD(GUC)D
orf19.2222	tR(ACG)D
orf19.2219	YDR094W
orf19.2211	YDR095C
orf19.2202	tQ(UUG)D2
orf19.22	YDRCdelta7
orf19.2184	YDR098C-B
orf19.2170	YDR098C-A
orf19.2163	YDRCTy1-1
orf19.2160	YDRCdelta8
orf19.2158	YDRCsigma1
orf19.2146	YDRCdelta9
orf19.2128	YDR102C
orf19.2127	tI(AAU)D
orf19.2125	YDRWsigma2
orf19.2119	YDRWdelta10
orf19.2102	YDR112W
orf19.21	YDR118W-A
orf19.2099	YDR133C
orf19.2098	YDR134C
orf19.2095	YDR136C
orf19.2075	YDR150W
orf19.2067	YDR149C
orf19.2057	YDR154C
orf19.2054	YDR157W
orf19.2051	tQ(UUG)D3
orf19.2050	YDRWdelta11
orf19.2038	YDR170W-A
orf19.2030	YDR183C-A
orf19.2012	YDR187C
orf19.1996	YDR193W
orf19.1992	YDR199W
orf19.1989	YDR203W
orf19.1976	YDR209C
orf19.1948	YDRWdelta13
orf19.1943	YDRWTy2-2
orf19.1933	YDR210W-A
orf19.1932	YDR210W-B
orf19.1930	YDRWdelta14
orf19.1920	YDR210C-D
orf19.1911	YDR210C-C
orf19.1890	YDRCTy1-2
orf19.1889	tI(UAU)D
orf19.1876	YDR215C
orf19.1868	YDR220C
orf19.1867	YDR230W
orf19.1855	YDR241W
orf19.1854	YDRWdelta12
orf19.1842	YDRCsigma3
orf19.1840	tY(GUA)D
orf19.1832	YDR250C
orf19.1828	tS(AGA)D2
orf19.1823	YDRWdelta19
orf19.1822	YDRWTy2-3
orf19.1801	YDR261W-A
orf19.1796	YDR261W-B
orf19.1782	YDRWdelta20
orf19.1779	YDRCdelta21
orf19.177	YDR261C-D
orf19.1768	YDR261C-C
orf19.1760	YDRCTy1-3
orf19.1756	YDRCdelta22
orf19.1743	YDRCsigma4
orf19.1730	tG(GCC)D2
orf19.1727	YDR269C
orf19.1725	YDR271C
orf19.1709	YDR274C
orf19.1691	tE(CUC)D
orf19.1690	YDR278C
orf19.1685	YDRWsigma5
orf19.1684	YDR290W
orf19.1682	tV(CAC)D
orf19.1669	tF(GAA)D
orf19.1665	YDRWdelta23
orf19.1663	YDRWTy1-4
orf19.1662	YDR316W-A
orf19.1656	YDR316W-B
orf19.164	YDRWdelta24
orf19.1628	YDR320W-B
orf19.1618.1	YDR327W
orf19.1607	YDR340W
orf19.1604	tX(XXX)D
orf19.1597	YDRWdelta25
orf19.1595	YDR342C
orf19.1589.1	YDR343C
orf19.1586	YDR344C
orf19.1585	YDRWdelta26
orf19.1577	YDRCsigma6
orf19.1564	tM(CAU)D
orf19.1552	YDR354C-A
orf19.1541	YDR355C
orf19.154	YDR360W
orf19.1538	ETC6
orf19.1526	tK(CUU)D1
orf19.1517	YDRWdelta27
orf19.1515	YDRWTy1-5
orf19.1510	YDR365W-A
orf19.1509	YDR365W-B
orf19.1504	YDRWdelta28
orf19.1502	YDR366C
orf19.1490	YDR371C-A
orf19.1483	YDR385W
orf19.1479	tG(CCC)D
orf19.1473	YDR396W
orf19.147	YDR401W
orf19.1465	YDR406W-A
orf19.1450	ETC1
orf19.1440	YDR413C
orf19.1435	YDR417C
orf19.1433	tS(AGA)D3
orf19.1430	YDR420W
orf19.1424	YDR426C
orf19.1416	YDR431W
orf19.1409	YDR433W
orf19.1395	YDR442W
orf19.1389	tK(CUU)D2
orf19.1387	YDR445C
orf19.1375	YDRWdelta29
orf19.1372	YDRWdelta30
orf19.1365	YDR455C
orf19.1357	YDR464C-A
orf19.1355	YDR467C
orf19.1340	snR13
orf19.1339	YDR491C
orf19.1336.2	tL(CAA)D
orf19.1317	YDR509W
orf19.1314	YDR510C-A
orf19.1310	YDR521W
orf19.1307	YDR525W
orf19.1289	YDR524C-A
orf19.1277	YDR526C
orf19.1267	snR84
orf19.1260	YDR535C
orf19.1254	YDR537C
orf19.1240	YDRWdelta31
orf19.124	YDR543C
orf19.1237	YDR544C
orf19.1236	YDR545W
orf19.1219	YDR545C-A
orf19.1217	YEL077W-A
orf19.1210	YEL077C
orf19.120	YEL075W-A
orf19.1196	YEL076C-A
orf19.1190	YEL076C
orf19.119	YEL075C
orf19.1189	YEL074W
orf19.118	YEL070W
orf19.1166	YEL059W
orf19.1162	snR80
orf19.1158	YEL053W-A
orf19.115	YEL050W-A
orf19.1149	snR67
orf19.1144	snR53
orf19.1143	tG(GCC)E
orf19.1142	YELWdelta1
orf19.1140	YELWdelta2
orf19.114	YEL045C
orf19.1133	YEL034C-A
orf19.1124.2	tS(AGA)E
orf19.1112	YEL032C-A
orf19.1110	YEL030C-A
orf19.11	YEL028W
orf19.1096	YELCdelta3
orf19.1085	tM(CAU)E
orf19.1075.1	YEL020C-B
orf19.1069	RPR1
orf19.1064	YELCtau1
orf19.1059	YEL018C-A
orf19.1052	YEL014C
orf19.1051	tQ(UUG)E2
orf19.105	tK(CUU)E1
orf19.1037	YELCdelta4
orf19.1034	YEL010W
orf19.1027	YEL009C-A
orf19.101	YELWdelta5
orf19.100	YELWdelta6
CaalfMp15	tR(UCU)E
CaalfMp04	YEL008W
	YEL008C-A
	CEN5
	YER006C-A
	snR14
	YERWdelta7
	tE(UUC)E1
	YER023C-A
	tH(GUG)E1
	YER046W-A
	YERCdelta8
	YERWdelta9
	YERCsigma1
	tQ(UUG)E1
	YERCdelta10
	tS(UGA)E
	YER066C-A
	YER067C-A
	YER068C-A
	tA(UGC)E
	YERWdelta11
	YER076W-A
	YER079C-A
	SRG1
	YER084W-A
	YER087C-A
	YER088W-B
	YER088C-A
	YER090C-A
	YER091C-A
	YERWdelta12
	YERWdelta13
	YERCtau2
	YERCsigma2
	tE(UUC)E2
	YER097W
	YER102W
	YER107W-A
	YER109C
	YER119C-A
	snR4
	snR52
	YERCdelta14
	tH(GUG)E2
	YERCsigma3
	YERCdelta15
	tK(CUU)E2
	YERCdelta16
	YERCtau3
	YER133W-A
	YER135C
	tV(AAC)E1
	YER137W-A
	SCR1
	YERWdelta17
	tI(AAU)E1
	YERCdelta19
	YERWdelta21
	YER138C
	YER137C-A
	YERCTy1-1
	YERCdelta20
	YER138W-A
	YER145C-A
	YER147C-A
	YER148W-A
	tV(AAC)E2
	YER152W-A
	tE(UUC)E3
	YERWdelta22
	YER158W-A
	tR(ACG)E
	YERCdelta23
	YER160C
	YER159C-A
	YERCTy1-2
	YERCdelta24
	YER165C-A
	YER172C-A
	tI(AAU)E2
	YERWdelta25
	YER181C
	YERCdelta26
	YERComega1
	YER188W
	YERWomega2
	YER189W
	YER190W
	YER190C-A
	YER190C-B
	YFL068W
	YFL066C
	YFL065C
	YFL064C
	YFL063W
	YFL062W
	YFL061W
	YFL060C
	YFL059W
	YFL058W
	YFL056C
	RUF21
	YFL032W
	YFL031C-A
	YFL021C-A
	YFLWdelta1
	YFL019C
	tP(UGG)F
	YFL015W-A
	YFL015C
	YFL013W-A
	YFL012W-A
	RUF20
	tN(GUU)F
	YFLWdelta2
	YFLWdelta3
	YFLWTy2-1
	YFL002W-B
	YFL002W-A
	YFLWdelta4
	YFLWdelta5
	YFLWtau1
	YFLCdelta6
	CEN6
	tF(GAA)F
	YFRWdelta7
	YFRCdelta8
	tG(GCC)F1
	YFR009W-A
	YFR010W-A
	tY(GUA)F1
	tG(GCC)F2
	tS(GCU)F
	YFRCdelta9
	RUF22
	tA(AGC)F
	YFRWdelta10
	tY(GUA)F2
	RUF23
	YFR034W-A
	tK(CUU)F
	YFR036W-A
	YFR052C-A
	YFR054C
	YFR056C
	YGLWomega1
	YGL261C
	YGL260W
	RME3
	YGL239C
	tV(AAC)G3
	YGL218W
	YGL217C
	YGL214W
	tH(GUG)G1
	YGLWtau1
	YGLCdelta1
	YGLWdelta2
	YGLWdelta3
	tK(UUU)G1
	tK(CUU)G1
	YGL199C
	RME2
	YGL188C
	YGL182C
	YGL177W
	tK(CUU)G2
	YGL165C
	YGLWtau2
	tL(CAA)G1
	YGL152C
	YGL149W
	YGL135W
	YGL132W
	YGL123C-A
	tW(CCA)G1
	YGL118C
	YGL109W
	YGL102C
	snR82
	YGLWdelta4
	YGLCdelta5
	YGLCsigma1
	tH(GUG)G2
	YGLCtau3
	YGLWdelta6
	tE(UUC)G1
	YGL088W
	snR10
	snR39
	YGL076C
	snR39B
	YGL074C
	YGL072C
	YGL069C
	YGL063C-A
	tE(UUC)G2
	YGLWsigma2
	YGLWdelta7
	YGL053W
	YGL052W
	YGL051W
	YGLWdelta8
	YGLWdelta9
	YGLCsigma3
	tR(UCU)G1
	tV(AAC)G1
	YGLWdelta10
	YGL042C
	YGL041C
	tL(CAA)G2
	YGL034C
	tF(GAA)G
	YGL024W
	YGL014C-A
	YGL007W
	CEN7
	YGR011W
	YGR022C
	tD(GUC)G1
	YGR025W
	YGRWdelta11
	YGRCdelta12
	YGRWdelta13
	YGRWTy1-1
	YGR027W-A
	YGR027W-B
	YGRWdelta14
	tE(UUC)G3
	tD(GUC)G2
	snR46
	tS(AGA)G
	YGRCdelta15
	YGR038C-B
	YGR038C-A
	YGRCTy1-2
	YGRCdelta16
	YGRCdelta17
	YGRCTy2-1
	YGRCdelta18
	YGR039W
	YGR045C
	YGR051C
	snR48
	YGR064W
	YGR068W-A
	YGR069W
	YGR073C
	YGR085C
	tT(UGU)G1
	tL(GAG)G
	tK(UUU)G2
	YGRWdelta19
	YGR107W
	tC(GCA)G
	YGRWsigma4
	YGRWTy3-1
	YGR109W-A
	YGR109W-B
	YGRWsigma5
	YGRCdelta20
	YGR114C
	YGR115C
	tN(GUU)G
	YGRWdelta21
	YGR122C-A
	YGRWsigma6
	tR(UCU)G3
	tI(AAU)G
	YGR137W
	YGR138C
	YGR139W
	YGRWdelta22
	tA(AGC)G
	YGRWdelta23
	YGRWdelta24
	YGRCdelta25
	tG(UCC)G
	YGRWdelta26
	tA(UGC)G
	YGR151C
	YGR160W
	YGRWdelta27
	YGRWTy2-2
	YGR161W-A
	YGR161W-B
	YGRWdelta28
	YGRCdelta29
	YGR161C-D
	YGR161C-C
	YGRCTy1-3
	YGRCdelta30
	tV(AAC)G2
	YGR164W
	tR(UCU)G2
	YGRWsigma7
	tG(GCC)G1
	YGR176W
	tL(CAA)G3
	YGR182C
	YGRWdelta31
	tK(CUU)G3
	tW(CCA)G2
	YGR190C
	tG(GCC)G2
	YGRCtau3
	YGRWdelta32
	YGR219W
	snR7-L
	snR7-S
	YGR226C
	YGR228W
	YGR242W
	tT(UGU)G2
	ETC4
	YGR259C
	YGR265W
	YGR269W
	YGR270C-A
	YGR290W
	YGR291C
	YGR292W
	YGR294W
	YGR293C
	YGR295C
	YGR296W
	YGR296C-A
	YGR296C-B
	YHL050W-A
	YHL050C
	YHL049C
	YHLComega1
	YHL046W-A
	YHL045W
	YHL041W
	YHL037C
	YHL034W-A
	YHL030W-A
	tH(GUG)H
	YHL019W-A
	tV(AAC)H
	YHLCsigma1
	YHLWtau1
	YHLWTy4-1
	YHL009W-A
	YHL009W-B
	YHLWtau2
	YHLCdelta1
	YHLWdelta2
	YHL006W-A
	YHL005C
	YHL002C-A
	CEN8
	tT(AGU)H
	YHRCdelta3
	YHRCdelta4
	tS(AGA)H
	YHRCdelta5
	YHRCdelta6
	YHRWdelta7
	tQ(UUG)H
	tA(AGC)H
	YHRCsigma2
	YHRWtau3
	YHR028W-A
	YHR032W-A
	YHR032C-A
	YHR049C-A
	RUF5-1
	YHR052W-A
	YHR053C
	YHR054C
	RUF5-2
	YHR054W-A
	YHR055C
	YHR056W-A
	YHR056C
	YHR063W-A
	YHR069C-A
	YHR070C-A
	tF(GAA)H1
	YHR071C-A
	YHR073W-A
	YHR073C-B
	YHR093W
	YHR095W
	tF(GAA)H2
	YHRCdelta8
	YHR125W
	YHRCtau4
	YHRWdelta9
	YHR130C
	YHR131W-A
	YHR137C-A
	YHR139C-A
	snR32
	tP(UGG)H
	YHR145C
	YHRCdelta10
	YHRCdelta11
	snR71
	YHR165W-A
	YHRCdelta12
	YHR180W
	YHRWdelta13
	YHR180W-A
	YHRCsigma3
	tT(UGU)H
	YHR180C-B
	YHR182C-A
	tV(CAC)H
	YHR193C-A
	YHRCdelta14
	YHR212C
	YHR212W-A
	YHR213W
	YHR213W-A
	YHR213W-B
	YHR214W
	YHR214W-A
	YHRCdelta15
	YHR214C-B
	YHR214C-C
	YHRCTy1-1
	YHRCdelta16
	YHR214C-D
	YHR214C-E
	YHR215W
	YHR217C
	YHR218W
	YHR218W-A
	YHR219W
	YHR219C-A
	YIL177W-A
	YIL177C
	YIL176C
	YIL175W
	YIL174W
	YIL173W
	YIL171W-A
	YIL172C
	YIL171W
	YIL170W
	YIL167W
	YIL156W-A
	YIL142C-A
	YIL141W
	snR68
	YIL115W-A
	tT(AGU)I1
	YIL100W
	YIL100C-A
	tI(AAU)I1
	YILCtau1
	YILCdelta1
	tE(CUC)I
	YIL086C
	YILWsigma1
	YILWTy3-1
	YIL082W
	YIL082W-A
	YILWsigma2
	tI(AAU)I2
	YIL071W-A
	YIL068W-A
	YIL066W-A
	YILWdelta2
	YIL060W
	YIL058W
	YIL059C
	tS(UGA)I
	YIL047C-A
	YIL032C
	YIL030W-A
	YIL029W-A
	tK(CUU)I
	YILCdelta3
	YIL028W
	YIL025C
	YIL021C-A
	YIL020C-A
	tD(GUC)I1
	YILWsigma3
	YILWdelta4
	tT(AGU)I2
	YIL012W
	tD(GUC)I2
	YILCdelta5
	CEN9
	tE(UUC)I
	YIR017W-A
	YIR019C
	YIR020W-A
	PWR1
	ICR1
	YIR020C-B
	YIR023C-A
	YIR030W-A
	YIR036W-A
	YIRCdelta6
	YIR040C
	YIR041W
	YIR043C
