# Supplementary material for: Comparing the utility of in vivo transposon mutagenesis approaches in yeast species to infer gene essentiality
Source: Curr Genet. 2020 Jul 17;66(6):1117–34. doi: 10.1007/s00294-020-01096-6 (PMC7599172; doi:10.1007/s00294-020-01096-6)
Supplement: Supplementary file 13 — Supplementary file13 (CSV 16 kb) [file 294_2020_1096_MOESM13_ESM.csv]

Sc Standard Name	Sc Length	Sp Standard Name	Sp Length	Ca Standard Name	Ca Length
S000028557	51	SPAC20G4.09	75	C4_06520W_A	62
S000007594	75	SPAC3F10.18c	78	C6_01540C_A	62
S000007602	75	SPAC3G6.13c	78	CR_00450C_A	63
S000002343	78	SPAC11D3.20	87	C1_06830W_A	64
S000002293	78	SPAC110.05	93	C1_07320W_A	64
S000005828	78	SPAC7D4.15c	99	C5_01030W_A	64
S000028595	81	SPBC1711.15c	99	CR_05350W_A	67
S000028833	81	SPAC8E11.06	102	C1_06310W_A	69
S000007622	81	SPAC27E2.14	105	C1_09560C_A	69
S000028713	81	SPBPJ4664.03	126	C2_04920W_A	71
S000028717	81	SPAPB1A11.05	129	C3_00970W_A	71
S000028860	81	SPAPB8E5.05	129	C4_00550C_A	71
S000028814	84	SPBC23G7.17c	129	C4_00870W_A	71
S000028828	84	SPBC1711.01c	129	C4_00900C_A	71
S000028806	84	SPAC823.02	132	C4_00930W_A	71
S000028702	84	SPCC417.15	132	C4_03630C_A	71
S000178054	87	SPAC513.03	135	CR_07880C_A	71
S000007606	87	SPCC417.03	139	CR_08750C_A	71
S000028632	87	SPAC823.17	147	C2_00040C_A	72
S000028639	87	SPBC2A9.13	147	C2_03660W_A	72
S000028661	87	SPBC19G7.19	150	C2_04890C_A	72
S000007619	87	SPAC22H10.13	153	C2_07850C_A	72
S000028693	87	SPBC30B4.09	156	C3_02520W_A	72
S000028601	90	SPCC663.04	156	C4_01110W_A	72
S000028740	90	SPBC27B12.10c	159	C4_03010W_A	72
S000029725	90	SPCC417.16	159	C4_03640C_A	72
S000028645	90	SPBC4F6.08c	168	C4_03650W_A	72
S000028840	90	SPBC1685.09	171	C4_03660W_A	72
S000028694	90	SPAC926.10	174	C4_05950C_A	72
S000028701	90	SPBC713.11c	174	C5_00990W_A	72
S000028732	93	SPAC12G12.17	177	CR_05470C_A	72
S000028618	93	SPCC1259.05c	177	CR_09450C_A	72
S000028841	93	SPAC11H11.05c	180	C1_00240C_A	73
S000028670	93	SPBC2F12.17	180	C1_01020W_A	73
S000028680	93	SPAC23C4.11	183	C1_01730W_A	73
S000028706	93	SPBC21B10.15	183	C1_02540C_A	73
S000028602	96	SPBC3E7.17	183	C1_05590W_A	73
S000028637	96	SPAC8C9.19	186	C1_06490C_A	73
S000028812	96	SPAC19B12.04	186	C1_13890C_A	73
S000028597	99	SPBC19G7.03c	186	C2_03730W_A	73
S000028662	99	SPBC776.01	186	C2_03850W_A	73
S000028705	99	SPBC17D1.17	189	C2_05010W_A	73
S000028721	99	SPBC13G1.16	189	C2_07990W_A	73
S000028629	102	SPAC1705.02	192	C3_02740C_A	73
S000028674	102	SPBC19C2.03	192	C3_04050W_A	73
S000007628	102	SPAP27G11.13c	195	C3_07520W_A	73
S000028725	102	SPAC9G1.15c	195	C5_04760W_A	73
S000007229	105	SPAC19A8.16	198	C6_01800W_A	73
S000028816	105	SPCC663.18	198	C6_03870C_A	73
S000028817	105	SPAC24C9.16c	201	CR_00730C_A	73
S000028610	105	SPBC2A9.14	201	C2_02480W_A	74
S000028822	105	SPBC1105.19	201	C2_06050C_A	74
S000007239	105	SPBC1685.16	204	C3_01840C_A	74
S000028554	105	SPBC31F10.15c	204	C3_05480C_A	74
S000028682	105	SPAC25H1.10c	207	C3_05490C_A	74
S000028696	108	SPAC25G10.06	207	CR_02310C_A	74
S000028697	108	SPAP8A3.04c	207	CR_05850W_A	74
S000002391	111	SPBC1709.10c	207	CR_08970W_A	74
S000002869	111	SPBC32F12.15	207	C3_01870C_A	75
S000028769	111	SPCC285.15c	207	CR_07410C_A	75
S000007621	111	SPAC1B3.21	210	CR_08230C_A	75
S000007629	111	SPBC119.18	210	CR_08240W_A	75
S000007598	114	SPCC757.15	210	C2_06560W_A	76
S000007523	114	SPCPB16A4.07	210	C2_05310C_A	80
S000028640	114	SPAPJ695.02	213	C5_03450W_A	81
S000028844	114	SPAC4G8.02c	213	CR_06600C_A	81
S000028695	114	SPAC4F10.22	213	C1_01660C_A	82
S000028820	117	SPBC26H8.14c	213	C1_05730W_A	82
S000028615	117	SPCC330.20	213	C2_05630C_A	82
S000007612	117	SPCC1259.16	213	C4_01210C_A	82
S000028668	117	SPAC1B3.12c	216	C4_05990W_A	82
S000028808	117	SPAC3G6.02	216	C5_00360C_A	82
S000028686	117	SPAC922.09	216	CR_05870W_A	82
S000005089	117	SPBC713.08	216	CR_05930C_A	82
S000028598	120	SPBC336.16	216	CR_06880C_A	82
S000028604	120	SPAC806.11	219	C4_04690C_A	83
S000028605	120	SPAC25B8.20	219	C6_00220C_A	83
S000028616	120	SPAC9E9.17c	219	C2_03580W_A	84
S000028646	120	SPBC409.23	219	C4_01590C_A	84
S000007610	120	SPBC27B12.14	219	C6_02390W_A	84
S000007616	120	SPBC21B10.11	219	C3_04850C_A	85
S000000619	123	SPBC3B9.22c	219	C5_01150C_A	85
S000028819	123	SPBC215.04	219	CR_10460W_A	85
S000028846	123	SPCC18.20	219	C2_05240C_A	86
S000028699	123	SPAP27G11.11c	222	C4_04680C_A	86
S000007597	126	SPAC17G8.15	222	CR_08220C_A	86
S000007592	129	SPAC6B12.18	222	CR_08390W_A	86
S000007240	129	SPAC26A3.14c	222	C1_01720C_A	87
S000007248	129	SPAPB8E5.10	222	C2_05430C_A	87
S000007599	132	SPAC29A4.22	222	C2_06400C_A	87
S000002103	132	SPBC31E1.03	222	C2_06500W_A	87
S000028562	132	SPBC530.16	222	C2_07970W_A	87
S000028564	132	SPAC30D11.12	225	C4_02650C_A	87
S000028565	132	SPACUNK4.20	225	C4_03610C_A	87
S000028566	132	SPBC577.02	225	C4_04740W_A	87
S000028829	135	SPBP8B7.32	225	CR_06200C_A	87
S000028804	135	SPAC2F3.17c	228	CR_06210C_A	87
S000028679	135	SPBC713.14c	228	C1_03700C_A	88
S000028855	135	SPBC16E9.15	228	C1_10590W_A	88
S000007601	138	SPAC1687.14c	231	C2_03740W_A	88
S000028821	138	SPAC27E2.12	231	C2_03860W_A	88
S000028837	138	SPAC11D3.19	234	C2_10500W_A	88
S000028664	138	SPBC3H7.18	234	C3_02730C_A	88
S000007249	138	SPBC4B4.05	234	C3_07530W_A	88
S000028635	141	SPCC16C4.20c	234	C4_01630C_A	88
S000028657	141	SPCC550.01c	234	C3_01240C_A	89
S000028843	141	SPCC338.12	234	C1_11180C_A	90
S000028681	141	SPAC23D3.17	237	C3_03220C_A	90
S000028810	141	SPAC1093.07	237	C3_03970W_A	90
S000028853	141	SPAC1834.13	237	CR_02320W_A	90
S000007269	141	SPAC1B3.20	237	CR_02660C_A	90
S000007593	144	SPBC12D12.08c	237	C1_06300W_A	91
S000028738	144	SPBC3E7.14	237	C2_10800W_A	91
S000028613	144	SPBC887.22	237	C6_02400W_A	91
S000028849	144	SPCP20C8.04	237	C7_01260W_A	91
S000028623	147	SPAC11D3.01c	240	CR_05810C_A	91
S000028579	147	SPAC664.12c	240	CR_05820C_A	91
S000007623	147	SPAC8F11.02c	240	CR_06190C_A	91
S000028712	147	SPBP4H10.08	240	CR_08140W_A	91
S000007267	147	SPCC188.14	240	C1_00720W_A	92
S000028596	150	SPAC23C11.12	243	C1_07940W_A	92
S000028534	150	SPAC6B12.19	243	C1_13000W_A	92
S000028538	150	SPBC839.20	243	C2_09200W_A	92
S000028633	150	SPBC20F10.09	243	C1_05310W_A	93
S000028553	150	SPCC4F11.05	243	C4_01600C_A	93
S000028666	150	SPCC70.12c	243	C4_01610C_A	93
S000028667	150	SPAC9G1.14	246	C4_01620C_A	93
S000028561	150	SPAC19A8.09	246	C4_01640C_A	93
S000028683	150	SPAC27E2.11c	246	C1_11830W_A	94
S000028847	150	SPAC1F7.14c	246	C3_02050C_A	94
S000028858	150	SPAC23D3.16	246	C3_03350W_A	94
S000028541	153	SPBC1685.17	246	C4_01580C_A	94
S000007244	153	SPCC16C4.21	246	C5_00960W_A	94
S000028707	153	SPAC227.19c	252	C5_00970W_A	94
S000006433	153	SPBC1685.10	252	C5_03420W_A	94
S000007277	153	SPAC1B2.06	255	CR_05410C_A	94
S000007234	156	SPAC8C9.11	255	CR_08730W_A	94
S000028700	156	SPBPB21E7.10	255	CR_09630W_A	94
S000028709	156	SPBP35G2.16c	255	C1_09890C_A	95
S000028586	156	SPBC11G11.06c	255	C4_04490C_A	95
S000007284	156	SPCC24B10.05	255	CR_05590C_A	95
S000087087	159	SPAC30D11.02c	258	C1_07530W_A	96
S000028815	159	SPAC926.07c	258	C1_12980W_A	96
S000029724	159	SPAC2F3.18c	258	C2_05600W_A	96
S000028522	159	SPBC409.03	258	C2_10490C_A	96
S000028573	159	SPBC211.05	258	C3_06840C_A	96
S000005282	159	SPBC16A3.16	258	CR_05400C_A	96
S000028532	162	SPCC1682.01	258	C1_12500C_A	97
S000028620	162	SPAC15A10.17	261	C3_04010C_A	97
S000028825	162	SPAC4H3.17	261	C1_05550C_A	98
S000028638	162	SPAPJ691.03	261	C1_07450W_A	98
S000028552	162	SPAC14C4.16	261	C3_05500W_A	98
S000028516	162	SPBC8D2.23	261	C3_06460C_A	98
S000007258	162	SPBC1711.18	261	CR_05070W_A	98
S000028535	165	SPCC794.15	261	CR_05600C_A	98
S000028546	165	SPCC1442.08c	261	C1_03580W_A	99
S000028625	165	SPAC13G6.04	264	C1_10130W_A	101
S000028836	165	SPAC19D5.10c	264	C5_01160C_A	101
S000028563	165	SPBC649.04	264	C2_06410W_A	102
S000028678	165	SPBC18E5.06	264	C5_04560C_A	102
S000000073	168	SPBC1539.06	264	C1_05580W_A	103
S000002684	168	SPCC16C4.22	264	C1_12990W_A	104
S000028587	168	SPAC24C9.13c	267	C1_13040C_A	104
S000028718	168	SPAC4H3.13	267	C2_02080W_A	104
S000028832	171	SPBC3D6.15	267	C1_02340C_A	105
S000028672	171	SPBC1604.25	267	C1_03420W_A	105
S000028569	171	SPCC1235.16	267	C4_01570C_A	105
S000007631	171	SPAC5H10.07	270	C1_05570W_A	106
S000003156	174	SPAC222.03c	270	C3_05820W_A	106
S000028571	174	SPAC222.17	270	C1_10900C_A	108
S000028688	174	SPAPB17E12.05	270	C1_11820W_A	109
S000028720	174	SPAPB15E9.06	270	C1_06950C_A	111
S000028612	177	SPAC694.05c	270	C1_13500C_A	111
S000007233	177	SPBC21B10.14	270	C6_00060W_A	111
S000007455	177	SPBC8E4.12c	270	CR_00030W_A	111
S000028834	177	SPCC330.21	270	C1_11780W_A	112
S000028560	177	SPCC4B3.20	270	C7_00540W_A	114
S000007276	177	SPCC576.12c	270	C2_09550C_A	115
S000028517	180	SPAC3F10.15c	273	C3_01920C_A	115
S000002225	180	SPAC16A10.05c	273	C6_04460W_A	115
S000028831	180	SPAPB18E9.05c	273	CR_04700C_A	115
S000007247	180	SPBC409.14c	273	CR_08530C_A	115
S000004864	180	SPBC24C6.13	273	C1_03570C_A	116
S000028548	183	SPBC1677.02	273	C1_06990C_A	116
S000028555	183	SPCC330.19c	273	C1_08970W_A	116
S000004869	183	SPCC70.02c	273	C2_01290C_A	116
S000005014	183	SPAC31A2.13c	276	C3_06960C_A	116
S000028580	183	SPBC32F12.16	276	C7_03950C_A	116
S000028528	186	SPCC1223.05c	276	CR_01450C_A	116
S000001095	186	SPAC17A5.19	279	CR_04690C_A	116
S000001097	186	SPAC1782.07	279	C6_01530C_A	117
S000028675	186	SPBC106.05c	279	C2_01080C_A	119
S000028854	186	SPBC83.06c	279	C2_01770C_A	119
S000005413	186	SPAC1751.02c	282	C2_05420C_A	119
S000005571	186	SPAC3A12.19	282	C2_08400C_A	120
S000028861	186	SPAC22H10.06c	282	C1_07310C_A	121
S000028614	189	SPAC4D7.15	282	CR_02080W_A	121
S000028824	189	SPBC9B6.05c	282	CR_08760C_A	121
S000113566	189	SPBC30D10.12c	282	C3_07510C_A	124
S000028567	189	SPCC24B10.18	282	C2_08210C_A	129
S000028576	189	SPAC343.03	285	C3_03940C_A	129
S000028852	189	SPAC4G9.22	285	CR_02470W_A	129
S000006192	189	SPAC1805.07c	285	C1_00280C_A	131
S000028536	192	SPAC17C9.15c	285	C2_04610C_A	132
S000028545	192	SPBC800.04c	285	CR_00500C_A	135
S000028547	192	SPBC83.02c	285	C1_11260C_A	138
S000004394	192	SPCC417.02	285	C4_04110W_A	138
S000028811	192	SPCC18.19c	285	CR_06630W_A	138
S000028588	192	SPCC1840.10	285	CR_08780W_A	139
S000028603	195	SPAC18B11.08c	288	C4_06180C_A	140
S000028647	195	SPAC1805.18	288	C1_06640C_A	144
S000028648	195	SPAC6G9.01c	288	CR_06220C_A	144
S000007246	195	SPAC17C9.09c	288	C5_02850W_A	146
S000028692	195	SPBC3D6.16	288	C2_09540W_A	148
S000028848	195	SPBC56F2.15	288	C7_02190W_A	148
S000028578	195	SPAC1687.08	291	CR_08800W_A	151
S000028851	195	SPAC7D4.08	291	C2_05880W_A	157
S000002158	198	SPAC27D7.04	291	CR_08790W_A	157
S000007231	198	SPBC354.06	291	C4_01050C_A	159
S000028544	198	SPBC1604.11	291	C2_08520C_A	162
S000007254	198	SPCC1620.01c	291	C1_12910W_A	165
S000028736	201	SPAC23H4.05c	294	C5_01900C_A	165
S000029722	201	SPAC22E12.08	294	CR_00910W_A	165
S000113555	201	SPBC19C2.14	294	C3_01910C_A	168
S000028542	201	SPBC685.08	294	C3_01980C_A	171
S000028739	201	SPBC1861.07	294	CR_08480C_A	171
S000028551	201	SPCC548.04	294	C1_04850C_A	173
S000028710	201	SPCC1919.08c	294	C1_02700C_A	174
S000028716	201	SPAC9E9.02	297	C1_08960W_A	177
S000087085	204			C2_07910C_A	177
S000028539	204			C3_02200W_A	177
S000003009	204			C4_06080W_A	177
S000028650	204			C4_07160W_A	180
S000028556	204			CR_08020C_A	180
S000028676	204			C2_08900W_A	183
S000004254	204			C2_09910C_A	183
S000005693	204			C4_03300C_A	183
S000028425	204			C5_04460C_A	183
S000028600	207			C2_01180W_A	186
S000028608	207			C2_05930W_A	186
S000007588	207			CR_05330W_A	186
S000028572	207			C1_04590W_A	189
S000007472	207			C2_10650W_A	189
S000004786	207			C3_02530W_A	189
S000007339	207			CR_01440C_A	189
S000028581	207			C1_07920W_A	192
S000028527	207			C1_08350C_A	192
S000028423	207			C1_11040W_A	192
S000003458	210			C6_03130W_A	192
S000028835	210			CR_00340C_A	192
S000028421	210			CR_07740W_A	195
S000003932	210			CR_09640C_A	195
S000028711	210			C2_05180W_A	198
S000028715	210			C4_02890C_A	198
S000028584	210			C7_01890C_A	198
S000028585	210			C1_14590C_A	201
S000028622	213			C4_03310C_A	201
S000001185	213			C7_04340C_A	201
S000028838	213			C1_06870C_A	204
S000028558	213			C1_12320C_A	204
S000028677	213			C1_07160C_A	207
S000004598	213			C2_06630C_A	207
S000004468	213			C3_06750W_A	207
S000028708	213			C1_05790W_A	210
S000005736	213			C1_07280C_A	210
S000028590	213			C2_08060W_A	210
S000028624	216			C3_01060W_A	210
S000028550	216			C4_06200W_A	210
S000028830	216			C1_12940C_A	213
S000007603	219			C2_05620W_A	213
S000007604	219			C3_06240C_A	213
S000007226	219			C2_04070C_A	215
S000028641	219			C1_13100W_A	216
S000007624	219			C3_03920W_A	216
S000028698	219			C4_03960W_A	216
S000007625	219			C5_03440W_A	216
S000028591	219			C1_09740C_A	219
S000028606	222			C4_03040W_A	219
S000007238	222			C1_04720W_A	222
S000028827	222			C1_11680C_A	222
S000003523	222			C1_14390W_A	222
S000007613	222			C4_05040W_A	222
S000028660	222			C1_08040W_A	225
S000113563	222			C1_08930C_A	225
S000005203	222			C3_01090W_A	225
S000007251	222			C3_02270W_A	225
S000000077	225			CR_04400W_A	225
S000028737	225			CR_06950C_A	225
S000002954	225			C2_04170C_A	231
S000028805	225			C4_01160W_A	231
S000028575	225			C1_05150C_A	234
S000007250	225			C1_12850W_A	234
S000006431	225			C1_14410W_A	234
S000028593	228			C3_03320W_A	234
S000028519	228			C6_01940W_A	234
S000007600	228			C2_00210W_A	237
S000002618	228			C3_03200C_A	237
S000113587	228			C4_01990W_A	237
S000028663	228			C5_04690C_A	237
S000113559	228			C1_03660W_A	240
S000028684	228			C1_07150W_A	243
S000004960	228			C2_06610C_A	243
S000003229	231			C2_09830C_A	243
S000028634	231			C4_07170C_A	243
S000028568	231			CR_03190C_A	244
S000028691	231			C6_00120W_A	246
S000005830	231			C1_05510C_A	249
S000007274	231			C2_10830W_A	249
S000002965	234			C4_05380C_A	249
S000007607	234			C1_04360C_A	252
S000003337	234			C6_04150W_A	252
S000028651	234			C6_04250W_A	252
S000007617	234			C1_11960C_A	255
S000028583	234			C2_05480C_A	255
S000028530	237			C5_03900W_A	255
S000006439	237			C2_01050W_A	258
S000028609	237			C5_03890C_A	258
S000028524	237			C6_00530C_A	261
S000004317	237			CR_00890C_A	261
S000004387	237			C2_02910W_A	264
S000028857	237			C4_04970C_A	264
S000113589	237			CR_08830W_A	264
S000028529	240			CR_04275W_A	265
S000087203	240			C3_01780C_A	267
S000002422	240			C3_07890W_A	267
S000007605	240			C4_05820W_A	267
S000007236	240			CR_04750W_A	267
S000004787	240			C1_00980W_A	270
S000007521	243			C1_03840W_A	270
S000028520	243			C2_00250W_A	270
S000002493	243			C3_07580W_A	270
S000087209	243			C5_04330W_A	270
S000087160	243			C5_04480C_A	270
S000007241	243			CR_00430C_A	270
S000004943	243			CR_08820C_A	270
S000028856	243			C4_02140C_A	276
S000028543	246			C4_04400C_A	276
S000028782	246			C5_01020C_A	276
S000028722	246			C7_00710W_A	276
S000007587	249			CR_05150W_A	276
S000028537	249			CR_05960W_A	276
S000002128	249			CR_07760W_A	276
S000028582	249			C1_01970W_A	279
S000004028	252			C4_01700C_A	279
S000028594	255			C4_01920W_A	279
S000007596	255			C7_01160C_A	279
S000007230	255			C2_05920C_A	282
S000003240	255			C4_00330C_A	282
S000007524	255			C4_06880C_A	282
S000005281	255			C1_00370W_A	285
S000005360	255			C1_09940W_A	285
S000006216	255			C3_03340C_A	285
S000007522	258			C4_04380C_A	285
S000002340	258			CR_06850C_A	285
S000113557	258			C2_01800W_A	288
S000028540	258			C2_04590C_A	288
S000028437	258			C5_03290C_A	288
S000028823	258			CR_04650W_A	288
S000007611	258			CR_06350C_A	288
S000028659	258			C2_02800W_A	291
S000007620	258			C3_01080W_A	291
S000028850	258			C3_04190W_A	291
S000007232	261			CR_07330W_A	291
S000002786	261			C1_06840C_A	294
S000007243	261			C1_12460C_A	294
S000004319	261			C5_00320W_A	294
S000004899	261			C5_02090W_A	294
S000005155	261			CR_09460C_A	294
S000028714	261			C1_02770W_A	297
S000007630	261			C2_07770C_A	297
S000006386	261			C4_06290W_A	297
S000007256	264			C5_00120W_A	297
S000028630	264			C6_03670C_A	297
S000003000	264			CR_01190C_A	297
S000003269	264
S000007348	264
S000007618	264
S000028525	264
S000028859	264
S000028533	267
S000000614	267
S000028818	267
S000007632	267
S000002127	267
S000007235	270
S000113553	270
S000028656	270
S000028669	270
S000006434	270
S000007627	273
S000007626	273
S000028526	273
S000002658	276
S000005320	276
S000029726	279
S000028521	279
S000001956	279
S000002477	282
S000000948	282
S000003530	282
S000028839	282
S000028523	282
S000007224	282
S000006256	282
S000028511	284
S000000060	285
S000007591	285
S000007595	285
S000002423	285
S000007237	285
S000001955	285
S000001320	285
S000003702	285
S000003552	285
S000003770	285
S000005685	285
S000028726	285
S000006430	288
S000002649	288
S000028631	288
S000003468	288
S000028589	288
S000029704	289
S000028813	291
S000007255	291
S000028574	291
S000007252	291
S000007259	291
S000000092	294
S000007547	294
S000002628	294
S000028653	294
S000028514	294
S000000085	297
S000003529	297
S000003532	297
S000007245	297
S000028845	297
S000007525	297
